# Supplementary material for: The Yin and Yang of Yeast Transcription: Elements of a Global Feedback System between Metabolism and Chromatin
Source: PLoS One. 2012 Jun 7;7(6):e37906. doi: 10.1371/journal.pone.0037906 (PMC3369881; doi:10.1371/journal.pone.0037906)
Supplement: Dataset S1 — Time Courses and Clusterings: tuliCoarse.results.csv. This file contains for each protein-coding yeast gene in our reference genome release: • Yeast gene identifier (“ID”), “name” and SGD identifier (“SGD ID”);• The “Overlap Clustering” analyzed in this work;• The “Order” of the probe sets in the the data structure after parsing the microarray image files with the R affy package. This is required for reproduction of clustering with flowClust; • Raw time series data (identified by the names of the underlying. CEL image files); • Oscillation characteristics at the phenotypic cycle numbers , i.e., (“phase angle”), (“amplitude”), (“scaled amplitude”) and (“p-value” of periodicity); • Individual DFT-based clusterings of the two time series datasets (“clusters”); where column name prefixes “li06_” identify data based on the 0.7 h period dataset [11] and “tu05_” data based on the 5 h period dataset [10]. (CSV) [file pone.0037906.s029.csv]

ID	name	SGD ID	Overlap Clustering	li06_Order	li06_GSM237019.CEL	li06_GSM237020.CEL	li06_GSM237021.CEL	li06_GSM237022.CEL	li06_GSM237023.CEL	li06_GSM237024.CEL	li06_GSM237025.CEL	li06_GSM237026.CEL	li06_GSM237027.CEL	li06_GSM237028.CEL	li06_GSM237029.CEL	li06_GSM237030.CEL	li06_GSM237031.CEL	li06_GSM237032.CEL	li06_GSM237033.CEL	li06_GSM237034.CEL	li06_GSM237035.CEL	li06_GSM237036.CEL	li06_GSM237037.CEL	li06_GSM237038.CEL	li06_GSM237039.CEL	li06_GSM237040.CEL	li06_GSM237041.CEL	li06_GSM237042.CEL	li06_GSM237043.CEL	li06_GSM237044.CEL	li06_GSM237045.CEL	li06_GSM237046.CEL	li06_GSM237047.CEL	li06_GSM237048.CEL	li06_GSM237049.CEL	li06_GSM237050.CEL	li06_GSM237051.CEL	li06_GSM237052.CEL	li06_GSM237053.CEL	li06_GSM237054.CEL	li06_GSM237055.CEL	li06_GSM237056.CEL	li06_GSM237057.CEL	li06_GSM237058.CEL	li06_GSM237059.CEL	li06_GSM237060.CEL	li06_GSM237061.CEL	li06_GSM237062.CEL	li06_GSM237063.CEL
YAL001C	TFC3	S000000001	cd.n	3377	866.613872097302	1170.9328566493	1095.91586918817	903.28693405404	911.703388102101	886.989032477746	1127.68742904661	773.642875825906	802.332128720465	871.532866715624	917.615526274417	947.57352771278	931.24617180591	1053.25453087367	880.301812695587	821.699221502182	934.094863291045	906.106585657257	674.921221645315	634.482634646525	611.101259569609	1019.77440481847	919.153134905343	927.621700274145	766.608510836761	1042.40822560158	800.830487202254	838.965340755644	660.21532057404	896.130440279944	960.128667898458	730.014862958935	664.41926309982	790.306333640118	936.68755957096	1052.47407735723	1095.597464728	1148.33305807693	1353.30571622587	941.797440481193	973.774184612177	1127.07491259216	1161.10403581422	909.399732180571	781.402358079846
YAL002W	VPS8	S000000002	cd.n	819	1011.66670095232	1409.36914310513	1390.59529490625	1328.21203426146	1344.28408824976	1327.95950625126	1590.15506029061	1042.11822960663	890.277638413206	872.001926205382	1007.9578278811	1024.44113657475	965.549384160078	1117.22650784692	997.93955625133	912.839556515786	1299.91371696404	1092.98709231136	782.037162618021	708.289388447722	695.386486235848	1116.46773533533	1062.20118637028	972.740554723773	890.056363569275	1172.70138822734	1077.18005870491	1089.71397428272	927.907699291426	1137.58776451606	1132.3402029426	921.115921987744	786.563419154508	975.968857757728	1064.6885943884	1199.26481163994	1289.38753728652	1404.10681724736	1715.05915364548	1312.48602176855	1549.4852793309	1612.74102100861	1570.67754845549	1271.05890923209	1094.95355915255
YAL003W	EFB1	S000000003	AB	1550	12171.2089654896	15679.3565436795	14166.1303317407	12510.7612990113	12574.3196399986	13976.7521531118	17412.3017466117	16810.7242109137	16387.2315990222	14304.6675989264	14252.3355867415	13818.9632527524	11018.2897443376	12535.7929711296	10988.2890336165	10036.6018238648	14704.3558708583	14910.4051043161	13798.0733570258	15326.0864494811	14958.4678521684	16989.8282363308	14602.3142589088	13147.9669228943	9814.02761499185	11060.1731633023	10603.8421660604	11049.1654297169	9964.1932473425	13404.5028215452	17720.4636427655	17683.1809504111	15305.720205258	14636.18892882	14515.7072361968	11943.270963119	12118.2857280348	12138.5857126537	14598.3203298164	11514.2932088646	13057.4233894843	14872.5856835742	17125.3405425883	17228.7131382434	18306.9476074778
YAL005C	SSA1	S000000004	cd.n	1863	8907.2389195903	10729.792158056	9627.48308741324	8685.85919687508	8042.1924979743	7769.18907680805	9295.11264229975	7540.70714007782	8009.75935574259	8209.6611681124	8951.2269278999	9038.4980661312	7714.89182071381	8237.1957460282	7080.75928986345	6145.72344265538	7710.7468212894	6991.19617860599	5374.85521095192	5129.12766926066	6026.1219082048	8803.7279472344	8726.87132935078	8338.3332718392	6851.98043598563	8114.03172643333	7426.88268169753	7407.92561790181	6124.84995114364	7100.41309263048	7416.46167186783	6840.71514425637	7232.13330802332	8163.36117061093	9726.98831821105	9280.42334919179	9994.10669552596	10464.9719318553	11205.5989694507	8627.95537284136	8675.84672380887	8548.63219482098	8734.33776601784	7222.92920897882	7144.11460665043
YAL007C	ERP2	S000000005	l	1353	2774.64354237364	3708.23430139354	3131.71076897828	2838.50122476876	2758.57029852526	2782.03717078404	3357.65317039807	3157.71195581059	3303.62150351176	3151.81674814517	3258.73553215191	2969.20974154473	2653.67925153477	2708.91198304824	2331.8874377121	2039.90521862714	2813.47638421083	2792.47897624361	2355.88180352631	2764.46224365245	2789.73692541222	3711.27074449738	3242.63186835125	2823.75834348557	2222.7024039358	2508.12501110167	2194.6871211158	2070.48615533137	1705.5515661986	2399.85690828602	3069.37424420905	3150.82584933434	2650.93934965229	2757.40475757311	3134.34587803995	2745.96436030316	2687.83032693679	2575.85569358059	3081.9592745495	2084.77656580554	2442.02700983627	2964.77036244557	3149.1707655669	2997.29725716124	3588.03732750126
YAL008W	FUN14	S000000006	cd.n	4079	1518.77071540563	2248.52957379464	2166.15201904656	2032.66541376096	2106.03067045965	1976.57061201294	2222.68878868684	1509.8619508861	1475.73423626282	1464.33277932168	1673.33580756697	1740.37912401796	1705.2016423157	1935.50473767824	1792.80983323332	1669.981702607	2076.86542840119	1723.09255539447	1130.20647821226	1027.34769112471	937.92499725411	1540.43275507655	1720.55400312504	1641.67168680231	1791.40449644125	2516.53227106511	2275.57807772976	2114.44359737521	1810.29226669729	1936.48788814193	1720.59972297815	1377.87874783049	1137.64607234804	1372.89533641524	1884.36274028359	2269.31171624795	2573.12944514611	2996.83541636387	3600.31868977696	2536.99852810957	2636.07016126076	2959.49791099823	2745.47555151238	1889.15045990244	1566.09457928863
YAL009W	SPO7	S000000007	cd.n	2751	781.141924476549	1102.03369281334	969.944847691278	799.485564076203	831.392229148593	743.877889588269	902.28455135754	642.326100041097	669.343898062674	716.39082861601	731.449444311336	774.816528360494	772.011789810576	813.774477531726	732.279703172489	628.995542079671	703.927921301108	656.846108553392	457.960290946935	519.067984847738	528.314916591705	799.480767338516	754.354643344933	756.072581545385	659.924261624936	767.730651860034	727.291333907327	631.380754060848	537.741367031843	656.708742359725	682.888198364192	633.496169578312	544.924487632939	619.051378671779	708.726821560782	814.641994994097	861.17355174124	826.646021623232	1006.62928799215	698.833472162998	784.238745717915	866.967263222631	876.184177946427	681.345153692957	594.406827007335
YAL010C	MDM10	S000000008	l.b	5613	777.431066965772	941.79485039204	775.744147225345	722.181384839868	704.558012784337	687.869710010242	839.062890990037	677.922952539065	670.405001177487	752.945900213438	758.826440540997	763.52552820892	700.194745306435	740.280883911907	661.252800407677	599.895879986406	664.508433359221	635.604261527155	476.523218981054	521.947211585216	555.810321014941	814.178134137648	760.758430166362	666.178505013289	582.577233250467	698.367777781838	602.27631027532	555.192417190768	494.735907268758	647.822141422206	658.630560590178	635.056374614226	526.590109562099	616.039753483194	706.481678970078	699.289677068824	681.234364155313	724.491393083159	794.169967793714	540.377728878193	615.700007542153	767.516522467401	798.210066918669	634.146119091961	628.438419926208
YAL011W	SWC3	S000000009	l.b	4808	1173.2591831813	1385.0430007061	1207.49306278055	1195.61496629176	1176.47932745664	1151.65301414081	1332.54738496957	1117.13647594191	1176.43497935727	1236.40947808883	1327.25763920203	1255.4137945463	1070.94449913146	1060.91763084339	1050.74275042789	992.678091924347	1232.17675566134	1198.91882011742	943.096557841917	998.966328372137	973.51419528337	1509.23250287757	1318.80099144255	1013.68030470613	774.950153245578	1028.89784678109	895.696510832339	887.374044563165	794.185587532244	1143.43712846238	1313.45813719082	1165.41453483623	962.993729506671	1168.63724499522	1250.32171043591	1131.69392820031	1007.22348201453	1212.59807759674	1450.78206031517	1069.79743131758	1234.16080294034	1362.21345949332	1453.774862946	1408.26014445101	1365.49730121889
YAL012W	CYS3	S000000010	A	3170	2480.52214754431	1859.8578707309	1467.90879431958	1502.06930682596	1739.81758902687	2985.01547687003	4208.93169355527	8988.66312307724	8498.62416201055	5377.52070645418	4244.33074275341	2290.45042851512	1121.71459766176	1182.17749860656	1215.76389930306	1113.33057940756	2424.93659474569	3689.45085643045	6940.91748600138	8482.53721236444	6599.64804013329	5592.9311428923	2668.86421368014	1144.57891574043	751.457679383073	1080.37956526088	1208.89648654882	1414.30681017445	1633.46504389577	3487.90189829441	9779.54881679521	11632.3909545222	8464.2088448226	5444.66725411632	2795.81623114261	1204.40207676852	975.58192590257	1102.77608815776	1588.9270263424	1378.8016526755	1941.2377157298	2732.75947133373	4416.80315828279	7990.44226346966	13529.2925249615
YAL013W	DEP1	S000000011	l.b	2941	1765.88087943432	2295.91861157756	1960.85192130038	1710.21456491399	1726.74150164232	1613.9843545648	1834.35532724743	1658.36969986219	1535.81365508693	1462.25552097297	1645.30295452817	1700.2746335375	1520.53717857984	1507.08164232105	1374.15718738244	1151.49239805385	1559.90137170195	1407.4161235483	1157.76956171143	1371.60521670685	1236.9599536476	1969.55942993951	1856.82354602252	1621.79530938613	1243.40190513143	1563.97176208872	1383.68134067575	1294.02409138543	1082.84852122553	1518.0557192351	1641.23326494056	1702.26306582613	1349.49770994005	1590.72589798603	1818.08342002239	1855.36255566517	1854.77872069981	1945.01073765148	2323.95217461597	1688.50953747875	1792.36588443604	1950.25690517559	2076.94009244772	1796.02384819205	2043.25687620902
YAL014C	SYN8	S000000012	cd.n	874	1760.37216502423	2507.41030802564	2276.66115292663	1935.08831743815	1863.83332434842	1688.69235118866	1987.76379139416	1374.76640615874	1393.47625592555	1346.48305861973	1655.8760959156	1831.35068187661	1699.6434911662	1803.61323597141	1483.25931940761	1203.20783024902	1770.12896729136	1479.62106398565	974.381718491711	1204.16942194996	1197.19111049637	1906.97349145023	2005.79180712833	1871.24514943774	1527.50617100629	1805.66374172984	1671.69276034748	1524.68039709527	1186.53679240492	1392.89576085911	1514.03608824575	1416.63816409712	1348.9725891914	1654.4897583612	2118.32723059548	2368.81670632622	2354.12384350729	2305.7439834145	2756.74560761922	1975.22813867138	2054.53599409039	2174.27509281942	2136.10274769479	1705.8263056552	1751.80112919209
YAL015C	NTG1	S000000013	l.b	4719	594.079441519458	782.280561855164	686.881895488008	578.050395345698	572.620669133895	550.579856660529	647.815852103327	508.805337952474	534.544422341796	573.811772763097	619.389450263784	596.622247290399	558.418744878845	588.723762091335	522.658824166235	460.279706931051	470.749801324676	436.115358597363	336.602637365491	393.856858320967	387.766781814545	671.868074292667	666.394030124917	580.991088469802	437.199509448479	537.963152204363	478.165217467222	453.576365491969	375.782146092057	517.138276316073	534.114732004826	514.649658900743	423.202662960014	522.604380802912	610.807072345197	681.6447146116	647.603444520923	685.915958701522	736.458017796873	538.046773514534	573.533356781577	668.519839655634	641.02107323133	522.483631421382	540.504966274818
YAL016W	TPD3	S000000014	cd.n	2329	3552.46658388176	4864.55471903789	4324.96224271389	3928.38099520966	3662.8375089352	3355.34077677342	3982.31251818317	2846.51477808716	3464.65172483818	3122.8090121559	3474.65298116582	3745.95699166049	3723.86607007352	3923.05180406222	3452.83285112475	3026.60467481314	3523.57650711732	2972.47200314772	2161.4425218468	2402.99766702931	2390.26840742918	3638.92894663833	3839.84878529266	4231.81508297522	3400.86985133503	3966.39540928764	3373.41169983554	3281.22393618335	2422.01258227976	2915.76347306739	2973.55604356743	2929.3082280952	2522.35234152655	2961.85877343468	4007.74183454031	4118.31414222649	4245.55220799488	4536.3088754693	5212.59517725016	3612.17308178513	3853.53595376714	4063.30399460499	3930.22198337717	3010.78374779029	3133.81536521939
YAL017W	PSK1	S000000015	D	5554	2387.50885911465	3756.12382238931	3679.50669620337	3020.38242039564	3026.37696301901	2765.57683821036	3387.91917041223	2014.24722822397	2456.9283235363	2680.55947566147	2630.23140349843	2630.91395410337	2618.57058371588	2744.3192907876	2432.31591044011	2243.13880288126	3242.37324747064	2462.22050040136	1443.92789558621	1684.35422406857	2193.17149534642	2644.00807047993	2736.03880489116	3087.37953098667	3042.47261940633	3390.00872264104	3098.59296343957	2979.42406094213	2272.83856442279	2462.58854611923	2207.39611628678	2080.94618292947	2460.33159108776	2455.04389100435	2843.26622788098	3710.1504656875	4159.62564355504	4224.99861173436	4665.58462982009	3463.93343307805	3610.42152726103	3866.14922751709	3649.50345864206	2789.36385358226	2329.44277072531
YAL018C		S000000016	n	3289	99.5650396790134	162.887274567741	139.029460723056	120.038540352411	119.471063330404	117.537807423777	161.406383917792	135.396854306505	155.339492806861	114.801008298965	148.565880932494	137.774463314637	97.506385425697	109.045508392299	112.378680048694	108.589209740466	130.111523027927	112.277851440991	101.888627481841	125.86462975502	131.140541869726	125.724580328381	155.870594130692	122.705548977153	117.793305232434	112.361363775096	120.154393864669	131.85236923023	127.07882370334	109.943395505076	140.384525346066	151.583721375898	139.098791588382	119.154050682148	142.454656920749	249.53502020837	136.291657180467	159.566195113037	164.844555389022	150.544786617337	136.594342243204	202.012018015477	140.623789451451	153.251175477684	162.978714916982
YAL019W	FUN30	S000000017	A	4540	682.406825438435	750.930823611941	624.683343337428	627.402065934941	593.466060311014	691.724122929277	891.794247385672	1030.27366271929	922.959308573395	775.80007390158	744.632120531048	690.244977299199	579.19365775544	640.877981529252	538.121641462261	567.51079159023	673.844009513351	799.715784542843	849.63236878703	736.919597032146	603.885831476772	850.682508595468	682.147630687966	499.413664424857	395.42865376852	500.270182762439	443.06117621871	476.529897902031	427.727558838678	760.511485286232	1077.55948844787	891.296765213134	576.91369378264	659.226366595268	660.584910270402	518.493581519465	436.234318022356	495.58510631677	638.707432675509	457.881938735276	560.961313024737	811.948157457181	941.701893038532	882.719966018627	964.159161489845
YAL020C	ATS1	S000000018	cd.n	3212	826.09437519542	1153.76739021776	959.333952196229	834.92116092755	789.023399253682	702.638654097275	921.969415944819	621.740442215536	681.034149268136	638.399019041962	835.519422438076	899.941626731877	722.769042483789	739.167900577928	667.067748507946	585.869279433937	824.212101436487	608.524105124407	434.905429357202	527.081016444629	598.644571076667	871.727776578477	960.735087271582	847.050579037282	687.220234897959	819.995288990958	796.990023618154	744.920907549584	611.637132874197	612.378371878503	597.572394771749	682.871077495119	643.974465775097	767.793346908797	1010.32584279421	1123.30857376204	1031.76702016201	1058.79704240472	1180.46630096357	935.076833731841	1005.52653332266	1107.22441507269	957.36424017872	713.93846525388	766.995001815547
YAL021C	CCR4	S000000019	l.b	4004	1824.66208045087	2509.03004418473	2157.44228626886	1980.10851950625	1909.9671651617	2046.3362366085	2472.68695771997	2197.36476601332	1944.14601932901	1730.13557240811	1959.5151977715	1899.90072277885	1612.19640504351	1764.22897565424	1514.27646811366	1395.03937222281	2066.8322617043	2001.96178222477	1664.08006794014	1732.147042373	1665.87243397626	2239.91266792928	1930.06055942655	1671.41562243306	1437.72669743052	1726.46058379872	1590.76218680985	1608.60260120878	1356.9709353892	1894.35869418041	2327.08370329559	2063.15717197621	1650.61232940714	1862.58225841209	1910.30546459694	1995.09878865175	1870.56262098285	1997.27674251841	2537.53962309611	1840.76884159099	2177.02048836603	2294.09250461592	2531.94798942645	2419.40987112607	2582.20382787333
YAL022C	FUN26	S000000020	l.b	1580	1008.28387380429	1424.60097965419	1159.60962715439	947.91898177474	953.970648913433	973.16095326603	1291.16949540167	978.807756526146	964.522755252464	961.55961025799	1092.85834692261	1083.64321658388	876.38888803068	929.037601823542	764.362401305946	697.267135295047	1065.41878221748	932.835710552823	667.459271906988	782.107426706185	892.006842325011	1170.37060308704	1173.8111355182	1060.89641871732	813.35210573904	987.909309589018	955.344901483054	920.071353076137	782.80323836009	1002.26031567202	1056.09754095102	1050.66286858328	1003.89090749426	1000.13214496707	1293.66682863765	1338.29260671428	1225.11397879855	1297.28496971878	1439.11072390534	1152.59124116414	1219.85522817522	1391.05487509133	1430.60428732727	1250.46956338607	1215.33854366721
YAL023C	PMT2	S000000021	B.C	2754	5276.19606040759	6893.74482789729	6275.02868193619	4813.9613787592	5117.84494414137	5250.07378209098	6963.62996391771	6267.70073609799	6323.68319397398	5605.73236002234	6056.03742809491	5687.89633972132	4813.20508504909	5358.88431212455	4404.81669686388	3929.48162592294	5429.07019673203	5216.86799042553	4733.67101500053	5322.15275892454	5322.64876574242	6827.16551556549	6279.82199051103	5868.60018587462	4513.98323525583	5346.07391218936	4744.3500037755	4760.32862402698	3887.81003385577	4833.53640512745	6373.43303068632	6276.19800197152	5520.20535192781	5278.14191999717	6138.51235918488	5824.92044017963	5899.32750616778	6111.75270631945	6883.45161356274	5070.18990067726	5332.92940472341	5868.63877803177	6468.23952687713	5824.04683639478	6969.8726710632
YAL024C	LTE1	S000000022	l.b	3579	1089.59834310389	1302.74063209899	1141.17619553745	1086.2454445065	1117.32753235066	1174.7884547251	1430.65991852076	1270.28441249754	1149.42650934657	1159.13472667796	1260.22774940245	1171.93487162555	968.299329740945	1098.9591618793	940.50598085019	863.551289524183	1316.53736068904	1260.85181623901	1043.43155118562	1047.68314985773	970.108279271627	1379.57193758794	1173.86754717662	906.322448631366	844.577030849883	1061.0396117983	998.622639472438	1066.99177882801	892.170773304148	1109.78159004625	1316.98461896162	1131.19306503177	984.640289230528	1163.36995382287	1124.60018456291	1042.89210039208	997.340003643356	1101.06581443725	1404.33023044936	1042.3160696963	1161.82421341329	1381.63778274972	1432.08037423039	1309.86057762324	1359.53285771886
YAL025C	MAK16	S000000023	A	5011	406.386373062476	447.949869131773	481.564593686891	443.9987529169	446.834481410374	716.822946164653	992.960560986872	1115.68592535659	632.535829294319	501.653457612051	547.205245673954	472.59793989613	400.501370131113	440.075194579054	413.999417215925	436.824636679627	614.5921629968	902.963570494283	1026.59599415863	678.583440940204	426.364693758295	677.013998877979	469.950638303477	251.795523604167	225.707372129265	309.588549243004	288.76468324594	374.630765695044	432.014038141445	889.796102287406	1435.45509579455	857.991835937423	431.800961633261	500.491703111017	460.486906831447	353.762631992435	280.640719439683	330.199523363604	417.756297514753	366.461689406983	553.197627815431	897.067498687324	1187.96965064743	1188.72667589147	1311.45035853855
YAL026C	DRS2	S000000024	l.b	4819	1293.63952924178	1581.66823760833	1435.9343182494	1365.49466686189	1368.32315491488	1344.01253033922	1721.84167079043	1499.25850624393	1507.87325694106	1380.83196810574	1608.37662928176	1346.58595422622	1155.35220270469	1302.31219205746	1185.14312896021	1075.74633740429	1362.51045606282	1337.80807392035	1127.47428720686	1154.77717412329	1081.12493115644	1705.36107195319	1305.44642817805	1074.46786079084	984.19912065814	1245.46994241101	1139.76219065421	1095.53587446324	990.679804006997	1389.10036525704	1584.36359152057	1492.02231304645	1137.31310858296	1325.40429253526	1354.56971090255	1219.40432181853	1230.19664780879	1422.00259813722	1586.95523272497	1220.96847496293	1321.75504142375	1556.91607397491	1688.94662899706	1409.41171316521	1455.39974656554
YAL027W	SAW1	S000000025	cd.n	5583	420.883845892378	593.080136867944	505.076308667494	431.617304874121	416.589276001139	361.44907275987	426.602476558779	322.357632587272	339.381743902519	347.144793525648	402.963716732316	455.022759269465	417.587079007801	466.514626632358	426.834583622595	356.45059626433	357.393933452087	315.472596039444	236.015336052222	262.163871781828	265.186909596387	452.759611964255	466.925342322898	448.4718345252	391.394094177547	430.081848150185	416.348439379256	380.451679345935	276.242718212591	331.73087996733	328.965433599165	331.731793075846	274.84807975986	332.87770152909	423.48253024069	554.714834324005	466.953699137744	485.73466065046	555.190979626153	389.443178830904	407.355724850052	495.803002653166	386.168522402613	298.87503350428	339.893682364507
YAL028W	FRT2	S000000026	D	715	383.986650169942	779.419262188345	566.596119875638	498.359645672484	539.820896368946	365.354240224422	429.230133876542	231.350097546385	306.465385855071	294.084643931825	289.695221614393	408.215403572546	507.372743670862	487.39589888687	419.241944476241	388.638970339615	370.750259907471	225.916302062924	123.00724006433	178.275342073453	195.585318782656	261.418008205816	419.37457007675	599.953489438562	502.596352318222	583.990078076049	529.453947055365	426.731088214956	301.617503255922	279.508873569643	176.069648045822	237.878515282918	210.631152340979	218.564583657445	433.44175401506	737.946923048346	720.86163201256	656.649582336201	821.065063019014	530.811805502526	541.470789380095	554.699934159836	383.744153815397	240.711750125203	232.824600720127
YAL029C	MYO4	S000000027	l.b	956	2069.60645726493	2660.8661181964	2578.11597436081	2307.80075949826	2348.52516735256	2351.6097390036	3045.44921075008	2917.40612619178	2418.18154905483	2147.2480984809	2243.35339483559	2127.27546182442	2096.54267763034	2380.67331493278	2154.90208310084	2005.32282757321	2456.61989939055	2603.59450558629	2286.10160699015	2000.30069921171	1605.81554489778	2372.14243237842	1914.6729045767	1833.65777937423	1568.58014792568	1921.16633511052	1747.55624544531	1836.77302742528	1567.04406390343	2548.24815651329	3244.55111842961	2495.52308061403	1587.52262243134	1827.42374903054	1780.44141164043	1813.97698134661	1863.47950322035	2060.07956469125	2389.00843492824	1869.97008075727	2163.49706387399	2848.51786381836	3053.33150579426	2845.48075787773	3009.3211341249
YAL030W	SNC1	S000000028	cd.n	4501	1848.53067921598	2625.17542191736	2594.77074704218	2462.94283423962	2394.93640560838	2342.52364305155	2798.77872303242	2052.88127119018	1708.48303001309	1789.94236752222	1643.69310743444	1771.24844561362	1749.55545521127	2164.32075076912	1968.34495146596	1861.94723518939	2213.52724153021	2040.84438874308	1411.39697400671	1372.09718226008	1368.94654617421	1943.79063011554	1745.40890080941	2006.65891873805	1693.10388608654	2229.35412045726	2185.62194336103	2066.45547196432	1522.12128738128	2000.28477331633	2041.7171575462	1572.14359646788	1377.58838015201	1490.49434632507	1841.34744332257	2054.53650774577	2343.92780705805	2659.33693499127	3550.1469497687	2323.29601755394	2546.46944879143	2517.01793167163	2456.91919573595	1978.43809505664	1658.23666195705
YAL031C	GIP4	S000000029	cd.n	647	1430.98301108942	2093.94044932743	1885.39107931612	1612.15480365123	1564.29978698849	1417.16724870908	1586.07784794467	1003.3051421402	1290.18873471851	1289.29788205923	1317.1459917077	1475.1654487753	1404.9887919826	1406.99023516374	1222.30640311364	1084.40996967856	1356.25998273661	1071.94426220122	628.254092348493	908.639243889768	1042.37716393776	1481.69614847483	1567.89498272376	1589.05490743938	1228.07117881394	1415.16194062357	1371.21697019544	1222.52218397257	953.606191644512	1135.71013322706	980.199939367125	1087.22250817219	1117.67417601464	1146.24319475096	1469.81313999707	1714.2300762616	1704.7338217101	1676.30977102753	1958.49867803908	1445.94558371608	1517.38933906322	1538.00271129676	1444.84451052297	1097.00859229086	1049.43684771299
YAL032C	PRP45	S000000030	cd.n	820	919.2036267259	1256.59252933281	1129.31575886546	995.704778162052	964.467758703683	929.459470636892	1087.35092163205	828.34770878739	896.047542286535	830.349518236259	873.675314703752	874.087717396537	838.843440898504	826.261649716683	760.361223207151	683.291295091512	858.454107004745	752.092153870418	541.437620156608	648.141605076815	656.977993553603	1001.14495648645	920.832054741612	903.971160548564	705.830135450908	827.455513128876	797.648149498084	747.320475989768	621.383522191484	807.89028588565	817.841898274013	818.705649920397	688.415940597038	756.234400458678	871.632430411043	955.93864998717	906.559564443294	1018.57937840759	1125.9140207793	807.929539501452	970.172516665378	1079.0367808283	1033.70601590656	852.460571818688	847.519491439289
YAL033W	POP5	S000000031	l.b	600	1735.51441815049	2706.63140161474	2423.05789560128	2204.81599103437	2345.8642209901	2178.9967618389	2906.31124030084	2279.35634702924	2261.86228937588	2139.43552344124	2398.46905292565	2008.93191669597	1866.86015687542	2157.98895353482	2034.55488779826	1969.08536564978	2357.3440250102	2216.08176730472	1667.47170969248	1757.40039578791	1734.172210118	2276.80554034848	1806.45707313934	1994.99703690067	1776.82934597468	2116.83450775471	2072.65731358562	1897.49725311218	1617.29840104883	2209.1321951237	2196.13661954651	2118.55949114502	1579.63596274436	1639.96700538727	1763.28741265339	1909.73964131252	1921.57745739879	2133.74658948048	2404.09530304552	1961.93082726199	2082.06546743379	2670.52651815626	2719.43993066869	2219.03119072866	2291.6610042678
YAL034C	FUN19	S000002134	D	5487	2079.13422976181	2910.67302347706	2184.7895373687	2100.15544259852	2103.18124734149	1520.14446423117	1686.24693523013	1241.3970520392	1453.44554076952	1224.53291242354	1537.84958302424	2083.06108046874	1812.7943290957	1824.46133833664	1855.51190986544	1395.61897365699	1570.8421496401	1028.68057456576	732.615309709997	955.295820413902	896.098218949598	1802.56655830486	2464.78891144811	2590.90064136253	1731.59919778644	2284.5649446858	2081.90000613085	1624.42741730432	1105.09380693957	1172.54425293654	1058.56289222451	1312.48716840745	1107.74563871492	1456.6141555721	2616.99667097313	3016.68976431107	2687.45484698861	2785.77735199105	3387.18393298506	2164.94248054213	2153.64931235101	1928.19605343146	1610.50224863556	1105.1533302795	1280.35290671632
YAL034W-A	MTW1	S000000032	C	922	631.237297444985	793.847731664136	687.884907201132	587.982270529397	620.202463109018	556.476640540967	658.238201341211	463.138484263975	469.173607749	474.6998072397	523.404351582269	598.751464920021	585.225164686979	602.341488673399	557.611107106936	494.649291020299	587.219671567229	477.486439862174	363.515457138803	411.467175197104	363.849676402519	659.400912987967	661.395131547572	588.116128463968	487.60436038949	638.003516145618	595.667859048893	529.3482553289	439.383603490751	492.844018504793	495.753187136683	465.017506017784	391.151491924881	495.942863653186	643.344495609546	681.397623281157	672.784789682369	718.639450843602	804.765321651831	581.157614194912	629.099163243715	676.754199576206	639.877652034043	486.331196584664	482.34961312737
YAL035W	FUN12	S000000033	A	5241	4887.93338328916	5765.59584465262	5252.82388131945	5200.71456444442	5047.78907149244	5900.14044635643	7377.41047230716	7767.75722956791	6767.73802935503	5332.99940252014	5652.14793845429	5235.59834779562	4002.67765050169	4519.54480268824	4176.61243230987	3770.69498997179	5542.26090199455	5656.56643063849	6221.27084419781	6910.37542846878	5550.9069054205	6913.98053105733	5884.25831309557	3980.001613304	3033.8940870452	3755.78307190654	3522.46584111735	3931.2583608236	3841.77079163528	5875.71423662022	8223.091842352	8131.17801578324	6320.40760548275	5939.78463886254	5543.59384852707	4465.45063696922	4292.92954240149	4699.01149817373	5735.29630664008	4703.3052118102	5691.34235842616	7158.573425483	7869.73272405657	8081.7598801528	9646.61385395412
YAL036C	RBG1	S000000034	A	2298	1626.26209975195	2033.80952543006	1824.06928728813	1580.02920549812	1744.81529103158	2276.73804584356	2944.19529132151	2880.75185192406	1867.42266867096	1467.07871747607	1848.90614955619	1611.81372559279	1359.86201697706	1601.82576953184	1272.69578792794	1230.57955078778	2166.8823027404	2627.62767560971	2533.97669902747	1876.71113054573	1553.29541537683	2291.78012756967	1743.31595178899	1274.90308577189	953.70032922199	1169.07120771844	1181.3397836414	1393.24213661536	1453.77805911067	2478.2382680554	3221.03366417931	2203.25740005612	1450.58688121497	1673.5937509678	1701.55357989875	1390.71892895486	1218.53793146506	1279.76681985377	1693.21272701847	1521.08604574863	2014.71627399222	2590.93864321799	3032.66915643347	3213.21276463652	3252.78144190937
YAL037C-A		S000028732	n	4623	82.4548679699098	111.398443258952	105.378821258094	88.9597839764729	77.2562150124686	79.9865270463614	117.083581117357	101.050336133026	103.373868338587	80.573357526396	89.8193518406671	83.6389347859481	66.9743237030544	75.5704778222206	78.2517687714562	73.755373904208	89.1294675679321	78.3462214801188	69.0986776174486	84.696940370337	86.8093900654125	85.5706640266108	108.400996293738	84.765640270052	80.6871769713624	80.4024411976274	89.688769003227	93.2295562792818	93.9455486068307	83.0254041583253	87.5442390887064	102.042166017479	94.2633634953404	79.3515732322201	91.5306866175257	149.490020861609	93.1760175397874	111.207527731219	98.5322644368548	101.486936174176	105.912826153361	134.074710507064	96.0823520909536	98.125579975083	117.155655318368
YAL037W		S000000035	l.b	1716	196.826185683151	294.941174677557	273.365532766052	222.968148800721	217.415205007827	212.987849892156	270.877432089059	225.085293554614	235.380587182506	221.747996082975	243.420370323923	236.601807860849	209.116560660894	216.468168318304	202.273811057234	185.01326718365	242.418380533635	202.071763667626	161.033828144526	166.350577562493	185.024096099074	223.613536186253	231.07807551649	214.226446984116	209.356544047809	234.420251044267	231.72919308136	206.991101285668	178.648484458822	231.057343519259	225.347224671688	224.11290410741	197.838440184388	174.991107986932	222.700397895831	298.780671333872	234.410416359102	268.587324437336	282.04713136472	213.438272699295	237.025005685222	323.564297344026	269.084991307113	252.89549147118	233.690782373543
YAL038W	CDC19	S000000036	B.D	1440	15147.8925275761	18520.0683503923	16768.8344333221	15806.8209811621	15106.8291670235	16181.6730803937	19616.8653356576	18120.8462815885	18469.730870168	15999.3624085373	17353.2772122547	16854.3198243757	13267.7456779789	15516.6970452158	13894.8389963456	13604.754073407	17496.7529258469	17124.0269406179	15764.6238017663	17297.470778107	16696.8339823919	19786.0939809802	18514.8320229341	17065.7936454934	13682.1772298356	15572.5286347368	14648.4905322409	15399.2402612411	12916.3879401069	15639.7717377763	18483.9683339817	18970.2045934197	16014.7971770741	16453.009049387	17675.5482299338	15277.5649261195	15549.8413968329	16857.9860235777	21175.4799765078	16017.4272362129	16547.3939444925	18386.5155255964	19157.8785975727	18328.0906610406	18888.9896073612
YAL039C	CYC3	S000000037	cd.ab	452	2567.24869746528	3699.19972649192	3381.77384459339	2984.60348954596	3014.48438792377	2805.48758853267	3460.69890883164	2358.8074381707	2121.16714075056	2050.16031059431	2493.5076179627	2654.14434118443	2517.17618308652	2800.03189881746	2400.94264259329	2071.62757751119	2794.12393269416	2336.89284744764	1723.8950487559	1740.51994995545	1817.41673433961	2894.56590452625	2963.68321282762	3025.86158098612	2384.14445395113	3056.37018497417	2764.38195343533	2570.00746838761	2006.4847209063	2394.97771454046	2659.64990008596	2309.98814293814	2109.76714457072	2412.34127623765	3142.64457624151	3378.0736269824	3676.97390319321	3878.92825539462	4568.48823047318	3277.63301043494	3483.78851908285	3559.92872283137	3365.94029415518	2960.86481325632	2817.55723831141
YAL040C	CLN3	S000000038	cd.ab	1727	3743.34832462676	4887.20535519696	4728.47201383265	4657.9209538904	4340.1361151847	4250.04028333126	4546.02830195766	3738.48599873039	2892.31366145776	2733.95750545151	3553.6892954088	3569.573839611	3280.66751273109	3809.01672551438	3447.98289007277	3061.01997208384	4081.69787514593	3575.37778050282	2744.00320654014	2653.62418141012	2383.73705469327	4306.4856320147	4168.57400441845	3632.6939467731	3229.91120228011	3933.04017540065	3416.7142044303	3269.61904757413	2703.42266485211	3515.33442476701	3558.72579162566	3006.58327864068	2607.4588299348	3710.15124383031	4622.42209585654	3952.73769439898	4427.56091462033	4825.78678740592	5592.45118964081	4284.23822448986	4819.24498376799	4728.1768400581	4892.77292205066	4293.48931155901	4120.06473026064
YAL041W	CDC24	S000000039	l.b	2009	1217.32233547569	1655.36583681338	1552.17645527203	1357.43697317304	1320.35012611665	1406.26157827166	1752.34453706763	1436.1452113537	1327.88533079514	1266.41820403086	1301.94374455378	1209.86478861008	1130.39380304408	1257.91404972466	1092.07507062109	989.526169201815	1466.5959003897	1324.70543822121	1057.10564461493	1102.00969168295	1177.41578084024	1455.87905493029	1207.14254464735	1144.08869872913	1065.40884829762	1262.91118095175	1318.11411582498	1313.73833209156	1065.22956290609	1332.97494140965	1469.67821078848	1343.26852936583	1170.73362704396	1165.60764600757	1196.71597322957	1321.40359595109	1335.66143835969	1418.57494038389	1689.71611882787	1265.59736631964	1511.04261277969	1679.92340450033	1666.72336389382	1454.94203717215	1495.90540044267
YAL042W	ERV46	S000000040	l.b	2785	2555.64797446852	3416.68245701054	3228.06304405542	2763.48702871928	2663.71874547822	2502.87032930849	3217.79634711351	2451.97217895002	2367.22740937606	2274.1393413057	2662.71000861133	2671.41832578459	2252.52022092239	2484.56057625026	2096.00721704253	1812.28259956974	2672.03249422036	2295.8294314439	1823.37565881115	2076.21839773217	2209.71072460856	3010.30392513457	2931.68483348804	2619.59525767368	2160.30530255569	2568.92412100801	2562.92381452025	2405.49384935058	1970.12176971196	2330.96623355906	2631.29674892396	2580.75098693997	2394.71131018668	2470.86684562003	2980.01189821553	2994.55998945529	3070.4601684463	3219.53706606357	3664.3456671155	2763.75267097963	2979.53842911777	3357.63462699314	3324.29065553123	2903.65049157676	3069.9939892541
YAL043C	PTA1	S000000041	l.b	2388	1546.00512377609	2041.43051575669	1725.64619956282	1435.76887770504	1362.02122381948	1376.87558471739	1765.95297826367	1521.09190059047	1547.42882899073	1377.69384721239	1548.51143525113	1538.3917324934	1331.98109691625	1349.39446581916	1181.79106044692	1003.05589334038	1458.9612615573	1320.49089450732	1056.43972778556	1223.82922874217	1263.8782275502	1834.58534552396	1663.71961690352	1590.35757873492	1054.96782416481	1241.56179280628	1185.00996526817	1167.61921463774	951.555457751816	1274.21841625558	1555.70565242125	1533.86082589476	1311.45379775944	1407.4148555952	1744.63161462348	1682.40916624139	1478.20031932286	1470.51109755895	1775.41828088527	1274.06561704933	1478.95480446312	1598.63023000427	1640.56511018513	1483.07687971131	1693.21951787158
YAL044C	GCV3	S000000042	l.b	1417	4689.8345528553	6356.1164905345	5873.6515625861	5285.53645267847	4789.67759859885	4886.78535005815	6048.95042325283	5586.84683468576	5640.98472614656	5514.95041962178	5944.28455216198	5102.13097440342	4364.69434653941	5095.7007707833	4260.8470856076	4073.03996817126	5257.14449063259	5060.35844242711	5024.63573151815	6303.8193243962	6044.77460020001	7614.03057647505	6546.65307724442	5893.65021672316	5060.16206590602	6165.16617930826	5775.16231472615	5967.52824297312	4917.89661094279	6414.12247648024	8145.45066799315	8551.5551146547	7619.41980092894	7658.5637348065	7755.1682942039	7323.70688040069	7784.27080907263	8869.55882178057	10734.9749429702	7916.07511075035	8439.82193299905	10035.2041604769	10577.9945909181	9927.49061016632	10896.661059573
YAL044W-A		S000007586	l	698	2643.97659311408	3790.09496176281	3653.93298856927	3251.53029571938	3318.89752366854	3424.54026242358	4281.02093205937	3356.54484235478	2890.59650247651	2819.41027847301	2589.34995990192	2616.58858618893	2474.36538286992	2808.28417992034	2695.51552485556	2268.9056378816	3323.9547932642	3171.807502359	2397.41487594359	2530.31825702748	2432.90013407347	2965.20246294746	2771.63949774676	2669.58872373676	2486.86316637985	3123.8821101516	2974.65194472848	2784.83655752026	2469.14866258312	3350.07591100093	3738.06229416796	3229.28483501769	2742.38449418819	2448.72052560305	2960.26211117678	3163.71055508084	3725.29103061288	3944.69060253618	4565.8768016331	3365.07752646742	3673.27281132381	4318.19687305949	4603.54475746356	4014.23303005571	3846.489369819
YAL046C	AIM1	S000000044	l	3907	2106.70215759868	3111.17839260369	2962.43984464059	2537.07480625542	2609.38156395696	2534.11407192754	3083.15625291469	2415.538119285	1956.99173402216	1989.35706353639	2185.76377966088	2160.44843973411	2012.08087633291	2196.38738261453	2016.29239322015	1771.55749166463	2761.76948176601	2520.28142893909	1927.02865953697	1980.70497605105	2024.60471593941	2786.87294133729	2606.57216617623	2446.3904316696	2048.5472788195	2533.75039919019	2514.96151978984	2289.06681038822	2062.72412799014	2482.41050701536	2822.95131856383	2401.78585877539	2341.32130233263	2426.10997132677	2774.76376553701	2830.61592913456	3142.8798717999	3344.42304632176	3728.23772373786	2783.8256962126	3187.50059065282	3422.09586370331	3710.44994544979	3455.77850049186	3395.47975968087
YAL047C	SPC72	S000000045	cd.n	5154	389.767253301961	563.943616709593	472.7585106481	428.933576948867	401.014242648831	383.722141449654	462.461335655663	362.69981987766	339.875414085561	378.658086108123	399.882836978532	376.057670896751	416.494594423334	437.519376724719	372.261640738078	342.921823457881	362.860621174278	337.328093319588	248.937037952673	260.416110278462	277.574517324643	408.754967612903	382.062547855123	397.984284604424	313.967655409284	387.774299774044	305.869459289379	300.477700918316	250.572219575445	359.250387737255	367.241071949331	324.311093105537	261.327244442032	311.247855712535	390.148160475736	445.101030583953	406.850254504948	421.820325603185	493.530633473039	339.925176964332	398.954393271711	474.988743548012	462.929768587934	399.924058677018	402.366245573982
YAL048C	GEM1	S000000046	cd.n	1512	833.945450444343	1125.84696718007	1015.51058624173	885.8984028878	832.024192381026	798.165069646749	924.6087207798	613.856749396316	635.010134768349	702.74709560027	870.169828330831	846.123980695041	750.292900994332	827.475628720446	688.036806700207	590.636244498377	812.192260238603	667.086412589467	476.937194100014	502.356484311317	579.350775450552	940.201915424845	902.164020622143	832.342968940451	692.379449655917	820.637215729665	710.699312305809	703.117287657447	573.889430237169	718.899737337302	707.559507797864	651.417157181597	584.471684149012	766.052847623099	866.059362410988	889.27046564871	880.055653676778	843.122985811969	1028.45908637213	721.892204000313	847.919920735888	876.238757974418	864.178769382725	705.12307259391	662.973548689472
YAL049C	AIM2	S000000047	D	3343	4477.2991014937	6179.87096735819	5774.27704158652	4884.99751414139	4884.26394867117	4520.38561170296	5721.34841182146	3868.32014333574	3803.77796118772	3959.04088577084	4765.92567364708	4562.58108707731	4335.65491248666	4857.14842586227	4324.59335081317	3709.64684374218	4822.69488756916	4086.70816461203	2814.43000374443	2810.70912146275	3198.73662455923	4705.05178003872	4819.95990787225	4835.23055132783	4421.00366311183	5248.04670165992	4821.93949597016	4576.25345620457	3687.00031141056	4060.01265396811	4261.80759243014	3742.28747013718	3529.7749913643	4037.05538020393	5231.93844318576	5369.49203277408	5843.17817345185	6729.63638805989	7394.37640626273	5322.67092518085	5546.15785567098	5934.04245755301	5746.14330328589	4477.71377447922	3891.4420305504
YAL051W	OAF1	S000000048	cd.n	1039	1192.3410651369	1573.28413674166	1457.71632186131	1207.68858091101	1270.02976657269	1231.78917098577	1432.57250621367	1024.22487213557	1044.13005002271	1075.15905129604	1093.74273710629	1138.31324890032	1111.905381088	1190.98999490838	1035.32802913137	894.229579975165	1249.8214546605	1135.26344206409	777.434055332331	822.59574295533	873.192959303903	1333.56575599942	1209.62867363199	1147.89895664493	933.675855631793	1154.73093875317	1131.37202274391	1063.72078089677	902.54995958471	1025.53460574614	1198.61193927141	1007.48515885836	965.264722025788	1080.06068566728	1202.65245354455	1297.04454900264	1352.70441926624	1388.37897377229	1669.84768967942	1142.59675888788	1329.51079824894	1453.94143226637	1492.58345234111	1279.44224358762	1098.41408324156
YAL053W	FLC2	S000000049	cd.ab	1315	2349.61761006829	2987.55849117738	2645.83021753389	2201.3701515129	2037.62413294734	1973.56264644422	2488.36953902586	2089.92401289493	2151.6160560311	2338.6559796329	2470.23186664986	2466.83603030053	2155.13182006973	2221.42493268653	1810.63956279499	1548.70164541341	2045.58904686642	1954.01132540026	1617.14228383621	1723.80800222416	1857.04925238111	2663.64369209346	2429.77257071524	2189.35981721445	1894.24672227194	2121.32661017919	1716.74175635839	1577.81598508979	1441.97678925613	1958.78449375695	2266.62939628635	2207.90719544409	2060.57920216189	2317.21906459739	2703.04293351043	2531.16367025075	2542.24383535544	2571.18269651113	2748.24259632482	1866.64305699107	2147.0016391852	2409.95007092479	2621.30391132129	2346.8264748705	2423.19974373949
YAL054C	ACS1	S000000050	B.D	362	9043.46326852263	10787.4333781181	8076.88162541332	5588.91379960935	3753.22456205626	2189.74954394776	2466.03412329742	1974.63559237134	5229.93208550573	7507.58063518136	8748.78666542848	8972.91365517497	6744.43477546268	6086.06420932117	3952.22937767041	2255.36548679874	2408.32712500655	1429.41534252467	1132.13175843021	2642.37348179236	5003.25552005481	8025.47588070595	7969.44670728087	7074.7867635522	5092.43469244167	4850.26145806473	3369.82389834082	2415.68681989109	1322.55158102453	1166.83301968555	1389.22567943614	3103.44650479077	6065.7175372134	7696.58439087303	9443.7817933107	8766.41801125433	7925.34461898332	7067.03459812806	6153.53982640589	3364.77808445799	2468.48139557764	1863.4894989419	1597.32523449439	1364.84974841577	2145.61573893404
YAL055W	PEX22	S000000051	cd.n	1607	953.556491735768	1423.35274156999	1319.39659120064	1158.71445624646	1115.0800045507	1009.82486518679	1144.40956404336	742.119752222218	784.120520047118	826.002188556707	941.140410495507	1026.52694179966	960.095580290633	1051.63931819031	942.533089970675	835.421425883586	1087.77397248314	825.60947095573	535.310868802228	679.745712624379	671.535741601678	1033.94224173468	1116.06152568422	1064.51691873083	1029.6494261758	1241.94982910477	1163.47882977794	1004.64774083737	854.378384363671	872.161022849683	798.966020465308	798.927694824257	770.734242454134	925.487724054275	1170.86762784179	1411.04440162912	1516.436934404	1594.91992388844	1794.75658378894	1312.74264660755	1374.22891015522	1358.61198771848	1318.92706337351	937.448214279083	897.778647741997
YAL056W	GPB2	S000000052	cd.n	4344	1482.81485886799	2091.81620796038	1944.19329405087	1697.67015652978	1717.08428922951	1538.9767684655	1876.24227473123	1129.18122450156	1415.36397059133	1543.26174347078	1509.73967334533	1535.63867996691	1535.26198410389	1639.12893347938	1412.99976239574	1248.85304434992	1512.29039450284	1235.48658011253	747.32640642456	888.794202229925	1072.1386119198	1524.15719582155	1507.83210771047	1555.80702406709	1562.09868848328	1776.21224382729	1647.62985850494	1491.02412367872	1269.15168525742	1412.08447043572	1246.3449534585	1189.64307295834	1359.75727182529	1313.5528031137	1677.94612163329	2024.47897085317	2200.8235153157	2326.39357713479	2399.7757898444	1785.26751122552	1868.5133460445	2031.58712772066	2038.94834245277	1438.12665613931	1340.50927149832
YAL058W	CNE1	S000000054	l.b	4170	501.828402544766	730.504327887384	666.351521340596	599.629920901109	594.646601181534	625.643947160551	780.759401816214	639.333794518211	564.131387461147	510.516448669099	554.124803780422	515.074834471972	453.451645843715	532.472158962377	473.654726584625	441.188413544034	633.207880612672	618.827555454618	479.938146073338	493.813421357609	499.767552098061	642.551845064266	566.442166212315	522.609740939174	458.788628952991	514.872811212125	543.050690007662	528.055566292356	464.094200255864	532.594639660824	642.537085501932	593.387913485314	456.907526362168	478.574279157729	551.159464159438	580.822316412114	533.561740087302	553.214544048652	692.79700159507	535.210329849418	640.174192852818	754.887375883015	732.971229745767	696.127891714832	720.672750172033
YAL059W	ECM1	S000000055	A	2100	625.959784767813	731.456064177798	585.93502704279	534.931529891945	585.102721985354	809.036060467647	1170.75417742548	1541.23961793977	1221.17369384271	893.25049886818	816.315139003514	702.378559786406	540.577034752439	570.656304606885	537.764877399117	568.505063172569	716.209768009008	1043.54508188966	1265.03390324358	1083.8526755193	732.738954121618	958.973747175741	640.03229579129	443.873162581722	351.418539503405	424.143331746532	433.111153505366	487.55346217847	517.588906080068	1114.3822285538	1780.91663515013	1429.12858301819	765.24244795128	705.940252325097	666.384686458672	517.124595653585	407.377516488835	466.594252343556	545.931505282294	469.870281676046	613.536307960157	1061.22692969788	1325.81677568827	1389.54009307453	1676.8416443608
YAL060W	BDH1	S000000056	C	34	1878.96171071604	2685.16799056525	2661.10095483754	2616.9302254056	2570.79701195949	2461.12834976522	2930.79334950777	1895.35269789373	1621.8927412388	1486.24724521478	1777.66756711079	1981.73371960087	1890.28814605869	2239.68211683922	2029.94222885261	1854.1189159538	2712.87702860777	2274.3628439839	1515.99250595207	1396.69722348126	1328.5537645544	2139.16144388111	2342.15748160672	2434.74532526953	2303.99159266647	2956.85941124061	2887.90611775319	2973.32844672333	2284.76298691111	2380.86272062745	2271.43097459546	1842.08758186552	1578.42226616217	1873.9047234603	2517.10643823171	2912.45076088072	3321.7601806664	3740.18263728134	4688.51173762749	3550.23022296754	3719.41091944059	3754.0168218705	3384.99183334648	2671.85736283144	2433.15120686051
YAL061W	BDH2	S000000057	D	5612	834.162985299322	1348.93938073625	1069.24581552302	866.023802515932	931.529155167768	628.180250195688	687.422595631046	408.727552302598	579.838962123817	560.581780208655	604.737742773764	818.381926822993	890.498806933114	800.381580406838	778.063731700141	640.605461454578	671.582877159469	394.008352967978	255.476597158605	362.004713429422	450.765212937585	690.509572547014	979.825421312347	1292.90096512566	1002.28114649748	1176.67207587274	1065.35516119299	791.265575102977	485.019682172792	410.260261844558	365.971612230448	454.733253164022	489.654034632105	607.820533413196	1136.5251841618	1662.45281888102	1624.76781659033	1494.15896107412	1749.87423718908	1036.57032096156	903.914178592548	783.891599380635	589.196752100273	359.810789175167	419.121936583166
YAL062W	GDH3	S000000058	cd.n	5136	6282.59095141018	8643.14482528071	8415.86443289328	8071.6566430848	8490.99028813029	8594.65402379916	10707.6328325646	8000.95018567376	6996.55157474053	5781.27782121734	6660.24854541074	6454.93120671762	5862.16581789293	7317.26835976926	7024.94293035739	6458.0655339749	9569.9411129884	8292.63975407713	6349.38447987204	6000.06029427614	5890.91733479045	7834.86187606113	7502.25615720689	7421.58639450956	6761.92579808415	9002.1374271563	8820.39808943702	9171.15799064077	7411.11760412625	7639.23856829536	7944.4562649151	6485.70501540431	5306.03793649606	5782.43019960641	7292.52456826872	7696.56409230836	9028.33782686038	11115.2081774767	13930.2999634988	10984.2883117913	11203.1650968311	11366.3474463027	10450.381136442	8152.52076023479	6476.86582074961
YAL063C	FLO9	S000000059	r	NA	NA	NA	NA	NA	NA	NA	NA	NA	NA	NA	NA	NA	NA	NA	NA	NA	NA	NA	NA	NA	NA	NA	NA	NA	NA	NA	NA	NA	NA	NA	NA	NA	NA	NA	NA	NA	NA	NA	NA	NA	NA	NA	NA	NA	NA
YAL063C-A		S000028813	cd.n	828	165.502249156315	224.924725822848	196.145898378742	159.385835896244	153.103502524492	168.18667078263	209.338055818198	156.251377705764	174.400330679512	160.782505237643	189.848770559714	180.702807077363	154.216806849346	178.324255212472	159.991335420985	148.966751421419	161.655123484385	141.58185134507	104.411954772653	131.086168109075	138.027790111034	179.699964453384	185.861473864026	182.700326091968	155.124127877887	172.353712733838	163.557275282042	151.229454303439	141.535877304918	159.42901078413	155.081909562005	159.732648408416	129.189664061863	144.809288867442	180.705608430506	225.924351617232	177.691146177796	190.635504480499	195.911105311578	160.906470525521	172.184299813631	218.549451834008	178.506229663781	165.877544017314	179.32387744222
YAL064C-A		S000002140	n	1339	123.975070395604	167.127134191443	157.787090329592	130.718920341994	120.967176659675	123.34036722871	164.772239629388	125.982325639586	144.099559561236	126.661567079964	144.541026376746	133.325670210554	102.566266020194	121.603249036351	114.549485549558	100.90740270615	128.521437219705	115.527179872568	98.389986374048	116.302371196402	124.266609301438	141.754712764051	157.557100805414	129.319088258434	120.593771809615	120.175328654959	122.756670249476	124.510718543934	128.521553459061	114.561655321267	141.802219458349	145.480502154535	132.463275106638	139.356302735078	142.174634653857	229.646197636264	147.070481125286	145.987223817607	161.231872792612	148.850767001328	152.124401892395	199.517130845237	158.753798220337	149.452697562229	158.909358038357
YAL064W		S000000060	n	2987	103.103821577135	171.343406794825	144.750519406831	135.336527309745	113.450287169025	119.460807898425	164.856794372403	140.250886945922	137.340383906909	121.226241879849	156.799830814536	132.752675905458	117.493960476774	121.80163151798	126.027623592336	118.174569768829	117.396660570519	119.335810800499	100.491707761584	118.661861019849	120.67098740403	125.437283590354	153.83208192556	136.225221113253	123.777578376911	126.230263182412	136.877201197855	124.69112326414	125.418269945598	125.850270324477	129.300323405672	154.827478936222	121.440462092311	116.93117178812	146.162003388146	245.510454617853	145.247295177317	174.352129177572	177.670401004162	163.690097101476	149.586460052039	204.427771652967	149.714598791558	151.365520622815	162.384213406093
YAL064W-B		S000002141	cd.n	1366	222.440748307076	326.648089873019	273.849492266359	250.413831748941	238.77657490149	218.840637173875	255.606561935266	208.514875266974	216.88015209662	189.029615555346	262.200075061237	263.979444319711	228.678920387184	260.626738513954	199.573091838592	197.799596523615	230.077491140742	183.668574794957	164.722006219789	196.229600617281	195.309468122542	287.484502417994	330.402172792605	252.741691073869	231.056407039494	281.628269652884	239.657228624454	239.834933056541	194.587745995022	220.158409480672	244.552491458653	236.162986910164	231.277023650704	257.612026151719	309.165626670175	414.926962557042	293.918337350494	286.561973876053	345.847792779466	249.756364510539	239.839271081286	295.896732792141	224.203895068219	215.396477358233	234.336863711541
YAL065C		S000001817	cd.n	1372	230.256586878994	323.871920470932	295.656063988169	254.25703542984	259.204163776494	224.06009560468	274.440688975537	195.37266020626	221.291325218756	221.482869215179	254.959645861782	257.08436871487	234.832404658118	264.901703062869	239.507294240505	206.630214820515	234.463160536643	185.016949632232	140.044850530517	166.088794891792	167.614390614933	254.971650441766	269.795053857377	247.358047988244	216.566861352755	261.642111057463	204.897875093256	220.90478182346	186.739623683147	192.257456038568	187.027189107177	195.294449973154	187.025958796956	208.144995648374	260.195058988074	362.127737901718	302.688499052809	327.629554998397	389.681826400612	273.371006056366	291.325589860767	322.058965506727	259.546788244657	223.124035267729	230.558481076916
YAL067C	SEO1	S000000062	ab.n	2332	454.991129833228	468.786016117439	320.668891755614	259.740040473931	251.231214397134	262.417379694003	351.026969632843	947.787425285133	1655.79884318609	1003.37156190106	769.49180770121	505.090781323013	295.596744164163	255.636106285679	221.354980751485	206.210999347474	260.449830427539	256.983909984032	663.239111506678	1620.35680879922	1249.5223953054	1178.22409644214	790.359180521594	447.392013449333	268.800058801976	248.467626197963	233.257347657642	216.974686058113	202.93740483843	268.158463598851	968.931744843485	2551.30569767169	1753.65671544492	1131.11496619019	819.46383694721	591.023878395868	367.25937778553	303.732639170059	320.745257297166	244.470721992519	270.719625184342	332.626491144577	353.916290235565	578.921608010792	2486.16592917953
YAL067W-A		S000028593	n	2530	86.595818589207	134.816001506769	108.216555243234	98.2277265971947	91.643535318479	92.8313871287139	119.682631896833	116.987775257136	115.134798773248	94.5518533629482	102.370329182202	89.90898305234	76.5180917656963	84.3638915438502	86.2017347956459	78.8775995435807	97.935522161131	89.3113260139013	75.3684346108733	92.664821768746	101.591430742074	91.9672064566399	122.211100547063	90.589005451423	93.1626427325123	93.5347444093167	104.201485996437	95.4581450445878	99.6778735418926	86.8041294130311	94.1858965043577	112.721812975003	103.397176269057	90.4735477790971	103.196380362114	198.587096849821	109.057226676058	123.659170086191	116.494925601405	109.194144911013	109.383805185984	160.530073979763	106.952155145844	111.295846341865	134.900054939322
YAL068C	PAU8	S000002142	r	NA	NA	NA	NA	NA	NA	NA	NA	NA	NA	NA	NA	NA	NA	NA	NA	NA	NA	NA	NA	NA	NA	NA	NA	NA	NA	NA	NA	NA	NA	NA	NA	NA	NA	NA	NA	NA	NA	NA	NA	NA	NA	NA	NA	NA	NA
YAR002C-A	ERP1	S000002129	ab.n	1521	4374.45298886882	5798.74567092427	5458.51927694993	4632.1815097875	4483.53333341469	4441.04634879045	5669.70002288194	5045.52187724895	5217.1594661437	4661.46856916999	4862.43204197405	4758.69430323115	4214.05099486008	4768.29139124934	4160.93069740842	3643.74161206017	4324.09297436338	4319.47687407671	3756.52581445779	4094.93711633173	4093.22157301851	5582.74757495079	4955.31369430505	4743.71117813027	3825.85746239002	4308.13711486507	3848.26824024113	3669.40778690577	3057.91092681979	4017.13595431656	5121.72216742337	4963.80408352465	4064.75807305958	4125.18974990447	4670.02319555986	4481.14569307197	4626.08307145789	4790.89351717755	5413.87558803612	3815.01983529692	3953.29055117733	4755.63450624058	5133.71329242052	4633.61957146054	4951.19678439804
YAR002W	NUP60	S000000063	A	2374	1519.00394428914	1792.73217946274	1737.45715828272	1671.20587813375	1647.28990050858	1843.21245063903	2173.60596016512	2092.02227746934	1578.4860124202	1455.89978335574	1610.88651884281	1479.90898655242	1267.58533850209	1434.63515957963	1327.14696643372	1171.44143042011	1766.79200507805	1799.83754422793	1610.03670255804	1482.30851537975	1289.1345292976	1913.49940611634	1474.92482586785	1177.82485607457	1024.98537319202	1271.63372571812	1296.11998740678	1303.22430016396	1195.65893478613	1732.03771742059	2203.47462840711	1799.05938309484	1276.97042338052	1516.71612956759	1443.46867570411	1190.12733946047	1341.71840207183	1445.99989913963	1844.60509450716	1474.9053451095	1790.82198570422	2010.45951322677	2201.45862341887	2195.7341283926	2114.0373087353
YAR003W	SWD1	S000000064	l.b	5359	805.717265204906	1101.52646410209	878.834920506209	734.049905966507	768.895208977175	772.007126773673	1052.04520024986	873.506465574527	959.03654833891	1039.2494421232	984.66615518399	879.934372810648	836.830297566162	797.626582834927	704.479587978059	651.146754131129	736.441171280446	796.448758583965	613.239681479422	654.663210166593	636.197061264246	912.27730822786	817.24839929985	793.627651365248	639.803367377531	735.578308310841	618.113501894253	574.241052824891	505.900351996666	809.071460438905	990.350172157009	950.205738629093	747.613848745208	749.935501498664	874.064464649886	925.004581481266	845.029733608674	824.833695772277	878.618293584614	659.652027527175	711.021741447861	874.680290006203	972.725130237084	948.926951342347	921.844288285198
YAR007C	RFA1	S000000065	B.C	3803	2227.77537267636	2510.79852327956	2036.16464297341	1610.80354939657	1647.35157320859	1755.12933077163	2253.76408724064	2248.2211345712	2714.57959983123	2595.76363005845	2546.20340315953	2341.4815920141	1803.08446364803	1743.09819324825	1385.69067623932	1305.54800123032	1605.74472557616	1737.21278207177	1713.58362082049	2047.02663545916	1944.17700045462	2753.27751812781	2316.3071168585	1859.55433621803	1326.32966490342	1521.86846109098	1344.14559623553	1281.47217919222	1166.91673377783	1651.18329874067	2270.70880237744	2464.80970035225	2063.0245049775	2215.00836014835	2376.01588843684	2013.65372360955	1798.74553488549	1752.07247375502	1962.49928680277	1406.86630711253	1509.10912285762	1896.53147141305	2153.89844072817	2087.66579429329	2399.11896121302
YAR008W	SEN34	S000000066	B.C	3218	648.755951571373	746.027549182091	570.035976480035	445.858244978768	460.606524314676	540.102315057381	737.166932044527	862.913338360967	945.45393299842	898.761500348409	862.698600937714	677.894075979148	499.986232821299	463.455159298373	413.57536419766	379.701801076706	467.943316435381	563.061266770034	584.318998850635	739.309142345711	581.837052420015	891.040357404666	672.759861768641	474.938917389835	386.387791678649	442.191676651143	395.758225647974	338.937143852712	335.850126006309	570.95309156354	916.529946132928	966.584501633897	701.22037957553	668.739496837594	686.669959639736	579.390605145003	512.356555459751	513.651609933207	499.541253305968	376.792956091426	435.471224305644	603.142611541796	784.189525310731	825.78796720768	1010.22169490227
YAR014C	BUD14	S000000069	l.b	2508	1463.5771491754	1823.45897087433	1669.11905485948	1446.23327329538	1425.29774035578	1469.44292626978	1815.22717539183	1691.95122804272	1428.764257365	1408.16867877531	1335.99449065159	1401.8706885688	1302.73715674717	1292.24089306357	1193.0422565359	1012.89906002248	1479.22361578983	1505.09774017318	1284.25375857348	1263.36329328435	1178.08389522641	1682.73808687174	1530.15868415732	1367.86975966815	1082.29875702384	1306.85438642056	1278.20986086955	1205.39932802316	1112.62955172689	1545.1042471417	1925.95109035621	1655.89297508145	1361.13952088043	1395.71772787302	1631.2030004099	1515.6052018171	1571.78021847425	1648.4242719455	1882.33980437754	1487.2506393372	1801.22004987531	2032.58887002586	2258.97637904299	1975.00752749937	2096.27341019108
YAR015W	ADE1	S000000070	A	2974	5682.23066125834	7113.37595380674	6525.69445561935	5822.19426950878	5544.96821642003	4868.28083345777	6070.7579580595	8768.54849974806	8243.10684348764	6239.83558721183	6107.61000852678	5625.5398431909	4839.33688267689	5439.5135251604	4977.38525806844	4146.43161453003	5481.58403263485	5129.32119127201	7245.91354533399	8228.30591428325	6895.69009641287	8272.73809670704	7254.31984521415	6926.99908322185	5682.437268373	6962.45230259461	6266.52475922605	5669.62165037109	4260.57951409769	5549.34889563799	10275.9827689176	10927.0712680322	8254.25769554514	7588.23043058988	8115.1967294079	7463.17805953052	8364.31793154921	9050.83048020686	10229.1974559276	7509.57984025805	7589.12137765148	7943.40180636351	8267.74798459482	9562.84662732997	13725.3069199942
YAR018C	KIN3	S000000071	D	4415	1287.95384209837	1753.15350217426	1435.38931973355	1229.76453568837	1257.76031021072	1242.80593128821	1462.87751627269	1027.49131155063	1033.03482350305	1057.92092171815	1353.3399633561	1285.43819544983	1140.34227717303	1089.57693428307	975.205159130189	842.527903774256	1159.79178467409	1061.92087913772	747.09638622577	812.626379950486	868.885218950347	1410.88048547845	1329.95543411939	1150.30225792926	903.934646781677	1162.55015447115	1127.73282540792	1084.29105976809	930.665761600195	1266.43610967374	1278.64279633102	1101.80704227746	1000.57742021235	1141.48109123671	1351.25172952239	1482.99447857765	1399.68003259363	1486.31774869985	1813.80706214153	1325.83442519092	1535.08432108805	1745.09322338794	1715.57370731321	1422.06902697786	1313.99824271568
YAR019C	CDC15	S000000072	cd.n	2718	945.313795044004	1348.44980352982	1183.8215734988	1071.22107491834	1035.29750817999	907.675362137992	1094.21457114415	786.125528578766	925.932215121246	929.416399809976	875.442990678897	1007.0132638503	988.90558304531	1032.100758739	953.11341330371	873.260203290952	1012.95665761817	825.269596813405	571.452148163877	700.972544210292	748.5196168558	939.719703580388	983.529070137807	1090.48866572006	945.448085067728	1105.90618007555	986.856131899904	891.291302543923	722.687816783598	879.015447521752	786.52155180023	786.64523721444	713.442791221957	765.033527052194	986.86639272317	1158.6470764986	1211.4698323453	1238.83144123282	1445.33974807564	1000.6186450291	1020.40454397614	1110.88645462742	1053.43713183997	841.413546788645	734.695858882755
YAR020C	PAU7	S000000073	r	NA	NA	NA	NA	NA	NA	NA	NA	NA	NA	NA	NA	NA	NA	NA	NA	NA	NA	NA	NA	NA	NA	NA	NA	NA	NA	NA	NA	NA	NA	NA	NA	NA	NA	NA	NA	NA	NA	NA	NA	NA	NA	NA	NA	NA	NA
YAR023C		S000000074	cd.n	5401	521.343337837842	830.022022528584	703.465317838063	605.210036840831	570.654350237784	482.68427804973	579.207712296075	418.438611006265	455.614468449959	435.88301377012	523.104884013393	561.240514627173	549.765368594358	605.069566138426	574.193780265986	491.670646614275	520.023099552749	398.60349308348	282.708745305838	361.43548069448	358.073861002922	546.112897380314	624.260733309568	703.17991934003	604.879437814236	692.651110269877	637.589668031455	532.895914050147	405.9393032779	432.480620594973	384.818181514727	423.97118154851	344.39216738354	396.91787332384	632.879843966998	739.97457249695	722.943509092502	727.389492296863	755.19299450059	537.865439830915	574.243242001173	630.99275527577	573.973178180864	423.63020055726	464.918831716947
YAR027W	UIP3	S000000075	n	2169	84.256699249751	127.383093742758	103.742207096788	92.6170769563911	89.59961435889	89.0953442442314	120.132976243905	105.355991319493	124.26317712021	87.3330339749067	114.148356917239	98.0961751542497	79.4875309118275	86.4681435861329	90.323618035626	80.124724445374	102.380336605817	81.0662107641867	73.5898965370539	95.9560373598334	102.798554959348	91.6562255490792	111.572337297576	90.9525452235576	91.1729853624113	90.7880907841221	101.479283180808	93.4968398467952	102.638054847744	91.557685291099	96.362432073708	114.403267024399	103.832473048547	87.290213997081	105.734650755953	218.489075321367	107.572650953793	126.436853829261	120.983390458358	113.821254077033	115.976587203275	165.012273977341	111.305596845792	120.919075028087	136.606162106682
YAR028W		S000000076	n	716	90.4517432379936	137.920319470098	120.207343495959	107.217057224199	94.3044218650828	99.8937591469806	136.377866101567	124.508264949959	126.379963217827	96.913042102739	125.422930379402	104.674397365543	87.3780688871859	99.6647036107426	104.791182243412	84.1582371355265	104.402865641219	90.5565547766402	85.7977238635696	104.017086939178	106.408831903018	94.4582214051267	138.944526348421	102.993498487147	98.5764753216587	96.6876819885657	114.197578043095	107.535492518996	105.600108272841	105.769797091171	113.097534511401	120.342840899568	114.68860921857	96.5595935121431	131.938987695822	231.499785700964	117.673850119802	144.730969250509	125.801766587115	130.748152470483	120.172161281123	187.046997000188	122.818565468435	127.914256120188	148.385897395897
YAR029W		S000000077	cd.n	282	1361.52395784531	1796.96192122105	1675.42369775678	1452.61278842098	1389.96681125232	1248.21481499153	1587.284078041	1154.11293395912	1243.79481349291	1384.80602568178	1395.18533625215	1447.41916826362	1404.58821132603	1509.80555591172	1345.46619384456	1186.9056381717	1252.46465064553	1168.70361982977	901.41628405036	915.391996848475	935.703896689492	1457.4473657791	1392.85582389139	1441.26572388902	1303.56754234466	1558.36579815048	1328.03841392927	1141.53976348595	876.926615048169	1213.36123939954	1280.25425496755	1173.27588292842	988.57984224958	1109.44606078244	1435.6527993648	1596.76962005641	1614.22017761931	1751.80259685574	1849.03808528656	1279.19933462875	1366.31061850878	1641.88301389556	1642.89945774551	1265.23467472605	1185.32373585646
YAR031W	PRM9	S000000078	cd.n	3079	334.606185914531	458.828176671718	444.46179754348	380.379150797819	371.902162557706	346.046179873586	459.53116487121	343.628388351699	369.370042418314	349.985864713288	377.283853087109	357.261427766966	353.536705065919	381.362222810919	330.044126228424	290.535415265417	337.652585708171	323.923569192704	240.371197922235	276.775879662676	290.763352743716	403.645791540758	405.772515880284	354.68592018121	303.961042581339	381.814969600727	333.453925463201	296.580748833232	268.464446928482	311.112086956784	361.990306123323	355.829463375726	309.15402857538	338.612255645459	376.640472603841	468.45174008358	429.704326932562	440.533286668339	539.829917083953	387.365436004075	402.59437856252	466.480210596678	402.777877733118	349.107053299198	309.699707597454
YAR033W	MST28	S000000079	l	4275	156.076052908306	205.23501692787	181.707704963733	164.585779069406	154.267589479747	157.223291243679	185.425629010978	170.241812556635	195.253448477763	171.186622777868	173.867397598143	175.143176209671	158.841739696258	182.986355151526	153.754562127957	146.195381724168	146.020658815951	137.799059541976	116.867731907924	141.989239881654	133.555200202205	182.34474215804	187.707378330826	168.998506881841	148.859265309653	181.21831750911	146.455952946125	149.424241533752	117.859626624914	144.519245460959	166.857601682025	187.589527795306	138.443656942928	154.043349522207	177.429238381677	200.181420445725	177.443306009699	179.051923718557	203.942555929711	157.286524504499	157.05056960802	192.376631941725	161.895525180924	143.898275569762	145.533956809687
YAR035C-A		S000028595	B	5593	264.602774648322	244.984625465832	195.407490560563	171.597794447873	148.852386854556	161.607900404733	199.922443310817	292.016520919093	405.490432749352	303.308922534097	317.058846799913	247.481159288784	153.029746695603	175.045854924499	152.079373390296	153.839993924302	171.443915073838	187.350714422188	191.728421025722	291.837145909067	373.191653263319	293.48060227746	230.790438855251	214.557191008117	144.75745006796	135.726138040784	143.022989427959	129.963893778254	122.418805049533	183.880174643267	197.500180413261	308.869655489206	212.530469872721	147.88692705052	169.055008787203	214.45975183284	146.238504225788	156.579798529662	143.857757973621	134.856198448472	128.566945363803	186.233935138449	137.313257007738	144.753690052004	168.723384664892
YAR035W	YAT1	S000000080	B.D	5531	10934.1101050568	12772.7280365076	10094.6821652442	8027.73580256266	6033.15327299846	5459.32858075631	6997.02246659503	8309.8847233909	10964.1049005231	11064.962807391	12295.8748323762	12253.0425926488	8870.96830318457	8151.12923329089	6012.67925885387	4255.9764649574	5657.35908900805	5601.44549439521	6131.64995652864	9391.9237869997	10906.2095050647	12923.8937148924	12969.9676622487	10902.205671592	8191.9326181933	7669.85355724623	6033.39463375387	4904.78524070698	3909.5949871149	5602.64532046766	7706.20363967605	10631.3796011968	11788.0250589351	12170.7815709714	13473.1803951298	11939.8128240932	11012.414725489	10109.1982642984	8854.85446188378	5627.46014531688	5472.27000139552	6102.43625570782	7354.05011996515	7909.47520425896	10567.5307818961
YAR042W	SWH1	S000000081	cd.n	2121	1391.54810741397	2079.77753349871	2033.82678140919	1729.48656158877	1709.93164192548	1715.40597118503	2091.74347654826	1431.76459333276	1353.43116898591	1265.46923138725	1310.90170343129	1475.66774481494	1509.52393174676	1659.14802298692	1496.02590112343	1308.63116815351	1914.39256382522	1669.71105161012	1134.93205955714	1098.1264273573	1109.35478507665	1474.72061454865	1430.7245086603	1712.58775773597	1492.18942331255	1800.28425568205	1674.70016398636	1653.10191992877	1346.42905737297	1607.50247408605	1712.32026300693	1398.03514026202	1240.97579268394	1269.50092291359	1562.13220377271	1895.39207504543	2092.98176424775	2209.76714245128	2602.76458940465	1926.47684246881	2118.43928727391	2229.24062727406	2210.0072635956	1874.32562386861	1667.79738214783
YAR050W	FLO1	S000000084	cd.n	3647	212.522986928189	315.99013948972	329.222736111082	353.650900450549	343.624689081309	325.65480845472	412.589414061651	291.785644730981	277.407356476365	217.299470541801	234.331780279231	248.485646563976	249.837230472217	340.57891631079	320.09291492521	315.984152236321	351.376045656553	300.313915814177	232.390039577851	254.871244605893	209.89045823962	282.514460636921	278.062923446247	268.618326027836	262.164412194402	355.104584984534	320.299241397889	274.471415272162	215.239244588188	316.917356883361	359.183917543238	339.766061130193	224.036965868826	237.655029408655	272.738164957971	340.265362097855	336.414086900604	404.86031224251	482.68394023668	338.692065752429	335.049135425628	379.929395018231	368.532492106734	343.102330800417	312.963323925998
YAR064W		S000000089	r	NA	NA	NA	NA	NA	NA	NA	NA	NA	NA	NA	NA	NA	NA	NA	NA	NA	NA	NA	NA	NA	NA	NA	NA	NA	NA	NA	NA	NA	NA	NA	NA	NA	NA	NA	NA	NA	NA	NA	NA	NA	NA	NA	NA	NA	NA
YAR066W		S000002144	r	NA	NA	NA	NA	NA	NA	NA	NA	NA	NA	NA	NA	NA	NA	NA	NA	NA	NA	NA	NA	NA	NA	NA	NA	NA	NA	NA	NA	NA	NA	NA	NA	NA	NA	NA	NA	NA	NA	NA	NA	NA	NA	NA	NA	NA	NA
YAR068W		S000000091	cd.n	4694	679.117912702107	994.25029232949	996.96661601719	954.349661299826	956.356765716386	956.007372061924	1134.66670457306	857.474466271833	684.394795975043	631.302895414067	652.43391457028	738.284411293262	702.457953131497	802.349423671368	776.276576844198	724.1402250482	1003.66649667362	945.328760624461	725.894977346822	697.329029087378	597.564170148356	853.741496875379	828.15871202852	791.371855747298	735.499998651774	959.892097537562	869.523678880405	874.275894059543	785.66102104036	1064.47452024543	1087.39703200249	922.470298748173	731.053837630323	777.520220429823	982.693836432003	1067.57980119944	1243.13519238135	1307.02231348516	1593.10147157912	1252.06127339771	1383.92525994844	1509.78633299254	1579.17281173891	1317.34145682189	1217.10635175877
YAR071W	PHO11	S000000094	r	NA	NA	NA	NA	NA	NA	NA	NA	NA	NA	NA	NA	NA	NA	NA	NA	NA	NA	NA	NA	NA	NA	NA	NA	NA	NA	NA	NA	NA	NA	NA	NA	NA	NA	NA	NA	NA	NA	NA	NA	NA	NA	NA	NA	NA	NA
YBL001C	ECM15	S000000097	cd.n	3220	3396.5022870596	4713.65758959734	4423.10034114157	4183.23647131152	4437.52215926288	4438.59378272025	5885.37878532282	5180.79286417129	4570.30080387222	4571.93561871421	4070.07425223042	3886.81210332799	3513.16011305285	4398.63173108838	4012.89649639331	4246.40736459298	4543.98643074611	4787.99711526539	3838.89446989964	3921.23930675224	3491.83252063084	4048.11415008266	3613.61702443829	3722.45016439506	3774.63144272406	5037.74580473242	4613.71285786988	4192.29242060725	3775.89665220316	5129.59190200253	5479.78685897537	4969.27665590755	3640.30251118225	3059.42095283214	3698.69032314333	4073.83047373202	4583.86419122844	5405.1880849255	6494.92323942846	4601.28895113366	4444.93283750562	5848.10737668379	6022.60772379328	5427.20748603361	4995.32756662844
YBL002W	HTB2	S000000098	B.C	2612	8237.3795388747	10313.8229928508	9331.21378970662	8935.74847277602	8410.56818560168	8542.65894611442	10380.8151488992	8923.8502118971	8776.08030247557	8297.93643869059	8691.94520394823	9310.79277371722	7737.235895679	9112.55356648822	7779.54537779562	7697.99679104286	8918.72060794853	9035.82044007753	7728.04467694007	7722.38494500407	7337.89492015857	10023.5348786427	9996.64818676947	8980.38803589087	7392.95153076912	8707.95507878873	7614.07105332943	7813.5897606025	6468.20064341074	8428.754200987	9376.76162444977	8359.39519058327	7196.85125493453	8176.58692325422	9533.53105297588	8561.47247124229	8657.41015799424	9592.30176600541	12029.8844725564	8157.36013060597	8545.04954381958	9510.67574028095	9486.36136992318	8708.64060735636	7542.02769472042
YBL003C	HTA2	S000000099	cd.n	2153	9536.1908010772	11863.9755509283	10343.4596149101	9358.15571370242	8862.64370821058	9154.35654936038	11080.0885848718	9554.69587932667	9454.185509717	9877.65414785205	10424.3953417548	10922.152299107	9396.8547170523	10022.7339907622	8946.82328880994	8967.56150421195	9239.8303519914	9600.80475411055	8164.3922916342	8016.39095225275	8103.73147911538	10874.2518320458	10861.0267357148	10185.9566114997	9058.62803959394	10247.2621812571	8825.815282591	8488.75015916284	7214.59534823481	9502.46807227124	10145.267702135	9433.25726076807	8334.5742988612	9244.66369434483	11281.2536823575	10279.3693113455	10319.2036566842	11123.7849345564	12615.5215743909	9291.69426870272	9177.40015768273	10845.3946134475	11007.1591682217	9513.48388339351	8484.25365755916
YBL004W	UTP20	S000000100	A	3786	3429.75869499115	3884.37336667974	3248.59671905103	3219.20958909248	3015.68640577765	3319.5685141816	4070.18203890458	4772.54142774557	5833.65792455143	4610.18532266731	3999.96623762107	3478.91675702476	3147.0816387714	3427.63237351956	3011.70816703384	2984.83843104785	3465.42593364562	4015.22780218706	4447.51610788443	5273.65820602093	4152.39330876037	4977.09461717667	3873.46936503897	2914.17370417706	2392.14778175894	2433.6495579162	1821.68061735335	2008.33874454901	1969.99099669201	3824.02321610261	5213.73411547815	5642.4217294847	4453.73279755204	3887.5858535178	3885.39628184647	2998.04003639598	2652.92031445836	2540.30573624698	2941.65224712026	2110.6442463126	2642.46998929505	3778.20556436251	4595.36458633838	4661.39893051421	6185.89749695091
YBL005W	PDR3	S000000101	cd.n	5387	528.869898846388	663.247008779287	586.007447844024	512.183044951572	453.995718863331	467.226675059408	594.50199669495	414.654404549368	446.589995852329	514.080107383972	588.768475937668	542.864670979711	462.490202360405	495.229399288845	428.436512021182	340.455143447215	503.301840890751	420.078943068366	310.081662871524	325.438563906358	395.887950353474	619.373574213235	560.915414954508	483.638571914311	418.582579790217	477.719625527178	416.749286022804	435.353805688324	369.356225150183	486.634136635869	506.304953866895	456.356896697834	435.332599299763	532.450493392956	600.702771740631	654.008453230932	577.106782596103	608.011281468185	663.215079835693	504.070464244766	562.4389329181	651.84217134693	649.953929216432	536.500236661559	485.876851849287
YBL006C	LDB7	S000000102	cd.n	1321	2421.13577012721	3607.20063604721	3071.04943435265	2423.69747024307	2305.29853181535	2016.9955166301	2516.017739282	1864.40838513632	2268.23761699861	2037.58011436977	2412.85143867	2525.6506705229	2263.83201108485	2334.13821624688	2026.70530509904	1625.62137113791	2132.31478173739	1637.35467334336	1208.02796012584	1581.63975788502	1842.34839716866	2578.46946319921	2543.43803030991	2777.19794573679	2061.17651000836	2272.31975717384	2301.65022488754	2138.55077018315	1516.53595797343	1690.67789701768	1911.03163272879	2077.50012703957	1833.4790086841	1973.56035336245	2572.89788147151	2783.89853077054	2719.5730065345	2736.24954090765	3080.91839524712	2233.73963482197	2408.91617548244	2510.52066889311	2396.97791767834	1934.69840068887	2100.88816694354
YBL007C	SLA1	S000000103	cd.n	3989	2747.51089473416	3946.39461607264	3671.65696435025	3186.73241144358	2916.04805524851	2880.04954025251	3522.59335770153	2706.12653830246	2728.46018247069	2744.96211812115	3116.24471511783	2955.28796004057	2735.7911734117	3067.94923380264	2614.84212642042	2263.27266218103	3103.19504795176	2787.07370941063	2046.3421413564	2155.77264536222	2303.37470336718	3370.19543734307	3062.9762918056	3141.32450000864	2660.18833452497	3168.57078403367	2753.25705170687	2707.26040823186	1980.2008908807	2509.20846687031	2921.35992875315	2403.02694850646	2320.97141167488	2792.79685971492	3046.88555073989	3224.07615104958	3462.18727579794	3599.89703598886	4329.93268060898	2956.32254900662	3103.26043577775	3334.18701328011	3121.32880864652	2768.38042773782	2841.60986690897
YBL008W	HIR1	S000000104	l.b	3315	908.793452338077	1149.48354216175	1080.30233836469	924.600796325233	893.582451845687	907.102539245406	1116.31687666793	928.197712220742	827.744858125948	865.957222264079	887.968255961783	838.772351855899	838.336275842957	915.43470603301	822.484494720589	735.680699231418	883.539504699533	904.10205708207	706.029986382983	694.9630099399	711.014524543629	1061.82811954914	931.129947447918	844.661734982084	669.49565726631	831.884093694874	747.992485485118	727.206574831832	651.733777608103	856.950858334744	982.849719885303	822.6212230704	734.687906229915	822.126984609029	926.833014845054	915.78652446422	844.39625289421	987.31559737516	1109.3538037902	827.583001445352	942.829466708284	1053.76498112554	1093.95449431767	970.462012907436	874.242142962762
YBL008W-A		S000028529	n	3136	97.563782868392	136.209596412771	127.441494800755	115.424960046587	110.599618891087	98.5717150906297	139.592723973996	124.853024161949	130.091487356338	110.557570259648	116.15515168295	105.803994898995	88.8104665810667	110.489368788882	98.8710276840896	92.4744503493399	119.065200043199	90.1456595973515	88.5018683753752	113.510347052558	116.773257025447	103.698692693865	137.667184013899	107.685926287432	102.015964647863	106.89973536267	109.594331447662	110.272636232	108.718634524953	105.443969673658	113.465091876763	122.604828660051	116.843167438774	100.814523934232	119.569658413747	192.954056036668	102.25471499978	133.279974831227	133.161475710251	121.412160007922	118.158477552572	161.615297889163	114.625620987761	131.510180325302	137.090899852916
YBL009W	ALK2	S000000105	l	4773	1408.62470763073	1679.72646164038	1488.21531344061	1306.06762029926	1224.61229879223	1282.97080394871	1509.17931170682	1272.85748659973	1230.82062367717	1185.66243939	1286.77570879908	1307.60254757955	1172.89473466545	1230.27095158514	1092.59379638367	987.518144106353	1198.98708383876	1169.84326673023	1019.77297816093	1044.41234592591	939.58642967932	1597.26628257754	1470.77546447603	1268.72391469559	874.739962258213	1037.13401585438	940.667197231373	912.604510540718	740.007583401419	1149.39494047506	1341.38347501802	1203.09657425609	896.575336042178	1085.56479661354	1248.00656566755	1170.96194897974	1086.7644904295	1092.42703374857	1350.78969877812	917.675208387257	1066.96620066255	1226.92898495134	1253.2852301474	1176.98719806075	1218.53877820556
YBL010C		S000000106	B.C	2957	694.360793919904	824.716056695164	691.2524280697	602.119394257739	577.033365989485	628.6393982321	712.174188692811	672.423377963657	620.203384860931	600.533719499896	698.668063334388	674.573575299221	568.494530259075	555.5129039294	516.333600730766	457.802435218669	598.576411347314	558.69991017959	506.265369331501	527.775923468931	513.478668253132	855.439100824257	740.488955443272	582.852765057658	469.532030584703	571.016171720506	496.59923174208	465.888353826061	422.464474151435	514.502505202264	656.317526348323	672.629368344013	536.281478826462	643.377236704433	722.440109416368	697.456032656176	610.665829098903	599.51281321824	675.133988809526	502.244860192904	603.137106460794	727.613321800978	737.2739818895	645.571511218409	744.895690995383
YBL011W	SCT1	S000000107	C	1695	3235.33855294001	4392.65238303454	4045.58980581621	3607.96811463828	3488.69039854383	3309.67598866068	3991.81922093502	3000.43341457128	3003.56653235401	3082.88119949873	3013.59769217638	3273.4945624444	3057.25498145766	3161.84959961124	2720.67317601656	2386.57737723643	3222.71127751565	2699.08864809231	1994.12008115545	2258.94617272493	2529.8007680529	3409.39415886114	3364.50850117473	3266.91410623708	2820.15348039297	3194.79991372785	3038.51909048439	2803.76480462541	2341.04158039258	2973.79202063351	2985.52112381079	2954.10681086186	2728.49275714505	2883.94660419217	3385.14207548831	3649.5304156951	3955.51273725744	3883.12353875629	4212.21189052806	3152.851891462	3421.18702689232	3593.45753061001	3640.84404037885	3061.12154285036	3075.98634646338
YBL013W	FMT1	S000000109	cd.n	750	290.453857502306	456.114560612102	391.268467257656	323.939238257999	314.461787234042	311.737667781524	378.399724541091	295.054406930362	322.014380917746	269.403319024814	312.225372387654	338.3539539524	287.676321538403	312.087951930271	252.43108238337	197.095920813687	322.790322592609	261.122658926649	199.191882436882	260.049308701907	274.134892301753	353.770125964425	414.890134141422	369.555860737499	270.927482009911	341.814769321838	306.568343864406	323.310788676377	251.068663406835	262.667101605711	321.098000164602	333.700565016153	300.381265702468	346.345511531706	370.394316842092	536.026342898225	383.664203952392	356.664630087322	437.325927070771	322.213675486871	336.355881462334	401.540795329712	298.676279650954	302.680392286159	325.156630327826
YBL014C	RRN6	S000000110	l.b	3253	1074.23819375405	1391.55527314858	1293.33164293242	1119.68026958058	1104.16533543242	1148.24934296018	1459.42428042694	1215.60268471357	1012.9521484472	1049.96464884984	1168.96807444589	1168.80544570459	1022.65220790321	1158.93580920523	979.602899424677	869.21776820164	1267.05141283131	1195.2877572314	1049.90141096679	992.488892316288	883.289792616824	1358.7252752911	1195.39171809727	957.101002424698	867.92954505377	1026.2555511058	908.982134342956	909.114069704125	826.075299698495	1153.47989780762	1435.32908002996	1180.4715570361	925.984363634283	1105.38305676137	1126.38856327736	1129.71756951342	1100.74753499231	1133.70393426996	1323.43500523517	990.889605774204	1142.67478829593	1371.80935120891	1482.12435118553	1383.09371912463	1350.09603105439
YBL015W	ACH1	S000000111	B.C	3592	18622.1725997373	21385.690755372	18102.2657607731	15569.9223406911	14389.773219181	15366.6459459178	18837.5495762663	18921.9074123468	21260.1163079608	19872.205556019	21653.9087616665	20174.5253822662	15438.7664491304	15668.6425107899	13196.5981131664	12013.4870983849	16090.6172159909	15990.3276686578	15699.4540052832	18488.5063583966	19623.7372404111	22764.6291992168	21305.9471262934	19360.3277824115	14710.1046499649	14999.2724132677	13395.2908768238	13494.7091993707	10979.3498039752	14778.5697357406	18883.748160361	21059.4449579999	20421.8267961525	21186.2179639189	21830.6703942599	18961.647664455	17601.5170278948	17257.5488743064	18505.4066675237	14313.2633060191	14802.9191595053	16573.2042745189	18183.8933947337	18544.6197625912	20334.7605603622
YBL016W	FUS3	S000000112	n	406	120.735419717462	166.809207296848	141.316448591843	122.443855561841	117.039960238431	117.305518260945	153.738326701971	129.625957039063	157.84105636919	118.144767481912	139.819557542289	134.133982179733	107.201338205214	115.593709175572	110.40701386574	96.4477462052274	130.254110003375	116.223813956259	99.8618152592743	122.506938305992	123.863311942688	133.411569422666	165.076636940792	130.735437614107	114.143515178846	121.720635317284	124.685100104317	124.090950565602	127.786375500717	119.879919069626	140.079352045531	152.446588318369	147.202323538232	131.301541963164	144.202557616232	267.187807527725	140.969293818923	167.561474351343	174.128945103903	149.927545371475	142.790741255526	219.710141087985	147.607637611306	157.51403383644	178.722161255576
YBL017C	PEP1	S000000113	cd.n	1414	3009.67643571178	3803.74739192644	3834.58351776576	3566.59636675938	3314.9612698415	3079.65086781972	3959.08119384144	3078.5867271476	2887.41158944723	2797.30328980594	3180.80440628725	3012.113765835	2775.7253424485	3119.70722217942	2905.58684705973	2520.84407134454	3461.53330598373	2988.18095219792	2253.93611520601	2261.38186938681	2338.48265314486	3321.7181319417	2882.52526697816	2894.10536134194	2838.04569527744	3383.73287569378	3125.31239281962	2985.85182069617	2482.00186167483	3047.34246355968	3259.27376411204	2870.87310023825	2480.62690101224	2755.49650585449	3037.23988587074	3084.0156392861	3458.43064763772	4018.38295211321	4350.30867343169	3187.32528580949	3609.77076313246	3861.1819801561	3987.5698476528	3380.65297469738	3240.45060895681
YBL018C	POP8	S000000114	l.b	1097	2744.90015900624	3838.30686440088	2942.94673232243	2419.83592221413	2274.66430604412	2226.19383306442	3180.27901545052	3005.15719350938	3017.50228647066	3295.41289952058	3436.94100302366	2965.57305072288	2683.11839283712	2748.28248707393	2286.76548050626	2096.10611094033	2143.28660214659	2498.46283452756	2235.4752882825	2246.37225347889	2418.13788236207	3501.7897507767	2719.51337582979	2633.75475677259	2102.59572890249	2260.30032956768	2030.20709319714	1651.30222118752	1510.27189787292	2590.51629198864	3080.88415706405	2713.11639208095	2280.32519874925	2233.73402621213	2671.13596902292	2581.98536602453	2293.5752633138	2327.33612673397	2268.3058086967	1708.24372763671	1704.89206621772	2499.17540654356	2835.73293393758	2642.8478242736	2826.29501036146
YBL019W	APN2	S000000115	cd.n	3233	749.45060214902	1054.77070215907	932.132322804274	824.782639162877	855.19771372688	749.497443220153	936.479932382676	617.340619167821	676.538903115476	646.358498908305	747.211702014303	830.701340460215	741.579212754608	807.028986267852	717.330665742994	647.794457230035	695.986172874702	607.422424546937	395.057632986262	470.547092387837	518.467726831037	775.61460920784	785.17775037661	770.203274631214	660.409544435076	779.72652403172	751.883006296908	703.364277940839	524.885696346792	636.046271338066	630.93018997024	605.280840756521	514.051344552886	583.222610988609	754.083239064599	883.083668157575	806.366492549187	870.265172356125	1026.90847761413	721.983382809976	815.049000092164	927.552129092602	852.057314671026	651.57281661526	674.063195006438
YBL020W	RFT1	S000000116	cd.n	2575	1941.06418986426	2834.40701773947	2564.44231398893	2321.47550865758	2164.78347202577	1956.77431627775	2460.45032555907	1610.03112583924	1614.89340233124	1630.17135714973	1920.92262281419	2077.60420823761	2000.44893945524	2201.18055843322	1858.31462178221	1537.88742670564	2162.76653313138	1811.158831375	1295.12278154493	1427.60910579958	1541.3967189254	2065.59651691445	2179.70742855143	2300.58923317936	1945.33130543542	2129.84870443672	1915.38557471274	1826.09931525725	1456.85700173123	1797.59575259415	1829.65699003779	1642.7038119675	1368.49149656417	1597.75981126125	2119.96115726068	2273.33971010878	2408.21821540857	2273.13745898042	2598.93862964925	1816.80110968389	2136.15403975141	2250.13185114314	2336.13711752999	1961.35301146239	1888.46167896706
YBL021C	HAP3	S000000117	C	1934	1127.54776198327	1619.32107187664	1517.28768566545	1304.85260218341	1345.7005542513	1366.82881907276	1617.59200031445	1156.59967016734	1180.91356628843	1203.65023540732	1273.43230713117	1247.91740398451	1190.05618990055	1282.3117873938	1192.49476805643	1025.22949367913	1379.49216967625	1222.6217290766	871.242988076379	945.784051047366	903.247204387152	1450.34766355008	1282.18148395531	1158.58272151	1066.60005940806	1308.16929148412	1106.49781456067	1057.51249576854	965.639029599621	1307.12886893775	1375.49123800005	1257.3203836356	1075.049563521	1148.37057433694	1329.00703250805	1335.09976626205	1425.49426054976	1494.85249880236	1731.48008833345	1209.58178168961	1430.35170460185	1699.05538183017	1966.44955821941	1568.22401920399	1613.75556288241
YBL022C	PIM1	S000000118	C	4307	4348.00168080938	6241.27889126035	6366.18485499542	5675.82508446131	5571.50483803844	5405.20716225865	6387.22191520783	4394.73102550897	3755.71406598518	3656.77752857035	4322.68133296875	4645.07464657461	4526.25190100023	5357.59702561693	4712.68342184642	4144.09211836883	5492.96052517586	4638.59500607214	3259.75120636392	2940.26049422092	2884.07144573063	4544.70243858305	4626.36776345449	4891.47821490945	4257.89778072596	5369.84280361058	4894.11003991749	4962.96910449312	3953.22798610142	4905.29839250262	4835.12097713224	3843.68314231805	3279.34123405007	3850.77848854159	4704.38288781004	5281.45981780992	6160.26861639067	6821.0368494433	7727.11399822832	5689.28519334013	6181.16278985468	6475.08803161551	6259.49005443679	5068.92442041164	4413.48154024611
YBL023C	MCM2	S000000119	l.b	4789	2062.15973140507	2513.33778746588	2080.03751976544	1819.40246225924	1888.55829534299	2058.64869754922	2573.17364160607	2362.40308702328	2306.03975341271	2172.51891462905	2226.96777184591	2015.92943051154	1676.58098185828	1697.80495953022	1476.08211382625	1372.68017868183	2093.19865065247	2000.19733131277	1777.13941914245	1874.6435112399	1779.54728119399	2540.52985110289	2215.77799190967	1746.55868736067	1319.7555971289	1651.85600675535	1517.37742123745	1526.06021049873	1410.50880374803	2017.3816830865	2601.35468051039	2406.87942591414	1981.58352457965	2090.61002303259	2272.98518702893	1940.57929132235	1836.59724651611	1863.27075133898	2198.82764145444	1729.56742070828	1978.55459217473	2361.50303962847	2609.07614494532	2521.51578164535	2666.10452041247
YBL024W	NCL1	S000000120	A	4629	2135.9432076698	2360.96393868084	2319.05880041964	2212.66373785579	2273.14214123508	2726.86791275607	3300.66309253766	3499.03275858245	2680.80671227692	2031.82752847206	2107.74454899164	1953.52640707122	1716.91533725446	1918.63496530697	1826.14864862673	1589.21756611006	2526.40437525327	2844.38304129835	2863.98354779554	2699.05446632061	2061.92807865836	2764.43714050909	2114.10149077806	1553.70541656998	1085.38541354715	1459.70822741813	1489.47134133503	1685.38402540027	1619.49016377625	2688.23713310247	3684.48316973615	3025.29254781731	2074.35690966787	2026.33670825526	1897.31647103401	1496.48678292073	1381.15785604636	1545.82619855621	2025.86395784508	1797.42250677037	2233.0028631485	2665.24183296092	3151.54760075991	3242.19844679831	3503.9396416834
YBL025W	RRN10	S000000121	cd.n	5650	621.09423251518	835.841537880174	751.078579810155	698.827781496568	682.861638286726	621.280485151128	714.676364366409	495.681367861978	523.389225160164	549.895329635687	639.491686294434	623.232625941897	585.474062929636	606.81900780292	558.330525139611	465.177386624043	580.100265203398	482.745894669605	341.766681283947	415.790469691463	392.646809704712	731.944893116955	656.232068621177	541.403064643465	485.346403100888	563.204990942702	501.931000369566	480.041239242011	411.655391610202	561.55456667605	533.423274401731	504.765260476472	430.396388813963	564.940160075661	588.051859836829	677.172884212017	660.675158039242	665.115063917992	791.401286091557	586.669608256126	665.139978678051	742.879690575849	693.719474790089	530.608611913819	545.657656184616
YBL026W	LSM2	S000000122	cd.n	3671	2818.53570125543	3908.78738769199	3385.73143562376	2987.18755236273	2872.55930756472	2669.68425986608	3500.74501214211	2877.32895900453	2925.07257838779	2989.38043653138	2970.49880023023	3173.49768295552	3137.97570104229	3638.49043261168	3245.16670888159	3088.38119345934	2606.93575102456	2797.15452438437	2298.51687627233	2249.40247801287	2063.06368491446	3154.07876365141	2997.80844213851	3124.76529699934	2808.38831035287	3388.99981688828	2786.14165214576	2543.54707622149	1995.57819090046	2910.211921454	3045.47814074967	2731.46491504094	2047.49717299948	2262.09177319574	2909.53531156232	2934.44898867966	3034.90099572288	3292.40873646007	3779.71345057164	2537.79277416011	2526.60744816638	3126.43038828338	3140.85374328811	2430.79840054391	2528.25023495432
YBL027W	RPL19B	S000000123	AB	5224	10875.1963161171	13035.1244043626	11928.7488374162	11424.2589365031	10478.9335523504	11161.1792775347	13492.3879845552	13590.71175842	13467.0105444192	12624.8964792223	11618.4679515955	11620.6367539616	9973.34505992919	11181.5205037857	9789.80958535712	9401.69701432074	11378.7911508447	11957.7359373555	11691.9001939105	12635.0811604516	11798.916539803	14313.9102500211	11984.3610454004	10536.4221969075	8701.84302968994	10039.3096967649	8961.03047552704	9056.2904629777	7747.30983635303	11199.8783580583	14091.8754903542	14149.7462387567	11561.6383501554	11169.0211849637	11563.3550666364	9424.47870213153	10146.590946002	10274.3904481506	12980.1197720071	8933.9882633102	10115.6482605822	12467.1732140866	13072.2257941596	13026.30517968	13976.7921690983
YBL028C		S000000124	A	2574	667.674369153193	705.324865317292	650.252767532323	572.345680953093	543.189029219071	817.180113310652	1100.53227241013	1360.75908219438	956.867889560963	797.781255572806	859.953588394533	719.631825255927	633.764520147026	726.043228160489	634.208917214016	681.490703662552	767.920371852647	1080.59938154467	1300.11738875346	960.641254432858	636.123392453904	912.371016322493	613.416154066385	421.142371345336	396.692647497227	504.914143655341	479.698001287527	518.625157406583	537.43131839653	1041.49505959974	1621.13338995641	1149.69108824893	643.515459524541	645.189379003172	620.266028572325	500.621385605612	425.119725957647	493.122869729946	597.247346737365	478.882070053192	599.20201145683	890.584467342167	1141.70101601619	1297.33964058508	1256.53022678626
YBL029C-A		S000007591	cd.n	55	2703.7442327279	3942.0318659758	3027.67945480193	2651.58881239751	2557.66530126935	1990.29676085945	2372.75302082275	1625.82445667306	2399.30779020854	2301.89679429732	2579.22175056782	2914.21024961809	2607.12739496342	2453.40647851772	2432.76013887105	2132.23673051133	2015.1213147649	1354.17668720278	911.542865418717	1323.74835708277	1489.92364112675	2350.42191094225	3091.11650327977	3367.15625327316	2744.02917069613	2980.84452265269	2678.23512766169	2182.65687745106	1616.83406923906	1667.42413887409	1446.75788857904	1871.55634821364	1758.63522669878	2117.83529733413	3293.58021466651	3679.02358525824	3614.23829423662	3453.63923461415	3698.90308666927	2495.93338092627	2533.38674197084	2670.66171904963	2356.84501411441	1601.21652668612	1841.56697454143
YBL029W		S000000125	cd.ab	5053	2387.34587110081	3302.70279195948	3050.7927090136	2670.9128780507	2767.28148433058	2886.15183548024	3452.95662924106	2063.25624468899	1548.89916432053	1721.12970116033	2427.06180186556	2292.81033309953	2185.4961113763	2426.17447338173	2081.21299739131	1842.58111346061	2608.43540495238	2568.34173671287	1645.94619834655	1397.60043234638	1502.80635194544	2765.5358155759	2372.56607945782	2333.66955426421	1843.13801637543	2113.37729870923	2114.42430233315	2081.07685225701	1767.83143215104	2477.65767649482	2625.22350491555	1624.62291286362	1435.28297289159	2224.90365762716	2239.5301796138	2398.87825203188	2538.15507799565	2504.46023067755	3104.14799986194	2346.38682318496	2772.5851874451	2951.02147912055	3224.36931899138	2944.15300243993	1979.2397525952
YBL030C	PET9	S000000126	B.C	1884	15967.6108161214	19508.3235664563	17730.1466902617	16635.0213711841	15403.1939478519	15380.7415644565	18648.6705677121	17185.1345334094	17846.2265148358	15914.3764775907	17904.5650605035	18007.6386603487	14507.6669979052	16349.5991369555	14109.8994025201	13252.3288516479	16514.2774118087	15631.2156206788	14569.7933929828	15980.5689486427	16167.4973717011	19373.9181568363	19569.5830312034	17827.39078809	15130.0989432562	17003.0911369632	15892.196907205	15579.0838140502	13151.5971338018	14563.1022347707	17908.4840610715	18674.6486127566	16877.7726281274	17507.2567568936	19911.8377674867	17949.2718247986	18130.7555356958	20311.4406762913	22437.4623144577	16897.3277144454	16587.1259234606	18180.2565040656	19331.4037392164	17897.8087921354	18977.4960163034
YBL031W	SHE1	S000000127	C	1035	506.864773116037	713.723894186071	641.151439994905	566.552507954825	591.164146450004	573.844819380858	650.8333639701	491.593585704257	434.510522506707	443.345173361298	479.583362592493	493.406232084576	463.818269522898	496.350007537059	466.296141148073	405.517134999246	578.290386785144	486.16265222913	372.583460835675	393.11019818389	373.636000242097	556.807474322528	493.121099836967	462.442042377227	416.056282241873	542.73009199541	524.048300060854	477.652921537477	420.168951589498	477.088354160493	478.193243937278	427.333073093534	372.802685167715	423.653202767798	439.690159453185	570.455492001872	529.633620464678	551.900124935893	665.284633443146	497.251362261501	586.789992322977	636.312627283645	607.641239653894	500.86044574376	486.232308863775
YBL032W	HEK2	S000000128	C	4311	2871.03277757715	4157.62007844409	3961.73671752022	3306.32207407693	3313.55688438167	3109.84599540551	3771.96451601772	2783.44745208628	2448.97257810492	2321.78416812979	2689.22499397056	3008.01012681513	2946.08527545709	3133.00523856772	2834.63294500041	2345.11932410649	3274.52143975986	2926.50488736507	2060.64454156432	1992.95440335081	2067.26542944685	3280.13848554348	3089.35630693896	3275.56729484058	2551.70684680177	3150.46084742048	2947.37987568512	2827.29069594574	2109.75420424156	2601.78975338462	2959.13105808396	2468.41143255337	2031.06312971073	2497.18345422831	2981.44470251929	3169.85188897216	3177.99080840375	3312.67423322107	3918.63871131087	2728.81454483047	3154.56281769664	3078.47831953755	3219.12122391077	2754.61081418228	2527.23561600617
YBL033C	RIB1	S000000129	ab.n	2839	4218.00843675942	5267.81172886271	4339.05697583208	3403.29322004781	3299.12860117294	3001.58424311565	3628.63015199518	2360.8975508631	3221.12175949937	3315.40936923924	4182.91490430108	4323.94825046121	3532.42808000748	3423.74866503738	2797.51448385514	2338.58604291611	3131.74418890931	2616.26817470345	1695.34013738444	2509.63690322289	2853.8688879263	4898.3047680728	4799.64240983634	3884.34103449619	2856.54812568211	3246.32384525562	2897.66997605666	2783.14880484648	2396.65588619324	2800.83510926666	2561.80506181603	2974.2562259166	3230.31625736349	4063.07777609359	4853.49883077999	4399.52721977019	4339.93574607248	3925.2326264741	4485.61470658392	3383.15496189639	3717.78710660735	3972.55299857519	4201.44342681323	3167.23931056871	2907.17566437945
YBL034C	STU1	S000000130	l	1345	1016.00185650079	1335.82394735058	1126.60890073589	974.167013722723	992.207664369505	990.918171721017	1285.16095488525	1071.97421623996	1210.64395793553	1158.03648161732	1252.4095930229	1116.17020827294	913.178214459947	1033.39454683518	916.518939172473	847.708025301981	1082.60911383913	995.60774560224	854.919249304519	931.064731212052	962.462121086141	1216.17379902272	1073.48338846201	969.503849859661	906.905857466592	1015.04280624427	943.354717333433	908.255943858832	752.906034898333	991.210041591283	1106.61458649425	1086.84073213095	888.064584845235	953.601977367465	1054.05448156044	1043.48482609756	984.48411856127	1055.99796380257	1204.11322219919	970.580625332688	961.588597361365	1180.46775368833	1200.11908797974	1073.28026347511	1178.54895637079
YBL035C	POL12	S000000131	B.C	1099	813.416163463213	883.741759082148	719.982844315691	595.856504540863	578.93571204281	684.552563636816	868.693549894244	991.962252617012	1067.9676320452	928.704727264234	889.442701973894	803.574258743566	626.820491957742	606.105521867855	492.615256131501	436.551865853894	653.631345103648	715.183961077254	787.277596789804	948.131991245854	816.89232940169	1004.33321861866	836.685290391527	621.377002306146	458.101599385892	525.164275739644	479.093022246483	460.687092190203	409.27922968792	619.902211433767	970.74094191776	1026.43405817269	829.864870633313	825.435318882134	789.748271751461	713.52693473011	591.78325569891	581.77917221081	663.608025844606	461.864120275294	538.979937579475	675.984200816591	816.281825397583	908.818513682288	1173.79452377682
YBL036C		S000000132	l.b	2672	1359.34406151389	1713.95724757305	1485.68171748192	1206.73171116154	1373.10848511955	1298.44501594605	1730.69185263719	1630.35184445479	1734.4771752563	1652.1247118738	1626.48778371383	1472.32885784689	1394.15579718986	1488.6315964764	1301.36235471975	1253.74810264062	1270.41037379176	1425.62619093112	1327.86424832087	1326.18999383473	1133.53659436596	1728.62295340711	1360.01268317548	1210.99268240012	1114.52122355002	1401.07666121581	1148.83522955297	1028.29815311898	896.435942743202	1572.01576128579	1934.85002618511	1698.54472782515	1229.94399349421	1328.2759384437	1414.81259667796	1336.59651024446	1349.61364804983	1528.21642716327	1697.99305744646	1171.86759013893	1262.2799483164	1626.66164297739	1742.74888008865	1574.79097733854	1920.47877257639
YBL037W	APL3	S000000133	C	2061	1203.08997773448	1625.60349379374	1499.48258548152	1359.50704103343	1315.92926056327	1351.300588607	1604.58675530789	1159.34404056781	1164.17972516831	1075.51259111155	1218.72522569381	1240.25134333603	1188.88591708108	1260.73359857565	1135.69721245908	1022.96665269464	1423.12692286599	1314.56047346709	915.77660824525	882.675076028186	921.396111666542	1456.54848533537	1329.24750113585	1312.67740978857	1002.82042609177	1247.54036528083	1136.66095857291	1162.03458684242	895.721535109321	1238.7291171927	1322.34003288889	1093.44558740242	980.377898198814	1103.17033460769	1367.078389987	1294.68408172971	1309.81200677409	1418.77986304881	1659.82011191088	1228.56032532897	1437.79496302731	1528.76277831518	1557.92631750079	1352.93150123693	1045.97184475163
YBL038W	MRPL16	S000000134	C	1132	3192.92661551115	4222.05551861576	3745.5851108956	3185.74841765271	3233.04283572898	3073.01919955509	3697.56651170017	2919.16063860787	2932.66304053306	3152.70566467346	3170.61040412706	3349.45261471702	3360.04279490586	3535.34793779019	3220.40537538848	2860.75720589897	2899.12012501158	2756.2508844304	2176.46123628517	2123.65094594069	2082.44927828744	3503.60328594283	3413.36034684551	3303.72852013266	3089.96359174003	3641.12970543784	3181.76343593274	2881.16600167045	2315.34659781692	3041.01206258904	3214.47160822998	2794.0062598717	2311.31456813382	2768.15473456283	3455.01873968782	3561.60765591855	3715.15161731945	4099.70932894655	4452.49796652426	3008.49549555329	3308.93826258351	3698.21482872394	3733.17121875716	3024.89685628	2917.94707880899
YBL039C	URA7	S000000135	A	1346	1707.87677825896	1538.30543888906	1550.77409394551	1347.61542605363	1453.04848761671	2788.02018666962	3841.59961700779	5612.7505163569	3302.50226562356	2058.64591492662	2293.03520308488	1494.71228706763	1065.56352692616	1305.26681326266	1062.34781531452	1070.46562199272	2185.38729822644	3567.73745007848	4748.92574746445	3670.7718112312	2244.47687110619	2967.46347667999	1663.53427614084	701.644636167463	540.259860747322	634.541991930113	693.994063422508	1022.66395029271	1388.25326551874	3297.61453293616	5971.91723930217	4598.06365691759	2089.6295035453	2102.66361196453	1403.64714424029	778.0351774925	690.865050285037	747.490099129218	909.334091566435	1032.11061888936	1602.65620638376	2655.39918669914	3987.43463244339	5044.05953473843	6082.34636675927
YBL039W-B		S000028517	D	5148	1039.69699351996	1584.44925380994	1497.50477653226	1314.07054040255	1387.24306991026	1264.93147357483	1624.77566076136	979.92845404476	1153.11870565331	1082.69714764218	1060.89580539453	1100.23796526333	1110.94403257443	1240.98235647189	1241.55619772447	1220.50684227157	1254.65517297656	1094.49056725911	616.998579257611	673.827797291602	694.755397455177	918.387449641215	1018.52954407612	1234.83104193639	1302.69076926308	1568.14909279289	1520.105577995	1313.41111581299	1027.62549347721	1227.91104010392	999.340275086091	855.120706945934	710.361224505322	703.95555093978	1062.08636317552	1250.03927092798	1451.29109407268	1648.83213032705	1923.59085376249	1352.92844944246	1485.38205416563	1731.61672844088	1527.09003886779	1110.70447557477	980.083035476046
YBL040C	ERD2	S000000136	cd.n	1358	2668.32904184959	3945.42032396069	3107.49135963101	2572.29200950997	2525.39724505703	2189.79943171023	2777.01014762701	2172.01464934223	2685.70278388403	2792.58723669746	3152.34047672416	3183.05889239674	2815.89206959793	2946.10166689535	2409.12733255264	2272.88834000011	2091.86583979882	1918.82495570587	1471.45302208457	1807.52255726126	1861.82100791196	3105.22240032052	2898.847700452	3026.89427247034	2502.7986076613	2875.86876907182	2430.47574720398	1927.20054599579	1583.03000901984	2112.68700523214	2099.7479910623	2291.44664020951	1776.45300035325	2245.5830122887	2906.34417887305	2813.82188422783	2830.45166436262	2743.82648665927	2892.48184662417	1996.51175286578	1925.98362099395	2388.44740649442	2330.6661336735	1864.67320520995	1987.45087879961
YBL041W	PRE7	S000000137	cd.n	4102	3848.42084353706	5260.20053375709	4915.73147050972	4353.10845541667	4420.41563736413	3964.92585064135	4647.19551962844	3162.39642245595	3278.25843652068	3308.44652206735	3857.1178611735	3879.07105850489	3819.97255840682	4019.83353903202	3824.70099881721	3322.92257306245	4084.2490645491	3393.35978206936	2388.5300673965	2451.87505503731	2439.60724516625	3831.47058877579	3969.9820249988	3918.17654371613	3673.8359083781	4435.59732563879	4067.69914573555	3818.54346104301	3189.20481437551	3590.54866820835	3618.0778800213	3313.04210215511	2948.94944219423	3437.26936271665	4477.11222970707	4715.07787035862	5104.26182561289	5773.90344571868	6382.99509204377	4866.62368310561	5106.95395565975	5584.87646887019	5323.29094466024	4105.70797385422	3924.75726428697
YBL042C	FUI1	S000000138	A	1918	2955.84002205611	3679.51756144919	3958.91848142323	3727.6072571553	4058.37708156322	5124.65325259304	6429.696349226	5119.24990086151	3302.22472733413	3115.75249990521	3666.61219164507	3127.43113146983	2778.47159176698	3621.27229556727	3178.6831136801	3212.7335467801	4794.53622647857	5613.46989920765	4557.05610881408	3084.98694251055	2896.1656206278	4146.76512184233	2931.08615900688	2260.13889132041	2066.14337673166	2753.3165499762	3056.55529857542	3545.55745621102	3395.52902535224	5889.75847499761	6694.41438524207	4305.47926817962	3028.15399873746	3435.46597390842	2976.6348860699	2267.52978967593	2720.84932078729	3637.50095494821	4586.08338854868	4145.31717445003	4934.48923297244	6051.60211262703	7040.69868764496	6927.64955085536	5609.82336935329
YBL043W	ECM13	S000000139	B.C	2975	2692.23653970879	2582.5950516795	2964.71727404333	2530.73011132551	2797.94508658237	5199.44029696851	6852.98397861301	8724.49637418526	9182.60749527312	7926.98975305286	5866.66768117038	2265.70560362841	1917.0740412755	2204.04610015165	1884.26828532101	2007.18252595569	3720.8361262925	5643.58275231065	6906.45090383381	7621.5031004331	7206.83145499029	6213.5997237587	2156.65531440302	1540.42478528602	1554.47926477018	1893.94804943977	2004.14254914728	2467.85197361987	2725.41396596656	5092.52400777474	9118.87117008875	8788.23780225986	7808.76816889454	5609.33158586046	2275.14460705197	1563.29050899451	1745.81871971856	1803.92977535705	2329.75198176311	2134.2203726918	2704.54477868507	3581.01240661771	5101.24925376347	7351.15815326667	9220.49809039753
YBL044W		S000000140	n	498	103.575665026812	134.673836849525	124.964296991216	115.005454524498	104.735007464196	113.51568707015	140.437318654749	122.515585278316	137.37916004125	99.5881572691834	125.177888347183	110.894828200294	93.1264688956703	106.918540027421	91.7596278223635	87.4883966714735	120.072506853188	95.0049232507255	90.76425005587	102.023402342046	105.143480177757	102.922271305644	137.277131548119	104.710937434038	104.549212123552	107.933627708846	115.898191874771	111.396762101159	115.600611858768	107.09337772649	108.213507959034	133.829541234985	114.948730133568	103.640319686708	127.018241975687	231.124570752422	119.288512708531	142.04340681396	135.578658512307	131.734026147991	130.437485379456	187.126699429824	130.533483513568	131.715767768742	144.685690439695
YBL045C	COR1	S000000141	B.C	4841	12732.6768330211	15980.4854110005	15331.7884313869	13855.8555848323	13259.0350054436	13284.8423322551	15620.0599777099	13654.1913816679	14299.9869101522	12606.9653811861	13255.2923223374	14107.3945456918	12307.1762933955	13869.5584114399	12186.9752545759	11782.4072931455	13801.6672754666	13410.9465785643	12011.2718973761	12244.0843490197	12171.1799174007	15485.5356417706	15150.7650033062	14454.2298376535	12103.4960227772	13620.1134948378	12508.2064512671	12648.4347898456	10288.7140505719	12601.9277477903	14793.0547947892	14466.7098042201	12646.354011995	13249.7404129866	15330.2610355831	14312.131867262	14608.218019272	16079.3094104623	18540.7338039372	13776.6971996959	13950.0282354905	14781.4016562607	15342.4005872541	14322.8560469013	12914.9271297954
YBL046W	PSY4	S000000142	B	4315	783.205209518034	892.039403247216	713.994938892655	633.718743066245	622.813434157766	629.405202325502	751.061368624853	774.650436053788	740.335253731285	761.585112539258	813.673479584823	774.88320702964	617.858462764783	605.885556341761	566.614335039162	471.296059114651	636.928579223136	606.005345290889	546.325633991795	627.185677591032	623.397533932277	941.401266817581	830.007590526313	633.636779415642	466.266641064313	551.813457699309	515.666897941636	469.910579075438	433.557041253911	594.259757237383	775.640859755643	766.992297773385	658.682228741997	764.46433056519	801.228643453653	739.116489063953	625.774924256569	669.525419473563	755.448440135156	542.127867830755	619.802498286857	767.111180174002	822.40722461211	743.108990936671	907.68903251726
YBL047C	EDE1	S000000143	cd.n	93	4361.13929959795	5975.39300433512	5715.10162563532	5101.24718265099	4848.82426791688	4533.23391391985	5690.63337623614	4469.14996883203	4096.39598161834	4220.75285192225	4464.44532155223	4285.23274757273	4137.04237739372	4709.97700544763	4207.44848508879	3721.71574467141	4822.28711392586	4248.16625212146	3108.68539251738	2950.3479851813	3245.22270893428	4565.34951250439	3963.48082901851	4607.16311239522	4205.15542949511	5014.10901708874	4500.11506391555	4431.67688602448	3330.68852579856	4462.01717042116	4381.11390198912	3692.94547065026	3278.75315860261	3782.1383232642	4221.47584460459	4620.0854894201	5308.83073895353	5716.27140915991	6488.69688389694	4603.403765796	4936.6613721757	5376.50339308318	5195.68399081735	4359.50020858515	4086.22713553619
YBL049W	MOH1	S000000145	D	4146	734.808589939128	1250.47034538778	1277.70478222668	1139.74160598852	1266.44483568848	1109.14390277129	1497.08188730831	888.774685350055	742.291339795838	745.840114333688	829.435441978346	961.238498403654	904.879858984753	1070.68551002011	1056.09066635179	1004.15087841947	1364.18502788879	1057.30802862543	623.84436397922	531.573850808667	563.127300809874	797.72134621939	865.414347254205	1006.40372324243	1129.34663079711	1489.69197735277	1489.08916901263	1309.83734684713	1067.04401840935	1136.32604933476	1013.24343021803	746.980743193865	598.58820225153	616.496824616815	876.345927571342	1218.99410866641	1457.40332699706	1727.50013451163	1909.61465162545	1507.29760556146	1478.89387963188	1687.44327255385	1536.3427654389	1182.91897623286	918.33990192818
YBL050W	SEC17	S000000146	cd.n	5039	3517.67031188348	5035.84912388676	4630.6347729477	3723.8631380197	3879.8118996257	3250.72892397813	4070.88148808978	2637.6417331067	3169.93431664691	3373.41113093203	3820.35716629161	4227.89165344615	4038.90167078269	4199.93293427024	3812.05204584764	3120.90947918493	3301.66958633843	2833.1102172146	1961.99269857513	2119.23830225031	2252.98056283746	3857.1333075505	3978.85774496738	4145.77274857361	3573.1035478643	4383.74174883786	3834.29267304075	3378.28480174218	2669.12957628376	3347.89211263711	3070.73825757226	2875.85579458846	2718.72445124635	3125.01612240947	4293.06338243829	4697.83944053335	5028.58042593478	5508.05257598777	5632.73673846041	4089.8812132218	3952.60875612941	4460.64224919245	4567.66758231487	3207.2467795268	3288.26023557539
YBL051C	PIN4	S000000147	cd.n	1351	1415.81018833398	2017.80244727098	1844.43322428832	1794.32239783593	1564.28170607744	1559.41740949821	1732.17317408143	1492.18703682519	1347.23942319275	1294.37414277429	1303.56551142851	1341.59129698856	1423.76034526218	1455.0846746211	1263.25991996957	1193.58790020764	1395.2643983495	1285.42410140745	1024.21794247185	1004.54891299383	977.572084048308	1697.97363984543	1484.12382354112	1123.82246131805	981.409072301773	1136.78876456217	983.862874451675	934.712844161704	673.51519536006	1305.74359447665	1427.72060594962	1356.2917154618	1119.78746364158	1437.51954132859	1436.56821689522	1351.49504418419	1361.24519515552	1354.77445502068	1685.1323785626	1238.27885013936	1564.68679052878	1597.51580159389	1513.32325018668	1492.67969015801	1534.0538218594
YBL052C	SAS3	S000000148	cd.n	3403	708.89446023943	956.175648821275	923.193773980121	831.432502899227	784.4252062211	836.244653496754	1006.38051325504	692.633240699321	629.86227055112	674.067894810202	704.28997353538	789.938819428263	816.483639424943	860.154855184039	790.56085521145	752.828310765456	846.694185692313	735.521562744726	534.894416516361	475.527849548673	456.944633605004	702.107947843243	681.771307297686	605.906509132987	660.825541673125	818.160961011474	746.823933100329	719.791278897065	640.70045602519	925.059439556289	843.28280583696	631.505842599335	500.730845552929	606.958160083274	691.002670349168	787.788698402627	822.021226199727	933.37897166383	1047.79433206563	740.845539620788	870.20678077061	1046.55373052195	1135.08376098526	859.156034280414	749.382980088854
YBL054W		S000000150	A	5703	480.266699063804	533.017368255859	573.397338658692	483.560056147968	483.149571549633	904.881798853333	1262.85596509016	1582.94872701709	614.73197643909	487.141305849967	559.880264082071	452.05999585763	396.263671306109	451.850759570885	384.832717092294	383.214280429469	775.324853865023	1205.02173664846	1436.795525368	746.513195039776	487.77527292855	796.227269386674	502.26085540881	330.857548356955	245.863378333403	274.911939154784	302.412681913308	349.330294179798	496.950762336898	1112.48276522285	2088.76472295469	954.052218833246	477.564394012538	516.804942307919	453.211140444181	392.845957984974	327.649256018646	327.182163814969	394.999255117765	368.002890796443	559.941693781849	883.888206404641	1274.65568206896	1648.71012354318	1610.58358109715
YBL055C		S000000151	l.b	147	559.953724465318	706.761416194293	562.02785116324	509.291775567623	475.472828204341	537.941368105655	654.412735362187	631.937630653884	614.826514135584	584.563253907112	690.928922657058	615.601233329233	518.713089011889	524.391752480749	460.915654918659	411.614158300157	524.848535764678	567.222104947984	520.202127854356	514.688555698241	456.129671820194	743.585060322096	603.342422191416	495.492658848449	416.956898761626	454.712925639852	376.690290125823	370.977196627934	350.435665705529	530.146630176287	729.771536049366	678.309162347942	467.785114979048	557.681460526652	637.002287610061	604.332944499625	484.212097234	464.008638535408	506.341051279195	390.195540749076	473.238116824123	680.57325615593	722.858563597312	732.447390338559	817.4489417916
YBL056W	PTC3	S000000152	cd.n	5089	2099.37672861268	2987.417491901	2751.18793358841	2360.88820042411	2348.5152518569	2123.12361557389	2552.83748650549	1908.7002155328	2308.79730870974	2152.71990662688	2284.35224655018	2263.20601209847	2202.7657323969	2414.16947413384	2092.04866522779	1902.03033589699	2062.07373244459	1857.5180014793	1441.22743827688	1606.80634052118	1533.71758188698	2483.0173635314	2403.35238315758	2364.76184875785	2010.43277203636	2406.3446771819	2040.28714283705	1846.57678909698	1473.92379874925	1995.21354365154	2077.64993086808	2101.8611953176	1780.2644313552	1978.57994431542	2471.67835203273	2577.62055258434	2635.66926611567	2849.79312769475	3009.36559930533	2214.73583743604	2245.2050929918	2458.08947269198	2680.72221581489	2210.07133320734	2241.07644944813
YBL057C	PTH2	S000000153	l.b	813	1806.94488188917	2532.75170607602	2141.89717574292	1846.01871387409	1718.99931717513	1661.07966053746	2093.03323455954	1699.96107131202	1691.88859831291	1710.12684152808	2032.38357449404	2039.92446231224	1683.91017538019	1785.09052685117	1513.31534400585	1245.33922025374	1636.59638165627	1534.49079518457	1242.78288318954	1420.77977609955	1465.15135538494	2132.59577812201	2108.44377349021	1699.39484189913	1585.82061636394	1693.18645527987	1513.25285015614	1416.4316057758	1246.76182071964	1619.47312257201	1838.66016771947	1757.78879246849	1472.23891865421	1698.40642138711	2069.95447264375	2136.27885095111	2109.3702171339	2039.06550095213	2168.27971708629	1543.26046471957	1751.94570860823	2114.36338194645	2299.51425165217	1962.6104395235	2098.19477672804
YBL058W	SHP1	S000000154	cd.n	972	1968.42726345397	2752.98261728073	2409.26546755801	2161.56532526257	2078.37451767173	1796.60580826906	2055.36648100311	1520.77809157562	1904.35256413397	1686.06922769863	1868.50278445533	2167.73339311599	1939.5467771927	1949.61273521215	1787.84396167682	1533.16113925281	1814.380339911	1361.20772187251	1013.49373110701	1350.63157177989	1275.43830019018	1950.65719502661	2288.9509489878	2379.87630710146	1798.57700629559	2122.84495488678	1915.9747197187	1703.3517151525	1341.19836074792	1471.48457575499	1514.1271292962	1820.06164023425	1548.25619676661	1732.45971753654	2416.7402797138	2786.79844050521	2660.24102136932	2694.85930086895	3025.64644045443	2234.43775495862	2203.80298237777	2317.55170059321	2224.33764067298	1702.50587710914	1868.71417435132
YBL059C-A		S000007488	cd.n	5598	2177.22021742585	3191.13399358538	3045.59147891249	2695.07019443678	2745.10111892119	2522.50167046113	3047.08586897363	2244.19524956703	2342.09156586576	2494.61621036831	2333.92531619767	2615.24145531408	2789.52707500817	3415.73216347098	3025.67514148891	2953.97144756823	2644.40387674204	2767.66715290611	1956.42317264181	1709.44994202058	1600.95025832665	2689.73078480485	2481.02128999201	2784.39975263888	2791.18197885107	3693.86781873067	2974.23880129555	2589.64391961594	1867.01969070219	2945.50023557348	2783.51656456355	2201.87655747955	1593.74552059099	1942.38065909864	2496.50231085246	2564.28101848262	3006.55725125815	3506.62966427104	4385.35302992153	2559.85155606582	2643.31922420823	3162.44860406016	3016.41013740435	2345.19165900247	1860.10748832871
YBL059W		S000000155	cd.n	1906	1146.82236723573	1757.68360781497	1708.72952229988	1389.04561221273	1389.64418557213	1182.92598651896	1417.41692611419	837.276227999156	814.836957319792	874.025018005244	1029.26390623367	1287.38297664435	1313.95127642708	1359.10431909105	1221.65469390701	1031.50755567672	1273.93004505961	1032.18550160439	660.99538817936	768.500704833774	733.900129873315	1306.79005164246	1406.41489952606	1443.6016861424	1259.52739507066	1529.50481992956	1385.72567266931	1175.54420223479	932.352121705003	1111.24077330877	991.177034449381	872.407295524164	833.087606639936	1007.30822358042	1357.69073419262	1617.68440442373	1702.53551770246	1761.25071542993	1878.92735224305	1336.36149256148	1438.17127147769	1621.87106656858	1593.7810858738	1159.24611280735	1037.82005111021
YBL060W	YEL1	S000000156	l	2150	382.27978334886	521.125182009069	433.398833470284	392.999343834801	360.541007470484	374.920334245756	515.452582486514	383.749882452722	406.582491556509	405.096963505415	451.906592611998	409.516722642884	338.08548997711	362.61084808341	349.043698834462	309.013561304934	401.607630224078	364.364770954787	291.201106318996	316.983311911165	348.737164188262	413.499083481598	437.53841239462	339.32601182833	300.570950353057	380.391233935287	342.967406677468	335.639071392677	308.40430322016	381.277386518264	401.69661598899	413.552777225758	396.467667995424	377.485055362401	433.705067242984	570.390970882282	427.579178472648	463.069873086695	510.84408710412	392.415624468942	414.303429863268	575.201357254666	499.629375416653	469.392185392864	471.520225135507
YBL061C	SKT5	S000000157	l.b	5337	671.950661842352	817.367627640501	714.878785129626	542.589911674935	538.711785831057	558.07316873806	774.430632338168	686.500516631221	647.873509598712	682.685702962384	728.435023739247	654.450375353201	643.653900266825	602.387086322477	535.380650357483	479.499851395586	590.804659961628	637.82522607903	595.693507432249	564.7255891632	565.314798619322	841.59166756025	720.74192062606	603.036373498973	484.664035117317	580.433577477937	501.611071667712	478.828283021701	407.276916590788	597.99637186147	803.280729416996	682.089993682936	614.765632556454	681.100849697959	698.23965040049	696.91846184276	589.675242955109	661.52140947375	729.3725155616	498.342035726776	576.388410041509	721.04768507864	781.023484946257	738.371151008445	747.875155929259
YBL063W	KIP1	S000000159	C	4693	734.3812883145	994.822362415046	962.821623099015	933.98202765995	887.950481266582	937.244543628216	1113.1863286276	796.517598845935	709.983270956825	711.511794247413	695.562396888217	711.609837988545	790.220399075363	853.208415353796	819.016616484625	758.917161551845	841.412701009966	842.734091932862	603.02657996333	553.399728090976	487.228069284305	613.85901981216	626.541396847127	622.777780711085	664.876179251444	800.16329173338	822.148041775096	811.101006250533	669.930872169774	962.04270123843	848.745467579257	643.614939055043	467.961942698138	495.095527963803	609.312514867751	732.420569008272	770.502938350364	834.493180693084	1073.80126577173	761.146946869973	912.079465816734	1085.37300849556	1072.90384864154	834.247158009931	701.407935019784
YBL064C	PRX1	S000000160	D	370	5935.68697616978	8242.86985583007	8745.67168777325	8340.97537494247	8591.96036413015	8316.25846481142	10157.7653593447	7009.84363847441	6672.68038127404	5453.79447255025	5730.52607837813	6706.62586600727	6188.60142776133	7534.57208161058	7611.63356587207	7028.85182983112	9131.8047599437	7910.24481913686	5426.46436943272	4615.30775091694	4069.82380380985	5884.73202549778	6820.2260664477	7633.87522826606	6994.78326371549	8964.05019611482	8810.13286580534	9039.82663130999	7399.41977351683	7604.25782631928	7917.93401536602	6161.08812714445	4644.20654933324	5086.23064876295	7164.73658581205	8110.16900458713	9498.77711336455	11476.6981103638	13240.9019708555	10437.2515234393	10306.9047334616	10817.1559905029	10737.4483469379	8359.9786130767	6514.34826733538
YBL066C	SEF1	S000000162	cd.n	3340	1376.37864587774	1883.72379465859	1736.42169427219	1540.54424831849	1538.82244226698	1625.03067746295	1915.38537833094	1452.87026099468	1323.88633320434	1256.55089675199	1373.33416751701	1453.39160923339	1274.18646369423	1348.4231656199	1146.69935884366	1031.42251876978	1595.21237368992	1438.22650062453	1150.66525206409	1200.58400533581	1253.92251067635	1648.36595674874	1696.26798617946	1424.10622262132	1175.56210315179	1396.7511500553	1267.38549349403	1343.11031677141	1221.31529333296	1399.05242952991	1601.05220891135	1522.34719034993	1364.45627924813	1452.35677988272	1563.28746872708	1588.22590409429	1514.9828587372	1420.11450235482	1729.36009058981	1271.5552529663	1556.43942627821	1729.20578784177	1842.76732878016	1692.65164561641	1581.42116991967
YBL067C	UBP13	S000000163	D	3400	1270.06069848498	1874.43803733181	1802.58012996562	1623.81407314308	1481.31771052398	1369.40416687444	1746.65369275305	1186.30292587881	1251.61201253712	1270.14287365612	1348.94687072798	1443.87014892098	1450.08043372049	1678.63332759819	1384.21196360014	1196.22872181854	1420.3700256833	1249.24636511618	935.169584736298	913.791197493748	949.161689867661	1536.45642009772	1414.60499362003	1455.67910924571	1274.06160929884	1612.43544792144	1298.07682546561	1268.22521117931	968.892984305638	1217.32864205921	1364.20245382073	1172.44930121773	935.502885487752	1107.34067577964	1384.24146763811	1500.18531439842	1566.24917707635	1641.25547123512	2043.44358039918	1344.14474027306	1406.34205470155	1481.3338529502	1518.07897965087	1223.5264350616	1037.08620489004
YBL068W	PRS4	S000000164	l.b	2845	3320.73324142687	4159.8004888741	3687.04337739395	3238.97222691726	3213.82649822892	3434.95608683718	4456.96719117438	4167.84563847197	3823.14130880556	3124.16849500094	3584.49300471879	3663.014447712	2947.68717048619	3113.60778671254	2759.891301974	2358.88194969792	3413.23774798694	3565.00929875818	3167.57048495799	3299.55169670093	2973.06454200397	4596.70739710858	3995.66971722273	3454.71644750916	2254.53698609924	2691.34987998409	2617.59676341204	2693.68507645894	2256.66805129537	3292.64038168439	4637.4679770287	4036.55521010194	3079.15110130482	3251.04242912034	3971.13943579916	3223.47149651513	2993.78606549586	3111.0810581988	3669.51615482802	2881.46746095245	3353.47124556875	3942.63649869333	4398.88023713359	4281.24514867427	4674.95675745605
YBL069W	AST1	S000000165	l	3799	572.771516925739	733.10657984231	630.893901251036	556.768948352145	590.984951998805	659.546756683555	833.488257221995	768.236495619606	629.460157485606	578.952947160508	681.297015124147	618.517890196376	489.417703532763	514.709108165936	483.062870474136	441.80821437718	617.962738854895	655.919427118717	556.806185346789	536.323534827831	500.003653530728	796.75131724978	611.696259053431	525.329812772945	364.11748295334	455.517812992617	467.520952115515	470.806682114979	410.979887280387	595.335913709999	768.272465742462	594.288722355186	464.446800708945	567.482799224367	550.516792281363	522.063359331971	423.202585884625	469.577108941907	581.388529232507	459.961822396299	556.832170854251	710.176743477658	702.513224825006	664.701054929954	658.815356910428
YBL071C-B		S000028597	n	4388	99.3417674845505	126.716013226357	113.562940873713	107.949748258896	97.6021662608162	104.764590211489	131.50567154121	121.512703937908	121.833706449899	100.493442269539	113.231558119185	102.058532905724	83.1222629489921	96.1944159940708	92.3696998802258	81.3978405119968	102.172136111658	89.1386635662758	88.150739620088	100.375340374342	104.083968714238	98.003945067091	128.279918646712	98.2968197784982	95.4002263107637	96.590244998908	104.257089409036	108.712943165216	106.101961339793	108.078958818354	106.4866717364	123.964144997873	110.168577674508	100.282672848874	119.983682223682	169.108959703091	115.554904198382	123.692311343103	116.399494371031	112.995923838009	114.9467361256	147.642981759317	122.029290573436	125.239008652331	128.415415121576
YBL071W-A	KTI11	S000007587	l	3673	599.820475910882	889.504899778352	807.470410091158	665.27530541025	730.730596332685	914.336082061078	1201.14860243941	898.660136045381	684.459486955423	732.188626573219	724.342931748616	652.864911839574	633.873175005898	675.667564331837	590.437263642253	525.830533568314	761.353688534903	1040.79496295142	791.185118052543	639.608767527146	627.492087353928	821.712422950212	613.943988588492	558.66945673774	439.679861671394	540.275826843635	545.611200664455	554.515417025863	506.128424867889	895.958934379977	1229.28327522174	808.794530332103	679.835950499712	655.226677533318	649.759066925915	699.452153402014	663.62400564164	711.77573237977	966.400849724033	745.838717757718	805.082516876594	988.017557668757	1114.80553338219	1201.37466696186	961.138077778064
YBL072C	RPS8A	S000000168	AB	5128	12500.5165544247	15143.9425524426	13800.7199996617	12356.9336920355	11659.4875515115	12731.4381658151	15131.2486537611	15250.4092144598	16449.6479696372	15097.6652454288	14744.5638524521	13187.1913592985	11062.6438443759	12053.0315194415	10658.9703425833	9587.5298256373	12254.9120848923	12723.0913306179	11402.4010559517	13095.5473335295	13927.32858967	16214.2874111719	13828.6750634093	12463.9780798284	8858.55864565996	9264.54862674313	9135.33018035328	9462.9070568608	8162.42912218129	11888.2804527527	15806.3222254435	16270.5771811976	15117.8247384305	13635.3401195648	13566.6585528138	11569.6162234404	11417.8921550902	11556.4767656026	13157.984692302	10141.6649418745	11446.4695197038	13403.7431942355	15394.1031088591	15491.5924741654	16436.1671923089
YBL074C	AAR2	S000000170	l	2458	190.897224625945	236.525530411873	219.866080275589	206.936068958075	217.042213920856	232.343326278446	269.555923261597	228.746893037206	239.561869316963	212.223428820717	211.074359683459	178.111738221653	174.180740247721	196.225668939185	176.955974433193	170.930460554484	227.033715311151	200.877199965568	183.394210741713	204.009414265164	181.176223352533	228.061400453736	207.886619846324	169.685057977101	168.662973483745	199.11902806953	202.070687287936	196.131928731504	185.230058388972	225.13783518347	263.477874278022	261.054582502125	210.842684918487	200.388469894374	194.963129971273	262.561360720178	204.258668137308	216.653900277897	247.405992997788	214.232640652724	216.306631468184	267.407025543578	233.027895902071	237.247781189279	236.45191844904
YBL075C	SSA3	S000000171	D	4278	670.452796670473	827.14720408902	779.981406065875	662.893713879967	756.887021131876	763.935976560773	1033.8784716467	734.668680435084	649.564205430018	590.650928700617	607.604759701442	571.776326354393	527.822740742673	581.257168447994	532.003114898195	488.585479776547	753.322123542414	656.580910526741	512.053556320166	433.333959170409	392.562552892065	510.969932719357	466.401465816719	462.295360948826	452.336702542134	697.114540732844	787.380719507557	879.184937795764	829.087168622759	966.211825574312	1047.63308680282	731.891282008924	567.773751126329	522.979044899575	587.332866292055	794.805932756573	795.93851113197	1033.18777671399	1422.91406524895	1205.82353637347	1532.62574451635	1779.88060529466	1625.81946104589	1197.23853891785	966.602473758663
YBL076C	ILS1	S000000172	B	133	8222.90125350634	9994.0579348095	9025.73502005759	7283.92289123341	6023.97519651303	5735.40931685566	7455.39062696943	7628.6528830135	8420.26507327381	8436.09372971801	9458.1369218699	8873.81629017487	7742.62069639632	7866.73843295907	6172.67759009606	4993.86424639413	5983.97036648503	6070.29712668678	6408.73487188931	7099.73682630915	7249.14900265565	9945.58194821902	8712.15061069993	7971.24692408891	6258.82693827543	6371.82296081218	4952.23836511459	4620.53449086718	3841.65606420866	6157.97194284642	8490.88762781702	8690.8172811853	7903.20173002152	8605.58828601364	8923.58341655506	8098.38339418891	7679.11372713077	7475.66843955924	6915.1364703245	4896.33662471826	5149.81839973646	6367.13565899787	7681.04950605674	7952.66621994449	9259.25490854815
YBL078C	ATG8	S000000174	D	4512	1755.58528100768	2697.88389736927	2410.79146891328	2019.80379255895	2069.02971315976	1554.19937587188	1904.43846352134	1130.20896425674	1564.09975041132	1623.78087800361	1705.84273989248	2055.80193006753	1948.47294259132	2173.40819303834	1988.70161621774	1673.01437548866	1582.01976577333	1137.02995216822	681.44426544003	963.351365306426	1029.36952581745	1714.1642488447	2133.7501685962	2371.37870052134	2072.23133466957	2560.8408426236	2120.31624019255	1837.74607154975	1286.84151538088	1474.67502700785	1129.21158696448	1315.66661890468	1346.10486757689	1399.77096800853	2310.33088273538	2685.42922542706	2939.22810346938	3261.67720030762	3587.63920706191	2334.6747990235	2201.6788502301	2362.1560280165	2062.76532250356	1257.87782961441	1362.70837146199
YBL079W	NUP170	S000000175	l.b	5436	2408.50984151775	2992.52138941473	2715.9135164413	2665.17679289936	2413.61998642445	2464.65838979574	3114.4042914021	2948.8476961291	3109.69668350221	2833.1504381988	2782.66404538334	2772.46081466018	2499.53445423473	3084.70688216798	2558.68645345013	2529.20538846998	2721.59243392768	3043.11059957857	2649.4304629164	2535.32664844186	2090.86511021203	3195.19542661428	2600.77653996559	2421.82701598566	2178.63040030504	2637.73397768373	2007.22126999842	1945.46282259643	1584.3741971269	2871.2022469273	3284.49064409295	2985.64930745006	1943.42771812466	2292.43022918821	2491.50995516593	2204.49522419567	2295.47570030336	2486.58895326318	3274.07328670863	1978.86654718793	2156.4075653354	2885.61442349037	2838.87667082799	2746.94553488871	2503.88403213296
YBL080C	PET112	S000000176	C	2163	614.930717128358	820.728658737952	748.385747581803	671.839680592523	610.495222365069	548.094572403561	638.846717607025	388.389102136205	445.702771344427	463.767779671045	523.653143644818	583.030439125348	580.279420713495	663.858635126867	535.101942115312	465.87467765685	503.173031237921	430.831081186742	287.541030026036	300.144697585564	342.596204421121	580.526407588971	599.253040404363	611.737991296698	516.793644849307	641.91865870681	569.447863955615	507.424644365172	381.831960181449	451.892262353284	409.65965171622	365.492801378371	342.562809796098	439.550319322606	555.930610692821	695.08804229752	726.319951073089	689.00251943785	861.951043116424	548.990409302638	562.00011310275	583.821172662058	550.443267034194	402.393632583835	389.705007162834
YBL081W		S000000177	A	383	468.298428114694	617.90659886767	655.999850091153	607.810662194976	662.512160124189	943.969288197649	1211.36901846399	1142.1257335908	636.627983195097	618.482479547482	712.95197407939	531.303654804188	453.580962616675	544.333870457622	462.19102386126	475.403516408785	917.102800043813	1044.85870487166	968.941433020667	658.179103733852	588.344078097349	892.439028875895	494.687600993504	338.791527739022	349.019234687886	445.058746869662	462.591199196814	554.227710597042	612.199562971087	996.418460271498	1447.48905271292	844.645448762869	639.551315023652	758.512557829968	482.132099070632	475.711473010032	484.064396800694	553.4643756435	773.409800843873	712.931750403122	950.128792646499	1165.50408998219	1357.28526866669	1504.24279261537	1340.74739566385
YBL082C	ALG3	S000000178	l.b	4163	1208.97434307473	1586.40885009443	1380.32159459742	1156.44413864143	1116.73858446499	1181.14518192235	1656.0952837882	1331.6024368224	1292.64856411914	1131.8072145531	1346.80929894064	1429.48762633185	1086.03192545076	1129.3074289138	902.133758207787	812.827311435324	1268.46806676985	1103.93759983001	953.467448370688	1022.90326783236	1087.21478491758	1538.6138147969	1557.94636495541	1227.63614358126	895.874259761837	1025.29093286275	932.35258235074	918.383081548768	783.314502465452	964.365883676385	1349.95807490073	1350.26822441606	1113.04660828632	1157.54296375112	1470.79888136033	1327.37087382306	1281.75611386188	1189.94994448574	1384.91542198367	1049.54697672845	1177.93884390286	1414.61092021717	1520.2293241472	1356.7840477957	1528.7955041099
YBL084C	CDC27	S000000180	cd.n	968	1458.78385174682	2155.13573139246	1958.43676851918	1812.82356622923	1752.70384972939	1589.01793931503	1956.19373668766	1431.68030546727	1519.54413610846	1377.17060657493	1415.2423576034	1528.93610382183	1476.04323411949	1539.13631129921	1483.48110688684	1241.94947838147	1597.78601522965	1341.13559454173	1000.47096284641	1218.09573332791	1170.82727827607	1493.62411917487	1576.77546002505	1666.30464969192	1450.47635821286	1809.40563416996	1688.93152819745	1562.54105563809	1208.63371666221	1423.43593133888	1423.49948233931	1416.08224529663	1209.72567835461	1189.19841522477	1554.50077807498	1890.38665012788	1861.5949457893	2003.60086888713	2296.19935630485	1700.48927541517	1835.19305745008	1946.37878616858	1945.10569355915	1516.67173966069	1559.66072902939
YBL085W	BOI1	S000000181	l	475	1073.79371754965	1502.34029790718	1264.63185619114	1160.75940093377	1175.0630688263	1160.15692725454	1327.24759643648	1200.09775093668	1374.73787804276	1205.53650017408	1379.36874235568	1208.78331282851	1029.91549201559	1049.94827345235	886.86015153903	807.028188530679	1206.98501479477	1097.42302421412	907.247230895974	1042.60196256984	1106.00986019397	1438.90453955021	1280.87544935494	1130.84814390949	1063.28982143513	1189.11666116363	1070.08079762292	1047.54724038563	856.060751773561	1078.04759620451	1236.42971233407	1235.13006977034	1115.17496759314	1203.05020162183	1376.21243113177	1324.92671768965	1291.99026851451	1272.13007747314	1550.24725725393	1131.85362240665	1227.33109995825	1304.66260267149	1366.56234585204	1223.3197210925	1416.70200572251
YBL086C		S000000182	D	3987	677.325755046399	985.886678184884	660.685196836929	657.76288919324	709.702065248915	515.966422945813	573.814474627961	536.37234694009	674.928539155746	540.020852121838	514.551330248991	671.305964187832	606.095777581276	512.701591828602	520.459355631801	452.031674875505	489.290692042819	336.695935970412	251.881305309411	427.128429063095	400.151091991682	541.077198138424	809.354838785194	865.055426503644	610.961461730687	671.940497278723	630.803493609001	508.614292771706	384.98598605733	336.300438066209	364.799280563705	577.68113545309	505.624836172057	478.852382776792	786.39428735237	1065.84135035666	868.834405535133	840.985143277967	1001.37257861278	650.297859486397	690.653583851494	687.232378321778	558.416821000068	395.112323157489	564.999856181675
YBL087C	RPL23A	S000000183	AB	1340	7301.6435266168	9325.30293040013	8497.9648379147	7758.226442033	8068.34637618251	9444.93257031276	12435.3211821356	12667.2583574242	13109.8375158199	11705.5748670098	10585.1626992642	8375.50769524721	6849.1568273648	7788.37060193471	7062.3928930417	6767.03218702273	9537.94705723474	10767.6568667493	10756.3405500886	12070.5128344019	11731.4267830897	12502.2786964939	9361.42901443316	7789.67401534856	5983.26235858337	6731.51797172367	6087.79758722493	6633.83831083373	6733.58271758455	9515.25763013353	13515.2275541332	14119.5226067341	12250.4898952709	9940.50580759753	9452.52111907328	7794.575339014	7115.26190864144	7857.08779582213	9294.017861567	7670.95841023134	8770.60210882964	11501.4283841909	13591.4836143595	14082.5381294256	15004.5219998982
YBL088C	TEL1	S000000184	l	1731	1058.26974848177	1299.37218046675	1225.90360817111	1232.25808379248	1189.025850621	1174.41099192335	1493.89655859134	1102.21891137955	1130.30571470442	986.804427442908	1149.21566013317	1077.96917237301	952.245933342022	1129.51567585606	962.146080245453	927.579976372679	1298.21670094971	1150.97888951762	886.176407286569	901.359498801332	810.416469121974	1186.09413204706	1168.46836299431	937.27698309404	893.014425039103	1172.26499196184	1041.81608935785	1062.55536964729	927.50670576191	1227.07704908088	1272.4160304778	1140.77821787634	923.721855529753	1071.85407073271	1186.20873863405	1233.45650216877	1221.16680799301	1387.23481632052	1663.92955489543	1208.54795007451	1359.92504549547	1685.00620186924	1680.15183798707	1440.38903175499	1414.66524790769
YBL089W	AVT5	S000000185	cd.n	3316	1407.6491024833	2045.98503787926	1761.87731412254	1587.74177888461	1615.88253871886	1461.71959772646	1802.91414857756	1218.31296556224	1327.44169681698	1361.6347911678	1448.1168756107	1498.20021583861	1403.94585572226	1487.61305962359	1314.73198921907	1250.60971585996	1528.05440375949	1276.54036619229	873.996910830311	1047.40404557557	1088.61806890812	1597.89092812977	1545.73281990243	1512.74253965287	1315.84886863642	1544.99371598228	1398.36783071099	1296.03214604321	1069.21763162151	1349.202343463	1254.26896836832	1280.43945249932	1087.63348352676	1185.13168690052	1529.87716011547	1565.11077201138	1638.85858361433	1709.56043358625	1950.25622906998	1388.49411988821	1612.45153356229	1826.50507657236	1790.93107256855	1417.32144999771	1374.41174066025
YBL090W	MRP21	S000000186	C	5217	924.203504250847	1367.42324160597	1222.76545867149	1087.48089013328	1001.43854032351	914.693231910927	1121.65918456179	832.476555457324	850.557440516554	885.230232728485	948.244479367848	1005.72669239451	1018.76077091782	1089.21908813135	1001.2786124695	894.110772886863	803.687679434533	750.814742429343	580.826157259934	575.730816869944	544.215476363691	981.899035138527	903.790586320012	997.070042420747	960.112848935098	1125.89128408316	1106.63566698098	865.38303859127	650.753086250439	929.225981702398	901.309018048003	797.822679897606	555.978755340325	688.565257531714	861.57253985333	971.460337224228	1088.77294564847	1158.67654167824	1212.65280083599	807.244371682506	918.486328132784	1041.59276157581	1028.86714748235	801.671944165448	792.447471855892
YBL091C	MAP2	S000000187	cd.n	2804	2372.03744411086	3178.84819155732	3000.08027039585	2650.95240367932	2563.79992798467	2428.08785625031	2844.87538418959	2165.41667263995	2151.37697854616	2040.44365289126	2185.86340156338	2398.65682626819	2187.7554912529	2442.17207291174	2152.6911065256	1801.46424896452	2588.02714984368	2160.61489338092	1665.64996421961	1847.89706415031	1851.54521590975	2719.56655641253	2519.68664225776	2562.24284460277	2003.54833113079	2548.11858681062	2414.16752533987	2136.99662815414	1751.88871401921	1992.93739429	2308.48419215348	2179.15036425242	1899.19594099236	2139.19630998838	2620.11121379271	2648.41668129747	2801.39639491391	3017.99701823022	3542.99475077683	2576.4694261886	2763.39083424442	2801.21562776432	2789.24841875965	2321.25178855118	2470.14780359327
YBL091C-A	SCS22	S000007228	cd.n	727	889.657140088478	1338.5214837204	1203.51113767379	1096.12525508376	1090.5333792215	898.963497362186	1016.33162551333	607.338354732617	683.734294004908	665.738541312934	812.141849485344	955.150746806812	923.162589089962	965.779198878382	915.419528479562	731.047300250856	816.112484744046	614.917854738336	416.625518582485	487.806883219726	533.052735167515	886.748807446101	1010.64083905095	1097.87296240959	864.636622937969	1079.49561442508	925.989088612977	832.26325734217	607.317904009147	681.491600602287	632.890656466821	606.415895481953	574.83907366396	717.384495277927	1008.40947578412	1315.11196981852	1232.07801616004	1206.46244684365	1466.60052499414	963.188729491372	1037.48811430579	1062.01127890724	904.83804188418	649.547689458219	607.637717228491
YBL092W	RPL32	S000000188	ab.n	3265	15089.8588887173	18411.3452824805	16697.9509397691	15592.3647165441	14607.4225902489	15724.8282660509	18846.1632256128	18400.3589783329	18626.9069572645	16941.3747628662	17087.1327681314	16904.7182120241	13728.2436650677	15897.4075589484	13630.5051383828	12970.7387765852	16341.295665949	16883.8736895366	15808.6450971559	17586.7928679281	17059.8529371252	19661.5238798428	18116.3703725921	16118.1486997594	13293.0946577948	14659.3899314924	13151.6376867693	13462.6607377929	11813.9273587166	15011.9826110568	18561.6724391888	19606.4051555882	17554.8326941992	16694.1382753231	17906.0709135693	15361.6336388173	15344.9071098771	16090.2602516512	19307.8151391741	14397.3430204768	15147.3240296526	17647.5348988806	19031.3318692023	18640.3471692813	19618.1424991248
YBL093C	ROX3	S000000189	l	3649	1059.01946635495	1389.50709225975	1106.19830991198	869.661174065513	853.159826573494	857.579184632994	1118.29160283173	882.624298281336	983.346789179431	1088.23649671566	1272.18850106078	1146.01975524794	991.433805989697	974.464470749406	770.784038783997	694.662229407365	854.619009409584	838.02078707686	707.979539366792	754.997474418622	774.243561156465	1257.29533724281	1052.40873129039	903.750625882566	717.948381943182	868.57463630454	766.523902592662	753.746578306063	637.795624058448	858.592005028501	1083.50750697007	993.45606346629	888.686651899188	1101.96920480414	1156.2531659707	1118.1503287565	961.403326892855	1003.48060579855	1161.57067091532	833.898180510467	924.58060916276	1120.1012537428	1234.87763864254	1069.96326109067	1108.20821368946
YBL095W		S000000191	D	4930	2351.54421038216	3163.47539172176	2633.62898076797	2149.12798652965	1975.13609903455	1635.52389443513	2005.66581396221	1582.35799496934	1716.75401443164	1898.26658480863	2259.36665999332	2409.72747034345	2276.84295040532	2300.23040827876	1804.07134355862	1508.46726619075	1650.76585050206	1482.59001861801	1170.10538677691	1383.67967306776	1560.11930151007	2754.35054742744	2727.47662902394	2660.30054183946	1987.80772132581	2199.37362749391	1773.35646119951	1543.91027484476	1171.4583739963	1451.62956290565	1650.93574453299	1619.93940174408	1607.20923822784	2127.8651630113	2846.80740389602	2774.91429079848	2683.02820949821	2568.56272756858	2670.47215100707	1831.0317984934	1735.08257987358	1898.69167201452	1738.28322826473	1473.34349223286	1596.73314389142
YBL097W	BRN1	S000000193	n	3353	111.650489333975	144.982812946412	128.85656244913	115.357921103631	116.912425581144	122.713217349386	148.168389416464	139.233631017423	137.66055360827	119.799324442261	125.902208467516	120.605385800551	102.399995615617	106.788726576366	111.41129148462	100.446769115817	130.021055840625	118.777998727095	107.938824293623	131.358229054511	131.072921552694	121.993326890703	141.060439147912	104.025924258249	124.421143766917	115.714087137266	128.327493107859	130.782914411782	123.844270241544	110.786152371325	113.810048880736	142.041397696669	120.268214201853	116.120631787559	128.558274320595	203.666584220714	135.42372292503	144.019052636403	152.324095093133	144.407444473386	144.337464306577	190.469301141674	141.506334596656	143.478913878958	155.306380081398
YBL098W	BNA4	S000000194	cd.n	5715	1565.43661292404	2285.63686907581	1973.41923493691	1581.50199604621	1254.3713939273	996.93365136991	1208.02907300066	928.638912170828	1122.02677488293	1323.66033809659	1525.42844245779	1792.10454702362	1684.96201745114	1823.10844062847	1414.57405212535	1106.82403518425	1019.96775171578	934.36654670957	778.987780599037	931.317384148543	1001.81215322861	1810.98275373748	1768.73823882815	1884.97171912395	1610.68441057098	1749.65920088882	1295.11845126991	1015.17476249277	711.913363756398	959.59256308	1091.9720250612	1083.27500586346	973.11295457019	1296.83645207676	1748.60601656379	1903.96627280916	1941.06895878702	1944.6812839346	1882.74941711566	1110.00219580016	1016.29156844797	1117.13636252341	1098.4163631444	979.77343530142	1023.27267672739
YBL099W	ATP1	S000000195	ab.n	5452	17405.1665160855	21057.7921773656	19413.6881004457	18626.6764864031	17320.7958181589	17979.1263542289	21008.4345881612	19062.7205105558	19332.7246970881	17115.4596584649	18654.4957263907	19287.3119956797	15830.0263857904	17879.8746172787	15934.3589376564	15591.017399808	18558.8495143367	18047.7973845556	16739.3530842143	17877.9243417086	17387.1578394827	20767.237847245	20855.3331780645	19570.4936948193	16599.0406401595	18344.1595473162	17230.1515791684	17374.9953560664	15204.5593661846	17283.0525114822	19955.8939350379	20394.1441388544	17696.2410779852	17807.6074346528	20363.7034753458	18501.7478730013	19180.8802481866	21068.764148933	24066.4541917532	18486.2284019811	18923.3506042954	20344.1296912668	20953.0482072369	19779.1098528462	20604.5745511291
YBL100W-C		S000028598	n	837	95.7807717931531	133.149910520629	113.503166092527	104.212980670941	93.4032694925864	94.4698275955678	123.015126065851	111.266833467657	112.77212444899	94.915222118453	103.81981556025	101.987826973959	83.1328375245028	90.1625671987746	87.4611970897208	75.579114064427	96.3798503192481	84.21532328824	80.810662521527	101.377172413727	98.1197269378334	88.4597326223166	116.171582121965	96.2358036299145	88.300465336211	96.1210473870738	100.931710154335	103.435315575524	106.531271794429	82.4891058468267	99.2845959263502	111.862460196198	103.514768597173	91.0626934295521	107.123484222119	187.649461824793	111.451300221926	117.344836881411	115.318752061054	114.727387020652	116.301810903665	166.024961057047	117.019020181639	105.867430753334	125.717216783417
YBL101C	ECM21	S000000197	D	1089	4133.86502513321	5580.52117207011	4964.63174854114	3660.18880079822	3527.4147432859	3382.31717784086	4165.41542681088	3220.37578780001	3878.89424029087	4005.52243220927	4073.3734521739	3996.41121648447	3560.44241410315	3377.2334584481	2711.20822554148	2253.03084151842	3545.09267784695	2880.62936503455	2072.94747808553	2743.7645847263	3479.33069271827	4414.18971808304	4070.57048568216	4178.9860510141	3079.2400248084	3339.38873077081	3229.87982663542	3242.2831256194	2436.11896288806	2835.11817130848	3164.64414938659	3300.51233894827	3594.8215253643	3689.33985265415	4125.01537242173	4409.10865871635	4409.87700561755	4020.34329217691	4534.46207243197	3421.11725557672	3754.98822342172	3885.57169914012	3777.91674526699	3201.5597491369	3331.70051395435
YBL102W	SFT2	S000000198	cd.n	1542	3376.3503115918	4516.51070704558	3971.52387507814	3155.79529250658	3126.22850566337	2535.52148300629	3313.36519056618	2438.40944084249	3237.83392529901	3354.61925968024	3699.86981660559	3841.2628264485	3170.36408657818	3238.28893812779	2681.19601038499	2101.38878314996	2548.67097460822	2058.03554598762	1508.60400458981	2006.60379950811	2671.57335933682	3607.70999233332	3747.73970451898	3548.49758743877	3111.79889212672	3359.34860714073	2955.12119738282	2640.43516117173	2062.910162089	2350.96573424165	2453.12350154929	2719.79697903569	2645.04108295184	2760.99306260835	3614.56145803147	3818.29454902515	3934.96251231275	3903.23309894363	3915.94778344527	2791.61226190931	2803.63308435347	3250.41245339372	3117.24966804158	2285.95592811904	2656.6047838673
YBL103C	RTG3	S000000199	ab.n	4915	1026.25382542838	1166.76244140075	961.17396409235	793.664829020108	807.69841956562	816.900368916486	976.479379423122	873.512624856677	1114.19306190226	1190.90499809274	1128.55243936237	1047.5263223681	850.795644044465	829.866817206162	675.604326999348	630.112110484932	768.761256621815	761.56942281323	654.412122544718	863.652049492726	860.296347010681	1317.4434740978	1108.10806552878	823.425528829504	616.727413725621	733.88242720863	685.410252181502	646.1715366872	595.563553242142	891.969542727447	972.287878392154	1040.59671987845	938.028721436162	1029.79226221318	1040.0956575183	886.263542308432	826.097230259841	834.613295994822	947.514446581338	706.276371428492	814.282357039034	989.229803982703	1063.72688020266	868.888215033869	941.026824778632
YBL104C		S000000200	l.b	5071	1849.75025131913	2309.52045920614	2125.34674385703	1862.57524828532	1884.8900182749	1881.33847931912	2351.98643716678	1834.14402254299	1770.42237674157	1760.62694266114	2017.4041038707	1931.29538099681	1552.45437428027	1718.13201815181	1621.42957318303	1385.2470423276	2103.0142160547	1815.4526293542	1367.17268400298	1502.473467461	1626.00486017098	2183.52597538143	1961.1647638261	1664.29704201052	1384.28680077247	1759.5571562826	1714.92376694881	1711.61353326445	1473.69361029679	1784.01766140411	2031.0264589866	1866.65330702227	1676.10737531566	1812.2127725324	1999.25731035194	1905.67445574051	1983.22543989925	2221.06849733976	2518.9748733894	1977.14851957074	2180.93045681476	2386.31251830397	2610.7329800726	2177.15788630283	2234.02909249955
YBL105C	PKC1	S000000201	cd.n	531	1813.53279145038	2407.53793852229	2217.72756945509	1957.80184879551	1752.14157256814	1746.53441763363	2068.67091827794	1606.83578127246	1539.40895205773	1613.37547104078	1649.9847917769	1738.38049028189	1736.53522436349	1951.56750384542	1540.43455542157	1426.50672131167	1774.29465099346	1667.56348635703	1324.41871645382	1314.35672695273	1348.64069964902	2097.90490431874	1876.6128630354	1853.6405014728	1498.58251416519	1743.23397889017	1426.08251578646	1391.8750759188	1117.20265216992	1721.70897495007	1864.46810983835	1557.47830905143	1294.26338695691	1664.39363187029	1866.34286149288	1889.75797465041	2014.81719877167	1874.49306264589	2336.83628648807	1528.19395145876	1695.77908471444	1818.81291240597	1831.32135115448	1632.20339743405	1487.40533392577
YBL106C	SRO77	S000000202	D	327	420.484366311573	593.13714211647	580.537635396136	520.731008311715	511.648979957672	474.782895363745	621.375810629187	427.930615624659	406.4072261455	415.859245604296	442.590094083549	451.13969044533	428.295381301229	471.792020436784	448.680576682826	411.648310686191	522.12724223719	467.476363073815	314.670811534034	317.610081570515	340.368466559003	477.150752167037	426.542348044712	438.749227299833	378.622010753023	480.374457856494	455.570544809063	450.003976905389	359.724415416472	474.208966028679	478.8941936619	387.846936137335	358.120364915605	390.201368374813	426.991825367637	567.191539817927	489.361038436823	559.601829400035	674.2876820712	503.558222832653	547.853155901667	655.017520326617	582.739633061924	513.105334305634	429.470345515198
YBL107C		S000000203	C	1388	1182.55726517267	1581.9079207092	1452.54287243465	1306.03637622493	1298.27887994085	1276.62087344887	1497.07100522242	1129.66404433886	1112.21410754595	1183.35278948075	1201.13803553574	1273.93433973734	1333.98411024339	1440.59827442188	1280.12705866226	1223.12658412506	1250.67468854862	1263.813100588	937.858761930108	824.257437874882	745.056926818142	1341.38728906484	1211.19388466653	1131.2786377584	1030.48853539245	1311.32591393442	1153.2259050599	1061.3191403533	839.344812837846	1437.22015815879	1426.27357907807	1106.68072340897	809.206653598296	1074.10092904407	1197.31094890451	1219.3747549152	1342.48987652897	1438.83266352801	1708.80162208576	1137.00701121887	1307.10321470064	1619.39579033834	1771.49992713695	1279.09977797679	1249.02443538266
YBL108C-A	PAU9	S000007592	r	NA	NA	NA	NA	NA	NA	NA	NA	NA	NA	NA	NA	NA	NA	NA	NA	NA	NA	NA	NA	NA	NA	NA	NA	NA	NA	NA	NA	NA	NA	NA	NA	NA	NA	NA	NA	NA	NA	NA	NA	NA	NA	NA	NA	NA	NA
YBL111C		S000002151	r	NA	NA	NA	NA	NA	NA	NA	NA	NA	NA	NA	NA	NA	NA	NA	NA	NA	NA	NA	NA	NA	NA	NA	NA	NA	NA	NA	NA	NA	NA	NA	NA	NA	NA	NA	NA	NA	NA	NA	NA	NA	NA	NA	NA	NA	NA
YBL112C		S000002152	r	NA	NA	NA	NA	NA	NA	NA	NA	NA	NA	NA	NA	NA	NA	NA	NA	NA	NA	NA	NA	NA	NA	NA	NA	NA	NA	NA	NA	NA	NA	NA	NA	NA	NA	NA	NA	NA	NA	NA	NA	NA	NA	NA	NA	NA	NA
YBL113C		S000002153	r	NA	NA	NA	NA	NA	NA	NA	NA	NA	NA	NA	NA	NA	NA	NA	NA	NA	NA	NA	NA	NA	NA	NA	NA	NA	NA	NA	NA	NA	NA	NA	NA	NA	NA	NA	NA	NA	NA	NA	NA	NA	NA	NA	NA	NA	NA
YBR001C	NTH2	S000000205	D	1101	1289.86990951104	1920.61440763387	1742.47395792838	1460.57642299772	1419.01803842524	1231.71418096931	1496.46256436449	938.894741017566	1057.59906656341	1167.91162903	1198.65382130433	1312.06111311272	1300.94483459605	1396.99704446219	1144.74283893161	952.484974153438	1325.06431644753	946.983576609157	622.234078751939	775.694561502139	954.116058363885	1292.61790785697	1387.05956220746	1460.34262690545	1288.76548990076	1516.63608542032	1437.59477350005	1289.30809064283	1022.31725737768	991.417699352063	979.256558864537	972.55079624767	1153.08369893304	1226.74618117032	1576.3223915381	1890.58475469265	2025.77140174055	2044.50368402996	2190.77699438908	1573.02737920394	1729.69454384739	1727.37494038651	1651.17215084964	1283.82968327907	1093.01472033148
YBR002C	RER2	S000000206	l.b	3034	1063.49188599755	1424.67834157867	1376.84067186913	1081.36892818474	1220.15041453186	1308.11406823902	1613.03426961332	1267.99724370854	1129.98347128374	1053.68456622327	1320.57805370533	1108.6855652728	1039.27828014833	1088.92815127479	919.81853997169	822.995290104745	1259.84291700669	1295.79277196147	1055.54846218561	909.297007553378	918.85691729718	1531.97993577849	1105.74697191041	971.234189897866	813.741245853584	1040.37856025073	1031.53233892511	994.159990540164	903.788471057318	1284.09354935047	1561.06652632442	1107.5332327996	1020.0228039317	1242.32155363208	1130.26164712771	1144.49018499893	1197.82663662803	1225.44478003686	1447.29893680943	1162.75080234442	1328.96798708354	1558.23729135684	1755.84510899609	1604.93131898838	1445.07068651627
YBR003W	COQ1	S000000207	C	3616	2545.75941390719	3613.79666801284	3223.23815801177	2761.0671157278	2767.8785020784	2511.76646187323	3091.4231664584	2170.27859667612	2385.95172503355	2452.75154560191	2610.54108691423	2715.18642042193	2474.80937988863	2730.97257508948	2365.22414075374	1985.62379013036	2513.12556814202	2010.98615209734	1283.20582892142	1587.07648482726	1766.68998060297	2708.45680761694	2874.7671104361	2941.24067040845	2387.31326943893	2873.8234610848	2586.84485454938	2372.5717124006	1812.23384137563	2086.98572446805	2077.11206743854	2125.14765800249	2034.07709333245	2314.23681423235	3101.72728768088	3304.73266639296	3635.17205429461	3696.13359702225	4185.55761682371	2895.45472192538	3102.79634336504	3056.01370665293	2974.5002310361	2328.76681815103	2300.35321227365
YBR004C	GPI18	S000000208	l.b	152	807.286654567693	996.850256331833	870.479292362959	776.298683409458	752.626897426103	838.783665460565	1057.53299451614	896.724135077674	922.977425737707	919.271652764577	1034.79065582247	855.948675974931	718.075419383725	783.98834777732	699.871406409053	643.382197499861	776.500520111565	834.96823005689	715.090445687131	683.984284756106	661.448636332984	1076.30145462064	852.017730025926	724.206729836513	567.04830727703	713.838516684097	599.353181807658	615.579284061722	580.335607576832	910.475870767282	1019.58405180752	910.686656370266	707.34297194754	812.12928507638	851.49746672619	792.784136831558	700.548216425446	801.969943317289	906.445149078916	676.512477323064	777.188351247002	985.937119304386	1135.59638150132	989.233402419538	998.199162700748
YBR005W	RCR1	S000000209	D	1242	703.174447290384	982.609918495257	880.83084606085	763.815469047509	770.804754649387	695.551743407238	870.714224912567	720.413654187817	804.284661884272	689.220251663486	857.610622574044	764.859577560736	620.389009301266	666.583275506698	585.674784038727	479.187536019628	688.913479079225	526.83550775475	428.033914370417	584.432064260508	607.019947163245	817.802800316097	888.74456600038	775.378433905	664.35852926098	745.195166325284	700.979895357812	632.660205850197	515.952366294401	569.8925242026	699.585437930016	782.195914755338	696.939029468811	701.753933540968	874.391561615205	1067.16515947235	943.758175641548	992.297422504992	1084.90686917451	788.444423366634	789.786561416662	900.415966508829	835.175189041093	717.994731828866	848.318574315453
YBR006W	UGA2	S000000210	D	223	1922.77041601129	2864.3713134605	2565.2747438242	2179.11464788365	2424.49340917617	2007.01965209397	2385.24279158372	1388.0793479878	1785.84390648896	1862.46269304871	2127.53910926858	2180.82823277311	2045.62527453664	2194.20254014868	2045.4144281823	1844.32300125598	2014.25002691175	1581.78324692843	946.301131879275	1050.97262461836	1197.6824429085	2108.06178075082	2240.26079811191	2369.62059024888	2122.74395871393	2648.74061993271	2328.59272439201	1961.50695343109	1457.33185805251	1646.47700988074	1478.51963928656	1467.65239126019	1335.60900965648	1723.63032536335	2302.32470875419	2531.97980222318	2927.98181105646	3100.0631283895	3486.95692689851	2220.7971465767	2275.13477758437	2268.30527534745	1984.77323218098	1505.14475381701	1393.0883083915
YBR007C	DSF2	S000000211	l.b	4322	1003.82753632182	1227.57768083269	1130.68825584299	936.921264697702	916.839918539071	980.612463594616	1188.18350309318	966.658057057658	996.212140847342	1127.51139566994	1084.27584634735	989.814510494824	865.81848582483	878.105841617676	809.169165867496	646.506181122679	1013.53708808682	976.306235173205	802.75091281205	906.861369992444	1022.64259486378	1334.43761929935	1058.07265703029	866.875279632194	698.64942047567	811.440880284117	782.712408726524	755.567329556395	716.118602737805	985.637275873901	1128.52070334723	1093.32437467832	987.268253528836	1063.97809263827	990.788238580145	980.866910693977	926.034563980091	929.109974759735	1034.9879794164	834.318025300638	973.66600657062	1095.15455110821	1257.29361135125	1133.16807113444	1128.44991649695
YBR008C	FLR1	S000000212	cd.n	2894	547.119434792363	740.12254143855	649.263124829136	562.056477421468	586.156957768888	494.415511816325	620.501473456716	400.602055398175	432.902864874433	411.340589238108	556.391421475618	630.94743727024	518.456681412481	564.561135447372	468.752679783119	399.072980313022	485.961486357869	419.824372677826	279.118731703999	292.535859715602	318.069737174686	603.739124946123	691.692863324066	571.748381545153	425.22140154362	552.945035863883	500.706129331747	460.299631259003	365.788565706741	454.114475183799	462.579148196736	431.466644462419	386.792854436342	487.635664439618	692.14855409398	722.535547037957	698.070377880883	702.366267751334	855.531565401262	596.050196382879	620.63255898516	698.673138809648	636.088568653635	494.25350706199	429.944075488628
YBR009C	HHF1	S000000213	r	NA	NA	NA	NA	NA	NA	NA	NA	NA	NA	NA	NA	NA	NA	NA	NA	NA	NA	NA	NA	NA	NA	NA	NA	NA	NA	NA	NA	NA	NA	NA	NA	NA	NA	NA	NA	NA	NA	NA	NA	NA	NA	NA	NA	NA	NA
YBR010W	HHT1	S000000214	cd.n	4533	10354.7134000202	12906.6926107684	11810.1142551827	10679.9985793522	10047.8191910451	10642.2911041108	12413.3036979727	10770.9096396079	10384.9178731261	10283.2307664774	11105.5335245901	11546.7503552625	9628.35668459503	10716.5500497568	9500.6151770912	9276.246578457	10831.2088524288	10571.1893448004	8918.47212948029	8757.33840146097	9155.93265034236	11666.2374002997	11742.918686044	11136.0091843207	9441.55231539951	10717.5909747521	10212.546512461	9980.56239873528	8518.31239962314	10207.4122887489	10737.4917897453	9725.24032727418	9068.59105624448	10022.3411351311	11434.1974686905	10672.572279092	10979.7258117891	11885.0572017313	14037.1023374542	10202.5914043787	10835.3143019832	12251.3126808272	12267.034455861	10640.4013079975	8966.36160618584
YBR011C	IPP1	S000000215	ab.n	2755	11547.6702451012	14235.7626109322	12931.6014152576	12136.6627914465	11377.7148759657	11584.6932236703	13844.6520199544	13013.7387209396	12974.3213525687	12150.9470744655	12980.5767132099	12057.9042201521	10345.0666296134	11965.7526830215	10275.3099198007	9353.48838923682	12428.3695433626	12136.2636937857	11146.9589656693	12611.717152126	12237.9500283527	14890.3904028388	13649.1210051561	12574.9628338958	10392.4413751258	11993.1944257452	10504.6281973923	10557.2307253576	8498.14911215364	10920.2528466803	13307.9114286089	13945.1156982457	12383.0673352702	13316.5312388356	13713.3052398492	12652.8326358497	12681.2056215909	13193.7472416559	15732.1870094915	11670.2794512658	12073.7686321679	12880.001700987	13365.6888740583	13315.5756074168	14743.9156186335
YBR013C		S000000217	l	562	266.40198577825	386.603954520221	306.570188728796	276.806318352757	285.168363738678	241.853633576185	334.729237800999	276.551829762553	368.179692494419	338.639335746294	355.162184727151	322.910508227693	277.068414246364	308.267895903968	283.708310354455	241.900187197267	253.115672180108	221.311863907159	183.853542306001	270.328414976912	252.676698955223	326.996413248334	295.984823547044	294.513723139983	268.129683167282	336.145804171698	305.780981191466	262.946610082979	201.036353606844	249.349813500884	272.929788723303	339.752771878076	274.962295681713	273.458517007447	310.4969175708	404.209453790497	312.76522113462	352.550827135224	401.373626006156	296.846124415164	288.100551761809	335.65140054526	326.500395289784	270.815615677818	328.773124631777
YBR014C	GRX7	S000000218	cd.n	910	1766.26815267897	2417.80391534173	2121.96907643055	1804.80959468569	1813.48909131993	1722.79350226417	2142.96334759425	1579.04021817108	1923.38384447633	1893.04560574484	2018.24905998294	2090.73257101983	1836.22269001249	1879.92156062167	1760.79125002148	1571.75075166794	1729.92761214334	1412.84295230849	1076.8880072622	1215.22254838594	1204.53080302339	1914.85875420505	1956.96982418359	1802.61151133068	1702.44179239982	2054.21016995959	1773.10472513528	1572.76868550292	1355.15557839709	1751.44025181312	1789.05122209621	1797.42004331667	1413.977876752	1558.02576020792	2017.23639066908	2068.56101834892	2120.00983996391	2302.77887519695	2460.49253457731	1718.28272297113	1913.54138750416	2292.11068210112	2215.4617469563	1641.08996203812	1746.33545134698
YBR015C	MNN2	S000000219	l.b	4832	2709.42809184755	3439.70215845644	3030.76964551205	2707.32729560022	2567.52187476011	2490.17377803914	3119.9215967782	3133.98326900901	3097.18580223437	2790.13816296051	2882.74942401807	2850.48208149531	2581.1056080479	2570.5442060526	2190.15396711291	1921.55457252365	2475.36171058858	2485.64807750481	2327.90948180827	2551.35791418037	2290.27326627813	3376.57891502868	2987.10935499904	2775.99950275197	2097.06859557595	2336.9583655127	1981.13102658993	1937.31963082059	1578.85341343242	2454.02284898516	3168.05902719463	3060.25653700228	2354.53627159018	2675.13160859762	2917.48382311871	2667.26538706798	2532.38958089948	2445.45341703693	2904.71026890845	2038.57254420652	2268.52636402407	2567.25333986048	2811.19572083782	2748.37267792741	2769.43162544926
YBR016W		S000000220	cd.n	4968	4609.94997880685	6541.664572603	6227.78967970325	5537.52468995079	5118.75493601701	4495.15025273099	5422.89700819347	3765.18714234108	3522.02298879172	3829.78559426702	4574.91531520424	4778.98650818716	4464.40340666368	4774.37270072694	4268.16104469121	3471.06676794923	4909.2693983086	3989.67587733137	2765.15621336809	3096.87335543777	3466.28308595815	5142.13896763938	5335.44624848293	5171.49802687266	4591.4892464747	5351.81792352631	5014.62354772347	4336.80362223525	3551.75120518058	4076.29108668889	4185.93940627515	3863.73681848967	4104.86998107982	4788.72133836679	5877.98115904749	6471.14547288876	6909.44367144203	7563.35442263548	8008.4347139915	5934.67406141611	6141.31057917187	6157.62043343477	5984.54629943647	5126.77196694607	5155.80108532762
YBR017C	KAP104	S000000221	A	5719	1282.8544583247	1561.84675054838	1481.71743812571	1400.12675050266	1396.77269952809	1572.6424269237	2060.23232233884	2010.90941204819	1606.98397486384	1258.88524839838	1281.43620492764	1285.73513573179	1142.05270483461	1310.43025608209	1164.72572727453	1077.95095243437	1581.73183247555	1768.59280220784	1682.26601179745	1538.00220328892	1177.44022684705	1566.93449594938	1330.41251185657	1072.94797495009	869.717239626562	1106.64611789868	1075.66854246219	1129.62616525261	1088.80388154409	1714.732295294	2243.24777583286	1922.15014642874	1266.29476699804	1281.19490149067	1313.50325024039	1197.07458382095	1181.16374176668	1256.76472901906	1555.205155366	1245.86997417008	1531.79066511838	1834.75192548652	2200.38381497168	2155.90428457388	2281.16749511582
YBR018C	GAL7	S000000222	ab.n	5640	18799.8761369027	23128.7532764107	21319.5891706098	20145.1122604077	18555.0763243103	18877.3719311095	21771.1236348549	19256.1894305475	19682.7323212005	18124.5407902721	19967.9336566777	21848.8747649868	17624.223006661	19445.6129177844	17163.8534733107	16678.5706787264	19953.1565605358	18378.0809224804	16529.6978877856	18035.1656954275	17788.085432867	21447.3842043456	22531.7863613728	20663.2984335639	18229.4813068133	20077.2547170619	19241.7334088178	18779.2931689224	16255.0503727148	17681.0268778535	19916.244774183	20681.801474843	18253.9508364768	19414.5872274037	22210.3522077197	20638.5942966852	21275.063343887	23422.0096499892	26517.8906180379	20047.7064550759	19973.1700044174	22058.9481743699	22050.3489721057	20080.0744895674	20292.0707367836
YBR019C	GAL10	S000000223	ab.n	1721	18984.6640212987	22781.973982498	21661.2863320603	21007.9243938769	18627.1725119616	19622.033177585	21993.2142656384	20310.3803249109	19688.4233619415	17919.3188156128	19112.880202056	21368.7098783376	17525.5131049798	19747.4118549025	17288.9470677116	17113.3241187627	19787.148987983	19299.7383266629	17414.736862263	19062.478930464	16820.227282135	22177.2814953542	22985.4676469488	20459.4991550904	17537.8530562691	19989.0577339759	20010.0927181214	18992.5601188262	15995.7485895093	19244.4662048184	21461.8077445578	21097.843957994	18235.9498285639	18670.5502120024	21352.0024092139	20228.0603393821	21063.0222487617	22962.533280268	26889.4958766691	19418.7646540132	19807.905258004	22636.8163812634	22534.6518137963	20969.5444073925	21047.0684321943
YBR020W	GAL1	S000000224	ab.n	1729	20670.9432979375	24689.390046132	23295.5841147784	22553.4565942694	20495.0227973597	20729.9771485594	23832.2628412324	21516.9856393513	21674.0238886536	19639.4000104677	21167.8329676275	23167.7174382569	18629.2069860398	21181.5848123949	18836.3741246277	18377.975394734	22263.8161310945	20647.9261373837	18620.4805029056	19820.1361465721	19580.5247951848	23384.2074379066	24201.3675837647	22598.2095708102	19834.4586397699	21679.2507782405	21604.5377436297	20545.6677631724	18351.8875360189	20388.7668873687	22735.745684092	23174.0345208157	20291.113554246	20809.5426606755	23495.8436250952	22324.0466010361	23073.8147208864	25605.6003767842	28833.119464898	21662.5889368276	22435.1311139823	24674.1470900286	25150.0811858637	23538.3299871222	23312.6150065349
YBR021W	FUR4	S000000225	A	1214	898.336352976474	1090.88486980116	1271.11642544363	1178.32627789031	1214.09935392491	1479.14432953431	1949.15773584396	2043.65164452808	2177.44880899545	1815.50478425229	1612.94113932877	968.869750435906	840.501698693941	1092.84845507189	947.708773767947	870.923157563914	1457.45839683887	1612.94320666233	1657.58388128606	1488.85411601392	1453.31709564053	1642.52194475126	908.264848502386	743.422168426865	728.484737084159	1025.55180161107	942.07259887672	993.208429056672	949.49359803304	1395.39295294778	2322.6956299027	1972.30041884155	1733.10326818316	1510.29332427099	964.788487728261	918.129743202644	1042.34546749167	1241.52585779221	1481.57800543722	1184.62134363887	1326.23691498866	1529.39179226597	1868.60216158243	2063.18357633807	2360.48484474568
YBR022W	POA1	S000000226	l	2212	695.966526757736	917.768270115542	795.127169676199	673.44313252226	681.58592313861	594.810435956766	764.202087402863	596.796030375771	718.779287878356	747.564281937922	820.203995260793	819.625935359198	751.239906639028	758.543947992344	700.89667982707	675.954040841786	606.522766352211	587.024545017757	480.359154696084	509.330545859819	501.796642090678	860.351088863598	750.286114340984	734.069680225791	627.081472860856	749.451917198066	675.028751106414	534.464569866916	450.272680454477	638.373658999093	680.691481438502	636.495395480702	495.990767302825	634.655659419277	743.881864018276	772.885631183517	728.337358976324	734.895428955741	810.534521183053	593.510277918964	584.22799401024	696.130314466669	677.226812051391	534.684439532717	524.325731244458
YBR023C	CHS3	S000000227	l.b	1385	1663.24437948543	2205.98487855868	1984.66462800361	1625.68297859519	1632.3271741045	1822.9837089055	2424.59751136826	2281.70228098459	2236.72219814095	1933.42524887265	2165.33571524986	1817.28679222696	1598.96735629945	1806.40255413908	1394.17968447934	1238.88749237766	1850.69404714598	1868.20581155914	1687.74134111946	1747.81612735064	1701.85215647926	2282.09078181901	1937.91277774763	1663.54308340162	1409.29717504836	1643.04864956763	1405.59525558866	1375.59474791575	1334.55012066627	1833.18741306234	2522.62701593069	2312.19613282485	1916.54880021353	1916.21582931566	2011.90709756662	1927.92605668465	1860.95022595829	1973.68519041201	2127.02162929036	1640.06536550294	1761.33456081277	2233.95316447949	2614.63949637201	2416.61095821729	2610.52074046709
YBR024W	SCO2	S000000228	cd.n	2506	825.551526151085	1265.57285332543	1308.06943658745	1150.34452043031	1058.42143823835	968.851734975995	1220.26682918326	668.548496216126	727.498216843274	777.468385776596	921.990605050023	1043.19178003589	1084.16324466297	1276.79589925719	1091.03240828217	982.65636039857	904.035924187032	709.562671351461	429.309704138991	393.422794999518	401.094465234631	768.149980292493	932.737941033206	1033.2020087218	1022.75927079289	1397.89002863745	1093.96568975725	979.43122242197	734.574661086312	917.007334865612	727.629970084628	575.058266149113	477.953588302573	621.512264106971	969.379871907486	1201.44339276084	1415.05420834167	1615.75136355434	1753.66960325141	1131.306715779	1139.71726615319	1200.95900757974	1126.92126451477	728.111359310436	609.690996215472
YBR025C	OLA1	S000000229	AB	1148	6838.57394515259	8066.67450385798	7237.47266463665	6281.41332612333	5971.47250476421	6421.1123926626	7681.75173447913	7862.2972359399	8489.42871288526	7644.86341394125	7756.4429726488	7272.31150246126	6117.74949789602	6588.52304014712	5621.29747661023	4860.25114759545	6202.74358501624	6683.11891904558	6455.69394537461	7248.06209888992	6726.35226546538	8697.66183682296	7402.07821251267	6372.71080425806	5044.97296283446	5583.01518265588	4717.39817216923	4715.47992553521	4266.69073666986	6593.76089276976	8640.57306001703	8640.76597703124	7365.1404924937	7682.16281328945	7786.18307041812	6735.65101735671	6347.64576569641	6223.33560149035	6869.27679014059	5247.32474903529	5875.9352336554	6715.41344441754	7939.22447023195	7994.9116267588	9169.97957253645
YBR026C	ETR1	S000000230	D	4888	1438.09104614878	1910.78454807945	1757.90014626545	1745.17435742791	1621.48539400102	1666.88213303198	1994.93513319457	1671.48590787917	1657.490837845	1463.69127856453	1497.69412678923	1642.7062041595	1485.42026942578	1730.45877550796	1616.65800035562	1588.03673536086	1785.91569469514	1651.76121716514	1394.73981691348	1335.63897223689	1062.03117256785	1592.35295050353	1547.41737564561	1479.78966933506	1325.85785391151	1790.48733234624	1556.11942885254	1528.5795251369	1334.32176478987	1719.78118990684	1905.78974950043	1673.13430764247	1198.38540174138	1344.83396700148	1583.10984572248	1658.06861217954	1827.34603265962	2062.36744013539	2668.55028468795	1837.13519945982	1876.38637891765	2237.20950475967	2144.87006048816	1749.94373345281	1720.26668838984
YBR028C		S000000232	l.b	3057	1234.85402566248	1633.83189337217	1425.56815410464	1263.01317505628	1273.55711709279	1341.38497702226	1689.43286290706	1417.50307433208	1273.50667284975	1259.43462262486	1402.59156569508	1173.06727694276	1059.06197069028	1171.05646336309	1050.89703282401	942.00326050355	1271.57552103715	1310.4381648566	1072.28053152	1065.3891204091	1029.31873400275	1577.67266625431	1283.58493724178	1085.90749142701	853.774209190363	1051.52380642821	903.973200360123	963.811685185514	806.82435022196	1220.2455370725	1549.22878024519	1268.60435087975	983.064716052298	1166.10355597315	1209.0783071142	1244.51444263505	1115.69649551573	1194.42834682618	1448.42576199984	1012.90239320154	1273.29424979014	1490.27538154414	1604.49762266786	1529.38208479986	1466.40636120595
YBR029C	CDS1	S000000233	l.b	1015	4612.19978868224	5702.83064528984	4361.88256602855	3932.35618571855	3905.14633897672	4330.59956832028	5413.09074207025	4991.50212510394	4965.23197309648	4504.27410881308	4884.71945715722	5023.55341828972	3711.4764541158	3747.4279471637	3109.86840995688	2919.50637167554	4198.8993307244	4291.5843197825	3918.9308478668	4289.06209141264	3957.03331204807	5514.88524252449	5239.33042298769	4235.54548995514	3044.30654613493	3517.06330379107	3247.98512155187	3427.97500629802	3011.96919627817	4305.96003402675	5554.16555166415	5502.56813097793	3959.07538625632	4828.42497069262	5388.90870884652	4181.03296606215	3804.39509783632	3789.87499821748	4770.84836842851	3481.0413196353	4184.31766264507	5002.0790242494	5538.96541111084	5237.84281527496	5013.31478516788
YBR030W		S000000234	l.b	1016	583.898166271937	750.896914425294	614.87347999072	569.253650120916	561.766761083495	651.621767301586	819.198114502518	652.600450815629	551.990600515844	552.852439165382	671.121315155892	628.634251804118	499.233635214224	548.975827731891	479.165077663552	451.098788584084	594.871979053061	624.71620055784	508.534501041196	461.48203461469	448.264538507327	752.008467361152	666.668097833645	504.613997983288	401.643322520289	487.25483105602	457.48252928497	481.861533636984	431.563503605811	633.138713031638	738.553909438104	613.505227452792	501.706631842191	646.927344261289	672.524078019114	639.407090698085	543.771391022509	567.568693832936	708.790180926403	585.377834408816	646.17816156331	763.379037389195	829.819757467144	765.961742982395	686.228010511533
YBR031W	RPL4A	S000000235	r	NA	NA	NA	NA	NA	NA	NA	NA	NA	NA	NA	NA	NA	NA	NA	NA	NA	NA	NA	NA	NA	NA	NA	NA	NA	NA	NA	NA	NA	NA	NA	NA	NA	NA	NA	NA	NA	NA	NA	NA	NA	NA	NA	NA	NA	NA
YBR033W	EDS1	S000000237	C	787	2634.10402164297	3307.85310273074	2871.29126285292	2747.95380997724	2633.11853214032	2826.17277560845	3428.18294046272	2462.09195661261	2654.48878660861	2681.23059365873	2784.00850149825	2834.90312397715	2495.34576381039	2688.32200476317	2347.87591740379	2275.84496350384	2867.94322147375	2868.09504558923	2102.92892786166	2230.85590749363	2293.28028340851	3228.29773652876	3138.2165493634	2749.96127307351	2280.8773452009	2598.81068751347	2256.0156500099	2293.73591390281	1950.49225909459	2888.08672015549	2933.98212641364	2602.08253914625	2306.04856214952	2629.77211271812	3054.90443582654	2925.84556085451	2686.43215141139	2737.44563426537	3307.82445384991	2378.66316750454	2733.041721845	3272.970494921	3651.63414681887	3233.38418090363	2732.94353276421
YBR034C	HMT1	S000000238	A	4271	1256.81740125639	1538.29966253465	1519.64558404441	1312.52364089782	1341.84611226488	1907.63357137413	2544.0578268309	2445.31442081269	1644.03291803522	1342.88005335979	1715.80323530589	1384.35776757991	1133.9313323875	1409.70303859507	1073.37478432077	1077.01850800976	1651.96661422458	2197.48255195715	2268.79947413213	1636.15792839237	1275.13161435667	2076.50382475604	1514.53946009748	941.339475505508	738.45262117845	929.364145868746	821.185418685549	1025.76684221022	1074.26128082061	1963.36358620055	3143.29280643851	2096.71191916201	1264.57858534126	1597.12902057583	1364.00991375056	1024.97202342142	949.194642498502	1018.30392224977	1379.27582797789	1134.79153092382	1423.20420542613	1916.08796907418	2517.61852716826	2841.90911418529	2820.6312296423
YBR035C	PDX3	S000000239	cd.n	2124	4413.53119861027	5922.98169756581	4939.21793470194	3934.83303900133	3290.26148026511	2784.77595261534	3460.63266977934	2967.75386320508	3903.73649081425	4183.45951094545	4869.25828071168	4923.93463912492	4064.81865989606	4335.4092138905	3381.60019081113	2711.82302624557	3105.97987244186	2675.69632740381	2190.48731756423	2723.80639486282	3179.38788557779	4992.01724466056	4840.46293125392	4813.88973269863	3839.47014919387	4122.35976741759	3236.04754440829	2815.81145971954	2064.85303792854	2583.96653700833	3111.84860301095	3329.66958745761	3125.20451421532	4006.31910048328	4906.79056387861	4615.84093757644	4529.06591043973	4643.1670617611	4757.25149078055	3076.82113408716	3057.13019584009	3352.93103565268	3378.24024566182	2996.0890689064	3124.10975682603
YBR036C	CSG2	S000000240	cd.n	1140	3638.20118281553	4929.59569267283	4951.67905029194	3892.20468999447	3930.85606147544	3282.39121172775	4322.05355330449	2854.84239816718	3129.24589231757	2914.28085987892	3555.04210843625	4261.67496835026	3618.02080838324	3816.69626149219	3286.38471873978	2652.65777837765	3465.65501697079	2695.51964528579	1892.12382574028	2152.54823628362	2542.97399227275	3992.50046164748	4278.42979645427	4179.09768211706	3576.46360719259	4265.11389683399	3867.47970919434	3587.63694634861	2638.5005799028	3043.65957964024	3048.94581503794	2924.34168441375	2896.63806787316	3174.84162323798	4268.36409977653	4672.72508373052	5026.6097077779	5196.37505440414	5434.24992275108	3860.00131482605	3821.32081646224	4234.51977317302	4016.94397951304	3033.77700208246	2998.8972281258
YBR037C	SCO1	S000000241	C	5236	1896.26754135694	2756.90147665867	2606.45541503261	2593.97297340587	2362.97322410125	2095.97673885224	2331.312672509	1443.90364456989	1436.02693555025	1357.82613246647	1667.80715154973	2003.85750632811	1929.91334365625	2181.90598527156	1927.09793134383	1623.11344272077	2018.19554812367	1591.002926833	1063.90756769583	1044.93285155422	1068.6921331861	1862.83389806007	2106.53168772994	2206.37404394495	1927.29345301023	2482.11303646419	2137.7095764994	1894.41830869669	1545.23529896781	1680.89675193648	1522.72916296485	1363.5866913985	1158.98151871436	1529.62716376512	2071.77779743933	2423.57017189359	2863.21421058926	2965.55675151638	3591.07842161555	2456.90685838212	2560.47561230975	2561.89322407196	2183.69749841449	1592.46829526278	1470.76070805857
YBR038W	CHS2	S000000242	D	237	1777.30981801154	2381.58951178911	2041.46156923323	1742.29821325774	1772.01435595789	1707.72377683169	2229.02783358617	1546.52776885614	1578.44584299435	1621.49879049935	2033.64390528494	1983.52843173863	1599.38731070255	1704.5298846658	1457.86984103898	1274.10744456387	1783.94899664696	1504.50517332959	1048.99389712371	1089.06499273252	1287.20690098772	1914.91282954502	1949.2206953369	1792.61356574052	1458.68176108706	1794.91467640533	1655.83753004114	1692.20988032092	1353.35762241762	1617.50950133752	1754.53824994184	1604.71069106344	1414.45545993272	1497.95319595603	1925.65205545251	1982.64039283576	1939.72069905621	2032.17326465809	2479.1631778734	1822.66168914189	1968.51591002799	2227.34352922403	2197.20946707636	1743.31840606454	1507.13353757292
YBR039W	ATP3	S000000243	B.C	5566	14268.3334988664	17480.8826075163	16660.0055907002	15635.6033149807	15076.1443840232	15377.7766406131	17604.6728248277	15564.1935472644	14946.0159105804	13500.8676979297	14650.8155577266	15154.3451064321	12966.4125759469	14634.7387634833	12799.2142464844	11934.9479823784	15913.7621529967	14655.4977899942	13159.1560177995	13935.8924552888	13566.1243557761	16555.9422162817	16334.6922360746	15179.8616376766	13509.1819900488	15288.38605633	14462.6599126034	14442.7665561421	12503.7377669587	14163.9626227279	16249.5169471513	15971.1173123972	13972.1319696175	14459.0530739873	16328.8933683736	15356.6427152967	16368.4851113737	17641.448594236	20035.8469123098	15627.6379611296	15762.6916585769	17333.8418000875	17548.2370455369	16155.6501300478	16365.5282120017
YBR040W	FIG1	S000000244	n	1748	107.800780761828	145.061330606751	122.77258265173	118.846436194616	106.636897057461	117.233606435873	148.850082875497	134.328782779045	142.53864696503	115.375989584889	131.217316425224	116.506403997902	102.698594746677	107.534000251675	108.904479559778	94.0024947067987	128.377387860669	98.3961688860218	88.3062372069473	108.800682815684	115.702689887799	115.627762192727	134.69916957922	111.652386059615	105.674875123063	110.001690255751	112.339800810916	114.072425114673	108.704068254431	114.329359311536	121.687063698367	131.77627135618	124.152715594868	114.997191760263	118.471867571828	211.792840378211	123.835471872954	140.357230360457	137.75608102171	133.952304300788	116.283877670706	168.374224026905	141.776642120802	128.333741973684	144.171531411896
YBR041W	FAT1	S000000245	C	2116	1599.7739457089	2131.27432609175	2017.59314668777	1749.36579569965	1707.18522269251	1622.83827471663	2034.95241883483	1548.45512385176	1711.54698315973	1681.56909535878	1663.50290472575	1591.17122950344	1466.03331469628	1532.04135669351	1487.42793628828	1275.95454363734	1687.63718561917	1486.63337922582	1115.73542838128	1283.47641311051	1335.76482471856	1681.48885914274	1554.15517781275	1610.53529195769	1426.2067266174	1608.61338400972	1613.13187046593	1496.28291132226	1242.70011204282	1423.61343059605	1510.24153764244	1399.10648412657	1316.84803070963	1325.66632242415	1525.83610804894	1729.27272962239	1761.81620606896	1943.924576927	2057.57226362617	1649.2456453046	1736.22389206231	1895.89759607655	1954.11843146754	1604.82027763063	1638.1274036109
YBR042C	CST26	S000000246	l.b	5181	827.531973863707	1104.95047076168	973.523734698327	848.049091085314	887.222776590534	950.147520204902	1112.10304770139	930.80554865978	1145.62012002238	1117.18473655012	1101.10445841874	906.547450063743	831.340830610846	896.679506578825	804.025644662221	733.460546678359	839.163611735538	883.620513731102	687.05618163441	774.702230366983	795.523631060532	1114.26707339929	856.382899481916	823.516183968595	650.429362739794	778.743554724118	696.041837226464	694.063170794359	597.999843385641	971.2456401025	991.85380367524	1011.16852524323	792.387367681824	815.83626960891	786.400157288403	839.451458230783	825.087923769171	815.87942134652	975.48720877718	746.126689809057	799.528392311718	1008.61887388344	1048.14955306242	942.982168592239	994.555358119455
YBR043C	QDR3	S000000247	D	301	2164.29717346332	2868.58763888795	2301.06026297632	1864.64854923649	1895.51532769222	1640.75337323902	2104.81191779179	1158.29542128536	1287.61658696007	1544.07695492758	1959.63318390401	2186.68933574448	1958.062476442	1864.75450358513	1564.48077330242	1337.31167045016	1655.91357427595	1400.41763419298	893.514722819065	955.291659414656	1135.67048957288	1966.00975013137	2183.35085983414	1960.98610966783	1572.46669599284	1791.10027456377	1727.97431047748	1545.1559605281	1280.05212603357	1506.62905824177	1313.29685654988	1223.82427597821	1191.45141706006	1531.87904763385	2146.00407315751	2263.6022475156	2064.96618066989	2161.37837145619	2341.91776630638	1714.77978458114	1851.00038112935	2051.10310657033	2027.91521329068	1459.35336621112	1222.82523113515
YBR044C	TCM62	S000000248	C	508	1906.49301404688	2703.45546854542	2320.17327250253	2083.2258710296	2157.50224334162	2015.34448778765	2494.49546768852	1676.75540533745	1746.5897851613	1799.74698039724	1924.28172334303	1964.71024969675	1998.59391387663	2001.14759809831	1866.72774781967	1629.2485885657	1874.60821995826	1695.85641262356	1194.76094063301	1218.65177826115	1302.46391852911	2003.95660235512	2024.39203807147	2099.37148306172	1812.74744599045	2167.91836926194	1913.0175929043	1741.82384936249	1461.36870977154	1953.21781906658	1834.20086131821	1642.39323571718	1393.2122116091	1615.12475773002	2018.75033265794	2345.4437901467	2485.01727027813	2586.9184305778	2854.23051218093	1956.36206887815	2236.44340542559	2462.1645461965	2466.39746380303	2004.42911817117	1810.23967016425
YBR045C	GIP1	S000000249	B.D	2725	621.932056791114	688.331471605817	549.729501132367	461.022831222055	423.52600622424	408.505411351559	515.327264990107	577.283970504644	1130.56772698768	1082.34442557148	812.923633477934	578.312973038431	468.183162327866	480.198498858827	397.208282440042	354.143551584905	428.470781094397	373.981953275677	317.866446096754	646.53399574167	656.337976877089	727.016519344322	502.826121766139	459.864934872275	415.562647456656	480.582225768613	406.200959760647	401.668145463544	325.607030147537	395.862380555561	400.200262962656	768.874781310933	725.327366293922	629.579732796356	534.045812297505	569.539346715893	513.638210630127	533.732489064066	599.274109842511	414.732659915946	490.378911963298	498.051785105546	485.85065906498	354.75774634921	521.48390474707
YBR046C	ZTA1	S000000250	B.D	4031	6538.20573958975	7681.09923116612	5641.32113242176	4328.12509956544	3399.26308056071	3052.18045045149	3555.60252006616	4397.45739596067	6253.28219546541	6690.22378611559	7454.4352842192	6857.58679782111	4989.10888424523	4480.07429021335	3057.470591091	2222.30970705777	3184.75417701175	2853.83174804246	3073.99524569713	5095.04665000881	5860.45602035206	8056.78324529628	7138.59666749773	5749.06585464218	4208.71143595131	4147.91032707415	3066.03275874275	2579.29738870075	2048.57480504552	2790.5362070167	3992.37303958784	5778.39278772913	6056.11490122398	6706.5886644278	7333.7201491308	6000.87936791444	5627.70135784438	4711.36010191801	4689.69204633893	2889.6525860363	3108.4449701122	3404.01300548741	3574.9598890945	3275.35543248154	4920.85665505885
YBR047W	FMP23	S000000251	B.D	836	4127.28450298858	4963.03708577997	3857.31585331053	2986.69074645684	2759.02758540868	2759.03360106104	3274.93547301644	3538.16259149517	4527.40346388106	4372.53937228066	4387.08480443045	4128.71997692742	3538.60569310968	3353.77408056443	2866.7695637108	2401.93313816904	2669.01217249609	2621.92991533514	2429.99804559866	3150.59937717726	3113.43591408587	4687.60362969704	4200.78246463198	3991.45694711391	2949.32554587174	2976.31195730555	2557.84965454403	2402.8548937176	1956.31376546245	2798.1540656772	3375.85904271503	3923.62300713416	3149.59495605874	3499.29221443621	4194.81702313573	3663.71706587161	3480.18697802496	3325.53535447579	3487.14148584078	2388.04002681214	2688.12448931954	3218.26300514096	3354.61805203374	2714.78600610692	3511.26334416821
YBR048W	RPS11B	S000000252	AB	1912	3855.79960105211	4981.27170559377	4369.36526302412	3952.89616885479	3689.75769812457	4329.45000424477	5336.24292537716	5687.51698242352	5864.87759885333	5099.89573766614	5145.86395960562	4379.85118340423	3470.37747066859	3879.1148890182	3352.5872066668	3071.49299717405	4364.95617373446	4576.04046164547	4553.96856960458	5411.94738287975	5251.36219580487	5851.29656605169	4861.40663614547	4106.39244939853	2893.06813966664	3291.88519852482	2878.3719439552	3112.10539661433	2660.48249733867	4249.82038392976	5971.18078666822	6177.2844345182	5419.01345246213	4932.14403242991	4793.94882806815	3886.1922962445	3661.62686059125	3633.20780999233	4392.73818756919	3369.71384490674	3730.05337678893	4643.40370567168	5245.51615866148	5720.28533781152	6419.34082300351
YBR049C	REB1	S000000253	l	2980	2434.66331927254	3044.101930324	2632.48353597174	2282.70649181725	2244.55437625895	2333.79536283536	2597.27353899436	2120.849888868	2164.97823074674	2126.30241600152	2090.5488092115	2296.48377928035	2113.06168254194	2039.00989316822	1784.7186574324	1496.51115235837	2156.23500408133	1997.53631950285	1515.81208608934	1698.16580045932	1649.15224599072	2451.42546273114	2362.59407561681	2070.79306896019	1567.9331168096	1913.46283060703	1834.43323040266	1787.65839039414	1450.71475786601	1967.26738829122	2313.38927707826	2108.10653592843	1905.861785995	2005.40961326799	2399.61749480148	2325.87849056234	2236.40323241585	2216.68532904032	2686.13529889676	1917.93113168737	2332.09973860295	2407.54381251986	2643.26142030786	2205.12356070316	2237.07928617276
YBR050C	REG2	S000000254	ab.n	2377	1488.6545524972	1449.63358844654	1032.81063070615	750.465790383385	620.625664841334	511.971589691175	615.418955411735	527.183699392345	1571.51118764693	1809.48880558107	1465.64712524353	1183.52780932206	819.763163985722	754.419188807995	569.134676878203	465.545642443165	527.196695999124	394.916045065653	317.171119537988	853.495651128579	1329.12996722929	1555.39494336833	1239.27996855151	1059.27004022902	754.436971197856	789.284867043157	657.22563489713	542.39124873996	421.918585459273	432.005864441822	466.016559471169	1063.61888737141	1735.46742653275	1674.72869464427	1539.87743079784	1436.96507625321	1264.77069242992	1119.60767408415	1031.14929327551	668.432450759993	670.617063403025	739.873691800744	676.796561955364	493.817672553947	696.564214853423
YBR052C	RFS1	S000000256	cd.n	5464	5228.05229067222	7781.82272685872	7337.57244417049	6859.53466387355	6705.54819309298	5954.03535420119	7263.17832451979	4794.12032480711	4890.64950374183	5058.98946201434	5229.51712371042	5798.92222442921	5308.04361183602	6340.96039605159	5935.85655358903	5196.10021378206	6638.21564378686	5153.04590886557	3305.6773373295	3436.5782635651	3842.67780291861	5324.67797540944	6098.2753734819	6621.55113008599	6834.26868151041	8089.26452120778	7653.97349427314	6932.6498154946	5715.30109374369	5424.69351179584	4904.85181645787	4625.20169472595	4363.80762771181	4704.94467867221	6637.47175357938	7971.8224950652	8897.72935460934	10493.0676412721	11095.6390690828	8163.7924548273	8391.30354912313	8994.76862434001	8127.42429544844	6072.44698257708	5938.4776123482
YBR053C		S000000257	D	3066	2976.85291769288	4299.29361973814	4051.67562921742	3667.299515151	3585.4827512599	2949.64416708667	3524.33244657805	2088.9405444433	2499.04876721111	2701.42215458761	2918.38570386741	3225.75571561643	3003.02105119506	3222.47616554478	3145.47695620303	2622.27033102546	2964.35387556508	2085.69079829909	1203.06774694658	1331.68640766283	1606.03904271282	2515.91877111149	2976.19212113493	3630.88198783849	3560.75276423982	4246.71985906655	3823.48872509886	3436.88363813406	2476.40015698165	2372.43991089665	1986.7965200899	1927.94494905852	1954.75336826368	2220.96307869061	3354.83381610125	3922.25959945116	4556.67205211413	5196.02354584857	5443.40976661037	3970.41744751675	3920.19256269454	3937.11808527157	3372.47746985387	2144.57069026472	1984.7513961199
YBR054W	YRO2	S000000258	D	653	517.068871443633	986.828618690478	1186.71815197829	1441.31964328499	1864.68108716632	1134.11613086119	1241.2782094113	303.18575919538	324.293114569978	294.494199336193	394.848680080212	656.917873051355	802.785609023035	1154.5025849781	1422.94608958608	1425.02561764478	1325.62657014798	559.663352519978	192.649556553894	216.270938614528	223.311868278494	362.002383164183	650.617480729414	1001.11473979553	1199.66004621671	1986.46062392114	1990.64565767615	1739.24293857602	922.959984209617	608.0825518897	296.287953448606	281.669614366859	244.529634666179	270.349883174686	598.967175445738	1050.34082566283	1343.93258958054	1928.26791066663	2771.79821216808	1812.3339720978	1625.59124555559	1356.94794123825	771.863162881261	365.128053288993	249.272735977071
YBR055C	PRP6	S000000259	l.b	1276	855.265369777255	1068.36647244647	987.278674312844	932.565541632429	833.924951189631	913.65985700421	1232.04087209021	1079.23520960767	958.408167075305	886.905467927011	919.705828411672	876.456634535005	769.59896523258	977.464648151864	814.1071758498	780.148507024371	956.911944767647	970.333412997012	864.713294255755	839.436339083223	729.995802844172	1076.70036724125	843.152909796872	731.122807464551	575.492032640486	727.661967788329	660.508434700412	692.776353923734	583.168320724248	903.929536858752	1203.07944528866	957.164965434326	673.017200075781	740.224432686486	824.295078264515	765.376758645245	782.50648336222	806.708863039547	1041.68994370566	753.384744640483	852.900250709145	1048.22507729329	1119.49569859913	1084.22748685809	1118.55013822409
YBR056W		S000000260	D	5546	1842.94250793229	2560.37547348545	2294.97081092586	1804.11641312834	1887.79573826253	1388.10763460295	1815.39432680554	1050.91785357875	1618.4475799329	1805.98790793429	1806.4548799577	1973.63292008008	2149.66229041865	2092.46435954421	1850.09094844734	1665.60477183258	1550.63241545996	1148.33881539737	704.705957049382	698.262988953719	888.634622286306	1527.62629811115	1678.62809891078	2174.52936179967	2022.50983607349	2457.49982030989	2070.33349518318	1689.74791019419	1162.58207030148	1287.09285921458	1077.10671660739	994.830978501528	1092.64293789935	1307.66689796809	2133.67574158127	2564.76070164264	2680.80235260429	3014.56112464751	3200.11680654613	2044.40621463218	1761.55130471033	1938.60721106598	1657.68584167236	1056.05590902953	930.544681241408
YBR057C	MUM2	S000000261	cd.n	2309	1192.4300639384	1560.78870377864	1275.97562211222	1130.90537794911	1052.2056151498	997.525957791595	1153.81775106222	924.470738825471	948.866129767303	903.351327499444	998.490311828927	1158.53602537986	1112.32744399528	1071.10666439339	932.711943257038	831.14645676127	970.619059412247	865.51814429265	688.279035002356	762.271203533909	728.695651365205	1214.27662247048	1222.09219993143	1157.68866234455	892.047714303477	1030.45370153512	949.414184051684	854.060718665884	696.28824241647	894.235521407652	922.130588117965	858.13843471284	730.510782038154	900.958163918743	1200.12764547626	1167.89154754553	1146.62274387571	1118.04329548129	1290.47270082121	916.645383143862	1061.42052470799	1137.7157587393	1135.82471941032	904.139356720457	943.55679289907
YBR058C	UBP14	S000000262	cd.n	26	1213.93885186621	1641.37188680068	1544.64106260028	1256.76263308166	1399.58510373798	1268.19686762539	1580.10942980426	1094.35316585832	1028.70258970794	1078.29525025765	1136.15964257276	1188.83461643383	1155.95612524677	1316.27009465442	1124.03438255894	979.483312629832	1214.97853933177	1163.11817950088	839.087307364321	848.750171851387	867.307494430826	1225.27648381226	1193.15110499114	1151.37243500484	936.126936244767	1184.51192988431	1066.9956691399	1047.78226579516	903.01454011591	1240.44200468274	1169.70202721384	989.0722228086	915.506907667723	992.181889023856	1191.14336684496	1263.43034977555	1300.67803406935	1372.92670501498	1553.35554911413	1214.93478183878	1268.89023301071	1457.73696647093	1513.3235376052	1215.33488478432	1118.78909671256
YBR058C-A	TSC3	S000007521	l	5124	1115.24324125594	1601.83302631696	1318.8103161333	1212.89563633914	1203.96349324474	1106.93585020989	1588.08770410359	1366.52519477862	1355.33075498849	1395.96793153218	1340.85781550414	1278.62375672432	1139.4543294584	1342.50641740692	1147.79569330893	1138.82827918566	1084.64393563466	1151.26131246548	918.092927020592	968.399836564839	977.563754840068	1297.59890122203	1120.97601362214	1173.70321228061	1043.42006838026	1164.74014453703	1055.31430860936	903.64380201629	797.054756225682	1170.86583089534	1272.84217518504	1277.10008396756	863.498603761518	909.559548987029	1077.81991638498	1088.93480174191	1085.97115224592	1147.26579712108	1319.45404494955	970.79681296946	942.837699905143	1305.63580202663	1293.31633830739	1174.91072527689	1141.57129036244
YBR059C	AKL1	S000000263	cd.n	3993	2130.16239254608	3197.10819921607	2921.23152488994	2414.7160374311	2586.99063648871	2302.01738608577	2671.39631736776	1869.83662988145	2121.64841404263	1986.56612623512	2070.63517182751	2209.4526978298	2158.57500136748	2093.57458609397	1923.84507067666	1653.74440801058	2452.15806638219	1875.65379834132	1237.4371436763	1622.93657665593	1731.05606442466	2136.31961659609	2352.12517177928	2510.26973198332	2187.1480648421	2560.62591790823	2365.20166453972	2194.04296714065	1744.66532750227	2005.24117496524	1937.50276420266	1946.60323043557	2036.71113744383	1918.35385297543	2340.97405444928	2927.01128608574	3049.20327110524	3143.6712418422	3505.29496236354	2607.68872792782	2837.37551107779	2942.90111365838	2818.92016198066	2280.55399277361	2162.41427864162
YBR060C	ORC2	S000000264	l.b	1060	1413.96334396727	1774.79906948974	1594.87632027089	1481.64034397786	1496.12542564292	1681.37174563916	2162.04161361524	1868.36787413058	1569.12628784321	1377.00143229162	1536.21719122563	1409.94697514413	1153.15521382227	1304.55139147896	1160.44384613548	1022.93203185007	1622.73515887693	1652.15547891429	1409.84094249679	1433.91572048684	1239.96384360085	1827.82358111679	1505.21369375129	1133.17222137311	874.586135089493	1105.84141564901	1133.1031690576	1165.23623351635	1150.22812481971	1686.70187377654	2014.38855101235	1790.90767237399	1266.42921533187	1396.6769102288	1428.88361451066	1359.73061059268	1242.58424947506	1319.20059978448	1639.05773210787	1420.45178168404	1645.92352267084	1994.77680312776	2045.07719604549	1976.33713760878	2026.15330546241
YBR061C	TRM7	S000000265	A	1988	938.13561067587	1109.04909327915	1070.62723474531	1006.10521390975	1002.81048399822	1261.35619816316	1655.44906296864	1499.34477489776	1227.05768015898	968.579114964968	1175.14364512217	1042.95691353065	803.003266522946	985.935653002521	901.159868764428	815.29530563956	1239.10088145851	1350.68410042485	1235.99433191362	1037.27337826775	839.92452875322	1273.37194850599	987.733924870677	694.927796796009	626.580843625176	792.931139313277	783.820093907526	827.641024810124	834.599394464837	1315.4871800622	1818.49447818283	1340.94900252829	842.815844284682	933.799941512835	926.573558829685	759.491877057796	749.639365776585	854.618585098527	1077.4847762711	892.705652109942	1085.02023087983	1423.08538464789	1680.91100883109	1715.75791372241	1786.9926245987
YBR062C		S000000266	cd.n	1788	1241.69720464659	1887.02407563107	1822.68772423835	1718.9550401346	1746.8904118168	1521.09343038053	1875.98503947466	1122.24256119996	997.196509135747	1011.16002162949	1129.65124450164	1403.18526804075	1390.33700167842	1672.69493699052	1530.37494515984	1461.20648124066	1494.05362786547	1120.1621382192	730.060451525155	656.772646038389	636.51959776591	1112.41815217396	1251.11302497849	1218.07688333016	1470.10417335542	1810.85394242967	1752.36748336545	1444.14617839426	1199.66406321296	1412.50256088356	1158.26787738139	936.200798920348	750.31202734233	861.48337034181	1296.54987540247	1589.15622720908	1859.22604051456	2190.2613020716	2398.95417382975	1704.01820370969	1879.96357149836	2167.14323448962	1953.61301938042	1242.06955872328	1101.40846974759
YBR063C		S000000267	l.b	200	1241.01559688979	1574.73315876188	1424.94173005222	1178.38966430332	1231.84989507409	1327.28136388384	1669.95926684223	1356.33594775372	1211.57609960589	1218.67171675635	1315.43464447057	1200.8298435617	1126.62139613684	1252.99132314274	1094.67701576809	954.76059269537	1213.53276995218	1274.09850988775	1074.1434278236	943.731711906833	896.511017477023	1427.04313964652	1196.12912373302	1013.39784795199	809.162970287293	987.149814418254	959.97803648348	987.09020697749	908.110809498344	1366.01947707205	1591.07268838989	1231.03403129523	927.451256073998	1054.10556900124	1119.55509426998	1115.26321131344	1101.84171451897	1153.78293304298	1316.89079851969	1027.50402614727	1264.70684531763	1442.17095886655	1625.46301277339	1453.072816041	1427.42608494541
YBR065C	ECM2	S000000269	l	2503	328.369073106327	417.11148051304	361.32902559314	340.451330405686	324.491018957165	337.302256419083	428.574645305969	375.565697452836	330.259383915952	337.358430294698	382.674688944993	341.375557265933	310.104916154013	328.202086847654	270.160550157463	237.983089648422	346.551756495725	331.514671540972	317.07378469233	309.500556339609	297.390104457047	370.259959679743	358.867338255397	276.844350329467	275.572417569801	307.116745222212	298.365306861754	317.506849615097	279.090580211835	351.980583725196	424.978076864998	349.277655095512	325.79675901117	369.645593920137	346.784704550255	391.11686922786	310.629311521855	302.422995957948	392.098553754073	301.638717860916	309.787603074367	372.761511517534	370.736771334024	382.061443749465	366.879078271407
YBR066C	NRG2	S000000270	l.b	1842	2057.93580240266	2583.07749830468	1826.39493498124	1684.3359241446	1847.18992488606	1980.97637597156	2316.58618111586	2217.10337685496	2601.55753589176	2127.94631626894	2213.17308836074	2272.20093600236	1738.16925152838	1643.74658334327	1773.80781193388	1687.34107872629	1789.3937508475	1527.09288397117	1350.02354386809	1731.6626098228	1421.42274027745	2095.73493700909	2223.55512887137	1850.50931038113	1439.85017786152	1677.86096743903	1694.7935306242	1687.29559221794	1424.99318624608	1779.83676328433	1912.20534899801	2334.56338730694	1626.45299738856	1807.45435156905	2263.53851601509	1941.26245589066	1557.1130427193	1787.77389194235	2150.34952418877	1578.44706428469	1885.65595387216	2335.73013510419	2503.69928933564	1861.09819573856	2203.78936128582
YBR067C	TIP1	S000000271	B.D	2929	13193.8912124648	16468.9047355797	14795.3212726365	14029.1686063319	12775.3884548385	12915.9066635274	15461.0913572792	13921.744734874	14319.7419471798	12875.5724702137	14033.5873372722	14892.3612828897	12017.3877659649	13464.8039389646	11503.0413352417	10311.0796300258	13718.4289875632	12867.3354042338	11503.6189151782	12477.4964734947	12672.3593586498	15616.2001207006	15470.1876282048	14204.0575812942	12055.9861546818	13595.4072074305	11833.8159289248	11758.518667509	10043.1983745316	12445.4987003466	14995.1762518577	14881.2542882809	14047.6333768599	14146.2110007402	16931.9925996922	15254.2823218186	15701.0006619117	16672.5603126615	18643.2482964665	13829.0691000926	13803.3215302611	15602.4318914265	17023.4708114005	15703.504507526	16009.9906708985
YBR068C	BAP2	S000000272	ab.n	1119	3358.22103646878	2548.55907163688	1375.4782763946	1366.24524777218	1611.92377536228	3000.981921478	4211.2669708629	4840.82491340639	4741.68776777339	4015.39887542527	4401.59440870897	3014.79575718042	1366.19871705173	1190.19505177131	1059.57203006934	1162.10096877975	2650.81401649019	3982.34612300742	3611.75192939834	3726.20572361443	3412.41221693482	4527.67571893825	3495.44288801022	1721.00508623933	900.776698862157	1029.5368994919	1138.06325145568	1527.53687741743	2159.5729311349	4398.20552391119	5540.55770435362	5156.46957394079	4043.28668070154	4319.06247747668	3901.84988367265	2011.04126955814	1285.96915002452	1173.21876138346	1475.9660417563	1551.08204196349	2572.5648831252	4107.06695587003	5906.43189504356	5981.10304132723	5699.99956650676
YBR069C	TAT1	S000000273	B	2493	252.838169775093	295.705914791758	232.508686893313	206.708878931664	198.125110854169	197.291359824243	270.398021146063	240.556231530633	270.448105020029	262.326167971654	303.434281065636	262.339412112267	202.188117420142	197.278392720973	177.260703575703	150.260264017124	211.483020938015	192.756700188793	163.497324082995	203.523432199648	243.234719670845	296.302989526966	291.9802454748	207.193192473359	163.755144257658	189.217389709777	178.586641855847	180.403017643365	173.60643616929	220.42009919177	250.498111753342	271.477182277198	268.676002239431	259.414062691044	270.739637375342	291.70685747327	208.111774317571	216.685927955742	226.280589218031	194.642595354829	205.617449700828	275.686485535517	268.54392830314	253.90788239413	273.710710459877
YBR070C	ALG14	S000000274	B.C	3980	854.358535495136	1197.1282975104	973.174592830997	700.09294964278	652.773012119499	549.266193196469	679.3298599813	635.163378200521	783.745674497146	776.711917430883	862.754241776467	895.277504048573	841.335320610592	806.199597720213	620.388288480061	490.382192641729	572.834235627102	479.710144824471	467.579889898088	606.898204781703	628.889865350948	954.5520865243	937.732655778404	925.359603621337	693.411378258411	721.265090183892	592.113072305007	488.442223616928	366.046715338264	440.821215443892	598.102881260852	712.607187195652	675.158046239187	756.076394472632	964.171755702479	1101.69627827527	980.208335044177	903.071012423396	924.614412175437	607.144353489009	576.113452656749	652.386299203267	590.411089783709	555.854956296222	688.69720500852
YBR071W		S000000275	B.D	1903	867.882223472602	1051.01461341592	791.429312053398	615.925562427444	488.959119009802	503.832383233889	606.537824409763	751.824262905988	790.248212162109	775.950428770699	925.154792871578	883.21040470887	705.527082644329	663.012172619041	455.956281366707	352.985393345177	474.569200788153	476.914009242755	515.840991646277	624.545050768093	625.126320839496	1088.15706097607	971.469716733317	823.80283512239	554.700060650879	549.562889029641	423.606996772659	351.71877216789	301.805023096453	438.823516121395	728.200033744248	779.581758296361	687.196956232473	921.05147462329	983.18865896641	904.433139444549	794.336652322283	655.330836809287	716.055711815159	453.569337293188	426.135682100826	504.331740122615	594.315919779311	672.96536291208	840.027775212775
YBR072C-A		S000028532	n	4261	87.5921566965117	129.967884271006	110.073300960413	106.420087121399	92.4976878120267	103.342520817544	134.81979999901	115.829077381582	121.502378231693	91.8634717635136	117.733630451757	105.848327643481	82.1295532397658	91.5074196306286	93.3387139585141	83.4869128136194	104.772826839054	91.5319749115755	82.006708585635	102.827027003467	103.826041458278	95.0267616786537	121.143244887473	97.464336561593	94.7047033950733	97.4101577429796	106.849749112825	107.411212121435	110.292825249491	99.9338116525172	107.592880367447	124.697337260212	118.615127738442	94.1750846477404	113.498570346008	225.153771040387	114.783975311257	140.892858376731	133.47181975649	130.335462600453	117.449616164114	189.383514850673	127.721831579888	130.609574448375	140.917673252907
YBR072W	HSP26	S000000276	D	4321	458.778192521334	607.416528737701	526.026598057795	441.88838336191	436.911202437483	386.326156978434	475.254950007019	385.552626667279	454.341236699064	400.428611802602	452.029527664076	479.220703234792	405.856111293657	416.092852019515	368.71036561527	315.894466059307	406.246329707415	341.66285322219	259.487092302144	304.11374113829	301.830985957651	433.314256263313	445.663602233821	418.355131326695	335.044752238431	406.096624343286	396.672569651598	409.380833561159	337.647774221951	370.260913371453	401.329023094993	418.251648791308	358.922529472739	401.539890427194	498.657199233063	607.175726202102	529.60239302752	529.9092606948	616.771506346498	467.893718213976	514.423275085945	579.497827821385	545.503571345575	437.11959542806	414.820045364274
YBR073W	RDH54	S000000277	l	4882	547.265936551339	730.679448863182	634.445205565094	520.137495555692	540.248218250923	519.113253742019	677.829004596295	656.273250434976	683.370442428651	630.993652566435	649.061439170305	572.731436334944	551.593100295822	567.460866986584	491.148689783918	455.016360872548	505.467442661642	555.15299934952	482.031922617737	518.186175929793	496.955392116594	665.120934031614	559.312122547267	516.051940931568	448.549761102131	531.713874696026	462.207825786596	443.066311817327	374.328262661551	541.299000922297	647.557938200783	598.510296223254	469.11231240665	488.583261270036	542.814743078949	565.729404181683	520.206947593902	578.620742267125	616.10515976076	439.229573700992	470.391200143507	593.585287735262	663.417821627749	619.302007092297	665.817578384862
YBR074W		S000000278	A	684	1078.37052379554	1356.90921865622	1155.7776669161	1059.43439683181	1107.54703220684	1175.82858731118	1581.38760679591	1482.32341198791	1354.4095364826	1250.25958757752	1330.81480442714	1123.43060311696	1032.4350988319	1133.13760724018	1035.41141720823	951.955331619106	1239.38118846321	1290.04192082259	1209.4932834077	1163.36355228657	1018.98054247504	1447.99658717759	1087.72385685698	917.406152669612	743.538383345691	961.094557171584	859.762373618188	877.724227144852	820.950554370356	1309.90040903367	1665.22134408687	1462.61620741587	1069.12484092863	1110.21617903582	1084.4385340868	995.966970391382	907.55496465573	1081.79800725145	1358.50048855186	1015.09484023211	1107.27162622418	1436.12059684096	1620.65247903223	1476.7961164553	1613.40138074979
YBR076W	ECM8	S000000280	n	1098	97.64322499656	141.008360967011	126.827523001406	109.227643857053	105.937538692403	106.72992780774	141.85408760971	122.416074073175	128.629496801263	105.151164147498	125.180369255866	109.58707498345	90.8972418250735	105.829558880578	98.5297780985278	89.217062181558	111.381581368545	93.4680477176353	85.9834888273342	105.750625999524	111.125579321522	104.552515350908	138.556821631499	96.5842787412636	100.345650574973	103.017714872972	114.898806424068	111.490297394163	111.384488648168	108.389060654021	114.120515983684	131.310705677363	120.088877399302	97.6156203052923	120.928822850402	200.810051624608	120.244800614807	128.955105102564	125.734336556892	128.228112883588	129.538290615951	177.773212179586	135.04473623416	123.604727750188	142.867632036307
YBR077C	SLM4	S000000281	cd.n	2568	2683.35593015207	3709.38199728636	3091.66895738865	2727.5272098875	2603.14369731187	2309.26051444237	2638.7762777127	1889.58464415314	2250.59093146967	2191.11691157138	2602.77910126681	2953.07886337025	2582.28404495438	2702.99976941878	2359.78790858917	1963.19037579726	2144.92518346925	1661.82788095184	1203.5941555478	1645.96092283652	1454.69339378565	2792.42606661083	3102.25727016038	2872.33740165564	2183.78062017761	2572.47894570054	2246.64930702415	2005.93574529046	1583.61589327654	1926.26112940769	1953.05397169893	2168.05908806076	1794.52458180753	2225.03971216986	3001.70131298325	3241.49629579194	3194.38792538202	3119.70134719949	3624.30308408574	2478.19296259608	2600.98205698157	2863.8949606701	2733.1248278115	2090.04210355532	2260.63419420159
YBR078W	ECM33	S000000282	AB	5279	8915.08753725625	11265.2015418588	10324.2149098371	10113.5484278124	9386.94296025677	9699.819510518	11324.1127036708	10210.8265251872	9789.89758876652	8991.20361983767	9844.14095782518	9845.21028912493	8280.16498840052	9248.56581017503	8133.1551510602	7704.43379336336	10101.740957904	9526.91913592693	8497.39384150715	9061.05262041346	8832.1263828583	10751.1540224973	10500.0301401716	9716.79234951338	8503.37735136127	9549.04293380877	8862.46564498056	8893.36644425	7471.81069330897	9168.51500197834	10639.9898663756	10610.2122490187	9020.17153799058	9263.20821369944	10147.0661615808	9688.34848971334	9989.6436394859	10590.5869915096	12445.562428604	9509.66061093014	9864.5528025007	10761.2854747849	11143.563603504	10538.8374926624	11218.2874544192
YBR079C	RPG1	S000000283	A	4822	4130.13588539036	4564.39345348281	4171.38635625893	3989.21282816613	4043.24740539993	5056.24777789782	6586.60022027894	7767.29527522545	6390.45405688779	4982.85353196517	4585.92363041211	3819.64873657016	3010.97275927868	3307.81466310795	3069.52671703045	2777.79345376004	4488.62786216223	5272.22953044046	5898.28730351511	6220.67571809015	4938.77604180994	5822.84303108496	4230.79313765529	2891.84402793929	2130.57126331198	2707.35386976597	2679.28832601828	3073.01204525122	3207.63925113914	5288.83337381005	8014.54174751544	7573.40396883911	5550.03304438598	4862.80381483095	4135.63639787615	3083.6420136506	2962.67784470594	3260.33883394731	4159.26364690753	3517.81446187466	4790.4264917497	5709.55591489494	6925.99280250851	7443.15861645648	9100.70945116552
YBR080C	SEC18	S000000284	l.b	5341	3550.62988278972	4398.52495576291	4037.9599137159	3333.13445720889	3132.97398566194	3106.61633478135	3679.96466305234	2924.10954857963	2947.47282586172	3123.50157178126	3488.13903845719	3386.83202584192	3114.77804031729	3050.90332169375	2667.86632101329	2217.22509635016	3184.90456456544	2880.30923034129	2150.45007097832	2396.28402503493	2677.87054905765	3952.84142956318	3516.96807680264	3334.82234264635	2478.57740394038	2984.44731814464	2744.47299091338	2550.47784769143	1959.56814680243	2629.62354569249	3041.78670375364	2760.50194031142	2595.69230045764	3181.48804655466	3361.44205937814	3235.64136489979	3233.35945336768	3162.43794000094	3607.06361089995	2718.0197384663	2946.03484310841	3132.68434349711	3300.25102378177	2954.3189813018	3012.71078453254
YBR081C	SPT7	S000000285	l.b	1658	1457.71889896744	1732.04508372126	1643.44629357312	1341.42597641787	1426.29500028346	1448.19919905714	1763.13910425615	1323.07307650757	1405.14613948538	1450.44648138768	1523.26908578045	1507.71759896564	1405.85380993927	1433.68561770337	1384.79580425558	1224.40591793858	1397.37228641347	1323.00840394273	1009.31944330071	1067.71872769135	1094.81698349956	1648.98147785889	1450.59187994948	1348.76036870171	1052.75488202201	1291.27736193218	1180.14696878298	1158.15158261795	977.342690868388	1357.80873789788	1510.84935983655	1279.3697958636	1116.85604797022	1296.99069801954	1495.97474381966	1415.27369213571	1305.97555185812	1502.98724108369	1647.71319377793	1225.58946709379	1405.0839907063	1557.67247559904	1697.90951546177	1420.75072349394	1302.15067597516
YBR082C	UBC4	S000000286	l.b	3342	5899.21805671453	7393.62784008193	6381.42405449098	6079.44086459083	5505.13028265712	5916.59484262466	7008.53102957184	6259.6819600144	6353.55156229725	6185.05934682784	6606.35158453123	6350.24276479216	5032.73451539448	5728.75284708116	4708.16839281031	4368.7250067591	5834.88987699414	5831.62784332327	4919.9430663842	5678.02740948728	5488.86517814945	7166.04226597353	6688.34689449742	5622.5245215099	4666.22411375516	5394.65858412537	4749.89378414927	4940.95939881191	4052.21662655073	5220.31759857595	6196.80445444258	6423.23876704744	5678.16014432871	6445.29798048046	7211.06810534194	6064.87155068067	6142.10996401234	6124.41128117462	7562.74332874301	5556.23198844402	6165.9154857104	6787.35110168398	7014.8031182642	6669.99454737721	7021.94285665726
YBR083W	TEC1	S000000287	l	1324	729.063196575582	938.44396473211	814.75600126447	685.615648906818	688.675016309768	687.528315444486	815.323391654056	563.116423208634	605.75873876711	578.696803824134	725.095246368802	726.912096408691	599.25486595602	638.72089234201	543.489070160726	485.426255271285	716.006828338856	623.025517245208	458.917367677327	525.663646570058	521.32091275426	877.764392029873	808.613310396558	597.985130977308	489.776636831529	583.125936012215	607.075714068966	546.129608454638	513.053809168034	693.605179451599	680.798923851552	690.549968885975	611.896710375705	742.944042281871	821.762469229955	783.982831699711	750.088237585194	726.926942909188	856.578332991605	668.075005865915	794.71469536818	854.076442150744	924.427338301913	763.479633649646	742.557438304912
YBR084C-A	RPL19A	S000002156	AB	4796	7982.52615455316	9893.65909968102	9200.0703374047	8603.19956208512	8160.74133957524	8903.4521697366	10462.3293896662	10576.4853446295	10647.2732294412	9593.00421134089	8938.28233400975	8488.20370108451	7474.56762049213	8563.21177909376	7444.28366394879	7160.88543931396	8613.60580718423	9322.18262871788	8957.95492285487	9730.56496911268	9004.21849389834	10525.1455576287	8985.47582946698	7782.26946465916	6688.49073937622	7556.79455111375	6834.87032685227	6972.08408719981	6217.08317733206	8661.26792714316	11157.5646579644	10991.7766366013	9245.3876474824	8706.69250367903	8631.11902116774	7650.56472810274	8042.5302380669	8487.83733287345	10311.8171608361	7683.08351681254	8315.25642402624	9667.4223397437	10728.9374498415	10301.1041612581	10272.6814700553
YBR084W	MIS1	S000000288	AB	2343	2759.09685339149	3464.93374167819	3020.26852131432	2462.6471931879	2263.92785001958	2363.71545906277	3222.17748403402	3546.70974677627	3922.48338989022	3527.05730060103	3281.12814842746	2997.71153088045	2594.71070669984	2547.22365832267	2163.71591409458	1820.14888244603	2450.38681920515	2656.37417251109	2784.88804091115	3353.28836944722	3307.65840656929	3978.64808831567	3375.73993263823	2670.71616538986	2106.1560325659	1981.61018211491	1638.01377680715	1614.17382182253	1524.08771418905	2665.97782048646	3943.17280409371	4184.79372581973	3376.68061999732	3176.19633664465	3222.75637263714	2683.68317924268	2525.59154920136	2188.95784251384	2278.62061996406	1711.32674767299	2061.73360410785	2881.85336575404	3648.31069420898	3609.60631155352	4542.50308049139
YBR085C-A		S000007522	D	4998	2701.66284680695	3971.2768926949	3302.36228609913	2944.82232827321	2875.72772350879	2526.88936676918	3241.88024426959	2529.93685227267	3059.5872253216	3357.85936888316	3118.18786091425	3101.3318928314	2913.05099238015	2861.47089808257	2699.76677517276	2491.69714383705	2433.73302378476	2243.66998154634	1552.89954771946	1725.35009091695	1855.88408302632	2799.77569733428	2910.09832708607	3255.09276071402	3202.24496665918	3687.52794719001	3138.42224396014	2618.11879134905	1955.13645453107	2474.3140578388	2470.8929944566	2442.38097712269	2284.70668695164	2361.14683747436	3252.52456690734	3524.5435584345	3728.3676921521	4055.16342560464	4367.94378054218	2936.26836989613	2944.73649534922	3297.64590037165	3202.73802680902	2464.36845170059	2300.05928509871
YBR085W	AAC3	S000000289	l.b	1971	272.003392969615	359.456562396584	297.615751458733	256.189765306323	266.034543324088	282.491668367303	387.207552244092	314.240821230632	329.376406538558	299.338137812008	323.652655043207	286.95235955784	241.991550038527	274.246306230099	246.667009402279	222.823001746978	314.542031913302	290.166274059551	247.309033940564	267.272112787199	250.054527856819	326.252720443447	327.480128496513	244.073974468738	207.840359403705	246.611262236123	243.600736431081	214.549237824309	220.039473879175	302.796724761361	372.747862780498	308.989240530859	278.122771565063	273.468261611407	267.763809345831	411.818725968128	258.130276331709	290.379496262857	312.896633600867	274.239195217777	277.875405094681	394.895559727091	369.07780437349	373.936384038389	357.276351068825
YBR086C	IST2	S000000290	cd.n	1728	4440.63480167304	6350.98501336847	5889.16009479544	4742.05415160365	5044.9644400687	4808.48592089192	5892.8671661163	5066.34888026298	5062.38735917733	4815.35123537996	4327.79267600393	4668.67962981742	4731.54330859956	4803.01479326698	4235.04173945467	3900.37915571075	4830.09287779539	4316.61191446899	3409.2323228345	3724.98383632791	3567.30590882931	4743.74137704335	4583.33504517001	5083.52396069154	4355.67104883127	5174.62669220582	4725.46937039876	4590.21352469009	3470.90650006914	4250.84406519017	5075.70513437734	4605.43663680632	4215.79018460193	4115.95277556933	4861.57807500374	5471.46884122878	5508.98607965671	6072.8393577946	6796.54713510089	5020.4608291752	5185.31454738316	5290.43566478818	5460.60649615756	4645.30766043298	4270.3434853232
YBR087W	RFC5	S000000291	l	2355	1191.63962835274	1523.50894151896	1272.10650861028	1037.28196057849	968.021589292613	1047.83922490468	1233.83465242809	1156.97226472958	1357.43329419291	1162.41724144378	1308.07254608193	1288.33222476846	1024.02569040596	1032.00544345175	946.545249654202	778.951989779922	954.284065088103	939.06501231654	858.425299230756	1001.19885599323	924.392461526728	1391.32522540508	1419.67024428986	1174.92802009715	877.832181440206	932.20907826858	802.380970816667	828.030916379944	680.578808368136	950.888914329973	1162.79799744482	1229.16991715682	880.141063240254	984.83442483252	1193.92031033091	1169.29000720378	1033.8970940636	981.452874489756	1064.39285877556	812.946376737917	885.942028629647	1119.71926936471	1168.8510513491	1067.38002684501	1375.94009409206
YBR088C	POL30	S000000292	B.C	3292	5639.5911062284	6358.11026349723	5301.41280365626	4425.86387898623	3881.89174470502	4268.89178088726	5121.1948182631	6267.90999529606	6898.06549908632	6134.6286068931	6238.9324032728	5324.87719894035	4401.23221207606	4276.70194368428	3710.30853430257	2840.44984588036	3734.43898791674	3946.7290672567	4414.19368816819	5537.54730355429	5229.49206321739	6912.69555896482	5736.37230756175	4590.22001003653	3334.30708668638	3522.4731275486	3051.21574031871	2788.36112297997	2229.65773566722	3301.01097093396	5590.03887806397	6173.0859957519	5196.40228159832	5472.56846628128	5458.04332226473	4286.40257621676	4117.05823914762	4110.39173687949	4347.58832985843	2882.75601758514	3073.05500946721	3379.7156379006	4178.15711418135	4994.25199245895	7058.46853214405
YBR089C-A	NHP6B	S000002157	cd.n	5461	2402.26828166631	3351.14418884626	3320.07855715529	3030.95202576241	3259.22615584239	3132.59895072779	3990.60478977739	3061.36803534962	2906.1425752349	2635.60254073601	2488.04219116107	2669.62565711258	2636.06973831577	3117.4599621214	3032.30946797448	2920.49192415942	3227.29985659419	3138.73501632499	2363.04482545694	1983.35057610731	1659.43909462805	2474.03309376506	2245.87255107751	2559.12452810797	2491.30425474203	3470.86913696598	3194.56598613453	3078.96589453974	2377.70458244412	3451.27812419862	3478.89367722568	2565.42258992988	1806.02918180304	1868.49579997081	2443.40216919501	2545.20188791268	2968.4911771737	3742.3688564378	4792.01262961203	3254.08096812004	3654.15066158201	4239.69114655069	4117.93918758391	3306.19261168474	2853.02532368736
YBR090C		S000000294	n	3356	224.472209748247	314.705283685712	259.818650722843	286.413166654728	251.832654640079	231.20992783599	324.643302613295	299.679037085893	285.904982806784	239.972993904569	259.856282301225	252.228104152056	196.027868533129	242.808367247099	219.382084184952	179.639511964548	262.664942003569	215.408743706824	188.848014757122	240.033021950009	234.08524525697	235.932676494381	293.388258635217	228.989639156159	228.202393758683	243.185921254439	247.164128812786	226.454831749925	241.556087695937	248.248156300187	267.069871420861	291.254194793159	255.851687919574	222.101740644028	260.042290773889	422.967648927503	245.032838592607	291.752367491784	311.044866127614	276.574451042128	287.910657032425	400.41071399429	298.766059028063	288.125407261573	310.421208281819
YBR091C	MRS5	S000000295	l.b	356	1510.21328617166	2067.29367348564	1641.79065642944	1444.06556794914	1367.89610425293	1321.69869424202	1725.33536587293	1457.06124750598	1540.39515785417	1556.48666122851	1752.78040738992	1748.02686710095	1484.68706810213	1446.56937761034	1288.22867046292	1161.10040129379	1350.23841714124	1267.16651899333	1088.95186193334	1257.79175633596	1207.89701083152	1919.70433274309	1800.15550410896	1546.14242803828	1284.84013138227	1438.80313040345	1256.91725161162	1181.86954193894	1045.91727938267	1364.27421140577	1568.14622544393	1542.50949801654	1375.5786812273	1532.6269601199	1891.28814242604	1871.48098662807	1697.28924428764	1724.21759140869	1882.87440428101	1353.88144845933	1458.10330772278	1815.608675306	1943.59980588423	1698.46096346383	2020.53906450871
YBR092C	PHO3	S000000296	cd.ab	507	3586.84049177593	6322.68236341598	6849.12734602727	6623.97162396797	6871.20154825623	6858.78483407017	8381.79130709996	6208.30104876812	4208.12809629948	2983.42357984622	3318.00003365724	4262.26569386212	4751.77649894406	6414.74617235861	6035.68598498607	5576.48200771866	6967.11655429739	6531.28403646968	5100.044079507	4055.11948797113	2830.51539555634	3854.67117246995	4300.85220690138	4652.95005795348	4562.61181456098	6450.42108659705	5986.21980605283	6367.50031805596	5348.6172325854	6797.68840329408	6984.00703152648	5064.89480599234	3033.83217599408	2809.43615763895	3843.69167213403	4510.70125581349	5622.92116352172	7060.26374883717	8812.60615013173	6821.67612011167	7291.63256414783	8330.65487273357	8311.9205170262	7042.55928739381	6050.56103438905
YBR093C	PHO5	S000000297	cd.n	1112	479.550812073603	631.26126355014	531.463769001725	496.198041001113	447.545329538166	439.175240761695	517.220451354292	350.428648952834	416.087939807314	369.666287909854	476.352409717511	478.618363842325	433.756930336913	463.947936910022	413.08445828646	369.95424644769	371.385474076391	314.060180977588	226.72695667574	258.828092372517	253.959614368741	489.590586298511	511.23877147149	467.367127471773	309.454340850228	384.744139381699	370.21190927941	338.297216572299	275.848612379266	392.63784450735	364.894238242522	376.060925241379	295.032567482023	368.671639374483	462.946477981066	495.483218443057	474.407185116928	497.45008409068	547.756764094927	421.915983998375	453.138357877689	547.210796661643	494.854198289728	376.289893420128	361.207245230993
YBR094W	PBY1	S000000298	cd.n	3241	1615.54365642508	2307.84427696845	2246.27872478957	2011.42843855478	1921.93995611432	1903.74883885653	2145.399045156	1546.84508377811	1523.5190500543	1424.66190969787	1378.14262487476	1721.37881909462	1697.39968482374	1913.78093636143	1692.06776495889	1503.50181868033	1840.40312330258	1579.52890131686	1135.41831382247	1097.12051136707	1059.0197040868	1611.55650439484	1669.98443556417	1836.60119376258	1499.79665899639	1827.51208790962	1649.10281405438	1624.85158708043	1284.89045726647	1554.95723503636	1625.25595428881	1391.90000115668	1101.20644442473	1127.54119714857	1592.62633369245	1781.35423320267	1952.23979946458	1996.28787242512	2368.80233428922	1694.29627578965	1829.34788161837	1904.22451998253	1889.17204336288	1524.34611332366	1351.83629404841
YBR095C	RXT2	S000000299	cd.n	3559	1527.44142304195	1874.68776665872	1688.29630252923	1452.29472508167	1380.55695860257	1250.93417005017	1449.82483240239	1143.74348268454	1271.95898812123	1270.43252213132	1451.13731120614	1482.03622883977	1324.15555676824	1390.47742155457	1197.5358417483	998.616765244627	1207.92435896044	1044.87899622313	852.909465545753	1040.52150919722	1001.48206560014	1649.7956597777	1634.1066617527	1355.98831669246	1145.23138554266	1353.75431521098	1243.22802224199	1128.01134892737	924.226741726532	1168.48596403502	1191.64611540391	1273.41435144999	1111.05544040227	1365.77344925986	1581.58617720375	1593.988619812	1520.44392410706	1562.45931954958	1657.46786674656	1245.89097388347	1386.16663098201	1561.04017122458	1501.61265052259	1210.36862966074	1332.98704245631
YBR096W		S000000300	C	595	2485.70537857253	3491.78453198452	2882.80505472497	2455.56379909889	2290.68314914219	2012.85080690757	2563.43646973724	1999.2901883503	2436.25490027886	2668.83958879033	2789.0930693172	2732.31737620397	2461.31190031328	2613.09962625438	2293.53997272329	2002.95523302354	1888.16393722924	1708.36493707577	1259.25904336035	1530.6435477121	1846.32672122457	2815.56795556163	2535.62245796486	2607.48236514769	2216.6284329144	2433.88300381279	2089.17010551897	1840.94620854278	1443.65124317282	1970.81526733619	1947.29299567901	2104.60303305894	1718.69934319154	1942.76895342951	2424.15812503139	2415.56202228659	2421.47476903813	2581.63729255509	2606.22666517838	1852.62999182227	1904.00047419084	2196.6115412244	2226.34751974503	1721.81587521296	1899.49880338012
YBR097W	VPS15	S000000301	cd.n	2824	1865.40081006043	2488.71762255367	2239.95793936666	2166.50792004313	2146.43776518981	2011.69149803428	2583.68422650492	1920.53827215755	1730.23055916858	1914.26793620671	2052.06022746957	1888.39772172124	1828.61010870338	2185.35184134498	1895.73867327606	1830.16960176395	2052.47457140005	1966.3960603621	1334.41752902298	1218.19372334691	1345.99714522275	2113.03313344549	1666.53288643535	1750.30684707652	1727.79671479592	2221.07559040831	1902.94599829182	1787.74333260418	1411.89176893752	2029.39675857237	1975.33585436187	1505.72437018839	1301.33073041589	1583.12294336675	1723.63414332957	1751.17285897663	1949.58901444825	2251.79054923393	2718.14478353308	1887.98478955495	2048.11060653676	2356.76646712852	2352.29712326557	1825.05085266981	1527.25369083909
YBR098W	MMS4	S000000302	l	4145	523.804728818525	680.459241372427	591.445308637262	519.712544707527	540.931692518002	559.97030091298	673.483562884456	538.244867083698	573.927141483567	568.869150028345	529.502485229204	516.039878947287	498.695523377216	482.6803036522	467.989065525423	416.352257330734	554.691085703242	503.623525377168	382.587480347184	439.053926455147	438.935731995333	535.28379499937	537.934762747155	448.012418998668	397.270082751138	508.527400273856	483.941409273222	462.982578073868	401.836952170684	517.833122847473	519.459762213749	516.186767188285	451.771532729072	467.678912151495	468.301049998103	550.837161911116	526.739115341313	528.195712048601	649.985527911968	462.524663410044	518.908070378915	580.174976994407	646.715933838549	535.575790457286	554.982328941371
YBR101C	FES1	S000000305	B.D	3828	5123.15535314641	5359.15602471313	4039.81834192663	3763.99313443996	3436.00318843221	3317.90704757844	3869.10175812513	3998.53213639983	5240.43707172849	4649.56948403463	5488.17418415742	5107.99286983268	3809.46123003535	3895.72593474156	3326.81893500017	2848.17867091897	3254.21087536602	3150.36926960097	2856.72303745706	3907.59543247133	3327.17637327525	5858.76635832677	5264.6126097977	3918.8411316415	2846.72985813243	3440.29242161056	3006.08293604368	2750.3932035568	2283.93307399278	3185.5676565278	3779.73882066496	4528.43230841841	3890.42821317796	5027.61484594025	5597.19650907811	3888.55817869533	3461.23149130104	3693.98583250639	4359.78643511082	2999.49820917934	3161.47515885199	3620.44630577473	3940.90658995084	3264.764083227	4613.91270867972
YBR102C	EXO84	S000000306	l.b	4056	838.968270989517	1128.73405306906	923.653819045741	859.854676487756	799.385053293772	784.645880500157	994.323008319074	756.76151946133	774.489532393403	849.080964572297	856.418681450248	889.362358244123	809.752798075752	897.160373316155	734.1125601708	646.094541792439	732.292495860465	725.642506866614	575.074281888304	598.8929182931	635.40294762789	996.463102195288	919.555223589543	767.453780366924	595.518613257865	780.246341715271	642.094124825358	652.250095207932	506.512103728578	727.137695059135	765.240619868799	752.144358809135	609.310179853626	692.4945073074	830.032803416591	766.870497101766	814.051662441213	789.568919384755	931.73509829705	669.503190400586	723.792724819354	850.741416568055	850.529146363061	727.105880857182	649.287671576503
YBR103W	SIF2	S000000307	cd.n	3815	2527.84558841998	3284.06403055239	2688.04548884311	2378.29356513569	2238.68222326162	2026.09762004082	2455.67584567977	1851.42717677135	2051.07540764653	1946.66383535782	2400.5967636175	2518.42070025633	2316.5399386802	2336.07533778792	2051.73957650072	1805.58383072501	2156.57232694587	1807.86926072746	1360.33211467115	1458.1654874648	1494.83269435783	2573.94312538433	2782.89250875317	2465.62715101637	1860.42478837649	2252.34868039687	1954.53203368498	1825.36427686794	1424.31549939111	1810.96471770581	1868.14877612834	1850.33952818497	1632.44664802113	1992.64073132923	2799.86960200261	2671.28849021942	2503.29955157806	2696.17707652301	3025.05138533402	2264.35757027664	2398.91481383769	2576.27269177745	2567.20559777391	1896.38205343186	1902.83438036581
YBR104W	YMC2	S000000308	B	4221	2421.46942490212	2514.48058001715	2158.22272055079	1803.28399483669	1866.17237034069	2348.5959457223	3498.29763165853	3070.14541418487	3799.28581382535	3873.97183155203	4277.70417683897	2697.81667592047	1871.9473889195	2106.25464166879	1854.10393084367	1778.16842682785	2328.88917980126	2587.05347798569	2239.91012440456	2656.24791148039	2894.48842472291	4223.86890254941	2486.7569229889	1540.29770439169	1420.26046224605	1819.93760415609	1818.94022521282	1894.96527736356	1827.30584680751	2895.33004985493	3563.40873443646	3475.87654578504	3113.94438939819	3468.94790534456	2455.17732206442	1688.46928082573	1697.51669639637	2148.7678700951	2359.56749159365	1910.82229684897	2209.12938507704	3063.00196579548	3646.0087138852	3306.00818849317	3211.44784112041
YBR105C	VID24	S000000309	cd.ab	5748	2335.11778514139	3000.49999279923	2336.40631741818	1709.59408714698	1462.43487497182	1297.74684808479	1487.2825724007	758.10684931718	847.950479546656	1195.31050102188	1739.56253175606	2332.55259438491	2244.00321691927	1964.90872002332	1356.07991257154	1149.87021933334	1350.48784548735	1240.33287221994	693.567413812607	719.220539610249	922.082572837961	2176.95910619979	2234.06857650252	2051.50687790115	1433.74403191086	1517.25556906666	1373.2324548166	1315.19516608412	956.35471548714	1174.27995635166	1091.04856711999	820.076400343775	937.715942576591	1704.42882896956	2209.08900628487	2318.65311685555	2101.93976488432	2009.94833190149	2220.92045595323	1590.36101057889	1723.52176084191	1653.81850176052	1549.04047419984	1171.57360260089	750.27931748372
YBR106W	PHO88	S000000310	AB	3761	8134.77493746992	10867.946834659	9636.29543843363	8224.19065604865	7538.84605256699	7645.73425344877	9828.7871808163	9123.9337044869	9475.9856302968	8981.16252117973	9290.6444249733	8954.25232993776	7909.3451128941	8795.3797044833	7482.78403596745	6601.73165107744	7646.95635098404	8358.297845159	7232.76496722523	7361.29100422288	7618.5026291638	10464.7646062951	8878.6019658872	8326.2465648642	6706.27544327549	7160.43493951213	6283.32831766452	5911.30117762616	5117.54222036221	7611.31859905416	9653.4767400348	9307.02369523173	7487.77325317693	7966.0336744293	8855.53798064511	7679.01939602519	7628.68081675118	7804.88870011412	8665.75543974845	6032.21662760926	6668.2561797732	8053.64329208374	9288.56006055568	8780.37091375611	9373.81585170893
YBR107C	IML3	S000000311	cd.n	5286	553.345255621723	691.163438202008	556.135624134431	501.22041159905	509.809127923926	467.309023909171	565.117473897703	439.533249385091	523.481090350946	497.647005457525	539.875985044778	555.411107157733	476.698531228655	501.999535387759	453.837028616044	403.653114718456	496.212001698521	425.560909207315	315.370024746559	390.463451124705	377.15105165885	604.269302835602	599.782773732732	545.513845842583	428.930339122689	513.845443730973	477.246283562237	431.631298514591	356.312129702607	440.832385572147	458.402856011856	481.223318827482	398.101519158784	478.189419764012	594.914236834702	627.374898285344	561.459763137104	568.103700895997	668.579197383883	483.802209528362	496.810176652646	608.833291061897	575.660938630352	447.238922850555	517.033200115393
YBR108W	AIM3	S000000312	cd.n	2652	639.132101781465	949.68806267598	959.633578838814	834.359913397714	782.54206139257	673.893139937252	792.627585197098	447.593731437572	538.747992639698	579.949737962518	613.030748920579	693.992837628329	685.959569466796	762.560283569311	622.538583049417	536.47259995879	731.257947907805	516.879640006403	340.61688859295	385.503889365568	464.135529403061	688.019080394918	734.725959870261	757.15864536246	733.391852975704	894.164510948744	808.98405563351	729.637024622012	541.080962660296	607.229344358898	537.350813742658	499.694688442038	531.9658213094	598.597532323054	714.14493955785	1012.62575977156	1010.66554238482	1001.86844123329	1252.65977658296	819.074630945392	861.492186076622	878.577076599085	778.634066378315	574.831542924602	501.41237199045
YBR109C	CMD1	S000000313	cd.n	3659	7221.15214257172	9438.55386112922	8997.93037414449	8212.75064662715	8114.52178666968	8055.64055074725	9684.10554044566	8009.1408335177	8317.1071080466	7772.61857553313	8044.35517721637	7785.19299576608	6949.10067768379	7929.2717313953	7204.77124949695	6584.75814872317	8618.14548143798	8053.25390349747	6594.51921446335	6938.23131613015	6754.85057529734	8715.79569308116	8236.1692245979	7811.19677695866	7109.08123552249	8308.79417700658	7790.65057257842	7506.93041591622	6544.14951547923	7838.74871280156	8885.25509198334	8614.38306553828	7327.15816920661	7485.15633843891	8389.24714786361	8577.89873929282	9112.24872738108	10084.3220453836	11690.973719661	8747.72547436614	9223.04997607382	10025.9375436942	10534.1087595654	9295.93251910576	9620.01983532934
YBR110W	ALG1	S000000314	cd.n	2983	1322.65548388669	1848.20609558786	1597.24625937662	1307.01904623229	1328.89934310519	1270.97942552503	1557.99253564014	1189.88750876016	1284.22226475512	1332.53483236294	1449.17054761831	1505.3147360426	1296.04828631766	1376.58356311016	1195.84501927275	1023.28364799049	1204.43533145836	1111.47651911394	870.958556658494	976.589087604625	1060.72378497927	1575.01508426521	1532.89830874117	1435.42666669557	1151.69341362268	1372.92444567832	1205.55084711833	1105.02165707744	899.676160841637	1186.41763918987	1271.74836921361	1294.62068338654	1108.46993851079	1202.68625536376	1526.39822858739	1512.8965139957	1531.77280278268	1580.17358657369	1649.46945849479	1166.27185356171	1260.7125435453	1474.72500268423	1602.40128480251	1309.36200820284	1266.0035820018
YBR111C	YSA1	S000000315	cd.n	2511	4296.34724252612	5586.98684643266	5428.94406267313	4851.22334389177	4829.82393890562	4690.95581101705	5683.87788636238	4324.03412462506	4317.3112249204	4311.65356884902	4354.30978180848	4370.05881510878	4203.56597358849	4624.59021838478	4494.89409023044	3893.91447498199	4753.70954651616	4258.31379013848	3201.79196343453	3189.42400255717	3055.86206611012	4553.37074014552	4512.87916244981	4784.21639886814	4043.72112637556	5256.76403448039	4857.5859827074	4514.38965681835	3647.38813726757	4352.27936717819	4613.45464875589	3838.0641848638	3382.11695981122	3799.82108205685	4672.84194013913	5051.03657029784	5341.47517104328	6318.65477268108	7016.74468350676	5221.11946030499	5329.80003731867	5727.60348724828	5752.67257420702	4483.5976089241	4187.26179379255
YBR111W-A	SUS1	S000028510	cd.n	5140	641.988469183832	922.367408310342	873.812812161572	837.871933172358	815.21349243036	754.907577822155	911.006795260709	778.97140599332	747.39145829298	783.32597632631	730.399966132747	677.839835401108	747.090816893463	896.041790253458	833.643980892784	862.57356726692	703.063168685864	737.659694905927	572.692040885801	561.84279795882	500.735628977088	754.424513033439	648.09559117785	649.604191778544	663.42973464715	809.960256081999	745.156233524151	645.686948726334	521.470773717085	811.281675426082	759.11198215614	660.75643270871	446.872473561356	496.984186617386	572.423930674338	587.698473192926	633.40029784629	694.279012908237	950.09709986529	568.233107575413	640.639281678989	860.476601106356	779.57322321656	629.662651025648	640.407948453027
YBR112C	CYC8	S000000316	l.b	4224	3093.88618460189	3904.07263537385	3358.16547818872	3021.27508847631	2905.21061370793	2952.2840908292	3303.89567994297	2813.13165899655	2624.61386264228	2664.66421060028	2729.80707768467	3063.6535896969	2890.00620932111	2789.85004260191	2487.3503257428	2154.64576296622	2903.16008202499	2703.94098417606	2294.04270738038	2396.7376870558	2181.6990171964	3290.51348343951	3328.02108140232	2928.73384276751	2226.60545212963	2650.08185486857	2350.48393844175	2307.26765915972	2017.44121674176	2737.24309755851	3142.83445173848	2682.23868474296	2391.25708471485	2744.46641669868	3232.09393655758	3244.98468879892	3067.02482503534	3016.514857375	3530.43167894552	2637.01067550735	2948.7760049005	3108.67539112981	3315.79515128897	2825.81785634627	2877.94907391437
YBR114W	RAD16	S000000318	cd.ab	4474	611.300824288867	860.594979920859	903.120884279737	747.395704135543	775.319293423776	733.676477690425	900.685539703178	552.383115686324	453.510114108356	520.460373989831	537.591013442576	622.868985105865	646.682305861012	708.23073174462	586.856093146109	509.17506085046	757.901700904836	677.355880952434	422.65357155479	380.310647967238	390.786489173478	588.465882581441	562.82734699306	565.073726198372	586.252353329482	723.234692137035	701.746563340235	665.03805565008	611.705584067644	691.796027156496	666.853431281038	448.209278825893	420.569634055354	486.5294892576	590.83029086274	715.130115513716	812.423219855962	894.640049221587	1012.46646372224	748.279816767586	915.876963660279	1012.40167931248	983.375746813975	758.046779732039	582.776663954612
YBR115C	LYS2	S000000319	B	3131	7070.01580889655	8422.03617204247	6346.35382843673	3759.94710637684	2528.66875558805	2456.63169339172	3292.19521617095	4436.67150462507	6383.64033597492	6960.48287283475	7932.5470606261	7638.34610531912	5834.70599837725	4871.79971787196	2744.54506777858	1601.21105524738	2335.25831449754	2610.00198988485	3239.59654635911	5326.46481334664	6589.32481572726	8475.9532751167	8302.19324473253	6532.9805522898	4084.82658407525	2988.47287614812	1819.17480459913	1461.62855571895	1424.99349804125	2526.98671321885	4574.50406612812	6164.15699479738	6940.41226790428	7558.52412109237	8360.15170321803	6947.69481738059	5608.51534353352	3715.80470215758	2559.5842178179	1590.0410416394	1845.07446492873	2462.22915021177	3467.31968069007	4129.49535262857	5765.93636670167
YBR117C	TKL2	S000000321	D	2721	458.505044214617	622.059734137919	587.79501203861	628.572322727892	698.064165503174	709.475728883595	805.009980753879	460.946552923682	323.113894337017	257.070218317365	296.869217069833	328.587557227236	368.283732930937	481.545335113254	480.186796860305	499.512417948017	754.266504904746	571.943356254292	320.348640455452	246.438542296062	210.752578844895	247.078457181304	303.89983233192	472.585747391614	605.218998621832	967.055979456203	1023.41660903935	1039.18528031898	812.979532471921	817.347587019213	579.275077152874	362.674845714564	223.487440266762	229.864503206318	320.097190072348	748.54090841381	964.81848512349	1321.06010065497	1925.44233639179	1454.36512671516	1600.74278404995	1516.71594315616	1097.42111008313	661.480312402704	399.98157191196
YBR118W	TEF2	S000000322	r	NA	NA	NA	NA	NA	NA	NA	NA	NA	NA	NA	NA	NA	NA	NA	NA	NA	NA	NA	NA	NA	NA	NA	NA	NA	NA	NA	NA	NA	NA	NA	NA	NA	NA	NA	NA	NA	NA	NA	NA	NA	NA	NA	NA	NA	NA
YBR119W	MUD1	S000000323	l	343	1015.02427308209	1229.00526163141	1019.71064816224	957.229236099225	862.664835820175	860.2599287197	1068.07470837645	927.02383403451	882.11704565837	868.043747674961	949.347648051726	983.74400511781	854.764944802902	923.272532961376	818.190833189205	710.650302081437	824.860871444401	758.828223307576	639.931043676883	649.45035858489	592.909633112832	1094.08683420189	1006.62020605239	843.306431774225	691.217910370357	828.92878050244	709.575643120168	701.973326543019	551.261127636438	788.768787547645	852.974280216732	789.986322657127	598.470628024081	816.10458565533	969.121933714124	891.151455044745	861.476657756156	882.512208653668	1074.92248816772	701.174824955428	853.360503845429	998.2858838363	1039.21510969342	823.4609575832	855.371376802068
YBR120C	CBP6	S000000324	C	659	2024.36913998056	2780.17631209996	2458.50019984302	2092.25728758468	1998.09071600037	1872.68470846358	2229.10615841882	1575.61543917769	1857.57202569506	1869.38683022136	1979.52691348587	2223.64035402303	2192.81585935573	2366.13556418633	2092.81334095855	1832.0929982401	1821.27943479758	1508.61124443387	1139.96687368225	1265.69358448204	1305.66977496038	2217.26882064984	2223.48006150141	2365.78450299121	2095.79991916436	2455.91519086783	2061.48594991693	1810.51365918371	1282.88170167591	1636.43466139669	1609.48227306734	1476.61134960773	1357.23100840781	1734.60146657822	2427.99092831244	2468.36949580578	2482.95245649374	2660.35357030061	3102.04334179774	1866.90714905599	2059.27574378731	2179.30202595759	2110.63062901527	1419.20367556857	1646.08575005391
YBR121C	GRS1	S000000325	AB	3738	4609.8329591617	5686.28064391399	5236.1450327152	4606.03981400548	4507.62321113686	4747.3818796088	6068.37046656473	5736.11783886853	5997.60929436886	5393.9295598254	5520.65668068267	5144.13581262062	4314.12663031825	4950.31331784462	4253.88976181524	3974.89080348711	4936.76743305234	5081.98739415199	4835.52181929972	5339.59859520278	5036.84973777168	6322.22765098184	5615.01190634077	4895.76175845714	4003.42350570322	4594.37328902122	3797.4510682061	3865.50708990137	3352.36126066619	4617.53282527209	6176.88707580165	6226.20545151678	5131.45043928151	5316.43634431434	5622.52005024238	4915.17410517068	4830.97218598349	5073.12111364545	5887.94228827878	4296.26965761692	4415.32634950812	5270.32448994328	5940.67491040033	5739.4789676964	5916.4360650732
YBR122C	MRPL36	S000000326	C	770	4013.52107058586	5930.31873114715	5500.22317918151	4862.14921593275	4551.79804115696	4121.68268342516	5092.8408998568	3695.39625324835	4134.5404719065	4107.78855177182	4659.21118342546	4480.83343885206	4289.93782218065	4885.29698648734	4311.16730945967	3652.1204513649	4220.1100883287	3549.33129732752	2696.7749723235	2893.01848010331	2984.87216065258	4650.18580558185	4719.26586461035	4878.62672857811	4603.4177116031	5154.4216374197	4435.47602894031	4173.81223166266	3119.73334254566	3632.44770494603	3807.67837242258	3751.30583494847	3012.18968365255	3366.46278172143	4451.8409008085	4760.70153328725	5209.50749659939	5631.69886865445	6056.75048651678	4331.98726723746	4524.21843121369	5077.92352964553	4903.39139149328	3815.55941143325	3909.1820357243
YBR123C	TFC1	S000000327	cd.n	3147	1034.51942812757	1340.8316729401	1231.85585937092	1088.92922431791	1127.5476542858	1088.44203972414	1292.52282776704	923.776542613627	920.0570389204	933.265957990137	965.697415696473	1084.69714809452	1034.41002120673	1016.2363794222	978.120374827777	878.704193948544	1182.32271667927	1045.87954957458	753.998312415245	784.66392631763	754.674535629208	1104.84934810112	1084.96838377159	992.34671631035	821.690665564415	1064.46270226315	977.845901462257	890.087153735538	755.54261885233	1046.17193672888	1101.07417373216	906.111595843445	803.79962051472	897.373206407494	1085.0641090207	1136.82003239396	1172.24651480274	1241.96582932087	1408.41347415872	1104.70661831448	1224.75113476179	1403.99292757157	1462.10961191274	1154.37128670888	1073.58861624321
YBR125C	PTC4	S000000329	cd.n	5015	2274.12099745773	2921.24496288074	2655.51839925198	2218.42628463997	2090.77036226737	1927.60837614801	2267.2806715598	1829.08039701804	1945.23612964	1788.60037736896	2063.58453877669	2419.58403948121	2201.64511401713	2091.0166603679	1810.65918088562	1507.59737374559	1931.28942552273	1693.85732153178	1371.0267280889	1534.63360511139	1453.11965241737	2393.12362497682	2410.52722059477	2297.9738091776	1808.09532668712	2144.06611008797	1945.62436260121	1778.78295958762	1392.51647123228	1757.53684246577	2019.60894183851	1951.23151377872	1737.22212206747	2087.03263103369	2608.6966915486	2675.50716915952	2623.86699567118	2540.4424063517	2925.33548620801	2142.03638671604	2177.26188681149	2215.59954970472	2403.21713260277	1993.3100637819	2170.73306633606
YBR126C	TPS1	S000000330	D	2039	4815.17442295639	7344.04716684402	6859.05988836003	5865.93067235243	5780.05996250314	4990.20355007445	5871.36675459728	2959.24282045307	4305.18899404647	4279.29098734922	4356.54836163204	4904.23314119808	4840.19683925768	5130.53055790962	4506.04337503583	3632.43002044808	5370.51491003062	3202.04216760669	1480.17009239206	2224.81242102976	2805.05107023955	3807.91706771954	5556.66531515184	6945.56022834673	6228.68229590984	7349.70668225322	6471.37608880379	6097.68868836314	4221.47028145236	3386.20188979466	2550.87965596392	3042.5560430307	3789.1966915768	4012.91053992324	6380.50084923886	8681.08211950136	9870.12506248632	10164.9718961531	10535.1407180436	7811.67530286796	7218.40885259651	6329.19695439502	5201.41574229247	3133.84367747397	2977.04218584512
YBR127C	VMA2	S000000331	ab.n	3780	11133.9774951875	13263.6204953553	12744.9440067505	11740.242206952	11184.0800580749	11367.0351898126	13410.3939426342	12136.2172628085	11819.0245187331	10427.2648567482	11475.1107920168	11071.9895489767	9870.82986260084	10378.1171598247	9529.79871650345	8146.5371998212	11734.8999296668	10704.8346354059	9788.8787503761	10436.4849975608	10128.0723686426	12916.8404065428	12422.4200817994	11115.152489324	9193.85869616065	10882.6188562462	10432.7044313167	10313.2389574141	8745.42691569362	10181.7702528466	12799.697902568	12067.4299576631	11292.5251948412	11294.9822440978	12301.5705295068	11396.5138276043	11836.7170122284	13222.2706727895	14583.259834681	11231.3337623417	12097.0119037965	12819.0380084944	13359.7346027309	12698.4860413919	12939.4630476262
YBR128C	ATG14	S000000332	D	976	290.310654186349	398.016080162711	345.927228969092	312.655654090701	318.68529692421	254.111931534521	318.849735718676	231.209600704258	347.223962974325	291.933475391199	315.185302551053	330.165211806569	288.862023010583	294.202839735308	295.647466685395	257.998328399494	264.926471610991	187.823834127984	146.98900843569	211.87399878357	216.926004347979	267.023431887687	322.673418313238	311.348587092009	276.492584946455	344.482804087093	309.639530271573	273.571963116434	214.127398298572	234.558615078009	203.025280105954	272.894932346426	257.80049766541	242.552241910815	314.995727009809	445.170568286543	362.323536407604	414.892427541101	449.981163738652	317.367024388118	323.859935393623	377.344017750919	313.167615070095	239.91005672672	259.577478019058
YBR129C	OPY1	S000000333	cd.n	3514	1050.97330516116	1334.21985518001	1128.76741561655	1038.54260048592	965.55525492202	861.480592459534	1024.38496785971	865.516600116966	926.680142503562	978.026583907511	1046.17095581554	1154.30436003533	1078.42167027693	1085.08755342414	969.265665793528	821.230255070404	841.189781667032	804.084771598823	695.392831300509	720.44746740255	678.278281035543	1105.47269595853	1049.10932883865	946.78872847901	937.41175006346	1074.00869090554	836.43492330865	807.454726282149	669.482419019214	897.221256309701	965.843654878714	957.29646920428	710.228538023358	909.996704375069	1088.30706374915	1110.856557157	1062.60640572205	1102.49984367221	1196.54000463476	866.012343129514	903.943856896957	1093.91770483189	1083.79955439488	916.124180595098	1015.84693776063
YBR130C	SHE3	S000000334	cd.n	5465	1576.83822127267	2038.351424708	1850.67784092686	1656.40945322832	1660.02204453194	1557.17270359288	1857.3984685125	1447.77491780216	1485.52868376416	1400.50750982163	1480.01527183759	1555.45955088642	1373.24856219062	1400.34042940826	1271.18696744258	1103.29172460966	1528.25179866722	1268.85614184138	952.119861573877	1257.21773229796	1214.28526427229	1829.989684472	1673.95437231912	1441.77989639299	1115.5262702813	1301.9243171626	1321.6719134586	1192.87994423592	1052.76061345217	1321.10452949558	1492.93867718137	1484.34929265146	1318.58825012396	1408.97555137606	1521.80185022452	1631.88958623377	1658.38292565766	1746.60515931597	1957.96267604614	1451.76494842638	1759.83119011546	1867.49070788785	1778.35567356438	1594.91789205413	1615.93728344877
YBR131W	CCZ1	S000000335	l.b	4316	676.222496861657	883.034698692145	791.404803753856	695.773463296912	727.028093050855	724.099996283114	880.192800742557	693.835516038036	759.851939074395	740.013621768336	779.126193699902	672.197622269219	620.944897852392	687.333072510515	614.192361090412	555.066391235545	665.992004920133	654.518996679652	492.274607045913	553.85589434166	578.159625391235	827.967269749821	675.663965881893	616.098855083026	499.47656381866	610.500480114933	565.292371206967	556.789151605168	477.059147165814	676.941880063595	717.326538974556	717.179198312387	564.808611019562	642.684225545803	616.395471932246	628.454694742614	617.423397120739	660.703587224011	773.7572583783	597.48397264414	693.839465065205	795.619534625378	823.772990951123	699.011453815681	700.415115687543
YBR132C	AGP2	S000000336	D	429	1624.86995036695	2265.98905587629	1892.89578002803	1569.81867319702	1449.35952260548	1316.83588312491	1324.21657626549	952.986049670852	1728.76488897009	1911.0278014811	1823.00912753369	1818.7797912051	1588.27073532842	1522.3344479123	1214.385317447	1042.71420083698	1546.1753090513	1214.55735911978	735.937649109893	1308.13852706415	1627.73918284591	1826.07688530639	2008.84781121587	1901.23398743894	1782.40178977737	1935.42133664487	1460.7925180482	1341.52756632677	1095.77102421087	1137.95912364507	1000.63848022372	1319.01472032359	1912.67567076566	1874.77884908754	2309.39861525177	2614.74051181719	2611.33255647198	2218.12616121661	2474.19396762084	1723.62301709673	1749.41577133469	1881.13760713367	1736.02434059582	1245.1845531405	1275.20977574621
YBR133C	HSL7	S000000337	cd.n	473	1414.54471675117	1993.0671872597	1919.13165588799	1745.27286267512	1695.34015507234	1744.27994956773	2122.58452940019	1543.5690584706	1388.87018784661	1386.08106813215	1474.11671662944	1504.24268995956	1459.18073243577	1736.77964489389	1506.69495580811	1311.09561456655	1784.39222088494	1623.88856648532	1221.42640224459	1140.80904246161	1155.71798952256	1559.84063019449	1496.06353667451	1531.11795881946	1284.44031469429	1604.86248186443	1468.16174000131	1415.75686308816	1244.35506546903	1676.13868681961	1709.4090927132	1379.01708539294	1208.88267275535	1254.32693458548	1478.86862695749	1621.31145152815	1769.10221216043	1884.75705793723	2243.46300864694	1599.61395591941	1817.41516599175	2041.88191172091	2096.58084728017	1738.97905098281	1553.45089259615
YBR135W	CKS1	S000000339	l.b	1715	1979.93881878797	2660.8854320288	2382.80911061376	2149.2461945979	2138.16756614414	2145.46366840993	2412.62091461457	2127.09321787817	1986.4335724981	1880.68960161597	1961.34833566293	1910.32335972537	1741.38522099202	1921.31980116533	1715.99990532534	1491.53605424129	1959.26480023768	1846.83544128617	1550.13393816533	1794.1420451369	1674.95732807693	2433.79380500206	2129.65689427548	1849.3925353174	1511.18804022533	1822.62160290366	1703.90429641181	1622.88141061595	1385.05876885219	1964.69004077996	2193.78932662991	2031.25981929457	1755.63671339555	1859.75650846477	1967.03509466786	1960.61878297749	2028.34097207637	1997.07104398639	2386.61111500933	1765.91633398019	2040.13274492429	2281.90082564003	2381.5519178779	2042.47428483591	2362.28598138172
YBR136W	MEC1	S000000340	l	3431	1270.86456120715	1548.66088774477	1511.29386812065	1244.18274929834	1453.69566892515	1418.07865261481	1743.7933379971	1371.10843959873	1294.94186836443	1186.67145327763	1307.84626097895	1154.04760331883	1125.58715047491	1303.00499824561	1116.76527183557	1032.80559231174	1398.6991538527	1273.164705761	996.585685118503	1025.37134758113	957.890447869772	1490.6157512071	1342.45881414509	1095.78227188806	939.067354503475	1236.06138231812	1071.88185584243	1109.115711427	953.64411296029	1291.20603972721	1471.93217891877	1218.54228094664	1016.08224080557	1177.16057722056	1162.71497775144	1211.73673135196	1359.43670328486	1424.01521961983	1711.83344852486	1226.64268938498	1392.49386080611	1574.97435334514	1664.92662327414	1460.27934909684	1332.15308787104
YBR137W		S000000341	D	1139	2735.71967331681	4106.39056909317	3500.89880991493	2965.30718648423	2978.80857250627	2425.36659149734	3028.19058946175	2105.31946836636	2709.94112878843	2814.36341256685	3194.44448043543	3124.28350813778	2873.38702277736	3195.62270093901	2865.26886201234	2557.52731972027	2475.71300357924	1991.22267311974	1347.14677786063	1564.66972059698	1783.599972219	2983.84408501695	2895.36365442221	3299.01568016275	2970.66333838476	3442.8157682154	3075.83274614228	2608.16562592119	1976.29154843515	2171.27941510204	2079.73157402459	2094.62005484794	1914.94521885848	2220.55855612091	3108.97760484775	3427.67209507472	3522.4060496307	3965.58553846989	4140.47956382682	2912.95936490405	2830.44896131003	3246.01676044626	2963.34843199447	2097.25505033633	2270.80759749169
YBR138C		S000000342	D	3495	778.975586044348	929.260389350831	857.481152933225	843.914249772834	779.819878221597	731.966918062527	849.154627388822	594.564530278626	673.560480534244	744.691820036292	710.656729726608	838.44224440736	802.105982410972	854.118138045539	797.820697793516	790.03595650476	723.216837282155	679.943088248262	454.942025958892	509.68033411207	478.785505672607	777.325014288067	774.916577232903	770.40277324209	675.427089652434	903.206112817134	849.584424237677	736.866944415096	530.987081901959	768.13349226593	658.32570285868	620.857692405364	459.557825946022	522.417144231788	713.048116722985	795.355672194097	808.573944946945	889.265943736475	1145.69854856109	749.702166681101	800.388647064268	949.461659175294	863.12678909255	619.022926810503	552.701878045221
YBR139W		S000000343	D	969	5369.56166958155	8087.35096856914	7366.1935922214	6501.35376678839	6006.71544599321	5243.01332931408	6048.27746681144	3580.05096186348	4750.24071654659	4742.52643847622	5311.1844898151	6026.77950172098	5621.86642391954	6286.19280600625	5368.7378827058	4555.13485862937	5727.50163355655	3971.94431667779	2161.58305364508	2869.72355365591	3688.91087234924	5264.18069801992	6134.11486606337	7402.39600997365	6595.91480726808	7456.68776270884	6933.08225253287	6123.82175602667	4340.54185789726	4199.7518771397	3220.03502633547	3656.91166409769	3805.18047499649	4367.92803377619	6386.98440629779	7501.95132106384	8345.46891317431	8891.03967622564	9869.52497000743	6776.75603166015	6613.01498918056	6237.63629307956	5442.91421571746	3686.02346709953	3350.38997565173
YBR140C	IRA1	S000000344	cd.n	302	3854.84509324431	5026.26109018193	4589.89625725873	4612.47438912549	4354.60298892485	4298.55030805984	5382.71924548969	4203.12994886998	3854.98751818353	3644.36337768087	4106.78501144792	4101.9320054507	3692.75867823579	4443.09903365928	3910.72047868214	3665.03484824636	4594.61521901815	4396.24018522245	3456.78772763574	3249.52706522916	2753.3619706288	4184.89785523285	3826.19909777432	3548.55082811859	3487.84345647579	4583.65357163852	3879.45248931133	3870.29816922828	3172.19595766373	4373.75535745774	4631.28711897664	3837.34525166483	2807.31029221127	3483.90708944746	4013.97289319532	3742.5751240612	4262.01120502494	4997.39864101017	6269.91021442178	4306.21204864058	4635.2910316033	5328.11598901266	5297.97337838882	4584.19135151677	4228.71792478621
YBR141C		S000000345	A	3284	302.156804228719	337.639372532245	326.857188200493	289.246673446328	298.754272850096	395.821827994429	523.848317476016	527.410842717326	341.891734388814	305.058013597535	387.312153946736	313.475525508065	249.798420959653	257.514231956834	240.361623694633	229.504592461514	362.27323911887	464.847488368008	437.38720926024	339.84639567324	307.932836441354	452.636961006074	331.349897694987	216.554988631368	188.512857238257	205.956234541405	205.432819962712	233.443841510191	248.843445968217	415.350611805339	672.513597218815	432.291628874285	307.778822335823	377.982427492557	271.708425656275	301.079537597229	227.94355174788	233.929832332176	294.097140760502	273.698938960557	338.86309504628	471.918039509273	534.84409019065	648.936374833048	609.627859582733
YBR142W	MAK5	S000000346	A	4816	674.876136525452	842.047768727448	712.04820743863	658.825864273608	650.086067756055	963.195074234763	1274.50474229088	1623.84224532374	1317.99921891395	808.089351476334	818.841999856162	765.970605696376	669.93970288961	760.652503719794	657.677099891922	642.251382649677	858.177525383223	1273.39160047704	1472.24006345594	1177.75112995174	720.375092548845	974.625239794655	757.04185401664	533.912594945398	396.063580940287	427.533862932783	429.237198626795	494.731316120992	562.607272283438	1234.26926900584	1852.18608939296	1466.58992651483	717.959852614968	688.024024026563	697.98760502183	534.326352739481	413.387718688718	437.609975535379	570.59626133164	487.070679673843	694.705472878348	1090.83706344519	1452.3359402846	1502.56998067921	1728.2299977439
YBR143C	SUP45	S000000347	A	2986	3934.63809386819	4326.2302452991	4075.12455908386	3289.21481597545	3799.06283614602	4194.95852873249	5553.79852518427	6142.53057487265	6060.59585954003	4875.27312874986	4911.70457242597	4401.1609788605	3631.871610617	3700.39458260758	3428.50621789578	3001.19275898389	4098.36656781328	4765.54689778383	5003.84820736371	4761.03638608654	3974.77663339907	5386.80102789911	4333.42085805995	3284.67443224773	2711.22572744235	3293.29829803275	2838.21860792469	3053.65826389568	2729.37094149136	4903.50815393583	6910.72271831775	6186.18208411748	4473.48252709661	4245.12445940458	4416.17321737449	3386.84800252399	3314.22855674752	3686.53625002996	4162.97368911398	3304.94383928017	3767.38483106616	5146.18941968301	6279.35845373317	5993.60471718594	6595.56664650307
YBR145W	ADH5	S000000349	ab.n	3454	8101.20356910583	10005.7874768952	8451.13816048577	6293.57799671862	4809.94485335762	3669.34835545425	4526.20753962118	3880.43932680429	7007.81805527073	7825.17513778298	9287.44605806783	8882.20100806451	6952.011762735	6933.06082865408	5153.49348592051	3226.92700780692	3949.85697448435	3134.27513084536	2721.13398322851	4771.13558538817	6329.02164335162	9616.44239039116	9723.1210887353	8685.49845409772	7155.97151324443	7184.58198967688	5466.58708437587	4057.83172814068	2970.44321925034	3677.36188604458	4705.16520970125	6318.36141386571	7380.86738550266	8457.1230636209	10339.1315428907	9762.3621299068	9609.99874021029	9253.32585466097	7900.19305421071	5102.06581868761	4512.80398987722	5224.8153759473	6122.74276474821	5401.31906955372	6355.81747471631
YBR146W	MRPS9	S000000350	C	3406	3815.48518629648	5185.97620046216	4826.69774804577	4463.36594509657	4072.71704534044	3807.41318355907	4624.63841401423	3769.81971931107	3903.08656740345	3649.07319424781	3886.00856598596	4005.92071677559	3885.35136243653	4251.14106133544	3695.65386329235	3295.7644565991	3786.0171977154	3489.25077804529	2814.01438594618	2908.80743269866	2892.73732055381	4478.13054393424	4333.0562521737	4166.0736516288	3391.95930031873	4238.9685301056	3791.13088804784	3683.61182671844	2774.360252515	3477.15619288103	3901.03537235625	3493.20115228451	3135.97092152539	3352.80802138851	4122.42355983397	4208.98515622163	4318.44120236924	4849.17502629788	5580.42668278998	3939.8824985362	4058.6257576872	4449.90755502923	4302.70269315546	3781.75608082313	3801.10702028253
YBR147W		S000000351	B.D	4380	7924.29485812365	8109.51767999226	3481.42093682911	1986.45970366218	1866.29241329758	2334.2725119681	3259.32648069133	5313.70384858515	10432.4784724726	9485.18440830325	9794.75471668064	8938.07376551818	4979.16831410692	2783.5355590648	1758.51678340541	1593.47244016974	1860.92157099931	2331.54340031384	3143.49633394136	6683.1637990648	7275.82138949587	10427.3729175922	8896.8931456048	6074.96035333216	2435.88317648048	1858.22564772311	1552.35517220011	1449.27425395568	1410.62173289877	2496.19522916533	3942.75571897684	7891.49306427264	7774.33550440637	8141.2353208845	9216.37699841407	5504.17853065958	2728.11153871693	1903.463706976	1806.03716178254	1292.29363071479	1451.29205942873	2345.68996171715	2890.27263455611	2811.29168863551	5340.36423465893
YBR148W	YSW1	S000000352	ab.n	2880	716.955498157888	864.861253300993	535.883134375625	362.457954243401	320.710500214642	344.202044168743	433.5618820635	475.744324275292	1091.40467896506	1192.90636381332	699.520844450932	698.493357184492	609.336112966234	382.698759208927	258.667227652446	240.607200734764	276.246197340091	275.996102836074	241.1506045996	553.662500176324	659.500814943305	616.374274864433	602.340502334636	496.38913148526	314.99999564642	261.909554500636	256.428566943046	252.869568526048	238.522099648185	347.084956412553	341.520417498952	602.016653776884	761.022695060855	559.93032668128	556.952293709058	628.536309377688	424.825081901885	339.345500841474	339.963492115249	271.863962138868	306.238261695922	390.086925160258	376.054827973659	323.848407409559	429.85696344665
YBR149W	ARA1	S000000353	D	829	4419.49182322042	6217.35423880905	6239.35796749923	5897.00300128946	5772.57444188068	5182.33678857287	6238.1630047469	4240.5830602121	3968.84939429362	3633.20410744038	4273.09202506388	4721.13850608237	4436.50678448096	5106.24816828689	4820.37731904073	4108.88043285524	5551.62759984309	4462.83995586573	2877.75865516467	2660.63868485451	2802.35070858899	4235.58275547209	4682.92062496916	5279.69726946923	4789.96905427279	5950.47821216551	5844.35657018304	5892.40501250314	4525.77720481775	4722.5659420823	4346.67538114207	3511.64853887644	3134.36518697444	3554.84902807762	5032.14457673436	5633.615499349	6400.37425087021	7417.73590418216	8656.45126564901	6722.84121129385	6716.07735142079	6514.55221872286	6194.38854743872	4593.48361956138	4082.44431939522
YBR150C	TBS1	S000000354	ab.n	1987	1543.76470978931	1876.68739429156	1601.70034234117	1296.69714067137	1402.7758925197	1350.99907761493	1739.13243342329	1748.36772547788	2023.04084633584	1823.52451753048	1802.1519706565	1544.28880691747	1349.11430747703	1396.6270460248	1235.63168189999	1136.65594139921	1488.4608322574	1537.60015604182	1419.04000335393	1721.67355468114	1456.726555729	1859.75887130129	1507.22378070377	1284.36746804204	1183.9174590694	1505.39860545104	1405.9409556993	1294.74551564586	1113.0838054657	1519.81548506461	1909.31404673501	2033.43504501269	1668.24438045134	1595.84240165594	1641.88618296355	1506.17326971987	1435.0590878057	1658.42016819056	1832.76964182745	1354.15931653907	1433.381874088	1778.30733231554	2044.88501101375	1818.07869657203	2275.60863751428
YBR151W	APD1	S000000355	cd.n	2129	5115.41017094349	7163.68189718551	6757.62268101754	5706.34348192725	5536.54424337979	4846.02588077187	6030.57190861591	4284.45257258156	4807.08395724175	4727.25094560961	5391.91799500334	5671.15134120987	5463.40415300945	6183.49365789143	5110.27868257526	4465.10155365324	4983.24367215553	4235.08978859409	3003.04857573013	3143.29413054054	3270.57252811034	5424.51983441046	5542.14922095467	6126.42714502832	5349.13403419447	6246.38672713309	5377.26925113396	4906.1975215528	3564.12645008081	4294.64770378002	4538.88381097369	4319.45925023138	3609.48569456924	4695.46715270485	5949.99628721082	6235.25505369695	6798.61823101147	7382.82488169738	8194.60348184833	5461.40743490243	5474.79239398918	5800.02688778096	5686.2166517028	4664.56413922797	4331.65570391703
YBR152W	SPP381	S000000356	cd.n	4228	220.833531548051	292.891415230576	262.277490025817	241.020179445818	227.452599904623	207.824453451816	262.773279222681	209.979996460098	207.54735321841	197.226402066855	230.097402190874	226.814204723371	211.142642371313	227.850060587407	195.993005066706	180.870707489338	236.900110387486	199.589047289206	171.037329690755	188.726653831434	184.460165507361	244.659321435245	246.297007498851	207.540363308827	193.858086740405	242.677149157819	234.412459329614	226.410732479801	191.125842961597	222.925323366245	216.411620712402	211.485869408455	185.664642440379	211.768536412099	238.254028156652	302.925434851369	235.422716535026	260.916211178192	297.869709368451	226.619840357394	236.596688435924	300.803056729343	241.585452688673	220.328172720718	222.756727307152
YBR153W	RIB7	S000000357	cd.ab	749	1500.24881676822	2051.95897872766	1877.24474885717	1474.94122875049	1545.59553082391	1421.41575482411	1775.60166519243	1312.5562669568	1254.94685803873	1180.1023877233	1506.8635055095	1577.68427288831	1411.73570388919	1513.01794130014	1267.85409118216	1015.57717188537	1468.34660765071	1251.29155443236	973.067339537733	963.34898513374	995.350625705443	1626.66356974796	1667.10664786811	1310.7610669103	1122.9148744164	1475.45538801872	1408.81593906085	1223.85051727286	1089.69235316329	1394.88158054592	1558.97977925968	1272.92492938613	1195.4767243567	1383.69095633826	1628.33568146591	1844.35190256214	1720.1768640342	1848.02623180415	2079.78000560798	1497.52535751409	1676.26873480171	1920.63927622861	1971.39583952183	1557.61748165876	1603.82504975079
YBR154C	RPB5	S000000358	A	892	1783.93863427943	1971.17341890634	1858.01085839591	1743.02318612736	1795.36831973153	2435.80129226667	3229.79949204302	3491.67913006067	2668.18320697676	2129.28624115644	2322.00704020783	1915.47052285465	1563.20191446244	1908.12024563509	1754.53973889065	1671.5164024467	2132.7734141621	2747.48182800138	2872.53062624844	2202.03824091388	1671.09350451041	2466.71401106189	1865.69426721606	1240.7090613012	1160.22224688522	1472.13307110814	1382.25658086737	1578.56410856306	1598.28647455101	2855.23866092651	4165.75350230858	3185.37071783804	1837.55350926526	1981.66466270905	1854.78675155797	1363.57341307791	1320.84137757122	1619.42428625778	2076.96409740522	1670.1549329598	2082.81612449105	2837.41638568399	3583.10360260527	3657.23945752663	4043.81952392817
YBR155W	CNS1	S000000359	A	3816	641.214566959474	728.298117261065	702.802542865703	611.240601500921	594.228628338272	873.394453080638	1053.61013273318	1150.03954103523	782.786841176567	745.073394703903	791.049785156573	609.999816392398	519.047831416974	584.282767068609	491.151680722392	469.527897643702	797.547142722816	1057.63268874771	1064.42018156158	851.254365319388	678.653079477194	1022.39783770082	623.113211669647	393.141612520785	339.351974975091	415.983195102577	428.241389224932	481.765778393468	514.221317016314	964.649688394054	1462.17496452361	996.579362869485	668.339314825441	764.139756310832	582.105102539219	493.199997197506	457.549103269549	496.17408747895	637.806496019075	545.189695088946	717.100811495705	989.989587405327	1178.64943700354	1337.35369137273	1415.23219966706
YBR156C	SLI15	S000000360	C	611	587.168317540544	755.893906694341	694.118779365677	611.687628146904	616.295104354308	644.312900864983	747.681124090989	597.605261512445	546.930632466012	572.797645108257	564.7783028666	561.988803009265	555.43506909712	566.364608506663	550.957427614448	485.368864810515	655.145206675759	546.875823656529	435.292098583095	472.132380337075	452.543643386456	662.12925093389	624.320294471554	558.202338269664	451.408719142182	547.223767267576	536.772525742957	544.292446665693	454.095638769871	568.466043905305	572.456729513109	505.977923490521	422.161407675918	472.069257727434	540.840288051024	629.064128590653	546.881793272288	566.889591249007	714.720850266852	531.691699434207	634.33584644279	689.946673816327	674.361551601843	566.107521075421	496.024105219807
YBR157C	ICS2	S000000361	D	5777	167.602744701659	235.18579181463	212.063273028311	182.717492836421	188.921173234196	184.588589488966	231.687519962673	179.098219469691	229.117646169647	210.88019777996	212.600495247435	182.934157344618	165.397014449161	174.963955977178	151.489368740988	150.815634442087	180.412080754124	155.655816027905	124.367878124504	161.126109579616	155.843612850995	204.85482262042	200.956639718052	177.926275053188	176.158697840345	181.741236713327	182.663848860429	178.22976038955	153.492874282153	175.064143855856	175.560691995224	196.745302094584	172.684238661335	183.361737458188	191.983251272068	262.424865317445	193.802049936223	213.7242085274	241.477881382862	210.570048128545	195.469701817279	247.136895582695	210.689840638868	189.586274538473	206.628193518189
YBR158W	AMN1	S000000362	D	2423	1525.83985210387	2309.86073908202	2002.93410604877	1614.70038855908	1429.36666748664	1191.50354769431	1568.1234722255	1025.2587853984	1305.58581410166	1480.44462435889	1752.3771957743	1679.30715060805	1565.13693651612	1796.80987890868	1258.43610415332	1089.44762823801	1059.0515372451	978.40861987711	745.484767037686	898.591654266046	1037.97886755735	1890.02961395741	1626.40667843364	1451.51939004237	1312.34909804261	1458.55779223642	1142.89190255563	963.10687746841	792.770460561138	1228.08387322987	1337.11333628144	1239.15944752774	1117.61331677923	1544.11721082606	1694.34411143311	1702.97429006943	1761.43410792089	1852.85629700984	1921.2241602931	1196.12245589011	1186.22187556123	1435.66030813335	1592.22679028196	1449.21573968191	1392.36274650957
YBR159W	IFA38	S000000363	cd.n	2148	4553.86439037664	6430.81407973781	5388.68808166678	4784.26484602605	4425.31958010663	4026.06686578121	5138.7479429801	3786.69719005311	4323.05075572507	4380.75631970948	5090.60419059234	5341.01260395644	4743.87845386371	5004.811665172	4371.06438173269	3779.54785688584	4195.65089297152	3720.30485477878	2746.42589953499	2883.57031042965	3250.33658173182	5045.99890094009	5060.14190597547	5160.53052039168	4537.62958237654	5039.7151413285	4219.62410303181	3799.07566240776	2974.04147585696	3764.15022206679	4104.53726714823	3944.50041948734	3293.2928925103	3741.95771410207	4967.81258864583	4784.64330464139	5113.39487956312	5635.39745747797	5949.454637728	4025.23827036153	4045.10346017012	4845.17639579774	4816.88423447164	3707.53914046851	3818.01319753228
YBR160W	CDC28	S000000364	l.b	5413	1431.51647069298	1646.64049668124	1353.35508603581	1143.72280217041	1171.01889509683	1154.53396176514	1423.68458006232	1369.76483219329	1455.28922426723	1221.69147349625	1482.62896662697	1427.33866700577	1120.6109818605	1087.81775587302	974.110502391196	837.707227141613	1127.0133590208	999.192292032034	931.257924016199	1071.17659937344	978.630761931953	1648.70169042555	1544.97735947339	1315.2989772359	929.095720063905	1100.55696394526	992.57323390981	975.005167444286	783.930779190532	980.37842290992	1290.26994234746	1319.06737398407	1103.5007167735	1301.34884223355	1562.39305232035	1390.20405937462	1277.82603657981	1263.68521031751	1387.48728045329	1070.70231048304	1165.35061269513	1351.34678021589	1357.20815291553	1250.4849539102	1583.13929612029
YBR161W	CSH1	S000000365	D	314	654.962428637413	933.428883585685	756.983718034967	644.036993390253	664.633917831491	607.151344353912	758.726677183116	725.241368393137	798.826054006752	709.165470106393	723.101757742169	722.021188966977	673.038111259141	688.416977589194	665.454212836523	549.424670910516	602.39678199942	560.725019998608	481.351871881294	533.345499778243	564.15712298889	706.852380046606	763.564901041252	766.478647346786	646.351051002009	765.718919633274	704.57465959602	612.460960360044	452.820545552102	521.998828475449	654.934659781955	635.760513057656	602.037776462497	559.978827823356	744.178940142534	901.335273780534	751.407330025104	809.094986172907	931.706316000701	670.648138530668	652.537100341644	739.884687947867	684.379052066486	571.586368732929	639.422165133154
YBR162C	TOS1	S000000366	D	542	3999.14237310281	5391.06588510409	4996.55841192752	4684.09874755061	4236.99638662538	4149.83555879596	5164.36689753877	4351.9827131057	4591.47196550584	4086.49711387141	4578.93141553073	4602.38724120006	4124.88698500877	4676.12991215137	4011.35634277387	3746.2831337272	4493.59902619443	4263.53468884884	3378.27149209094	3461.54376921745	3504.75026740113	5183.17010400616	4857.05104982764	4608.25087595304	3569.95843408642	4269.83030068724	3590.48574397819	3656.39083977255	2718.95906375825	3829.39482387985	4409.58098684484	4179.94245249625	3835.53308668255	4365.0338642742	5193.24863510851	4751.08283823816	4702.73103175221	5133.39899265678	6203.77955538028	4295.31948541796	4543.60106883977	4855.08784700123	4976.52363461993	4640.15922822752	4253.01540261751
YBR162W-A	YSY6	S000002158	l.b	3287	2075.68889264742	2827.38666393007	2526.02739114367	2268.25121111447	2286.24999277684	2364.68767082344	3244.37451433807	2898.07295907792	2646.38151860729	2796.31108095789	2563.26354672856	2324.76003699729	2177.99242087307	2357.81430351233	2161.89022327332	2110.07633921583	2437.94347901911	2597.34018728963	2261.77614678535	2266.26025714887	2179.60515077749	2558.92383145509	2166.3158576221	1981.41027661777	2013.73676589921	2296.51741804565	2324.24743824828	1970.67893401135	1888.68439539965	2865.80137519001	3166.36584387991	2855.50382009522	2414.33686848634	2096.72270326971	2176.73460070986	2240.83190325219	2307.36594315442	2687.23904898282	2801.5164280088	1957.7359332856	2296.5070378708	3130.15400157507	3480.50953880611	3287.09028284868	3391.64183176129
YBR163W	DEM1	S000000367	l.b	293	789.637673705174	897.470261981622	820.74372954039	699.102559576478	741.29668971655	791.283481692146	977.346010171737	869.911357922475	935.641091742615	912.075264827353	900.779811643807	727.798605530251	650.384185396952	676.270880335763	578.061657677793	521.296505849702	731.360544695004	763.425793196654	607.125724778495	695.839645419171	698.243365143923	985.8352405644	747.298443771999	624.53978216004	490.241792610248	577.567087889733	586.743580092829	589.7962580764	526.55112385356	733.567109334125	902.44799992911	886.188485944897	761.242515242945	753.966218596498	721.892170833254	690.832114117014	646.076985654719	665.727060612037	780.739933288696	602.889174112571	699.476671826641	861.948891224562	913.407011577375	841.414594632383	911.312588801367
YBR164C	ARL1	S000000368	l.b	880	2764.59118684021	3420.42570555601	2855.64926256266	2326.50015210175	2389.45255995811	2331.17882635011	2890.02800619233	2710.2197414774	2757.55835937351	2765.32926622919	2888.54600760559	2852.33264821808	2435.12172071274	2343.74685579878	2182.84427781679	1941.86073334519	2257.70671171173	2161.50932528043	1965.28075978661	2103.72920178354	2054.8598057265	2948.57468707946	2651.70086717105	2365.24857482923	2173.70662549811	2354.29921129248	2249.01479383275	1892.34628589513	1816.87503483088	2382.65190884776	2840.29256569234	2759.09733878091	2129.64051722142	2341.774587149	2730.77094578559	2611.73690797866	2597.63652951893	2710.57819072958	2473.90810683592	1991.42795889223	2219.41601172077	2911.01389341622	3180.35876118425	2737.35414857017	3212.31487395397
YBR165W	UBS1	S000000369	l	4801	1182.54489704309	1465.35150154899	1186.52372052085	1036.51673292489	1018.57775694055	924.148645170307	1089.50003638287	903.319808331302	1091.99215537204	1162.8047513032	1344.73083507344	1291.26171878733	1069.45397915417	1111.79210947238	986.455624707616	915.646434826673	845.760311437971	777.668879534521	674.5793220578	828.234190195776	778.768801264135	1374.23780618945	1227.87777151821	1021.275821271	904.649833384046	1053.01642967573	906.490569778987	825.432704371266	686.625152430968	935.427303091353	966.992436288776	971.768262440133	755.542496610729	1019.59627871846	1113.92113592461	1026.72727169061	1043.98296318155	1059.08784409501	1200.29048033359	841.238751002803	904.98826243785	1125.42198931821	1128.75602596926	834.422917348016	954.039814289365
YBR166C	TYR1	S000000370	l.b	3448	2028.93469833171	2294.60794739865	1875.40137566973	1650.30351451389	1539.79885761339	1633.30719702137	2151.11942879926	2112.4031361582	2341.04539465595	2503.46515586818	2709.74264537238	2311.56430470824	1788.17849914976	1808.04534252545	1557.43862535	1434.54311432153	1601.69520638724	1775.73817198843	1691.84502798021	1806.16937763312	1782.15107057379	2806.4470525398	2012.78539486264	1552.49232040484	1366.17978684883	1566.99811325314	1341.28945885905	1328.85149137238	1129.96565061422	1906.18393504277	2356.30804135537	2246.79928329643	1726.29238274462	2091.91596300165	2070.62282726878	1644.52166162438	1453.10735643538	1606.23970411088	1712.22842228479	1348.26451979329	1434.8522845833	1914.56047523373	2207.38183946899	1964.79519512352	2286.03892066176
YBR167C	POP7	S000000371	l	399	819.834594706536	944.44816353488	760.766894246499	671.67738477432	631.514612220909	613.654637817584	770.439987036102	716.536226147898	745.15065291388	817.092461008643	814.309958670316	815.83033978028	691.851592630457	720.724478371557	617.386364281296	583.564951009727	595.53800068987	624.448449245101	560.432746346563	601.184695052686	570.918163682442	957.329485182878	828.397641078021	636.257953983102	556.872882625327	648.69789655196	587.377149198252	522.756291875612	437.931742792886	612.764903944436	726.506670146016	646.875286177004	535.66631465515	707.187191938079	760.130428458097	694.959439341203	629.442940653925	654.011478251245	811.414205276128	538.216439582294	603.049625853233	790.245649319741	751.783942955788	633.505409162209	725.594867769396
YBR168W	PEX32	S000000372	l	2145	569.210264265831	800.690960624162	674.880157416481	575.10872830457	591.413430413516	565.871701447717	753.50876999142	544.251473621054	645.901839639201	663.199468153669	719.388018848818	674.229321040241	608.918691628282	638.605379044498	581.881611992385	534.495910848794	573.462883162395	539.80399594211	389.028794212896	427.425651470346	426.795900208717	680.217838324425	628.163254574855	583.03836470832	517.241371264069	635.500570563949	551.261792061638	513.118620135918	439.17077407308	648.54902560636	637.509981726968	620.276330155163	471.094582638107	558.320547442072	633.967405433332	716.479395529933	669.747087386948	725.595860821598	799.577828594048	587.552962244562	609.472200489101	751.412752379076	733.708014867306	608.901232456083	582.024465631159
YBR169C	SSE2	S000000373	D	89	673.217256650249	986.376180588481	905.687236365567	795.475494278262	860.599503581096	794.119985407375	926.866072434288	539.972128514228	539.412864730068	576.72804263838	623.679734981451	688.063234881491	669.136724418739	726.159484812176	638.657009017194	558.51860998484	842.14197303273	628.506767768278	367.768364667863	364.418498833387	381.613538681784	564.770039732364	608.583440776284	665.299772261678	655.595945219077	878.180718397477	860.569059648644	871.902697827265	654.443955715544	618.946725237804	542.618464094128	450.108821477356	455.563529604376	534.025192161205	698.968394998944	928.58988777439	998.00207398153	1078.94190936931	1291.90806202971	951.131922442158	1023.95164805959	1009.45039976364	870.010802800527	611.131407933686	459.886947808508
YBR170C	NPL4	S000000374	D	3857	1439.82703729807	1957.19692246884	1648.360991174	1400.78435996729	1478.28756583232	1354.76579285322	1606.06372667567	1087.6848839221	1193.41449388319	1251.1051167491	1309.78559108464	1415.82855638713	1220.57952295711	1257.58575912114	1120.12631017674	966.53230047371	1357.39848113574	1063.68134383936	769.057334344297	935.674235736793	1014.48591701274	1469.15108019306	1432.96428006381	1337.0206456397	1094.09338297306	1376.98900709524	1277.46873511447	1170.50443047908	995.159243461606	1124.76265251858	1180.44823385976	1188.95931048857	1119.96270414609	1270.1874086245	1524.01292675482	1604.15273204577	1583.68532456256	1625.00936102455	1822.36289156925	1302.59792218321	1458.37899763016	1562.93874628161	1617.2552810116	1294.00056258097	1167.00641925709
YBR171W	SEC66	S000000375	ab.n	1386	1379.61981602395	1475.73547280287	1379.36560781314	1186.71643935145	1211.86715017917	1419.7700333877	1663.22116210609	1678.28881118863	1504.81716679884	1521.6540936805	1594.06605394756	1323.24266300582	1118.20277437588	1162.49689362207	995.042614403794	918.827185595129	1231.02188594359	1330.38134812793	1247.13856802473	1351.61294543219	1247.49434947281	1880.10257882581	1363.78009088113	1011.71528597401	843.607066311568	1002.96007236025	957.425020534234	934.205316974854	875.117984711534	1340.26004044151	1816.12194725342	1601.32265834906	1231.70051222613	1455.09091937884	1227.55084997456	1052.0865132365	1083.68204526161	1096.46213514021	1315.92547506327	1035.90037305486	1191.2964384541	1452.1403371632	1634.72615763561	1630.11568481175	1705.32518116325
YBR172C	SMY2	S000000376	A	1127	1946.57880076031	2353.62523997588	2442.7442443976	2194.83609045508	2213.15490151658	2869.33743269581	3412.03245935039	3390.35244312337	2093.07354761808	1865.61678947958	2044.91473935358	2012.28520132837	1794.30831428711	2029.84197294413	1915.62694309565	1713.66627278836	2916.07279684765	3137.81329332042	2776.68878949261	2023.51484669605	1778.21097228072	2504.70272146561	2111.85052522182	1595.66848945003	1367.89339547379	1722.44570851845	1802.76590249356	2056.84251342982	2044.91082129078	2858.67157725742	3921.6485050572	2448.34778071229	1564.21026298236	1842.57187128508	1914.92727751882	1667.99319539268	1780.94726377966	2007.6253134353	2560.40428485837	1988.41936839855	2677.58909885671	3226.97731756701	3554.87103342325	3625.02554069563	3229.22834923166
YBR173C	UMP1	S000000377	cd.n	2621	2795.57448830466	4246.56524736896	4185.21714061405	3680.14777118432	3817.75503242732	3525.74916975598	4144.04141840658	2703.3938134298	2277.6800638008	2242.44091129445	2465.89520901056	2949.18238422245	2897.52901784296	3278.15561615147	3333.52113787927	2926.14006216233	3891.64969106549	3115.29021803566	2103.88778011385	1962.70268321637	1859.48474970048	2865.04573112475	3012.20743483311	3129.17709507138	2926.31374123573	3694.68070750508	3641.00868973382	3512.2453172524	2943.74615646933	3311.73332326012	3134.45486431981	2405.11342285161	2092.88412905953	2347.71103605627	3143.09568518468	3572.13249468141	4135.9441772885	4595.77267934735	5292.47915424989	4054.07872067457	4477.0163114005	4738.9935778264	4560.68659012128	3342.10594757455	3128.27262755381
YBR175W	SWD3	S000000379	l.b	4208	889.921155414485	1111.57084056167	1031.006632693	846.646892449172	880.256309797722	860.513763593966	1068.20260201079	849.711290296605	902.878770416567	947.834861040636	1097.66885900597	878.917576118475	760.561159516208	779.958699081977	718.413764727532	648.314004072915	835.804952953513	828.24590101472	646.371848196438	704.506878314542	769.235089229116	1123.22633567682	840.462552288052	734.856299090166	676.094732617236	759.018609487948	713.68869259874	697.768769154484	613.391493138761	824.937729448528	969.934569823584	900.178653892193	802.034061749506	911.334453238833	896.224176650892	884.372691438536	842.04778063411	925.928741142867	997.689810462556	803.972177664383	921.046214188129	1089.23457093953	1172.03311388901	984.20378231755	981.63485666267
YBR176W	ECM31	S000000380	l.b	833	1198.50652771122	1469.24678996467	1216.47785108941	980.5769333408	1004.24984555665	1021.44090063581	1236.36741369971	1075.51177469849	1255.56855452144	1273.39052211746	1401.56955174272	1251.92416082411	1043.1168315049	1034.64948741724	875.790051678505	804.249230248157	973.44564053574	917.118282971827	764.589481684893	933.277055798136	947.059298002503	1459.01407949611	1287.38547938425	1108.29968947804	848.243047626764	1028.215741878	920.146159540304	859.365560907456	733.133230992909	989.449835846413	1150.02381977873	1146.31743050082	1012.69087663041	1219.53299211831	1291.76746491191	1278.53625076296	1195.89605210314	1178.28355794096	1358.61950242394	948.461589263934	1052.22910493741	1237.08337267373	1287.13944566288	1113.00256931709	1274.753909989
YBR177C	EHT1	S000000381	D	4877	6916.64943385639	9193.09335699227	8218.73075731698	6642.9924317425	6257.46305808797	5888.61287320699	7249.93349444677	5380.44365459632	5929.66151266327	5843.26500983491	6585.07708716434	7310.01845674734	6253.77263975328	7022.29106633529	5604.88355010053	4687.58885507466	5864.96845646875	4858.797305845	3646.20561112381	4409.04921544039	5175.59233271292	8012.72163726246	7973.1612600008	8013.05149918973	6131.85072627465	7293.49590501678	6169.73541996825	5890.31077189711	4125.46369106359	4648.92805436032	5341.49965898375	5711.05901043149	5272.11470632481	6112.68164846972	8086.95017903111	7752.79194375359	7858.85683304782	8034.38461036686	9639.44535875274	6233.99827353671	6261.34585943321	6284.45698982137	6071.06321651924	4912.6482891503	5237.0888917831
YBR179C	FZO1	S000000383	cd.n	552	1866.19975534294	2578.20385433131	2440.12934240108	2193.1808914931	2090.5335810352	2005.59500234931	2309.60288757025	1581.50046291931	1515.24434679531	1672.41624503581	1765.90967482096	1892.63274777544	1800.73492616367	2062.49684147325	1753.3202317756	1554.03177240905	1859.4276936674	1672.63194218844	1141.64414710149	1272.76446822568	1238.08740854985	1883.99980051673	1923.84297605079	1915.70612788496	1713.90012730374	2002.84942916183	1751.29676205747	1652.9647897585	1331.02536431359	1693.81412706288	1668.81201379184	1508.07433329502	1203.91846215499	1471.24469259048	1797.91688169844	1935.64323459704	2167.91099345288	2131.68578405221	2515.1987645209	1755.87083529186	1961.0844810279	2186.15126766235	2116.85962734496	1793.26006211271	1696.43075720346
YBR180W	DTR1	S000000384	n	1734	112.243718475181	142.531895747224	139.658088263844	118.871684095656	120.025872958929	117.30562241614	162.302137286784	124.995303265129	150.658806864932	120.289796062956	139.669926908998	130.436030973644	96.7378683442982	115.370182411448	116.148663641948	91.8715072392771	130.715963706603	121.35131794945	98.5337861106585	130.791115604321	123.900506190883	121.930523783145	153.247381680631	124.643212695146	116.275283434287	109.118982403934	129.681252366902	126.718051769084	126.478257158201	123.895657197898	129.594138675775	153.12049823346	135.776952345777	122.340905127255	133.233870608595	222.438978713593	128.626398419752	164.707848970849	148.058022415641	138.674686573705	146.301541311459	199.720317493044	148.008617421121	152.543238625614	167.459972606953
YBR181C	RPS6B	S000000385	r	NA	NA	NA	NA	NA	NA	NA	NA	NA	NA	NA	NA	NA	NA	NA	NA	NA	NA	NA	NA	NA	NA	NA	NA	NA	NA	NA	NA	NA	NA	NA	NA	NA	NA	NA	NA	NA	NA	NA	NA	NA	NA	NA	NA	NA	NA
YBR182C	SMP1	S000000386	B	1458	423.538143829575	539.277932050254	474.265153225416	433.950085965119	434.387536068724	446.969366607797	565.191606860591	501.448696575342	529.689721608238	472.70748957558	528.089167815327	413.634036769417	337.825064111714	385.89720870597	329.893128335083	307.470030639947	464.466145444987	408.605365760166	379.880306463239	441.482344494064	445.908074000072	561.694963303359	459.912355598972	380.841349689777	303.804303386316	340.695101659227	346.746812126302	353.569707139193	311.048499713357	400.887305729551	531.123455643766	514.102134999033	434.552424387226	472.358432008975	408.873702943988	494.459184283787	361.155318702352	364.343421332413	456.612054956606	353.152943818804	426.11972551109	540.860782292743	478.800361639768	477.076393817113	522.988767290053
YBR182C-A		S000028603	n	4986	90.403285245477	115.927500383928	101.509615726403	91.6821439366752	88.4330812622487	93.0590664942	120.456399550491	128.00549521093	119.37606975212	99.6461107713765	109.507404150646	95.401786937972	73.5036893683303	83.284668885257	87.3538764218343	89.1212980828354	99.0118605295201	83.7306951101229	94.3457727686718	104.404418864554	108.214142515833	90.9536136587031	111.879887512552	90.2858295453313	84.9454227751098	91.8162415209465	101.286096592368	93.9699174163916	95.840192642697	89.701021656029	111.915498274112	130.574435170802	114.428739324707	99.5940561117577	103.979915510572	160.701310914328	94.3310036793526	111.767551102277	109.759914729747	114.76716801763	107.619004658797	150.557253123026	115.847806689229	117.252414648562	133.025693826374
YBR183W	YPC1	S000000387	D	4578	1382.14108085271	1977.80056037854	1485.59564094432	1236.22638190074	1251.24820568398	850.961003608345	987.472371961508	688.174813842419	1083.22010091018	1068.05308904188	1385.23547100299	1652.47606829106	1409.92329562551	1242.10817581555	1192.38743025062	982.435374885234	880.175259095288	561.677742498612	365.210091310161	643.827126362549	717.946535764631	1395.55427909646	1769.79566747307	1808.5038381879	1404.34374580147	1516.42038321487	1330.6424642418	1024.90980086775	732.242096120522	728.4728527487	583.091564037464	849.140337585492	819.993088675519	1022.86882198485	1744.76867895243	1914.05415844809	1767.43370963177	1854.10638213321	1815.07773515097	1294.9445915688	1158.81763098091	1263.24206341906	927.979229953389	574.758876094773	694.014204710013
YBR184W		S000000388	C	1813	144.800697817286	210.102605627178	192.262012069266	182.093969831256	194.945786777263	211.766555386315	251.33983672807	195.131037665254	169.686563599164	133.244808912751	163.809203523647	169.684578485661	148.493653406423	168.055739892563	178.817945208193	182.246072272372	212.089000776461	188.965922614652	126.364720182875	132.113269954844	116.277667833392	141.172022103722	164.255521808442	142.372574588883	146.405377081748	178.392990897557	182.316806438152	190.042242384826	172.0782053836	211.5773323568	178.951570951233	161.801159778365	124.16949638126	114.790542510132	142.152302977383	204.26732711458	156.708716138775	200.4236488922	216.195348898317	189.436000410337	218.401873331608	300.559241737437	253.02035854466	196.172598696703	170.313061752514
YBR185C	MBA1	S000000389	C	2001	2468.39930370748	3641.57885368822	3305.3525133775	2924.52186627658	2799.64712874108	2612.78854222399	3128.07468001206	2245.20010709107	2555.194509521	2361.75197889022	2681.59698248581	2851.7768585279	2619.93650103685	2895.67568451258	2596.60491685914	2303.88122902635	2583.97326026135	2233.26293490641	1586.6504598825	1692.79808149528	1777.40754593207	2884.37157710738	2836.0316842826	2963.63618397307	2626.37046850088	3055.52595765044	2714.88570966337	2477.6493159385	1834.38591317802	2458.81725254962	2444.25138197204	2239.54390472603	1792.28528638876	2193.550252985	2750.08099083112	2809.64134387813	3152.72513160972	3398.56821411465	3786.8024110617	2570.76066424924	2762.82191433116	2959.87082902993	2958.20817351811	2306.73072709814	2422.5843471401
YBR186W	PCH2	S000000390	n	721	138.109402917648	172.556955358749	157.856070788671	140.872473115217	139.478048049401	137.322871996205	171.391456518701	139.16351755426	144.576194182854	119.92878618323	142.82713483305	137.274182595241	109.829791269504	132.291399472995	135.197724717589	109.552283770293	146.768836617985	118.17571120298	93.86011190107	118.424259738831	133.127719294595	150.058425029732	173.925582211476	141.868696429576	117.10458045333	144.547385088233	134.843948776754	138.012096356329	133.420115773495	122.176561041508	129.649460129002	147.74303543295	131.235231343706	121.776109782739	156.629993791708	239.650991087646	156.518106952025	179.068200653147	173.879242115707	149.719847226683	164.978035078019	202.533478344415	160.833047732083	149.106506894042	158.971531270787
YBR187W	GDT1	S000000391	cd.ab	132	2390.04597211123	3149.94748627782	2834.09723147668	2414.43065076006	2338.65338287038	2350.82893586321	2884.88488513002	2448.56355976937	2319.73847749578	2196.61515734886	2569.28814098268	2672.51285715103	2256.56575864766	2439.09334772445	2011.29738057827	1679.78926638833	2358.74290890808	2267.69360286477	1948.18158039437	2030.31929260993	1961.54873072541	3006.39188270833	2762.17938466934	2313.09076232192	1913.04984453672	2242.41340991878	2046.07444118167	1887.23395273249	1611.23292386184	2215.56045069785	2735.79457602228	2405.42558626798	2099.51459622224	2356.35126468683	2885.92796754154	2634.42669495239	2727.94481530888	2689.20583232951	3028.9166730409	2345.9988848828	2439.73108078836	2743.75159931227	2953.52369683915	2666.09832474372	2732.27691357469
YBR188C	NTC20	S000000392	l.b	5537	531.070037437038	717.787482813408	666.139382402282	566.337751228766	601.648529152368	629.532835200829	746.398056321381	616.820189550259	584.819960173927	571.998321294463	562.675747268523	537.726000060369	524.978757790611	570.788276658968	557.638132148572	488.302768036616	599.595154749463	570.06735263998	470.217611398711	483.917859978567	449.629707802566	587.376493523679	555.138127620538	518.436544929017	472.447145564888	557.265787488732	560.657803199521	532.121891881401	494.566321341262	613.026968551891	667.040199151378	582.586743971005	485.123591308011	487.697530398496	555.749508880638	640.09932204128	594.65919706781	652.698887303632	742.85836975637	574.027934741672	672.021787907638	784.20345071322	826.28271735564	687.834789704706	724.31328254268
YBR189W	RPS9B	S000000393	AB	5429	8784.56921701879	10474.6548072979	9483.66386385903	8629.72014875673	8546.4210890731	9869.11012142572	11786.4990898531	11858.6102808831	12181.012866752	10499.0192425984	10306.6096271047	9270.59745444133	7786.85584534188	8668.50962783585	7679.03232098785	7242.32548093194	9609.91976945717	10282.8086533802	10181.7517403734	11345.3858324084	10612.6161315936	11936.8075718342	10121.8097567654	8609.45472111442	6394.76963457252	7308.4532381551	6961.3338908788	7638.71733386442	6958.51478779232	9618.73241716073	12660.0804152287	12782.7696951091	10989.9785363865	10410.9292427854	9892.29885085568	7991.72573516875	7812.92707200246	8284.25270944237	10239.0986583183	8305.6424820781	9131.15527456259	10718.9974074347	11871.7069713482	12042.9805510002	13017.0871336166
YBR191W	RPL21A	S000000395	AB	482	8194.19529827126	10802.3379018248	10014.4652661125	9518.62669242093	8437.59146147153	9674.38281163369	11362.3353349985	11293.154550018	12015.5781741064	10760.7592643941	10838.4961514454	9779.88538725152	7883.62482944263	9604.22847171118	7978.38610664242	7626.12337914969	9309.8834447281	9933.34403927767	9460.92384800263	10987.8863188919	10381.2278037301	11617.2963483687	10368.0957982912	9293.3423591757	7306.90229370468	7605.5407526612	6864.5897954616	7594.6967790363	6358.42311463376	9185.41531405	11734.4903170044	12385.8575112603	9745.52827691585	9513.89540945815	9734.57555079639	7854.97222121505	7658.26068902256	7780.46812683844	9750.13162222949	7504.75832194535	8010.57719030625	9919.85966591199	10708.7999846705	10843.3470462927	10925.0368717609
YBR192W	RIM2	S000000396	l.b	1885	833.558116159184	997.819708429573	900.617653369185	743.452186129629	843.041743914223	978.83472788779	1263.00099896234	1141.53710933817	1087.04597908436	1024.8186755136	1101.35193599936	845.963411590645	770.556182707529	823.868880167302	767.696814701256	719.698265336662	833.448151809165	914.821556350847	786.395973630495	758.24048925098	739.924125764392	1065.18707098306	773.886929840486	606.436152277846	563.797554461997	751.226656636638	704.143178669068	759.336262719925	668.873713699516	1067.67386616055	1307.80691198155	1084.46266796318	764.127614254726	803.940909560021	741.037019999509	721.675008506168	661.387402248471	766.272746170652	934.900177704436	710.702575217103	860.762360153917	1097.54248119062	1237.82972236449	1066.53351084131	1103.93005198984
YBR193C	MED8	S000000397	cd.n	4900	897.602748729467	1234.19484765661	1133.00050620995	962.31438458113	938.164125682167	869.414198618059	942.49088883571	752.840158536203	723.063857600265	663.431470201804	771.68752067888	849.44207343484	820.160091442476	864.91009562194	756.973500164148	629.837967353181	782.479610790975	647.361580689639	489.968608268083	554.487839362908	537.943891241422	945.594927241456	925.303430834112	920.78046412155	702.981174422958	820.263323570711	769.072722041275	731.248586669738	555.403442306624	732.854767508987	770.754301377694	707.481482125982	580.289244829818	724.930833980086	832.722649652416	930.425281307614	932.520249572634	861.378104574148	1082.90475800967	739.50090027653	878.020876869616	913.572056574767	907.789628083487	692.834298079524	660.771430619337
YBR194W	AIM4	S000000398	cd.n	2016	662.054286332378	976.255326927892	937.973941362317	814.293569034093	759.068495873417	680.765089794187	794.272857321541	540.440609428288	622.420040576743	560.149523069633	656.328010850115	737.615961532576	742.147841991864	797.793321248567	748.259688913138	679.87692997329	756.24067618021	581.070776165483	389.349408997963	460.181144215821	461.410811032639	703.941327418543	736.092216567932	789.324164941759	737.113356072149	844.867381018638	834.240803307814	703.98405314147	586.473962362893	654.779476864991	590.083490498947	561.754730284384	499.152314682364	523.114487052166	720.608543036767	876.139928973697	877.381120449329	963.986974400948	1073.21596417057	782.287464612243	850.049073423467	966.046676753785	832.494806663154	615.28432446182	561.670318121105
YBR195C	MSI1	S000000399	l.b	3515	738.414340452709	1071.48909815326	1039.49564715056	892.687578787837	884.407570479564	947.41361890359	1211.27313234386	1007.92197156064	966.76483528681	874.33362254668	927.841133593316	836.400836610921	798.603176698347	891.317728161226	734.837694609026	656.632479874553	931.38037523464	963.396854834953	777.869631266731	772.281524593284	747.95060109775	1018.5842424675	819.574916857409	786.339065487568	680.144282225448	813.034878055136	777.45916266022	771.040099567192	698.901949695465	982.9865920668	1171.56918623236	985.091985248333	866.916679726088	813.86272076383	798.367042784835	968.321498357902	1003.37841008325	1089.47227838252	1185.18212085622	931.389039332417	998.853865627213	1161.77431546372	1348.95058819772	1222.26018539255	1182.93162369375
YBR196C	PGI1	S000000400	B.D	3484	8093.43295497066	10429.7900037304	10632.2344360584	10325.2221015436	10597.7957063739	11131.542640846	13433.5474886973	11334.4630954378	10913.1394603234	8876.88465605256	9138.40144680681	8396.455382667	7990.37691484358	9778.27591524633	9517.6403348258	9144.73041548004	11824.3181203604	11417.1571767779	9777.13580452806	9542.16109036483	8326.58359403719	10210.937282102	8745.76133276517	9104.21626450776	8063.7384802701	10129.5764337426	9720.43733691725	10362.3219784233	8525.6579249403	10502.2353003403	12389.5246770454	10921.1421416848	8496.02936922832	8698.29397059911	8520.21432752268	8176.51905191074	9084.30070621846	11345.2765276584	13838.3351024618	10504.0797684878	11549.1723779079	12533.8803856322	13315.155563902	12087.2607513256	10982.9882713633
YBR196C-A		S000028534	l	2548	366.187988911845	500.701926523094	426.530547117526	404.353532092251	364.472579336779	361.169361311494	463.291233434463	375.942580856189	408.176594312607	388.775118942251	455.650958944823	442.992145624647	390.747334011879	486.693009299028	371.390419809286	388.597030693821	370.694035496877	375.464758997767	302.922053191723	334.174579941933	290.598661702922	525.759966737744	474.301090526772	430.680694747476	300.469566274104	375.390867797144	310.138946886568	304.46085129301	254.063102879537	362.346770459421	412.66609494004	373.216984873838	301.611705718759	345.054235906805	450.913155580424	425.487532292855	381.352924459744	401.069769104619	521.561081053042	347.487140649283	362.27220308947	430.433616570384	388.036763391684	369.622063931992	323.84724566389
YBR196C-B		S000028816	cd.n	4089	375.902665541986	500.545536149785	419.078556320783	363.984966470133	355.855975329538	354.754838010349	422.856957955996	310.62387690805	353.905322437649	342.623023139584	406.081946392286	402.694609273499	353.768415784877	376.881201334146	291.867718941574	293.424847315004	344.471625206783	306.483558121242	227.146227138453	258.421335548697	276.760500997074	450.18566059827	442.244567046729	355.991287974958	282.969586012575	345.24822754555	268.741300283489	286.96774835288	249.529876952944	337.392591924609	344.747960547625	343.081403581905	301.576415148436	330.379894270165	412.492639030985	441.462274823345	374.483528706937	361.340345782997	469.055030970639	328.576588418301	373.496948087235	457.36629328531	427.020355782888	380.089812781278	368.156095176359
YBR197C		S000000401	cd.n	2443	461.270179883222	665.074049945131	548.127141394753	507.807816086338	471.770133265038	434.570550364691	537.569497280076	379.870356110156	380.630578681033	356.489605076482	438.183436324711	465.633721038091	415.611655018002	425.014163358543	362.247202353006	303.004740079928	448.114879167076	353.16658069335	261.647072309435	281.076505103593	302.03088332148	536.062609829718	499.786358937005	450.075104198613	339.521887235499	414.566102878293	407.811037481937	394.707597072187	323.526212183531	391.548410188127	428.216980383587	383.97965652719	341.582702732383	458.355333760475	484.70503497771	587.22771082576	471.657988256129	474.387464204584	549.965401670167	426.475905106943	532.990452908562	592.832033299674	509.918703812244	435.049570080198	412.798834830573
YBR198C	TAF5	S000000402	l.b	5032	2600.74338104319	3551.26170590256	3243.6750345128	2965.50350040502	2844.96099360171	3114.56557967059	3711.75749193588	2998.6092329855	2708.05917080481	2416.8219123075	2837.07943165817	2651.68655091777	2433.39288482466	2614.22605055598	2267.56443046754	1942.17304766753	3236.93717196407	2878.26130848552	2293.8091144775	2284.76414875936	2181.92317780967	3067.9125754966	2931.57559557168	2651.28189915818	2101.25538390124	2562.50807658054	2381.10728210166	2365.72403453694	2130.35133416011	2644.86155444084	3226.42600158522	2975.83522576795	2395.88232976952	2515.12439313927	3062.62568230041	2856.43442759769	3068.82656230142	3244.86277240049	3887.32381269714	2883.91904091443	3570.61935349838	3816.34813357868	4135.00918945438	3802.39759678962	3777.75006930005
YBR199W	KTR4	S000000403	cd.n	5119	3823.53510617193	5144.91556935721	4525.62919953607	4187.57297889343	4097.61068189592	3796.87779545904	4558.27187589371	3581.55094004786	3942.09053911304	4058.28779480731	4071.95868395539	4024.58189191482	3744.37949970084	4010.3554076585	3654.51799719398	3321.17238177301	3765.87162218802	3271.37176929145	2495.85905049442	2862.34587358158	2920.83332710715	4210.24409533101	3992.43581776536	3941.18388849685	3514.96949985938	4233.95552159755	3725.9853961154	3466.6038338687	2838.83315363823	3469.65950484963	3548.91430480139	3613.57916897999	3262.22091498599	3483.16066572597	4039.52581132154	4267.80606761511	4545.83804760955	4877.48897532334	5339.5993601046	3846.54047836079	4076.35445914105	4542.17580772825	4566.76383582565	3711.13856959033	3924.60887690388
YBR200W	BEM1	S000000404	cd.n	4848	1325.88028631403	1663.76938206337	1370.20385590386	1251.86528670187	1148.31236958066	1111.43625908702	1271.91538417887	981.66686121766	1087.00571690667	1245.87377378028	1295.10804616978	1353.45154267477	1216.68640923026	1201.88350246752	981.913409609651	869.187242588474	1100.21207232486	1013.71066924002	806.208962971444	889.15093094478	990.466671967769	1570.55682677841	1452.51371409062	1220.28002363916	938.26079224207	1106.31723560691	930.642306373552	864.425314493147	758.590995402751	1030.3890778143	1192.62377686099	1110.01895895538	1026.16964585718	1264.23798563645	1393.80604128639	1312.94182038433	1319.84369591817	1257.78531740033	1507.05837125337	1022.75352615021	1136.86272003201	1239.10384576015	1303.40666239702	1145.42060985219	1116.56935359341
YBR200W-A		S000028535	n	5403	94.8008962213328	151.66311378718	120.98760595095	108.252011912046	99.5056192931406	100.537899870464	149.067430377745	124.561308231886	128.759823480772	106.385710451514	129.878300125925	112.469672367264	94.5727967285164	107.08211106252	100.418868883275	90.6634643731025	113.986298841111	99.5609730544644	82.7592216677687	107.442383768764	117.980156387286	104.454841617833	144.5654483473	103.502097881541	100.207874276152	106.649094920941	106.384289711144	109.730351881641	113.197045917941	104.738936762236	113.686109991096	139.792997963423	131.648320621182	107.757093145475	122.97039758858	268.64419620777	130.787831971917	151.606443816712	160.080211960298	143.922283720499	132.63432676594	204.412206055098	134.733597607759	147.407705456794	155.690346088309
YBR201C-A		S000087085	r	NA	NA	NA	NA	NA	NA	NA	NA	NA	NA	NA	NA	NA	NA	NA	NA	NA	NA	NA	NA	NA	NA	NA	NA	NA	NA	NA	NA	NA	NA	NA	NA	NA	NA	NA	NA	NA	NA	NA	NA	NA	NA	NA	NA	NA	NA
YBR201W	DER1	S000000405	D	4403	1500.00841605451	2000.84620966024	1578.15319461886	1269.64493448923	1261.24158390691	1131.16963847526	1442.51348978267	1133.08893950204	1543.64639664227	1463.72587593049	1686.99476577285	1702.09274718955	1454.62988917337	1401.65537595941	1311.68751550504	1178.59365754433	1135.00108304937	959.14644593174	722.564878557735	973.388291237415	950.186263167768	1678.64605851228	1580.78590300312	1521.63320047965	1225.96268374071	1464.51598260127	1300.71245712805	1138.74445733698	849.701085538216	1045.28877151857	1063.6855388047	1277.09561725977	1040.64033109559	1239.56519642869	1612.80111096429	1465.66921599296	1401.14797990281	1517.66464279139	1721.81831870821	1166.05504065416	1206.74100247625	1470.85667604603	1399.27984451868	1022.11506938724	1202.91334958088
YBR202W	MCM7	S000000406	l.b	4952	3244.09602680224	4189.17511763214	3580.53680053535	3183.295399289	3211.49743169592	3642.27647204294	4489.85677191941	4206.17453406485	3749.41432646147	3225.37151694913	3279.64606937939	3290.86782815976	2838.745094494	3001.38148716586	2499.13968303611	2292.41188397661	3517.71721483096	3576.68850231118	3134.39416956904	3199.56326836268	2740.2687358479	3907.37162029624	3407.05687693396	2811.49334879056	2088.15491246821	2646.38046833174	2413.81848648147	2718.49775474115	2324.6363331791	3551.08462899289	4546.96226572204	3857.67894393465	3138.17526174829	3180.07258127273	3428.83024329368	3009.10548483193	3006.91327756799	3024.31528044616	3984.66092150489	2904.91225976615	3543.60573321391	4146.18601956653	4534.0428122895	4201.1868811818	4562.15544665929
YBR203W	COS111	S000000407	D	4909	1291.07387396067	1828.18194204175	1631.41633492328	1581.5015734171	1448.62992775755	1484.71494891688	1841.61162182168	1546.06242651796	1363.47917192367	1228.4637902242	1540.67635968131	1551.62113270128	1345.72355151297	1570.52354967319	1334.30728013937	1240.76113509621	1556.26422298657	1517.63519915718	1318.35942521428	1121.83371339707	1052.85416238666	1553.72821793449	1611.81048505115	1496.38675635301	1364.00213246433	1664.3734239129	1418.63805861625	1354.66178545485	1114.01197260585	1443.0310535172	1734.76041683952	1335.65240806331	1025.88243269473	1131.852473444	1520.68782670844	1465.39090976168	1509.00426580934	1646.04103808657	2038.34521733041	1406.65214885167	1385.90923782453	1722.07815490748	1703.81185015757	1498.87378304267	1449.05709750224
YBR204C		S000000408	cd.n	3364	1260.24608695744	1833.57971855058	1695.27119079563	1522.12921716887	1450.61224671549	1242.91538679771	1346.27145306767	827.113529451406	1011.83999673258	978.365579981328	1170.85012117464	1334.93036752018	1352.43419934921	1363.68405994081	1158.75111432571	1027.07245151574	1290.84175641558	926.205714996897	582.270958054456	665.843203479346	755.737159037586	1235.35135102238	1426.6080169209	1450.52570830446	1331.04268538817	1617.07911664746	1454.1294761676	1310.63067683914	963.25938868568	955.063910887435	873.440555291958	897.863327474632	834.634352927172	1076.91167589164	1409.73995631482	1648.72447959752	1851.46408267282	1827.98670088128	2153.50514445976	1454.97049277494	1609.89515065953	1521.45611005783	1355.7718960908	924.245332237114	830.02450760221
YBR205W	KTR3	S000000409	C	2215	1751.39162717491	2581.59714456	2382.63622806949	2174.38336124234	2132.19122906165	2120.67978487877	2694.14799292882	2166.64914409623	1852.5142370467	1687.26469341276	1856.4206559708	1934.38359681656	1722.88373521762	1985.51085427055	1715.64336305746	1461.13197239765	2248.86002373704	2028.84405324391	1525.96873040525	1576.24197291904	1558.57392467422	2092.64921689059	1911.15580698223	1970.46515082824	1620.69098399787	2067.148609679	1902.70358645949	1870.45996540078	1478.2876268161	1968.04706367802	2211.93794113145	1874.25902197315	1495.41577816577	1607.66723308082	1799.29502746209	1963.22882881071	2012.45651736057	2167.09781380524	2760.67568481908	1965.33042681948	2117.36103487275	2443.20757044039	2303.85090714189	2157.21878196134	2046.3148449181
YBR207W	FTH1	S000000411	cd.n	4834	3402.99202110752	4829.67943755292	4186.35659587329	3597.470418119	3440.82963947512	3154.70895856458	3853.72454045448	2898.80920114455	3200.19853497061	2984.32622480123	3577.00523543791	3870.99084799088	3311.57478131825	3377.47437521062	3006.16484207721	2582.76430329282	3174.18361784063	2721.22647943103	1970.85783855395	2328.0273419064	2462.64467612635	3622.59118774048	3951.13740824334	3762.48496859476	3016.99382338321	3417.47274033379	3252.52982936788	3062.56334356372	2424.24643957617	2908.20630680841	3030.20191852939	3022.81073080825	2554.69740795446	2885.77103546868	3851.75434070301	3950.19694570491	3982.14120530115	4053.90664642333	4412.3336797064	3248.24991817374	3499.08271204547	3897.21641361634	3859.148751834	3065.74687189539	3093.64611522751
YBR208C	DUR1%2C2	S000000412	cd.ab	232	881.394073193617	1261.4130330308	1374.60484649943	1649.54693863714	2311.59576641793	2503.27119244857	2953.38397979984	1273.9600855549	893.42424131869	744.997355227424	927.962808650603	880.945173059105	912.272522918821	1173.83423144071	1682.94109528332	1874.48795096941	3126.19172205174	2194.17287066589	1002.95119429266	650.58279667411	626.193303394141	1039.96658862635	1040.30896272671	1040.14966896893	1075.1644614761	2048.51514665844	2617.97237682314	3160.18112089599	2546.51715587866	2032.87911118713	1220.36731441165	634.926586602592	606.760150075283	799.145499262074	1009.96686676643	1268.05342367166	1650.52621167107	3160.80277362417	5050.73936414039	4458.09236980544	4591.58932971176	3731.727463835	2321.47005859124	1045.00174749673	587.91078297063
YBR210W	ERV15	S000000414	cd.n	3137	1325.17311035281	1954.68059862886	1712.37951638282	1512.46991596412	1585.32928724764	1375.27297948381	1794.54917245265	1261.3917902409	1292.44225149996	1402.03193711115	1480.46160149875	1521.33871391263	1382.83959084814	1580.2772805377	1450.50659703918	1327.12728130584	1395.57727228859	1301.86745209046	890.576448688865	1010.43970537708	1007.21351374458	1463.17262355143	1384.03126435751	1407.13006693646	1340.68836713775	1623.82592666222	1528.36752828013	1284.73662812235	1085.0351477161	1431.79153643025	1320.77631724207	1250.22732635285	951.17786440436	1066.47796818127	1317.89172317642	1410.05473613819	1496.39174763987	1704.27339437562	1769.11425020695	1330.32232539347	1343.16539126415	1735.96577965116	1721.08802022833	1208.5699175385	1172.3254503595
YBR211C	AME1	S000000415	cd.n	2181	734.417618990516	1021.22696797523	779.962162256358	690.172907559658	631.896158081361	547.665068727591	736.966199354782	632.315533522372	758.243083054159	751.104205391707	872.195793326051	866.89235688437	796.517239918536	773.219172066735	690.411239748736	638.907793896975	497.308410756023	534.955162789563	427.908806991498	511.482611223834	445.055801975524	853.095500495496	775.637767852734	692.439906174469	592.029831902938	736.73404951505	581.907916373396	495.699666165751	405.586630921688	621.020360983831	653.484217126552	660.740146011258	511.636377378955	618.646865539062	806.504288873232	806.928333251103	708.459465513772	748.917352200827	816.493101948763	573.400689648067	563.982867223333	737.567201689216	714.525143597695	531.433940019907	648.225107568014
YBR212W	NGR1	S000000416	D	4106	1320.57658237018	1932.31887423929	1745.64886798759	1462.51489514922	1404.30386989652	1190.46515919109	1179.72316307465	785.450433079025	924.902720395745	983.98597618106	1053.26191114462	1317.2631194587	1367.14522573732	1451.98242390138	1073.93237789755	927.21609020573	1110.49673430022	834.61599423684	518.962590876966	696.46840101146	745.935130397872	1241.92666295919	1444.19945171886	1502.62114904877	1218.59692659062	1406.15475515402	1182.80105286654	1021.3298299067	763.102558692743	967.174172976443	795.955567058265	829.829599133376	852.763737210542	1019.87592027567	1446.52503323837	1717.69570706733	1761.77967832697	1565.91869092039	1928.26953399156	1251.22601165962	1373.83086201102	1292.84858246102	1214.81380337142	859.40331882741	864.035562168294
YBR213W	MET8	S000000417	A	355	756.084609344288	621.389982597228	510.825420951455	459.339262464392	460.743527898877	843.03429047298	1245.78567372668	4469.58278905913	3120.83937943975	1479.8815792206	1286.34058610188	672.096868880006	370.151089581669	388.203271985722	359.33473272458	369.663571641731	643.601264978174	1201.27888023096	3395.85251842512	3322.32355303233	1642.30928425758	1723.29488700323	771.436165971277	441.950810074335	273.59387019046	327.177721627918	332.803442635099	394.494830623871	395.786268159425	1118.07700444086	4947.64192374348	4791.62882173101	1860.14435288399	1367.13272385452	770.527375590429	460.615458539386	307.835548106596	325.533468333371	420.379134125227	341.514800880292	446.124827409228	714.644349359963	1143.87298293175	3106.95784640371	6395.85633265217
YBR214W	SDS24	S000000418	D	2928	2470.59765321236	4299.85691982998	3925.42330623583	3612.31413223858	3530.41687545937	2696.17290225205	2838.84279854493	1246.42077476396	1435.08697559746	1456.2635267716	1749.94214105801	2583.31768820307	2821.46561709207	2901.64950326728	2685.37932675175	2248.2646041136	2716.03927859102	1426.2257366035	630.234869320605	716.454439195715	812.326660407405	1419.22539259853	2561.23543436285	3537.33658574559	3211.11859779247	3951.68319414017	3524.56391801932	3143.38993727288	2055.6654173025	1684.09328194905	1065.1659087781	893.480283624645	907.074079444924	1194.23304258616	2542.34069462698	4148.57974216504	4759.43282013017	4753.44692966675	5703.61501715207	3947.73571544681	3803.95729689667	3267.08672282562	2357.50649097222	1359.67647826867	1005.23386524143
YBR215W	HPC2	S000000419	l	4795	978.486243913401	1114.09798910973	992.7618761396	911.46241183969	885.198898479958	955.725631297149	1062.74390219469	953.998482980782	864.691912804363	856.919401193396	937.264429800068	957.291085398713	816.067856273678	789.776734183751	779.227859326783	692.984444154974	915.26696379882	864.477907520846	758.889706456304	824.912348617563	755.456451152243	1130.03186429557	1022.86137462976	766.565162228043	618.811443922058	786.759469979939	724.571783729945	694.694815975772	632.298807114845	891.135415973399	989.422602459027	951.119354686869	733.17149337853	886.476798688172	952.363184113978	856.829543451547	784.681498550942	859.640285796327	1054.3018159047	793.55692512869	908.985496669944	1064.58851915297	1083.38817017231	966.34833941301	981.952680716808
YBR216C	YBP1	S000000420	cd.n	980	1057.80450366624	1511.86621551368	1302.94459582591	1114.79292051305	1085.06179449596	1009.04466373519	1172.43989890257	836.745154126712	982.85830291657	939.109327342229	1042.57971686089	1125.00165659619	1064.88901829004	1149.80324666101	986.247623251002	845.604751873625	1028.69329768564	868.125047575365	635.953684936508	706.863687487675	736.703482533208	1093.09904919865	1173.6565151966	1157.58852848976	896.962040647323	1050.33598057077	937.354981042201	902.585705042472	710.929772582406	874.019744278608	912.422199795785	897.44042877036	790.260134643553	889.75619483767	1090.07097562777	1234.33574592383	1162.95019444701	1139.05222089336	1350.36394712189	957.26055274079	1031.56015830468	1114.14795906535	1036.94075659762	895.952983282918	819.439744009576
YBR217W	ATG12	S000000421	cd.n	1328	461.442735090285	714.322628054212	630.222247427547	562.887350553307	530.983745961977	469.237891300018	608.79296441358	370.133122259285	430.491018538278	424.361961823823	526.875133384157	581.97059446422	543.233881678714	562.108482822453	543.007413438489	480.456949772095	502.833998322229	406.625435522192	276.277430719287	280.094739633722	310.271844649864	434.545047245871	533.721610711399	538.350434517626	541.790880549869	637.278771743688	587.710160197384	509.557061034773	419.307667938995	483.994140593561	412.862595648721	399.00084456828	336.412186877517	376.022328819895	534.134467293189	650.1753612879	622.396179759385	682.084382170304	723.405492185592	532.780846724429	573.368832771234	711.650928318226	661.95004280084	458.40760793462	443.825612095402
YBR218C	PYC2	S000000422	ab.n	2611	5671.51197560479	6959.33180654142	6222.39658384333	4932.01280528906	4274.34415481883	4020.55224245652	4958.34377503056	4882.22469343744	5535.46613904095	5806.09539386693	6339.50170052901	6164.03049858251	5312.4261454659	5665.03269788385	4378.00067427088	3598.53722576276	4235.81143559295	4348.37512221564	4273.1237435008	4864.83824282309	5080.86995590953	7372.40274621274	6564.88148056301	6283.66993440538	4817.49069426414	5267.98129096975	3999.75590091724	3723.83843653123	2779.21331293248	3958.21557880826	5626.12860519741	5658.67815732591	5338.99887162381	6191.30455081254	6718.49216690872	6204.5222896543	5960.13280231812	5898.05479710797	6582.21164740681	4214.33934235403	4163.3907094322	4551.18298506094	4988.56660130297	4951.65166732854	5324.95771891723
YBR219C		S000000423	n	5591	108.463628594203	145.093192612604	138.061116368243	131.47865960788	138.251690789874	132.623714755207	159.616527847353	144.860587607302	131.364192332789	112.041913283423	116.173853561515	104.604992931528	101.51390368388	118.823243692906	118.776255019139	100.623717745498	136.9367979092	109.152889467427	95.125221103595	108.174436361438	117.121469742658	108.332242124104	125.484449420042	111.945162476723	109.703915968601	120.885978436703	130.409473725	125.00385146539	118.088257400159	118.543654528243	131.194627282165	129.748204298058	112.881320773194	93.7092080733026	108.669577477141	182.738768229688	127.254065963326	147.73731167341	163.83477816627	145.886421884149	149.309022901892	181.282254179709	143.101770621553	137.951839328563	148.647135991482
YBR220C		S000000424	l.b	2759	1380.82143120665	1988.86866296125	1667.47580604113	1337.75136939842	1289.62747485478	1321.93309465297	1716.24733682751	1376.22851111216	1362.03471042716	1250.3903138214	1526.68488831884	1483.36536791136	1244.10978329015	1303.77946614718	1037.96596060045	862.863625630419	1383.8150947346	1218.10058052786	974.380425388729	1123.37935148564	1244.97395507752	1687.86184398317	1696.12906014043	1525.83616753266	1129.4682634136	1196.04664245874	1106.38963289586	1154.01440802762	965.934713024409	1271.02291827319	1566.51398868793	1528.59750708885	1260.00463092935	1309.41391501149	1627.90146627232	1665.5508548192	1570.37484068772	1374.41694527414	1573.1382284256	1184.16593003626	1427.13525321264	1633.37316076246	1641.97644620314	1526.97709815367	1707.88672289377
YBR221C	PDB1	S000000425	ab.n	1790	9990.26048849219	12613.6329354761	11501.3194084916	11077.0883791039	10194.6750731057	10678.2005324612	12869.706632444	11775.0186906256	12107.9994671372	10623.6637615686	11164.4238487189	10793.2815840521	9398.72309930457	10924.3934693177	9498.77995126979	8919.16363593555	11065.3429184463	10928.3108503344	9476.43083172908	10184.4166697215	9837.15596578969	12161.2454938811	11265.4287884426	11073.3412818219	9004.63856642298	10584.0865162029	9289.16463450153	9234.2502636726	7717.99077777394	10057.7927620881	12102.072395262	12297.2614718362	9980.82912761821	10635.2926914802	11798.3498214124	10688.4313253741	11065.2184912721	12052.7112393454	14650.7281026441	10682.0714319641	10868.5656706333	11818.8035311298	12312.682847638	11518.1051637536	11708.7798424864
YBR221W-A		S000028817	n	1153	85.9710027902224	121.744307727537	96.4420568481244	98.4216655890564	90.7034668546784	92.9988987806665	120.549411015842	109.228187732366	119.061743036983	93.4175598419597	104.306796055595	96.5018976533817	74.5868574802378	90.2685697775404	96.58129389439	80.1595954811325	97.9956191469281	87.6570986199134	77.3605500542808	97.6077286672295	95.9062964010762	94.4485815046644	116.017403870402	89.2656368421907	86.8951722511695	91.504772924105	104.795530423492	105.578551923137	96.9820907258455	87.2979331110727	94.1295435779509	117.177364194779	102.909703193842	88.1180570027972	110.406928427728	197.245570843317	101.676913813352	123.72213353237	122.303596692149	114.981192842639	114.578102018738	168.865470412537	107.787566312286	115.395732484173	130.457481733826
YBR222C	PCS60	S000000426	B.D	3531	7945.15830828119	9104.2755328468	6386.86524229685	4216.78346457759	3140.45195134557	3118.3336810636	4306.03879941735	6434.5465533145	8763.36526167132	8414.3150989348	8689.55240295729	7711.05639995052	5357.62355953158	4635.32035872291	2853.60092784511	2077.28609183738	2889.76913514653	2936.1245674465	3829.25982331098	6347.71549638654	7680.92506643608	9547.51719668649	7650.6218346762	6498.45657521121	3630.69708885805	3216.87915535161	2507.65962973235	2401.97575176483	1785.48229713861	2505.83141122676	4997.66023879135	7690.33314952478	7705.44622511475	7798.41671884202	7807.10334913074	6092.50087679299	4754.8035324353	3610.96575670549	3619.76244139808	2245.36093441917	2498.08990319195	2834.67874686858	3010.17283955663	3211.52129332141	6181.05814398879
YBR223C	TDP1	S000000427	cd.n	1678	557.942762856655	877.117791811677	783.747677121055	661.851984533225	662.014041189004	574.952787664162	697.653130230548	435.948163966071	489.681489045595	464.146515233582	564.69285209831	621.17943395022	566.635965589637	628.141531092295	524.589353432951	444.747916266911	629.404721577895	457.124822232528	293.178440817016	335.988824503129	416.796311912304	601.346661932688	638.685846001697	694.473588354381	534.904404722733	661.225865773413	606.486604296149	583.809250376884	419.434788905759	498.290581146316	490.053361676873	458.785052721528	420.551158165497	482.865716732007	628.6949999289	812.94661551398	717.791396977115	724.84858769887	935.45965058588	662.258719168032	672.828345532854	727.786825973088	636.543996530024	500.14869156958	466.52951247836
YBR225W		S000000429	cd.n	4090	1535.55815254359	2410.66338101576	2169.97941322747	1796.06511418782	1846.638028935	1591.15196469594	1835.8184677621	1143.20530050592	1430.41214911366	1402.10782987272	1511.66619062894	1624.95986954693	1668.45740826731	1731.17276261146	1436.18972076907	1212.29552031172	1628.5283550774	1216.03917311996	767.961640846522	1026.02652163871	1188.9704910327	1563.26258099524	1674.9882690159	1909.28236504968	1629.87723014452	1887.7108820212	1743.83715628638	1624.76584353475	1204.18158622103	1201.04770855807	1171.35651140213	1190.62358708566	1269.53528201068	1268.55073029956	1639.22089516326	2105.92336833336	2225.27497174059	2104.96046439391	2349.5925206676	1737.37088615325	1802.73297648568	1907.44870862167	1705.26620551148	1258.54871868098	1190.78266030372
YBR227C	MCX1	S000000431	l.b	1853	1392.13278285193	1574.76218626361	1404.1117066274	1290.02104809708	1245.10547280038	1231.40266063691	1519.73857118312	1339.54798041952	1379.3898662914	1513.03957223035	1589.67108902791	1380.78617547052	1202.56246553529	1306.21903332719	1118.28384157022	1005.01351017439	1215.19174096961	1138.55896324336	1012.49936584671	1052.96107708487	1095.45689394838	1697.48412814835	1374.18827774356	1075.6358710577	966.846394390884	1151.76550841781	1058.83976656813	959.127729758767	862.281237629684	1184.0265605176	1374.86404858048	1317.9139207607	1165.90908764238	1409.96599664517	1424.13318007861	1260.85204829816	1259.42345060874	1378.30502358059	1595.22462706974	1114.25078230739	1291.72936969677	1523.27375261736	1579.69533710523	1332.27778501416	1351.49982040556
YBR228W	SLX1	S000000432	l.b	247	463.435338553456	543.69665392017	469.525718754386	424.336947743391	390.414507657596	394.767741527923	454.558062413596	368.770992198308	429.431983553016	465.163696244233	488.812789598522	474.673464176063	430.806271456681	440.847872889841	401.915916286567	347.861949061852	372.941903059153	391.389532064045	308.641556287066	347.975747152757	340.559741080606	566.573174778076	499.975196395089	408.247195633205	329.213146993878	395.903711334621	331.539872422083	316.563126018905	266.127442746847	388.605101343385	419.074630799813	408.608348582805	341.930197755799	442.732713982161	527.899714338077	517.669592162367	442.650672112	454.284857342	543.89954967001	390.471096608524	425.2896966412	474.96925773156	471.241875301354	381.831107038015	430.290662001925
YBR229C	ROT2	S000000433	D	2497	1975.89535167246	2637.02566044456	2433.95906417799	2245.16410534652	2058.18786709597	2011.62677975232	2385.16195385878	1886.09801894069	1832.41763766308	2010.63977924172	2151.94492700967	1959.87165459501	1937.24540355451	2186.63402080934	1849.40489696819	1631.64386121491	2078.11013022282	1913.08231574185	1422.74013581879	1359.07821468903	1482.89351026702	2237.94430173318	1921.61805542447	1952.92515096746	1804.03211245264	2130.80610775453	1810.28902493257	1669.26092672854	1304.63843036977	1871.73870184781	1909.87013877884	1622.7004996234	1460.05439913417	1751.07159890579	1916.51870105898	1908.77267193962	2102.81187843086	2180.25933332022	2585.96308808581	1766.4308592756	1945.44930483902	2071.9587556952	2114.86682380043	1785.05329615755	1757.06903177489
YBR230C	OM14	S000000434	D	2122	10409.9892017114	13470.2540422918	11491.2341549667	9918.13342119993	8764.57809782404	7792.47764726351	9171.30581074805	6550.18133442206	8720.06567699053	10273.5980131226	10919.7591348748	11033.034017565	9226.96049765445	9564.27710956308	7774.02718446664	6537.04125752493	8337.17442596476	6463.2385996731	4303.15479186209	6160.67945170949	8402.49936102248	11691.768355246	11739.9732739695	11087.7144552747	9259.75317349592	10426.0927046923	8998.27526419858	8273.75690062023	6284.28900535568	6547.87322948251	6287.39420779908	7150.03624718745	9719.4523778325	10570.8642032664	12785.1140614497	12512.4655997063	12826.7333786277	13053.5004716376	13869.4990736984	9517.57518969352	9780.3094628549	10115.2490867325	9625.07681071255	6998.85466638626	7890.83189602868
YBR230W-A		S000029722	D	3204	4797.23410219317	6908.73036633547	6426.97776043235	5527.52450801199	5587.60223595347	5647.50285731977	7464.40461438283	5990.9830666898	6039.54519338488	5941.99016363589	5955.24603305423	5451.57908240593	5074.9436444151	5828.69061163514	5424.89619668742	4911.44062652491	6004.1466369235	5901.486353507	4463.97188771351	4433.47555552825	4509.15983352695	5689.26745649063	5167.19374827118	5545.29871292415	5412.56678361714	7000.13322032698	6534.77339341818	6166.15445160837	4997.7234354491	5724.95514386709	6426.41193381603	5692.84671290155	5182.82524782483	4942.17000066482	5936.65323698319	6532.46000844816	6919.89766701549	8314.54076828154	8820.50371077636	6699.90274952556	6543.44882019103	7863.48052229867	8383.23061791335	7237.6305356062	6702.60009215181
YBR231C	SWC5	S000000435	l.b	2324	756.276766787503	933.331616796829	776.694385243157	649.140019020935	676.826615847242	682.622263268866	851.140978648624	788.720143420719	755.606118095967	740.952437343139	832.630301137982	781.654843179867	605.150634433308	608.689842773093	524.379884776347	470.028890262768	632.809232933928	589.97064679354	560.049548669284	640.181617885946	642.486008631748	883.897124196188	765.714359891581	624.888939504271	484.426025064204	562.029191621168	524.831247449328	540.278925634043	465.871689717189	627.36256077825	844.140605455903	764.997476923181	760.246535552637	812.963101429956	826.703898315165	876.874221072352	717.208364782377	720.081692060671	814.907131181043	604.947274905412	716.598671299911	871.028869632185	929.523468874985	868.25171967168	1025.11994232396
YBR233W	PBP2	S000000437	l	1316	766.160549945334	925.830546687651	748.165639677827	649.180368510898	653.746836895013	625.701574809727	805.195101767194	700.099499781951	696.718637932867	674.611485055455	745.743742283571	692.746212350834	570.323131677646	557.647171092345	496.984762244913	451.074632814629	652.511954958138	538.067014378065	434.985876969568	565.087307235316	591.235821952982	830.260281676487	791.776218110701	615.040697806958	500.586008168866	549.781637578344	538.091289331848	521.757111948021	449.315194717581	589.40210396269	633.954286280008	711.13509465367	618.259431969035	664.217905046478	683.71905694161	723.277975469279	682.736072793255	615.994399392303	731.339299551036	576.822614175249	670.808338264497	737.685117823393	757.885595026324	691.982826718273	750.64087928217
YBR233W-A	DAD3	S000007595	l	4689	542.2462337093	772.017143629753	676.331962132203	606.521322427707	671.828633905462	654.912069698764	915.060184654183	826.721724295755	708.813224700522	737.848916001061	642.201453867411	617.522978916183	606.107749528774	678.898899559472	674.640036722301	637.783856904489	654.522838994661	735.618799339737	578.491640822734	539.900272977263	463.002690167129	657.246597472007	542.885547120415	562.014099929649	565.336607556824	711.054904506924	682.735110070843	565.977793052822	506.399129005532	891.688564167325	963.120110018956	720.001635414323	515.74998258801	473.829592365292	564.31544832791	593.846407304523	615.833036570979	706.615627832332	798.348109114389	552.995395544741	634.564852390971	914.27712678104	980.9341500042	842.840219721929	771.650660274803
YBR234C	ARC40	S000000438	cd.n	1333	3617.67850699364	5032.58334323878	4551.47036644871	3924.15564136992	3915.07775313158	3494.11991507696	4353.12447586842	3183.76043951052	3200.63551118045	3072.67363242259	3604.11434244125	3843.45712224539	3478.24354364857	3988.85316632965	3388.47210007504	2839.55054842684	3811.53937747422	3139.49485961671	2311.76951560235	2447.29335098998	2537.60945345478	4104.93029753305	4229.12999953462	4234.81401116349	3334.53554165162	4167.83522795601	3594.1835884167	3440.78204002446	2591.30808404687	2822.87142179869	3292.45080629758	2997.57058169132	2798.58605689083	3449.04118395568	4368.78270434105	4382.84550243423	4603.10650893093	4833.22781146226	6012.97016258946	3988.53796331615	4157.84034450368	3959.77528134785	3926.49091996991	3301.20314528152	3122.42079852662
YBR235W		S000000439	cd.n	3829	1188.18409883105	1587.87206519332	1474.10759751337	1229.79917561802	1213.98948993558	1091.86876175101	1478.28304530852	1056.72009381191	1081.52555140366	1237.34134662294	1323.46658812253	1286.86445320054	1136.48703898315	1232.74584995981	1036.5661899296	928.025447791852	1262.41167749107	1094.49102886676	757.79996961328	768.475890269964	961.783661638561	1432.63810966892	1208.1083607782	1144.35610832365	1020.75492653537	1212.03233394538	1110.41365693315	1055.94191733731	850.986600523444	1092.32518480992	1122.59541636056	1012.4658704823	1007.08644832186	1167.55732933814	1300.49780292115	1377.62924354193	1395.48896186603	1460.09418703158	1581.03897550999	1174.69261408389	1256.12970415081	1403.36918843218	1445.3453828955	1148.73825321093	1104.19833718569
YBR236C	ABD1	S000000440	cd.n	962	1936.77120171244	2640.24634294506	2081.00111698143	1812.12498266358	1689.37065488076	1542.04927136104	1896.94753410865	1432.51876396552	1639.48819158594	1825.60623223871	2090.92466429668	2293.94604695788	2052.61441630373	2041.74328573797	1692.9814376216	1547.25782449722	1464.66779977597	1330.98194893043	1053.43640018254	1195.16949797447	1135.14675176406	2072.43425213629	2065.82940491704	1924.46344084692	1687.01674802596	1943.42918644115	1596.05294345959	1360.32658138503	1135.13708479105	1704.56383078877	1685.70212753331	1705.53168011479	1273.09875938009	1596.85950152223	2110.22559103521	2102.38485027731	2128.80758783871	2053.22511454315	2190.87160800474	1477.95981156749	1521.89741570072	1944.00992333087	1988.53491656213	1571.31947009498	1650.73895969014
YBR237W	PRP5	S000000441	cd.n	5139	881.741271666245	1151.89988257368	1076.61271115887	1015.59261893035	959.878392031668	925.539707897777	1082.53258909462	761.949161669631	753.415530093423	844.629864857484	872.831234870073	892.967486564517	859.780530175715	960.842757891205	812.121079011021	737.145503525073	918.424042353826	784.174389000737	540.575984478155	595.604493596196	614.194147501371	973.837138227937	885.07205311567	812.389661698412	704.453025076	900.21676374921	828.35327068352	766.547105250173	634.108374738362	845.042565624905	836.605314240384	755.4911617337	678.050296361953	804.628331536726	937.420255433026	970.050673935403	1012.92285446591	1126.65974901423	1258.69118021248	885.560794751651	1027.73394810821	1103.22851030801	1156.90811766808	929.516888204	814.431222692245
YBR238C		S000000442	A	2819	532.21918500911	760.894522453652	753.719343996093	594.133959128875	565.142883012676	711.605851139743	882.744810877405	709.02919511693	429.555475154677	501.953060000511	600.682849363988	583.724928563705	586.235974487228	645.390213034922	440.669968351157	387.72901574602	738.097788217011	810.980710080973	751.359647456384	477.23363598444	521.625681692167	694.752786503584	524.899792574347	428.605168245234	427.163513980483	480.81207563753	460.262853786992	523.177140266716	513.300637980126	818.096812034313	1041.94999837357	556.56829240568	471.16307353098	576.062799931373	512.635737783433	529.896705105901	523.142233605262	477.260622887683	586.585365711212	507.542488094222	627.186227003726	772.301524848016	893.827019706086	931.038300825775	755.56809798587
YBR239C		S000000443	l.b	5231	890.7811721817	1223.66878554073	1214.33424564691	947.010015999184	979.772040622369	1015.88728752884	1307.28641209815	1028.98258342782	978.524064966406	968.47046662832	1024.56728171683	975.895952189796	839.567952974912	897.629159719006	780.285333882482	695.190901800237	1037.61525000839	947.613759409724	783.644191212351	818.668471098732	876.656916791816	1162.31900776941	957.804440414386	804.157364924375	699.140968492019	825.391631631765	864.520452864697	886.030656861145	756.704365228846	931.31415464106	1124.15921336923	1017.22111653033	877.709908182383	894.077482324912	905.683526146034	989.621837566745	932.534492166457	999.644703578077	1134.04522156086	948.244555258289	1070.05601698953	1224.56893017638	1262.88071415473	1173.37577810988	1073.82557243511
YBR240C	THI2	S000000444	l.b	3001	3273.59992668388	4026.36018815302	3505.7204043052	2951.23091797867	2695.22188540081	2859.60844910057	3534.55474817317	2834.37288287986	3245.86427537737	3093.71113530178	3556.02568959573	3289.85107018551	2672.11191992064	2751.48807559486	2164.31330995045	1974.76680244312	2976.11707582542	2539.40139381072	2062.4166980963	2585.21544432068	2727.36226398341	4148.02831256548	3432.18061825663	2962.08276833333	2211.83431290761	2403.75582314828	2344.07373504898	2496.42288502273	2093.74023139749	2604.32068838151	2952.06500779132	2967.31545225592	2721.9294232051	3306.88546202563	3251.673696796	2983.2034216121	2935.97258654674	2726.39386596851	3343.47654266036	2683.69540307989	3033.86513576079	3418.92259944789	3514.50174693756	3114.45131967879	3332.78075857487
YBR241C		S000000445	D	876	1086.24555270077	1772.10299283016	1697.94430542813	1506.02572974484	1422.53019174825	1228.84596813772	1514.38172090534	737.996002850907	941.814344620436	936.567577503229	1157.05921150437	1363.95083722841	1229.13053845297	1462.61718922997	1237.2479284599	1137.4224594507	1390.66967262734	886.528751535927	495.017785615053	580.666018944046	700.809077872206	1073.39628538364	1363.78726818573	1663.96957053692	1515.89388914758	1854.72188288967	1574.79340682962	1467.51593520173	985.968342052854	964.066210507623	787.20542048285	765.392284077377	745.233725557613	916.794977478324	1425.61934299823	1859.0386262803	2170.79501466821	2210.37675102379	2732.60495335649	1855.96452997944	1784.74938679041	1677.22204299198	1376.902744564	914.28477860827	826.984285473507
YBR242W		S000000446	cd.ab	2113	1354.82403614192	1879.02298652918	1528.70719165619	1251.62636746852	1146.65416463907	1084.6533142643	1391.43453357346	1137.58984129512	1148.39281547399	1135.16590940745	1492.94170557603	1511.33738811963	1373.93886973076	1371.3055425597	1198.73673324287	1019.3441585132	1146.19964719922	996.830344288514	843.812259993996	848.914875263059	812.547833711384	1420.09413924596	1483.06607696193	1363.77871220205	1148.23990543398	1271.83485721893	1129.47492138045	1042.60283837424	818.703113534172	1079.24122781898	1291.66673838387	1140.32391789411	867.27486041185	1132.42666010274	1491.60572307559	1442.17403626558	1341.82535670909	1426.7123626266	1560.59913780954	1069.56655238458	1237.55813175942	1444.90091492907	1513.95876837653	1154.43984791789	1212.9731463476
YBR243C	ALG7	S000000447	C	3775	1666.89009406876	2384.94449446684	2005.37164676723	1700.07592050549	1634.41520937579	1547.14794566972	1942.57306218218	1406.74093626373	1472.56488246086	1494.12926494861	1796.10764137728	1911.54507134012	1608.50767702345	1739.4257492005	1339.48908202359	1197.38537460322	1628.15498387486	1343.96747988021	1024.64150660085	1234.83546252903	1269.98493033787	1993.11459471181	2102.18411241153	1758.24654852462	1403.87458136859	1650.46305190988	1371.68344494975	1271.61864748272	1080.12309239468	1385.71204670641	1509.90908434752	1483.41072184929	1326.06389672829	1588.15126809573	1908.85210739336	1959.30411275015	1922.30060329275	1837.76741764689	2164.76004828115	1472.22839801647	1573.35977810221	1807.35585941184	1790.10030275303	1581.52454269863	1577.05230474338
YBR244W	GPX2	S000000448	cd.n	4451	413.618818034236	632.553602285695	564.135718225451	531.288346186233	482.339551765079	392.231974756743	504.987238464513	315.080411893803	309.136146217265	314.513278460599	400.12886912551	469.338905742365	512.525126389015	620.865717966598	560.461871357625	508.294691515623	443.594787727045	366.69934891689	271.88641693053	232.376582092244	247.646190292252	445.9692992612	505.022337382649	507.508725266858	503.501762908234	617.463128883446	515.839379086815	411.9274598818	353.946645112996	429.734908940767	366.780563984881	322.3224781138	249.981545143282	331.231110140536	422.087561272937	575.979429222805	606.548839196661	659.968209972363	686.930540208728	449.410107735603	469.728161587413	579.627315170749	486.196970338226	363.455500068584	347.451793604194
YBR245C	ISW1	S000000449	l.b	3097	1298.77780929529	1616.68513764384	1367.03473129098	1211.61702286604	1170.86273089156	1207.6612680826	1500.5312011531	1422.20893171649	1357.62910679086	1421.52635727064	1381.38802627216	1346.55928325046	1247.14887781723	1180.74583524015	1073.92364414687	968.545224959563	1197.88531123027	1203.588263929	1074.44972187133	1139.77004454692	1031.32645696487	1641.4919365233	1387.86668007612	1127.66777942211	858.754986023363	1052.26824920837	940.493222429395	865.52354686844	760.382821522473	1234.25775206056	1530.15765772555	1398.3931085937	1177.50891977828	1333.74714387179	1399.87193708446	1300.93611526075	1243.61532362995	1315.07326574842	1479.71568388005	1054.9399309132	1194.70096469899	1390.79405232268	1480.67043741535	1408.61266055228	1443.18166134937
YBR246W		S000000450	l.b	1604	761.93548037977	1049.61046904044	1019.03754743994	847.3571763064	853.848162706125	945.904316666847	1191.97143896226	999.693514447234	873.348177778472	750.128605199644	886.169795059544	791.494142699662	709.260071036112	832.808664155887	682.35133750606	640.66040708158	926.383767490107	982.275461498712	826.62080702236	752.298834552876	746.657826425644	1017.90471539461	813.836109354336	749.668917580959	613.996625424149	729.193791796721	720.312581853712	748.598194622845	623.959430566892	919.041067927268	1127.27335181678	915.51837797076	668.829914243877	751.640470666453	770.802552899124	776.892383964485	746.296231333058	771.182591071685	978.293502362456	724.124846381551	842.996884299879	969.444167989375	1049.56360334349	1020.03295539031	991.233321948144
YBR247C	ENP1	S000000451	A	206	543.141420149816	573.76675873813	676.65058970258	616.623644655817	654.602816116767	1026.14257586284	1368.93496462981	1513.97436343022	811.393795623566	625.375313421095	699.0682405404	502.385507604356	433.595579604595	569.775572037816	513.90082889894	512.836513864551	937.0550879386	1212.8506199812	1306.52769271878	927.461919676378	672.288896376541	939.439761406655	563.860755772766	317.855893452887	293.464332024513	393.487673217604	430.151646252808	530.210602544011	607.813267215713	1127.76442260102	1816.7193841382	1190.69045388076	634.49552655803	685.059149442565	485.429800965979	397.21197930802	404.456635373008	473.631619905266	643.430771494621	608.876843708272	840.495012525947	1094.62209508555	1408.85713329112	1581.00376355006	1575.1578015194
YBR248C	HIS7	S000000452	B	3120	4157.73226656497	3903.00164000782	3083.03238140587	2443.42599187438	2313.27195947825	2853.11032679396	3809.8172628611	5145.8628589455	5691.44000652962	5698.01170395532	5778.56077707075	3911.63200754876	2579.06722320926	2425.68799606832	1887.94995824878	1632.53188815437	2765.80929777858	3260.44628916697	4021.53563309079	4932.43433240048	5218.49868958845	6801.72799371071	4615.99276241152	2758.33442358479	1878.37565316227	2125.99818126838	1996.62392746885	2138.88115983763	2245.86817939763	3353.09785850115	5909.73330100878	6138.32859489207	6052.5269296604	6338.11899018738	4966.43593531018	3215.5224849126	2925.16861782643	3035.67153025615	3330.14457145699	2820.57324269985	3397.07711751585	4280.57097968482	5009.85634898639	5545.28909611355	7295.66486496814
YBR249C	ARO4	S000000453	B	4051	10086.4277548391	11926.1203801617	10229.7660810621	7608.73016519483	6336.53064635248	6388.43379237978	8345.48939961413	9489.37830092155	11311.0857613163	10584.2375847696	11965.2585691177	11262.964270183	8782.95908971185	8927.32697896302	6325.80421471681	4718.63248917284	5811.0126223208	6796.25304226647	7325.73736073379	9676.66801662268	9949.48316770225	13071.0650827264	11978.8362146078	10037.9887657687	7324.96771944405	6959.57146835181	4968.81058661028	4638.18309772191	3946.27547370628	6665.86983062419	10376.0207205051	11423.3266495463	10330.9782395183	10890.8077831651	11700.656878099	10043.4084254279	9003.50807253558	7842.24411037222	6954.63166463482	4364.84732477083	4975.70017607401	6899.20504466184	8908.1027385521	9113.93128756151	10963.6937358952
YBR250W	SPO23	S000000454	n	4039	152.386490332059	180.942153497533	156.188078840017	134.291090998573	123.886743921022	134.742317909383	162.305702537589	156.531951824362	184.489506499601	162.501098039123	166.988193192186	165.809045654431	123.440154263657	122.901537133925	116.518306895008	101.776635735246	139.899689848336	125.105041773887	107.100445887847	132.797627543644	142.129238918289	161.858466265139	177.951424232176	134.610394722466	121.931730748718	129.27568252076	132.748675015991	127.304131402005	128.954799683017	134.969698863165	151.581838415832	170.237655032119	151.449799735413	142.021769828294	160.82874058665	224.152562156941	149.757429715303	150.991823131829	173.882741453847	149.646520009358	146.290521966207	201.215094010989	154.568805385205	150.285687857901	173.295625674115
YBR251W	MRPS5	S000000455	C	1431	1367.23050595532	1794.67028487076	1658.48132858224	1370.51831207022	1385.11606382589	1272.68001415756	1585.69224136137	1222.37249002897	1240.54435723216	1221.47855102206	1349.03480221726	1405.02901747005	1366.38165695064	1424.16198158777	1248.87012393367	1081.35464229453	1246.81107275221	1110.33143818873	876.393006088249	939.907594639228	917.729171140406	1615.72351184742	1462.19225038355	1473.92879819952	1212.4682147308	1534.81085251981	1350.7702157516	1218.71673379543	908.681969232747	1123.3678431821	1349.15379015239	1114.8096632392	1062.21483021769	1285.18187502336	1569.12038955582	1674.98595347316	1681.37710600188	1828.85391269326	1975.98112771825	1375.11540803621	1435.88560695317	1548.1558302312	1551.27320028094	1246.7662905054	1207.8047766748
YBR252W	DUT1	S000000456	l.b	3854	3073.17195634776	4386.89298328261	3623.86316682666	2976.18183916497	2908.21614145825	2873.1025774292	4149.68796960591	3871.73495934113	4170.190945845	3888.66291747341	3974.04238902083	3455.39036436663	2997.0542669398	3204.068454093	2742.51154321665	2351.33894916704	3046.74397207246	2981.83832288474	2580.20429398975	2993.37628438718	3159.02394095801	3979.79739787926	3204.2874908128	3251.03725285997	2629.07749025523	2858.94388221817	2738.29286000317	2580.72449521962	1983.50662760209	2791.97993306074	3658.0198263367	3761.98794993541	3021.59023431365	2788.91542207041	3289.93014281468	3037.19186093915	2989.62823388312	3244.72747637682	3439.01537355316	2419.18978671568	2545.59961604847	3308.97417726638	3630.75040496109	3533.89143104593	3874.06811911435
YBR253W	SRB6	S000000457	cd.n	2219	788.349378408468	1053.28891274817	942.946298798766	783.378443466365	782.073396716536	729.759290663215	885.27320586273	662.388377378402	738.75456179097	804.278892767934	793.578766492963	872.28750845985	871.732327967163	851.752404056664	818.017306617062	735.611115313484	698.57671644439	675.894017358555	514.364654026304	514.661185094017	497.154431611489	819.318884896543	760.665070813759	750.486509383927	685.106571813838	883.808532079922	724.419087914845	675.649690043518	531.669341798823	799.85620318672	700.392683855903	700.757597534721	607.47352564063	645.339793339504	813.792586660304	874.564119020082	892.78365653226	967.026570436133	1105.32132783056	737.867547766444	776.750347562953	959.48043799797	973.796375995075	724.484432120277	729.346512504682
YBR254C	TRS20	S000000458	l.b	2547	935.874826906363	1298.5412191225	1116.06608146833	965.43253150894	963.886644059318	914.362554682545	1245.96969836693	1094.16370545905	1009.87793140351	1009.03011942237	1167.33679739268	993.564545700035	913.046026495253	1003.93059166785	893.297034133793	840.452900639746	899.569927560295	891.419205181445	726.884071922179	762.451097503458	769.544073328398	1130.63505724775	860.262443255567	840.205436541386	724.10346904137	925.429991597753	869.095434447833	830.13653889582	713.257570807122	962.860933957027	1099.95527301139	935.82828640299	745.17330256571	700.100402429932	804.743376767072	825.241741674282	771.612217447265	904.355420017722	1035.48338076642	734.542480339203	837.745155916293	1123.77469922689	1129.92254985718	897.81191227184	949.664003030827
YBR255C-A		S000007649	cd.n	2736	2222.04124961082	3219.89444862669	3023.24259791084	2958.02453344492	2809.1120583843	2759.37586803491	3298.47910032328	2359.63717035052	2207.49498734745	2249.78941451109	2431.38742692664	2386.86822337966	2312.96149146274	2676.39949591557	2423.53345214062	2187.95673731936	2789.55530187779	2514.30737801974	1807.2716139553	1845.48538534539	1756.31435094327	2648.56098016449	2605.21706159207	2503.95038449243	2379.47737213228	2811.47899066723	2566.3671594445	2380.25968021587	2093.13186125615	2581.61476290271	2611.39188962194	2330.76141297086	1980.70633524908	2121.28915152922	2506.36035280423	2874.98804849775	3135.04170419502	3363.80785894532	3968.92651858809	2915.06546816206	3123.45773834683	3602.43767325757	3616.26696553831	2958.75063565375	2897.51477593429
YBR255W		S000000459	l	4524	908.562091092403	1153.78661654406	1054.21676855683	887.927962895666	961.699431258756	879.903255242229	1097.48182675365	879.835432927488	907.401055248368	887.669816328875	888.730020410667	877.673557445143	870.63886960198	908.827296015396	835.568381937634	726.89241325018	915.772513501363	894.091187038014	669.329921219063	688.700025625579	696.718896739387	1068.53686275981	847.600554962661	766.595499293002	707.710528496248	974.446340152779	866.736821493116	805.85459226361	663.540593106141	833.980081991899	948.179726186531	798.90557692085	728.08398740295	794.672784153517	914.150458331998	915.985660972284	938.052262904997	1086.56143401287	1249.15078133603	880.507779452317	1016.08978005132	1162.88189840264	1192.14447701906	994.11534691027	936.107951625663
YBR256C	RIB5	S000000460	B.D	4068	4884.21295673773	6396.98372451105	5076.03297972701	3437.76371846666	2917.43748543155	2312.10167412071	3144.1130874499	2697.44469912365	4369.83197465425	5028.5615510912	5703.21439544503	5722.43610803273	4513.39981668348	4518.81319575417	3361.2643340447	2566.89282316168	2619.56475428467	2414.76179638068	2002.74912166217	3028.33912127338	3766.51219860376	5534.60340087	5414.8758656735	5425.16511167386	4160.45577590277	4072.35047786047	3091.21010093875	2608.46382087444	2069.43186233797	2790.50810351046	3143.2359576696	3633.72034530864	3914.31456357165	4684.08688739406	5896.00966524513	5488.38399351169	4896.68893186595	4730.34879506699	4434.83723438706	2897.34674439699	2697.88534080696	3405.84928101172	3506.19222659059	2662.05556543379	2633.00361718063
YBR257W	POP4	S000000461	l.b	2074	719.746375965148	863.067038027002	727.498421323481	527.559991905472	549.292752165617	584.130883869917	761.451358243938	631.144829351805	652.130286046598	709.660654193848	761.546363077837	757.586523779241	640.593397400531	675.791239815305	596.721747390775	504.21995289676	547.920699574079	623.071081595357	536.119928980229	532.811808095345	489.520279076564	907.055227202808	768.507780323881	571.243458012319	469.513555686283	562.213151668869	517.621372416503	520.009435503972	444.119403309491	652.350386498147	702.403899807235	585.049149225764	532.700353808611	679.705902938269	698.849515597465	662.452656425396	557.4113721191	632.517102125635	700.348356347835	540.010584848021	551.276077502161	711.669854261668	789.434036280149	627.848878792239	611.182535604165
YBR258C	SHG1	S000000462	cd.n	2524	281.631521213171	388.145183421515	318.987782048642	289.368630084585	272.399808828299	273.288917207334	333.788285305687	268.973887367814	280.247787119484	289.448810605903	325.90821619928	323.879600378297	296.827454187565	317.370172621278	276.069993833093	275.188811675744	264.935595860345	245.885921345137	183.915094434638	190.346116561413	201.075132772151	319.068062084435	307.463670640652	264.646440663901	243.705205300254	292.174194975612	272.80118837024	250.507769466625	208.182617128332	256.655741246866	253.610471446695	257.058028781685	199.587852653882	250.220744040891	286.110887035612	345.04548395695	300.034157590547	307.673755155018	345.253817117094	258.141145006	263.053196454118	367.698269127805	322.689328912636	278.864933423581	286.977517914185
YBR259W		S000000463	l	1240	363.097995050182	471.565009327244	412.122761254969	370.702098281471	383.412813501665	369.010076937342	449.90839733292	322.272651737136	332.803549299844	360.491434762476	370.746864333489	395.887739871096	366.040930450612	376.806606505938	357.469707894646	319.812519885076	381.619999768033	354.657166578001	234.845315525062	230.016973796973	260.274807730697	373.561436662927	368.669634070136	306.789272751174	299.745277310912	345.751126159789	311.439865769211	298.504903950928	264.77755393134	386.263802791676	372.441031258351	329.880363665776	245.680460896372	272.960695579245	348.428613872368	369.680330323855	350.279186814446	361.565160986732	417.593179271055	328.349086770965	330.552651470004	429.173909563971	414.559610986028	357.175910620572	311.341849072215
YBR260C	RGD1	S000000464	l.b	2606	1708.33819698504	2203.43646136778	1954.85679003011	1676.90135149324	1671.98409735378	1686.039263056	2027.83457577452	1635.10062604815	1549.9913286451	1499.94427358575	1726.14105541481	1688.10582642671	1452.35971062183	1484.19499695541	1282.19646377125	1150.46475455924	1627.65161713926	1428.54124957411	1190.18145301235	1256.5886487607	1348.41915230894	1959.35367261745	1739.57717120657	1581.30312856503	1179.62101602387	1424.44379814885	1417.51557688781	1396.96702492245	1105.28948231471	1448.68682793142	1717.1756050464	1503.39753100506	1390.9150634789	1585.5589883527	1684.57597342358	1681.53197591531	1581.88498843225	1600.89900791309	1980.37534817028	1460.48542580208	1693.36313661657	1847.24723420445	1846.66189336303	1645.29015137819	1655.46785193728
YBR261C		S000000465	B	2476	1184.20387416806	1453.47620946467	1308.42390876159	1130.35769729961	1096.02201588244	1123.22471925357	1401.39205937754	1340.58592022555	1201.50967581359	1130.43608759679	1255.85166200593	1161.74502923815	966.503013801954	1067.48188124025	911.691443929525	765.471844001547	1186.94171225269	1186.90928841697	1111.01303255505	1203.8699503073	1158.07422034303	1634.31233426037	1250.0759448863	1055.79106576205	790.749758101804	931.0793454753	906.226831794353	882.701869020859	756.55173254947	1041.55646860647	1570.92643178348	1360.31825608798	1202.80045091495	1381.1222042334	1285.12945990576	1196.9504861138	1136.20532790823	1144.21195251018	1338.84600420773	1025.45635077046	1144.25761688371	1298.10724450993	1444.17358174977	1460.09504646432	1641.91524121061
YBR262C	AIM5	S000000466	C	2040	4101.28452382072	5682.85641110586	5268.13961415689	4745.85856276708	4701.37101433775	4567.7873076262	5763.2716066095	4398.73055381074	4360.23749443559	4317.76848422724	4465.68317041655	4499.88598263412	4238.53398382026	4961.27709744658	4391.78796826901	4033.24336199759	4771.29741699501	4706.75138481978	3695.30897244665	3598.41636525673	3430.88041228064	4950.16121882841	4583.61932066196	4587.1740525524	4403.9647624246	5326.61798434681	4824.08378245085	4337.75530408638	3514.15369282823	4593.36291275044	5063.70281871122	4282.88382717663	3703.12998382259	3952.14782786539	4815.4794304967	4984.55830408134	5286.96561513924	6012.06980809399	6730.89675653982	4780.90585157667	4733.13600929742	5618.63944280591	6074.75383591789	5109.53655113101	4531.87218661739
YBR263W	SHM1	S000000467	ab.n	2291	5277.65566567116	6549.2390955093	6279.02041590147	5664.35649461615	5455.56909235582	5685.66179393537	6929.07609517547	6211.28092157202	5873.80870304172	5371.57489072229	5648.99600115751	5302.41426193769	4571.09592689345	5353.10783057956	4737.35408478724	4139.7910460941	5510.96198526493	5411.48375645458	4953.24222464407	5369.05660396155	5181.65555652702	6318.25733519882	5645.57281241768	5178.88540323387	4390.40825582362	5228.11091296284	4967.14427852398	5010.52078710036	4052.57311305244	5322.49813599617	6263.91030139307	6106.37081742657	4967.27288341296	5169.50449446273	5411.49356000983	5206.53343987166	5469.54694631769	5881.55040739662	6774.58348432139	5259.76121234697	5581.13228484633	6286.91711554276	6347.40386639377	6120.24930796496	6568.67571847863
YBR264C	YPT10	S000000468	cd.n	885	965.40305825434	1321.86193875064	1087.95035279295	937.66337401089	936.423408850146	803.139966736542	1037.1511557531	781.438820451603	900.036555204949	941.924312693106	1012.43112704539	1086.81813526705	941.77900866289	867.050568622238	852.125075248673	710.571966478054	858.422371589246	738.48941276271	549.971249562214	685.676399223146	652.04745666492	1091.98718509177	1071.15561672823	912.32227075563	821.049530349418	981.20566942915	901.982872492259	784.914321763133	696.9105901198	797.350468065939	814.436796607091	808.474091150447	775.319598984011	866.617155848485	1140.95181881385	1164.06618793098	1126.10252973747	1199.11427692198	1279.54283558501	943.30734657259	1045.49312481218	1159.24966405481	1216.07733625211	891.623011667722	1010.58938977413
YBR265W	TSC10	S000000469	l.b	781	3108.33680450774	4146.73291511908	4010.75564275875	3546.5474460256	3588.59480410697	3628.55867311989	4453.748490858	3800.2025442605	3309.22982915922	2933.23817907057	3171.12749922422	3141.54731811919	2784.69957823596	3210.59282723691	2814.4773409044	2377.63199137681	3590.2978177349	3264.51953595438	2838.09312036601	3033.27394264605	2771.40818996453	3971.62469585446	3594.76258281075	3270.14517773282	2311.46806196029	3001.29351521178	2881.47659277706	2851.03237848803	2440.73721683627	3114.94765973698	3999.25410728002	3590.02871576723	3038.55587472174	3068.56654592576	3372.99647733343	3288.64476828711	3361.62937114248	3594.58029239421	4309.88284178219	3284.79065909595	3645.66015610861	3989.87606406748	4257.36174976693	3962.22908980357	4003.37065088012
YBR267W	REI1	S000000471	A	2905	882.56036308115	973.981854362282	1141.30641543151	968.069817462825	1092.71319881225	1568.95740569598	2094.31018999262	2182.86174541597	1036.81265053616	853.087842370124	1026.35174983713	798.740457909124	689.828142413542	915.286215194474	802.990764358526	766.910443171313	1417.36584297964	1764.96218948968	1884.27689617564	1188.39459249337	911.649975291778	1344.1690470889	854.61716976113	543.365054985985	495.865314760125	610.196399861099	684.40920539106	824.963213615745	977.835880657711	1671.20061914324	2609.51718510095	1554.86208539198	955.074669140574	1045.10567707531	817.58901615134	685.273056094817	704.650374175336	834.760296580292	1069.16932567182	990.867923646558	1367.10776724168	1790.00647794544	2203.75868525822	2651.70487818651	2436.51319625187
YBR268W	MRPL37	S000000472	C	2535	2547.92023171577	3794.16522054986	3659.80830036225	3212.99825432777	3526.08099428626	3442.96129356156	4375.64293017605	3239.30083587831	2940.10433634446	2884.41824624926	3061.7209679189	2846.7659340384	2821.23743048901	3079.46659199168	3091.39322946899	2845.65945501052	3292.48248126867	2948.01713105803	2204.29890803926	2148.16840348198	2050.12795625819	2920.26248450686	2869.08056500831	2840.99664442933	2923.1607081898	3585.8696712191	3568.2862350291	3141.63661906101	3044.15356526559	3825.67353964563	3516.21478539723	3084.19537458517	2591.14915791297	2305.93131654996	3026.49008831802	3397.5440587274	3955.50058816522	4638.24648755336	4539.35369405639	3541.42483740267	3966.82198380359	4847.51780532779	5032.82644175512	3954.04014393278	3822.12837520502
YBR269C	FMP21	S000000473	D	2981	5696.5903085521	8040.31733094419	7951.36443065366	6890.7014357574	6886.73108002008	6294.63708841098	7131.08614992294	4760.11557693209	4269.81126871698	4388.82313285248	5087.95911075372	5671.74567639816	5511.54753564275	6478.65002178638	5751.83905668308	4940.86142642117	6128.05013672224	5217.41251039414	3368.16415337841	3187.54342465207	3388.33981467537	5826.12077677016	6124.31799580304	6624.37452339048	5559.01894139792	6961.2718968077	6532.64547665546	6149.19836889293	4667.29301912638	4922.65330929995	4902.67768100965	4054.57575858465	3846.8866597472	4574.12001472871	6115.74263679478	6935.82426515885	7897.1320096492	8581.76555285629	10021.2394787456	7359.7639335288	7472.91686892929	7328.36237620053	6746.16670445658	5269.63508751738	4529.00898303705
YBR270C	BIT2	S000000474	D	817	504.335131991449	706.785224361038	733.356528255138	660.198758505735	745.255336336619	690.79699864286	785.226256223794	495.284128774508	431.047332321964	420.706653242471	446.617277412499	471.987683239327	508.417888604999	579.241044210788	556.840442650234	539.055425056295	629.301932333433	548.34610896758	336.035921670156	323.721318144013	323.276894119776	453.31321751513	458.773523412397	482.966994008493	503.951467044021	628.206046803637	675.067481220977	620.732812940634	505.155916833974	610.682847433306	491.708951521264	413.133932088012	326.246889025131	390.812600898421	457.041281479548	623.531556171552	683.601613077124	774.960199168881	948.294320053783	691.117657381321	798.106209188613	843.138704894216	766.700193998607	588.713075604517	450.752273070921
YBR271W		S000000475	A	2381	448.211513309567	576.156250465675	513.967921492848	460.354792243195	477.122267787645	538.618933175843	708.38793099613	631.948666074738	439.50318171695	402.309245353898	498.627246548884	479.904659959678	411.966056801489	452.56818272238	417.504512177679	361.158157005272	513.164668193773	548.888181850976	507.117713041729	411.155641721949	378.689721972515	575.073272789495	496.766948058697	353.474498178798	301.262669399117	374.742836809827	365.916884871515	391.437721193579	377.600302340953	560.679364181496	743.655818758846	556.41266103871	404.552866263492	450.759517575206	465.126810631268	503.827412108279	410.548077831113	452.937085979036	581.5152186626	449.444722770042	560.506598286795	717.862694895008	723.108478123119	726.561584970334	665.553662637049
YBR272C	HSM3	S000000476	cd.n	1634	505.617588485403	730.626778835399	681.658715094494	575.342356249126	561.766768515505	446.047849795172	525.166448410136	352.23830650069	396.870275706926	430.158985326748	461.616329990971	591.824256479614	598.833401295532	626.893307515483	508.960346693619	445.421062394078	458.426107427716	386.274716061675	256.303670695108	300.009292695723	302.408989729759	520.979154380179	587.913655544098	596.06754577302	522.804094003663	632.74451833526	543.511263453903	465.576302602926	353.547049569289	420.16949154443	390.456930827776	386.625765617467	343.849188060197	387.955751504031	584.648147538457	708.670084258846	723.927312418606	732.738298147833	780.01571664924	530.28134354014	502.021603674334	528.594375486353	503.028397493853	358.50879509106	363.344350003104
YBR273C	UBX7	S000000477	cd.n	4284	1749.22481537039	2601.07561772696	2344.08325143523	2096.17844332642	2018.2901258546	1686.19370967979	1907.72421505733	1248.07878443514	1296.40527191241	1327.03356055162	1501.15516598061	1821.55930400956	1791.80770821291	1948.22706634792	1600.96734093939	1338.43679969357	1691.27832215161	1272.977928591	774.109578472202	925.322823835349	973.935691908148	1663.6763333457	1888.82240868176	2062.57930754153	1591.15619640022	1913.21408812383	1763.29516529449	1576.82318667438	1155.80067438473	1342.86666722646	1186.31789529405	1228.94080451509	1145.53167191552	1358.52191052797	1851.63958034044	2202.85695011529	2448.42905289235	2387.94395466908	2805.97897477829	1919.40839630688	2046.71330710099	2037.05056268568	1855.5936053927	1364.27179638385	1296.94885155396
YBR274W	CHK1	S000000478	cd.n	5225	965.785795494552	1346.10603939973	1170.58735988436	1092.31126537344	1076.97084445185	938.835903204932	1208.10344821226	829.163761520929	885.456752689081	921.93131578304	1028.22158536238	978.74619362565	977.239470076077	1077.20273606348	928.18487924791	859.642271212957	900.046528143212	813.979778748565	603.971301561294	640.380685644159	646.777090337142	1053.58497879123	987.4332159858	1022.43434102765	788.483461315041	956.567814454102	825.57655964521	774.469925062703	625.406109951108	1065.7820069543	902.720902126356	799.574512049398	685.444770274227	759.300180725387	901.052733803677	981.39727392252	1005.416795632	1042.81603187585	1190.52713200375	866.089353045165	915.110210113987	1073.99301827286	1047.34283611652	856.51221024981	794.529897676334
YBR275C	RIF1	S000000479	l	2435	673.279789689226	799.056049668531	716.537849038028	566.975090327984	531.839594683169	524.891940225937	661.319999455125	590.250477680435	614.218774945459	625.918325141976	690.967901666474	660.388890047432	560.867759642064	558.920946888401	496.759199287375	390.930390027473	712.378866530158	625.781019584842	555.865722899673	613.296617318058	631.00931257859	670.729803613901	588.092028938359	497.103091036808	603.878202439714	659.00580703886	589.817422975885	541.420055367657	493.678552096231	591.500909554515	667.564979359862	648.096051186351	625.635408687814	669.809424453402	747.748402118453	755.45885205737	724.801582068284	723.584925460517	766.546106036407	512.582965102683	650.497929048855	779.15933570445	873.860834061533	747.844112208935	805.029824009218
YBR276C	PPS1	S000000480	cd.n	1597	1738.71351155025	2382.9509028048	2100.26306162352	1663.94692969213	1677.33846662808	1588.69119219935	2044.45021481004	1574.46748307845	1630.0422359527	1655.72099343834	1705.93246991891	1702.7068047343	1707.93149027248	1708.74291330481	1474.82464918228	1250.94971584517	1659.28857847155	1501.79184439904	1202.50923922472	1284.66590590979	1329.22871712273	1928.7857673948	1840.5747743751	1791.75672629254	1478.64743147152	1638.86803860267	1413.15753374157	1347.62285355917	1097.42945654492	1453.16252795126	1665.43816649376	1523.50970353209	1444.54476420722	1597.30859660058	1821.51969540718	1880.16595015675	1986.8135614861	1977.76443350802	2053.52525659784	1533.77078634369	1679.66203491523	1813.45368105586	1944.87982312178	1660.92060548695	1700.29480609385
YBR278W	DPB3	S000000482	D	2379	781.113161665276	1024.26354922718	836.170954446709	720.894038299473	676.059145112294	575.688065157936	699.592551382075	563.380196379233	739.723962365112	749.217863218574	873.096740640482	912.517592630977	855.428096482259	773.468015585704	723.613436645477	637.074421163901	570.879378053321	447.150981778131	382.597781277146	490.923049665284	468.437017750798	817.892009218401	872.74028576096	765.324295995688	708.848615897361	777.811676036352	688.962187644549	560.574008600241	476.375272913297	595.033936087835	590.17979497402	652.31518351707	560.926256889657	674.052709141672	912.44134002641	1037.28754598729	913.360254055665	985.644723278416	910.667533477478	616.99216952425	669.731846661769	809.856208341965	770.864218022191	580.537825406436	747.313834803076
YBR279W	PAF1	S000000483	cd.ab	2791	2131.55064610473	2615.46781031835	2275.01370265251	2036.84059481484	1864.79273871229	1797.4004530461	2022.05660987702	1650.74365415959	1584.29832503622	1733.20426406582	1837.99733351166	2216.60477207942	1962.2956418231	1946.77794931092	1778.69687483255	1504.66753549666	1700.51822121859	1527.20209297153	1298.56638208581	1437.45849334524	1253.36190442932	2303.89101098484	2291.55484338344	1895.4613110113	1589.50595850316	1983.89638606628	1825.22183468988	1583.80371155079	1370.84095663806	1660.80459798986	1806.92241098515	1679.00055292165	1478.90106913313	1818.57808011766	2193.65710933498	2141.48537669271	2178.44301972058	2193.54266845753	2544.7188946106	1745.46268479179	1985.02882539269	2165.09771459959	2211.01970118071	1721.48945191269	1730.85226042235
YBR280C	SAF1	S000000484	D	201	1002.70783093889	1578.22305744074	1306.82238950794	1045.07048004623	1102.05721677771	843.880442375726	1029.06938272439	595.475673788387	907.643900855517	978.73717223179	943.0679837623	1103.9154961584	1139.59510455239	1089.98720304656	942.6576737346	834.445958009703	926.726074069657	628.602666238455	380.733791276877	585.917145934098	716.098956866496	992.532221296029	1179.07652042669	1331.1565132617	1128.82355635849	1319.42059920104	1131.95272896287	966.93095900756	665.808314616684	709.800585732066	572.952295719244	735.22552113191	826.936535509077	891.889919333776	1333.63820966507	1723.00202112208	1696.54287557992	1608.20221115899	1821.78404911385	1197.80009511286	1114.38243182656	1147.89943858616	1002.36348566217	660.593710853715	710.588472999609
YBR281C	DUG2	S000000485	ab.n	2400	649.763582577354	712.385153153799	616.50591953063	589.658223749888	598.846634208527	673.663911098167	834.748823163597	955.784333730572	971.955293677067	761.872425358469	705.498362733779	627.688182848023	483.015556900813	529.253081401911	504.594325962369	460.003035356771	645.130089848271	711.985857843889	746.208980862806	865.186371798736	674.800624765703	837.964380605249	717.532707939729	506.62051064295	393.698633540227	488.252278522366	453.973323771199	481.211284557102	451.351087180785	670.964418835812	1058.76385678088	1111.28356920462	734.635645270498	651.092283036102	660.530013500287	581.234348556037	474.55138081646	521.101279716486	634.201835668182	486.916444567395	606.786490785675	765.637851894913	894.257052435815	926.635682286764	1319.91228128119
YBR282W	MRPL27	S000000486	C	5018	3169.34372778092	4310.86309419967	4017.7386407677	3617.78911327399	3592.54075149591	3269.24394547899	3847.53832606548	3015.11742720326	2820.23564445941	2930.74815278098	3137.72495606742	3309.60167565625	3209.27223818062	3459.92827013808	3225.22231818561	2864.42110118924	3108.42202812128	2759.78942133887	2174.77835293704	2211.21953526875	2110.19878513662	3387.02092898802	3378.98739274511	3152.85219535932	3208.47013990308	3767.09413677255	3376.2890453353	3095.93752521792	2501.66707090673	3087.49946970828	3020.10855263308	2684.40355203391	2288.92154316033	2622.94079167313	3260.91827687147	3331.92948462625	3756.58621962448	4141.94697462411	4567.37538449234	3176.57495645364	3476.94401276615	3862.97110451233	3741.39360046224	2973.75194111363	2949.719793157
YBR283C	SSH1	S000000487	l	1469	4574.04048433082	6069.76604112253	5775.87135220313	5297.90282075708	4961.59217226171	4917.11444560076	6172.02125119925	5353.18696637373	5215.07283230869	4520.20904135935	4861.82719500996	4912.20159232369	4373.50246569848	4898.4386045687	4352.51060597946	3926.24009207587	4797.03631813364	4588.62044010021	4030.41849034117	4236.92750246351	3932.89068980148	5229.45146211913	4797.48581167295	4902.9580531161	3983.28416727844	4493.48720240673	4345.22641599677	4212.33776377962	3327.27098900288	4571.56861423926	5486.80966354928	5094.41244530762	3849.61951776367	4149.63984488206	4674.01870904558	4487.90888074193	4615.62683491101	5035.86690040557	5815.82298737906	4368.7514188148	4659.71863310001	5255.78394284751	5509.51744473476	5055.7605707451	5012.01157645797
YBR284W		S000000488	D	5228	159.343776033874	239.140841740183	238.881027808552	219.069487672934	212.740564991266	190.82036451222	235.818803946201	179.033541474358	200.823715755176	169.807779875535	170.604811638787	178.261971955515	174.343956396568	190.324090944558	181.244447534821	156.50813002557	200.939932389816	165.492535244974	123.546311027419	150.311431969194	153.583214053458	161.406843224153	198.793432426512	178.508264530726	181.268905033613	222.364505598609	210.317617333073	203.312281864113	172.31752971247	165.373497104051	166.288769731385	184.198077811152	171.358281470648	156.06297395057	184.106961733307	316.067265369217	252.604198614587	284.527993353787	312.562802877801	235.814697024285	248.70411883139	297.085323094354	229.804926875115	197.160790316049	200.846822835127
YBR285W		S000000489	D	3278	861.355399388158	1204.39311533722	1001.60499080578	842.307647253423	833.525535975122	641.104488562934	670.045051621937	516.520146162234	749.083741467853	766.888213668136	720.186752850174	853.589647232615	838.048549119018	769.356333226772	748.303289551984	678.591994970496	627.457670827539	420.513503464704	307.25869166553	455.68003331696	491.431139270574	726.384833749215	895.003689864439	1038.41284864391	882.7777767551	974.79203572465	941.203086956697	763.501425848686	481.405044664238	500.729657912294	437.272490961543	517.499784258503	518.322409422483	593.819918101267	900.429091546863	1188.98297381333	1129.74698049526	1086.01496223208	1274.30797452578	799.736517874418	780.983330184632	793.591164749038	655.198301195408	438.988217566398	512.142862583207
YBR286W	APE3	S000000490	D	5528	9037.6869394315	12122.4570325914	11333.5998144972	10317.9026210074	9521.48512725811	8839.46973707583	10654.9350349354	8819.48964982973	8666.71594772717	7988.93491902709	9142.99290626128	9609.98774260305	8567.03417301938	9847.65849472357	8395.55002629034	7166.8940716887	8891.55178220231	7857.24027339007	6329.3707152361	6547.93109932034	6679.9752590917	9105.61844126507	9422.7236483823	10091.2154930166	8860.28977607712	10440.1852193283	9664.183076351	9373.8403626424	6747.76034888938	7581.24037628134	8478.89718680698	8014.08655687672	6649.40082097483	7521.24417247887	9585.12450155504	9914.0744849065	10637.6744221867	11967.847452339	13808.8714416763	10120.0609780815	9727.21648650677	10254.490239937	9249.3003351251	8055.8964430197	8337.3006701259
YBR287W		S000000491	cd.n	1040	2219.50379149147	2919.41806428426	2277.66169004584	2025.2534330032	2063.83642934649	1716.61050912228	2215.40224761618	2035.71313264763	2567.85627937608	2242.64591950716	2698.28955415015	2862.7919642206	1902.86096452165	1993.91395446001	1734.29868473573	1485.92558053138	1896.96528378893	1472.24372914624	1312.40641852909	1816.29897099559	1950.71688171631	2883.26753569586	3115.11702116046	2488.85360533719	1973.72689562229	2450.41577444084	1984.12756980656	1833.59049974064	1315.15374460233	1474.58769085267	1874.02846248492	2371.78824487642	2143.97933440445	2431.87588249154	3190.81228339177	2876.82934675635	2699.743112821	2794.99891405462	3275.37047981844	2217.77620926762	2140.94953123493	2243.71148661949	2123.60051372078	1788.61375809571	2262.0696270639
YBR288C	APM3	S000000492	l.b	2177	1014.48147985124	1369.04860765152	1235.25335092269	1028.19909201731	1082.09574676065	1095.04714722527	1353.93399381095	1111.5494140925	1130.45837716789	1115.19130917109	1186.85127882791	1116.51360269739	1070.12893103765	1074.93925459352	1049.21027701421	953.195542458703	1117.91170691382	1106.32072038779	893.129393196967	848.034362311912	830.693259637413	1230.0301738285	1155.7865664023	1021.10431360177	882.185826614505	1070.72159193159	1004.40444381167	961.28903394142	795.192919594666	1148.38767395009	1239.32704001689	1054.22554010942	839.694681005986	891.467572123744	1062.11429629764	982.973359524028	914.831618937573	1119.74727913418	1260.75702098918	963.154527847378	1030.25297096025	1277.7254682193	1400.5987896804	1128.92118324063	1055.83741324091
YBR289W	SNF5	S000000493	cd.n	3056	1424.07044548749	1888.41220394649	1658.12831802747	1601.55033586519	1655.71703065937	1681.8518059898	2123.75242643453	1524.02872061026	1288.19466805136	1228.87096252353	1400.47174960501	1451.15514437735	1228.02364049913	1431.91704278799	1276.9020625016	1162.25259785377	1872.00325463621	1582.52502383537	1152.65765415278	1171.62447213377	1162.62239081954	1573.9073897061	1566.43022077313	1215.61001846712	1105.05035318331	1525.33236470065	1501.78655777582	1444.83753412214	1338.35621929061	1642.12117220102	1710.15230795149	1451.93669258857	1230.81673904742	1331.22531119286	1573.17954884339	1502.30777564607	1620.13664394941	1798.82134158779	2257.38683741272	1801.77121995287	2082.00625051564	2263.20567194582	2429.43627797356	1965.31021372041	1815.63093896762
YBR290W	BSD2	S000000494	cd.n	2744	1750.27126691703	2358.29637659548	1847.534984509	1595.52120687155	1545.4021523435	1466.27457451619	1898.48713214801	1517.28962995569	1906.74640471544	1909.77230265639	2059.64413582389	2089.77898428038	1776.82007594532	1874.96109067239	1626.21552855613	1551.70008673222	1527.36991377024	1441.61448399732	1143.66926260613	1269.8850630863	1282.78963367949	2036.71759987109	1949.70774803812	1711.82535222068	1588.70844942762	1890.97426160216	1618.03192011959	1350.75132403447	1140.46538334307	1571.51755002553	1653.86571322136	1809.29315449157	1411.34795298263	1693.21199157479	2050.85723774348	1950.96076135114	1950.45055292647	2002.31943267195	2335.95958427817	1557.57929020951	1664.0356017948	1977.2202062729	1985.30344514566	1676.43283601814	1834.22220402137
YBR291C	CTP1	S000000495	A	5547	3048.11215212831	3640.20291332329	2077.96196612053	1114.27884892197	985.983489182158	1550.84300416366	2420.81764330938	3865.97374448809	3505.41199471742	3005.0494792365	3508.31384327431	3206.87165442734	2141.86962471843	1438.43303537218	807.174348755246	720.98529233736	1120.51828637812	1837.82162709201	2772.35413788486	3257.34472091075	3041.43475992488	3889.61190514917	3145.78791368104	2084.61087507232	923.386279930556	709.434599923452	589.375395729736	624.4280356353	661.650559325578	1615.9092179518	3810.96981792508	4214.63085263503	2956.27175523688	2911.22381400173	3041.28152740166	1865.52582052959	1038.51583468736	709.384998894264	695.105024534686	584.043881458788	759.639064317742	1191.43912935784	1936.09223419783	3364.17725033434	5308.58581380842
YBR293W	VBA2	S000000497	ab.n	1663	777.679035454148	854.86640502656	578.89165709063	488.564533239606	504.975170111671	535.132226868746	693.047415997358	1601.05578760422	1998.06311511145	1364.40962493276	1062.67314192259	773.953061620129	554.365190677439	514.644131705034	455.856173928812	391.132763894844	497.696837948526	605.042560493039	1211.84787037316	1817.64282035187	1312.98046058457	1284.40410605667	863.093177498998	647.767032699212	443.634464442445	443.698088712671	393.038761277661	360.007851089953	349.469954199639	629.469668110302	1789.22343102109	2709.07951214783	1561.95155045629	1113.04028571054	904.775307822717	686.689138714546	552.171465818225	473.020771314795	517.664252032844	372.301922043621	434.909825391101	561.082199827981	685.776264003904	1168.66894199376	3080.99322970457
YBR294W	SUL1	S000000498	B.C	2239	3972.77548170581	3711.82006790034	1583.84648658742	877.153888139272	884.896980655318	1416.01441311852	2129.45425160954	7554.12616525386	9587.18345108176	6975.45218411371	5500.43228945518	4128.04099377645	2132.15598659087	1127.62878831056	726.306561247684	680.026618394564	1098.54768640695	2126.74272189055	6095.75081402271	9586.69322359025	7799.6487462917	7302.39737495896	5445.92481661396	3206.81923685841	1202.06299921263	734.365889493406	651.828797106412	622.25127586944	707.118955129029	1973.0434714941	7616.33312627923	11345.3755630751	9125.73516182893	6549.19971767602	5589.28569282945	3208.05069813932	1625.50702476565	815.791237680214	703.682341397859	544.231481902904	607.701667048438	1013.00258757171	2084.6817970554	4974.65036638055	10823.3702328507
YBR295W	PCA1	S000000499	D	3267	875.916125919559	1366.37725093588	1151.34636179282	1094.41757263837	1084.24953416732	888.551848502068	949.991969158252	719.195428065156	780.690383248319	710.391704921043	945.560106142455	1076.46869768739	959.899678322324	1057.29434204547	963.49837821133	815.065761619397	1199.98911931832	960.72531480466	639.739623649163	661.597349973424	655.626856622809	895.834682682334	1010.0441965018	1068.2868012376	1186.94113738982	1376.76581915208	1153.53088851678	1008.26495268997	729.042823124631	768.31119496432	718.867832767553	710.628075650238	665.730240116219	820.531474093081	1142.65262808393	1421.20569809543	1405.90750910408	1556.64067561424	1759.59794754591	1310.05225275624	1271.94666468018	1320.50092572354	1253.12289026012	933.821612709237	914.613015332218
YBR296C	PHO89	S000000500	n	4181	166.298467268523	223.149811969324	203.636298050017	180.096189858204	160.359010574545	168.588100912512	226.603683745557	204.025553277839	218.905971159926	179.593732842637	208.353880105515	206.121271082532	152.261027942418	169.67759191069	173.932922015104	160.35661272846	192.720857721517	170.107658979497	155.678402349884	198.342105276999	186.375098905304	200.37545990744	247.810061013876	185.785877753929	173.523727318743	191.629427544117	181.542551456247	179.713806181114	162.694788909756	165.36177938287	224.108122747723	233.166824067198	199.106356184403	200.386165226012	211.824022652731	323.007843041301	211.848327920036	246.252659432998	259.521010812173	211.132050497488	211.886735937875	249.380821563463	207.970741513283	223.486109955303	246.097404835102
YBR296C-A		S000028605	n	697	86.2306636063601	114.085924484631	101.37373858107	98.4185636694709	92.8563436165534	97.4799772922418	121.091137998836	118.033604942227	117.941363779231	99.8756763209944	104.476033896137	88.591420568912	76.2498286510146	85.7286373969947	85.7738827223417	75.4055425976277	102.01458582406	81.3106610696366	81.117654929302	98.0757165375861	100.913984461859	93.4070341650975	118.848177894354	84.9094372670313	81.8611630870862	87.5982618583712	92.8587684691634	93.8543638751296	106.365608979896	87.2203948353766	102.01539432474	118.498150209371	99.417120050809	83.877573508618	100.82140422468	163.481985820991	99.720014300867	119.978242632853	111.727719831966	115.055889305609	109.999160735033	148.783169466257	107.751172882759	110.562030742431	124.867085929066
YBR297W	MAL33	S000000501	C	5129	1103.09111420541	1643.3954426148	1568.43658788195	1425.06264119646	1332.78661503514	1299.34564327496	1583.52710834522	1078.40503462826	1342.42392370723	1265.63170524996	1252.17612423458	1291.23402074288	1306.93981662663	1440.91435518027	1191.72879650386	1089.17357222888	1221.47040190701	1131.92304391705	723.447757808427	814.763561635865	882.726722944012	1312.37930370264	1258.44415532263	1239.36192352403	1132.15510464283	1428.54806638788	1166.93822442969	1135.16602953819	890.577744983055	1337.90866317984	1367.733977988	1311.11764263506	1040.52291519798	1151.58883583457	1249.7518262336	1386.06851704996	1435.13989582212	1375.96639912659	1769.04951937474	1195.82459011886	1300.54037042361	1440.12900638584	1442.51606282839	1208.93346894271	1107.4450771033
YBR298C	MAL31	S000000502	cd.n	2990	404.22363925138	545.280279248272	451.630217838221	412.426854298645	377.803014454386	291.434670236754	388.451692919475	257.653095300571	310.285087703745	237.322368047853	358.635875014455	503.249544305585	388.714511301605	388.535378543323	349.404301587163	300.881285616574	325.050242020097	225.354310628927	157.783469623704	213.393874267089	203.130930269182	365.569258847856	554.790242846277	487.822019570667	404.262392802145	487.256761326327	400.911722360149	349.660966197214	279.917372984025	241.635639682458	260.078301759771	286.773886292714	242.672659552416	333.356643336202	642.52858982994	715.039299940329	574.384640803355	636.443791738865	681.013016339285	443.340312018105	468.198887588345	498.644916843976	385.616883310721	285.126676125782	291.177113691233
YBR298C-A		S000028606	n	3581	87.7047787138563	134.926593712389	113.874600299704	103.594878263472	101.498784985849	96.4262710406455	128.507503798581	112.738786461559	116.502126087032	96.8917240788597	113.586206872922	105.273932000903	87.5826001638709	90.6321634494476	93.9418987667444	79.8365360314318	106.105774084718	87.562638294132	86.4268516355315	100.441753073282	105.512491549759	101.799837253801	122.239086001826	98.6917000061168	94.5445085006697	100.308272045639	103.492193809735	100.961828607757	119.692360437612	96.2159551245027	100.836671054189	128.627172720547	112.652269012419	99.7035305165789	108.064691488328	230.740302200675	113.01220856359	126.263636099308	127.488085732536	125.513077754026	116.113697991794	182.635458152875	123.532869888654	128.515985855889	140.567300580956
YBR299W	MAL32	S000000503	r	NA	NA	NA	NA	NA	NA	NA	NA	NA	NA	NA	NA	NA	NA	NA	NA	NA	NA	NA	NA	NA	NA	NA	NA	NA	NA	NA	NA	NA	NA	NA	NA	NA	NA	NA	NA	NA	NA	NA	NA	NA	NA	NA	NA	NA	NA
YBR301W	DAN3	S000000505	r	NA	NA	NA	NA	NA	NA	NA	NA	NA	NA	NA	NA	NA	NA	NA	NA	NA	NA	NA	NA	NA	NA	NA	NA	NA	NA	NA	NA	NA	NA	NA	NA	NA	NA	NA	NA	NA	NA	NA	NA	NA	NA	NA	NA	NA	NA
YBR302C	COS2	S000000506	r	NA	NA	NA	NA	NA	NA	NA	NA	NA	NA	NA	NA	NA	NA	NA	NA	NA	NA	NA	NA	NA	NA	NA	NA	NA	NA	NA	NA	NA	NA	NA	NA	NA	NA	NA	NA	NA	NA	NA	NA	NA	NA	NA	NA	NA	NA
YCL001W	RER1	S000000507	l.b	4760	2970.93703644593	4025.37345282404	3348.42184061629	2946.32705006373	2765.02261878559	2700.65579802768	3432.39910631058	3210.50673866216	3450.68636979394	3315.44596901426	3657.09917127264	3558.82811007559	3024.44040313778	3211.09589133374	2766.58989362398	2632.38224521671	2555.76836874911	2702.26183369462	2393.52312906081	2534.51622948061	2472.0882553021	3742.0302299144	3291.12391604835	3165.75449926112	2585.26660381926	2839.2775194264	2549.86728838089	2233.52081324957	1816.94637848685	2918.07656861168	3316.18849870298	3190.74316045033	2317.2548687262	2622.18484354126	3030.16915764289	2628.94677106815	2664.67743699983	2914.6053026619	3159.16309957365	2167.80089592665	2347.89740558656	2893.93026381358	3128.82056798059	2788.12931008605	3115.12540118983
YCL001W-A		S000007221	n	4432	93.747106862001	132.035727483655	118.950877355519	112.334815372337	100.88096867279	101.918800802533	135.718175447841	124.133442867076	129.974623175805	94.695819859614	113.775563579306	103.502789403013	90.9641992146117	99.5416957778278	100.359626050698	88.0377222177053	115.146878308903	95.4890557075031	87.2669372987455	102.695548329409	104.990962153533	99.7458254689563	123.106680141862	109.263820513674	93.8652996039836	99.6650921995499	110.676800230591	103.956287807451	115.903268275248	103.761702030487	109.146098829398	122.658772262963	116.221465658873	98.7096513837345	109.214997469325	179.741761138615	128.475311144877	127.155755973723	129.933428067632	130.855961598818	126.17775015808	162.164008227513	118.16258932984	123.471415300647	134.284095043936
YCL001W-B		S000007596	n	3513	79.5965082383382	111.26912583366	97.1145131932985	95.4541998160364	79.4044608254211	83.6950363306085	110.247828086506	97.5376764383809	100.393464515203	85.5596571310292	94.1820579721953	83.0204972036734	70.088829412142	78.4923880143676	80.243171612356	69.7748992661369	91.0292525879697	76.7413701713689	69.1547205893947	84.7637045226315	94.71727820983	85.3990376715305	98.1266745485412	87.0523063640871	78.4080530029746	84.0617176317434	92.5643306120675	86.405426403354	91.310295816281	78.7161370533788	83.4169860038335	104.119549879378	95.3135780804475	79.6187734447493	97.8078090096274	156.65792931577	94.3744638715842	100.489969302473	96.9020337506683	106.253131792071	105.999646062678	143.355324986676	99.6560938808762	102.916627327849	117.106758818549
YCL002C		S000000508	l.b	3118	1054.04281394739	1378.70337161553	1141.22833986985	932.531297031691	989.0521437487	919.027291153534	1288.12699365069	1266.17226507556	1290.53651785304	1226.69609755863	1415.12563617259	1220.52175420403	1020.6708695931	1108.61069027652	925.146688399755	936.835278667814	837.081598216025	965.711201157328	860.420958194067	905.613966053807	823.390307810602	1450.46083916418	1157.70556073324	1052.37096986502	786.166196210496	902.04512860735	837.542291482704	713.381781056867	609.129546540424	1121.09840141852	1332.13416810541	1262.85088786186	772.951869064788	1009.36891112582	1034.09544376134	923.847980084546	850.629907300857	888.16783150967	1009.36468190223	728.512731536487	779.834186004784	1041.72888631655	1089.58457923634	982.223599589293	1069.16798814162
YCL004W	PGS1	S000000510	cd.n	1407	1194.2632248433	1569.88269838839	1384.83200063319	1182.33507953546	1188.28563461648	1068.58644612164	1244.41491315383	878.696728742807	957.092252325279	940.692070831297	1024.57031479834	1184.4651484855	1092.52342685441	1118.15633237309	997.445285035032	873.640893508609	1009.92183485793	861.426430913633	622.619583447355	739.247364952789	717.939162560948	1195.7668764367	1267.30284553909	1174.09286081136	941.813725469145	1093.30387054027	1030.71689700178	946.665468635302	742.745601804541	944.692134819855	898.060918991856	892.232206233694	787.164625487916	935.26625279745	1175.09236014268	1277.6411410585	1236.01200191039	1216.44046342136	1416.24686395567	1041.76720038061	1133.29207337924	1161.74605214778	1152.00999510763	927.190633476731	882.602272268528
YCL005W	LDB16	S000000511	l.b	3084	609.943647159836	861.137046612156	713.854096085445	615.449570116368	602.071780300486	607.232905423586	800.625954016582	661.585285100901	677.486862023277	599.538546065785	775.906246613057	694.833658178127	577.310551536996	589.22626627897	486.093052765963	434.496394976043	611.605698664729	576.012906444067	489.69273448438	533.814278068212	525.900209392904	850.7492238237	750.755048001894	640.573701710465	471.641588463082	537.453004756498	498.682809341724	502.404096202171	417.150564619847	577.012967650916	705.572025953714	650.31392746303	526.261167540361	656.4459798814	734.105184563473	678.10695397184	599.452388736713	604.004403155897	738.860357179485	511.585548887207	610.65553560876	678.62503672967	737.481773599943	676.379994849324	719.031190381478
YCL005W-A	VMA9	S000028508	l	4713	3902.17050084442	5506.36325203382	5291.4389379037	4677.87499065995	4450.53125168005	4687.12839672432	6138.12776830559	5139.01039290489	4813.3999073294	4427.31253969867	4592.06467754687	4433.25015513009	3849.41534781652	4177.07121055129	3923.14785113372	3288.45497915951	5077.68112204956	4733.68088300451	3687.53254317835	4170.3663768935	4450.98731819255	5036.99380921059	4910.59521994871	4489.80450997278	3657.43633155923	4278.10557946608	4059.896530041	3972.79882713788	3670.16211907065	4135.5487332407	5272.09968156973	5378.00809058686	5110.19483559582	4322.30220157536	5113.67925747921	5103.42593942262	5370.16295878587	5844.90527446592	6069.6178134954	4998.25263343925	5126.91041004413	5575.55040414526	6377.34390829003	6201.48022554025	6226.27682994615
YCL008C	STP22	S000000514	cd.n	3327	1494.51701735101	2085.41972305096	1747.68914423585	1271.68848971639	1249.37744721061	1091.02380776892	1395.67203476989	1093.17751245895	1204.97638655865	1206.89458481226	1429.63661056956	1531.17758228069	1315.46355072472	1245.69773664683	1055.82215316661	835.41912328532	1134.79780564083	970.6993505935	693.391406288056	939.131655635316	1038.51183626914	1627.96029029423	1627.10922118109	1565.7307803707	1045.25835650636	1177.61861868451	1106.69340176011	1024.64688033868	808.818834038851	1018.19440433371	1085.22167414258	1144.902601213	1141.17097869648	1303.00559160865	1626.4967088324	1715.49617584345	1582.29949390367	1442.04769040541	1623.70868991043	1131.73296974382	1265.42970271397	1411.50667784834	1391.42936147305	1145.11162164765	1138.72632930353
YCL009C	ILV6	S000000515	ab.n	768	8335.13987523674	10443.4122611805	9489.3982438194	8381.47536581037	7648.91271278563	7394.19634178872	9030.72978596662	8071.09652351557	8210.96871262234	8099.22049812947	8998.58419042943	8621.07969300333	7378.07396410168	7834.65753348138	6793.61452068276	5748.68658831905	7718.06434870314	7062.13040738795	6464.39316579204	7413.37521179409	8101.24518448987	9570.7483154484	8954.48161210883	8554.59773664963	7093.3266833799	7746.69627451697	6902.10862817137	6575.73917295308	5302.68158844535	6746.85779335653	8499.53109387817	8810.48846082832	8124.14099902749	8432.31043598628	9349.6527372081	8779.74646484009	8927.24374453608	9295.99307966187	10150.4783570457	7380.42048142212	7467.16544759937	8062.31537455643	8531.12107449625	8414.72971332078	9006.83305603198
YCL010C	SGF29	S000000516	cd.n	5498	549.750332139162	766.665269457073	632.22604061021	531.791900369245	507.17354841604	497.517746809854	589.265830145249	504.645124019587	498.327905784862	450.764405442904	531.84771134486	565.753859418019	519.780602108684	488.715513793968	402.950795801895	361.930782763969	480.562794842709	429.398915701809	326.877689397293	379.540710141324	377.005087373876	628.641932937503	654.664990074946	601.058337462873	430.311147622875	500.089308464143	447.851440385846	436.584066149731	367.238966595437	448.086735166758	538.245631472599	510.164848517832	408.557936865917	520.272804604296	641.112787051727	747.224954002972	615.11975487224	563.956915788021	665.178977567404	485.288652522811	534.653250906284	602.382490260754	584.322228968315	519.701299831439	525.519009723647
YCL011C	GBP2	S000000517	l.b	3271	3190.28619472601	3962.14669286972	3576.42714956276	3019.63711976744	3161.75884602926	3371.77564551003	4004.7843503255	3624.7772774145	3567.78922642038	3297.65070923624	3409.5865380328	3395.76451067845	3100.76946824065	3228.58732160795	2794.73596524735	2640.12483335886	3066.43234255484	3254.77437364429	2988.97046367445	3096.54898198295	2550.69648969863	3993.6339287219	3598.66841733335	3107.71908822197	2403.30573022598	2985.9503325605	2606.47161693279	2466.67420102529	2173.63344795626	3280.75688348748	4101.66188811225	3671.37523859582	2963.29251609973	3274.22733367643	3594.30479069267	3534.0275821997	3494.71290971368	3639.21607191246	4082.74229086798	3136.30683494737	3319.49473257257	3798.11544736129	4339.96409803924	3775.34779485105	3835.08329548314
YCL012C		S000029705	cd.n	4398	1748.68819150032	2620.15115078822	2548.08320845609	2165.78605641431	2218.11269410041	1943.88154312362	2272.52907117076	1531.99982635932	1584.85363116975	1637.74614860041	1741.11443753636	1829.20156396428	1838.73595260828	2042.64707019767	1763.76410533365	1563.2432165925	1984.1315898253	1485.95720681667	1007.05756148425	1116.77152250413	1148.1498066913	1819.24237067129	1964.79627765579	1966.31968643075	1817.27355925382	2275.17972666156	2017.74955768003	1753.78636947353	1372.35662255146	1567.30552576172	1506.412704531	1417.9147227498	1273.78789686229	1520.02013469403	1927.68616100672	2372.81012898685	2707.03796801686	2747.40979041612	3075.50978316511	2170.91770570452	2267.20599516584	2364.09505307083	2124.43560917735	1664.82289052231	1547.48252339628
YCL014W	BUD3	S000000520	l	4754	1389.67993078421	1796.78556104099	1639.37850241665	1481.740969238	1444.17407514511	1377.12966143283	1660.32624192853	1368.19114629206	1232.21490122822	1263.73757132519	1437.95565740629	1371.79547511897	1421.60224404838	1560.47150432751	1368.93615359382	1221.38319616422	1453.40337071867	1411.67077182773	1168.48860149515	1079.74130944272	1002.38393334318	1596.18092159854	1316.4875897072	1260.89154335995	1126.78106701562	1456.02518750024	1242.83614512305	1220.30757129872	1011.33511362385	1526.62555296601	1615.96001802998	1254.14517596608	1040.88726653516	1279.06392172195	1335.62283176742	1430.38930403614	1517.29482734304	1583.30653768008	1984.18632076326	1347.50566669546	1422.87555668912	1607.19954790188	1679.2378790205	1339.45022921544	1384.52285616402
YCL016C	DCC1	S000000521	cd.n	1632	850.338682710514	1119.15104616735	1025.0576879757	918.219033577486	870.313698161118	781.107654232438	888.969105776424	638.185253125635	679.764969969555	649.327691753888	790.716499720368	905.406197791924	812.449499536123	857.542980678845	788.147280379437	664.494689408406	754.289429682224	591.151214907059	432.979851773222	468.55959266069	477.226570480795	934.779636129208	896.923881674687	836.81729702453	651.706686557253	783.97950743409	758.02452013324	720.087343448169	551.609585247884	684.34325211476	725.109546149426	640.480447996627	512.290677200525	641.403158887493	857.34316736376	894.251657485099	864.376956144948	947.553816687658	1044.25180245295	733.053846224568	856.744439825289	959.474488770535	894.60304610496	696.182440810434	714.755937998207
YCL017C	NFS1	S000000522	cd.n	4738	4173.00328024068	5785.89919163667	5302.19850442647	4203.63309352635	4216.04118181501	3976.09314791099	5171.26393704457	4025.20460672642	3907.91955458205	3778.57849906202	4402.70529497597	4336.53699625865	4033.13217080566	4375.01359086105	3730.74523825129	3101.95297795982	4138.30264464476	3774.68353251953	3037.53172944672	3285.74964138506	3509.51377684993	4924.96491072568	4723.41661621047	4695.19156480364	3784.61761551753	4632.25141380019	4112.92857954587	3961.55694271789	2936.87184908851	3436.5975914665	4293.61260068266	4019.97621491202	3465.66208589651	4073.86418571889	4802.49604289533	4741.112734895	4753.93792810619	5103.15457111922	5766.7776971822	4204.79867743462	4329.20973875933	4468.34955031955	4466.51471571028	3854.66361094197	3975.83974994602
YCL018W	LEU2	S000000523	B	2582	8646.21222027238	10275.2440150009	8348.67662414523	6326.44458235805	5559.98932975092	7214.17353937004	9354.03139930539	9468.59807981793	9548.39582374205	8822.8316301611	10288.7832508176	9453.53054632384	6940.75387618459	6484.40103220238	4945.02799758625	4194.36559844428	6749.47159784064	7939.53458972874	8104.82483601724	9114.64686713216	9346.58041130076	11420.1886926938	10211.2043675213	8215.47867778742	5716.6065076582	5298.86107079204	4384.02994369146	4651.56633535504	4715.04719507262	7972.34788197649	10690.2347648363	10697.9786539908	9780.9982935882	10159.0087246451	10698.9797660649	8771.427475428	7299.44558436193	5946.49459812192	5988.48557868976	4719.19313786353	5404.00890168596	7199.69602690248	9354.00828848061	10708.4038216687	11660.1213886394
YCL021W-A		S000007549	n	2799	190.469269876789	256.81607272861	209.271936457598	170.403823424364	179.644566259571	170.907680778719	220.497841187928	197.110612857407	219.387889730575	203.60414778354	239.432205233612	203.38680980949	177.049687666334	185.383060393962	169.761773089274	161.010586369805	179.606379355236	157.580323413552	135.217401769579	166.751976675726	175.041399757119	207.676362312466	230.882547161052	198.423703205751	182.996426125885	208.511495712297	185.283412043527	177.730637718005	166.487112703546	178.65605798198	178.615660397783	205.688290956163	189.066641478701	182.216504346691	215.685760597163	338.168238839662	219.090213326503	235.894631394097	252.985978047601	198.961052005482	212.34831110065	276.47099053818	226.211639237645	219.149820929158	241.853491079882
YCL024W	KCC4	S000000529	B.C	5589	726.350390191592	781.84923658376	575.921507040036	451.895026191702	474.754050230627	602.909346302632	733.408330972484	1028.3198622208	1161.1219140065	1025.87709106183	815.110728050716	663.573724300537	564.223794097597	474.191875070792	389.818706319876	381.386841706773	498.154394455838	592.15658516509	717.84717543394	916.129276828512	793.196962758293	871.678688613264	634.645552288303	510.209497558308	420.51412589227	418.345044351691	391.272880576066	363.274927158457	370.548934297109	618.199677495073	989.05823503449	1126.05199823513	889.002575234009	768.612496781945	671.313089678854	641.998791048572	508.255732742363	477.88673146559	501.09696039011	394.418524944148	435.157345668395	608.259993592617	848.052879267256	987.585675560995	1251.59693405098
YCL025C	AGP1	S000000530	A	1444	4165.6076474353	6056.21055035709	7694.11160464665	8333.34382932937	8218.9137187479	7832.22169243043	9897.8910367221	7924.25195988543	7676.78176610154	5188.08098961496	5086.57768486688	4770.10574544455	4651.18328497377	7633.00903681224	7618.06905744687	6798.2195119438	8589.79057374905	6993.14220819035	5935.59350458119	6579.6674884925	5105.35934910971	5802.93045997967	5151.72852706579	5171.85662317914	6496.19724708745	9640.14306613158	9329.30343021522	8933.10953242277	6870.89733930886	7314.36582729181	9417.7117934576	10525.2194392142	7968.27719270177	7036.5753057141	6910.93752079525	7368.10286907303	10155.8554010507	12907.5400691853	15011.8162078178	10761.3826787766	9904.82838840048	9975.88702054935	10305.4247635583	9301.71687753849	10754.4444553531
YCL026C-A	FRM2	S000000589	n	3713	137.08200292542	186.958788356401	165.029315821294	141.989249746107	125.899131283975	135.828511876394	177.247028891961	156.768594383572	172.593495634113	141.859390667477	163.024776413513	149.076345710052	119.557757929086	132.189056917341	128.174152760638	126.17050311723	150.66841518664	119.859844079331	117.62469316435	135.490050520366	139.536099893528	154.009207748883	179.041124382787	157.748555512683	142.644773348131	146.846466516068	144.42219892475	143.923614871943	138.276637261119	135.556624748617	144.823602714729	166.583993126687	140.859646252393	147.417062058351	161.67936269663	307.867041274117	166.609684941969	196.168507328892	187.207134785157	170.219685695532	162.598745104264	239.866523483513	175.295386405874	175.710227930037	189.12804756758
YCL026C-B	HBN1	S000007548	A	454	1707.41264030036	2019.68086406329	1783.26872505523	1676.39964765043	1730.48139072042	1865.00849589251	2328.2978489741	2485.76595294643	2509.37632311399	2219.11425201026	2041.28541483804	1651.16261786869	1340.95655486689	1507.69274647576	1367.82442096584	1284.62879082554	1892.70734350975	1955.31573783198	1967.50123429703	2556.70566316401	2424.68832316691	2846.97667103752	2082.56749068675	1726.99445383487	1284.97831734605	1626.79859721601	1502.12642750219	1539.76165696999	1301.19063586644	1779.22136831611	2732.87392946703	3145.17236613867	2822.4497006437	2529.97893182673	2254.25268995488	1901.05150685934	1856.69257481527	1955.4092902481	2509.1912718324	1855.41685633475	2089.71790541277	2352.90419788828	2540.72802231641	2736.70019147539	3836.26854444072
[truncated: 5,282 more rows]
[truncated: 50 more columns]
