# Supplementary material for: The Yin and Yang of Yeast Transcription: Elements of a Global Feedback System between Metabolism and Chromatin
Source: PLoS One. 2012 Jun 7;7(6):e37906. doi: 10.1371/journal.pone.0037906 (PMC3369881; doi:10.1371/journal.pone.0037906)
Supplement: Dataset S2 — GO Analysis: tuliCoarse.GO.results.csv. A list of all 3,107 GO terms found in our reference genome annotation, including their definition (“description”), the “total” number of genes annotated with the respective term, the “number” of genes in all clusters, and the “p-value” for all clusters (from cumulative hypergeometric distribution tests, see Methods). (CSV) [file pone.0037906.s030.csv]

	description	total	A, number	A, p-value	AB, number	AB, p-value	B, number	B, p-value	B.C, number	B.C, p-value	C, number	C, p-value	B.D, number	B.D, p-value	D, number	D, p-value	l.b, number	l.b, p-value	cd.ab, number	cd.ab, p-value	ab.n, number	ab.n, p-value	l, number	l, p-value	cd.n, number	cd.n, p-value	n, number	n, p-value	r, number	r, p-value
GO:0009060	aerobic respiration	69	3	0.880118	1	0.856794	0	1	7	0.00150519	23	3.57366e-11	1	0.760209	9	0.350862	4	0.991533	1	0.79798	4	0.469552	1	0.997361	11	0.983456	0	1	4	0.276686
GO:0005751	mitochondrial respiratory chain complex IV	12	0	1	0	1	0	1	3	0.00280398	3	0.0416457	0	1	0	1	0	1	0	1	3	0.0203905	0	1	0	1	0	1	3	0.00967751
GO:0006123	mitochondrial electron transport, cytochrome c to oxygen	10	0	1	0	1	0	1	3	0.00158636	2	0.14097	0	1	0	1	0	1	0	1	2	0.0887158	0	1	0	1	0	1	3	0.00558962
GO:0004129	cytochrome-c oxidase activity	12	0	1	0	1	0	1	3	0.00280398	3	0.0416457	0	1	0	1	0	1	0	1	3	0.0203905	0	1	0	1	0	1	3	0.00967751
GO:0005739	mitochondrion	988	36	1	19	0.973722	33	0.0170247	57	6.76261e-11	225	5.37839e-81	24	0.199166	130	0.0126876	89	1	18	0.881612	61	0.0549201	52	0.99996	200	0.999998	15	1	29	0.964104
GO:0006315	homing of group II introns	1	0	1	0	1	0	1	0	1	0	1	0	1	0	1	0	1	0	1	0	1	0	1	0	1	0	1	1	0.038654
GO:0045333	cellular respiration	4	0	1	0	1	0	1	0	1	0	1	0	1	1	0.373898	0	1	0	1	0	1	0	1	1	0.698927	1	0.222337	1	0.145916
GO:0006397	mRNA processing	11	0	1	0	1	0	1	1	0.241972	1	0.533732	0	1	2	0.347087	1	0.811523	0	1	0	1	2	0.22623	3	0.57305	0	1	1	0.352096
GO:0003676	nucleic acid binding	10	1	0.523749	0	1	0	1	0	1	0	1	0	1	0	1	4	0.0404214	0	1	0	1	2	0.195094	1	0.950353	0	1	2	0.0545547
GO:0004519	endonuclease activity	13	0	1	0	1	0	1	0	1	0	1	0	1	0	1	1	0.8609	0	1	0	1	2	0.289182	3	0.694735	1	0.558647	6	4.2649e-06
GO:0003964	RNA-directed DNA polymerase activity	1	0	1	0	1	0	1	0	1	0	1	0	1	0	1	0	1	0	1	0	1	0	1	0	1	0	1	1	0.038654
GO:0008380	RNA splicing	8	1	0.447522	0	1	0	1	0	1	0	1	0	1	0	1	2	0.313124	0	1	0	1	1	0.495713	1	0.909442	0	1	3	0.00276278
GO:0003723	RNA binding	123	22	4.68683e-05	15	1.13746e-06	1	0.946637	1	0.956217	5	0.922544	1	0.922519	7	0.986832	23	0.0897265	1	0.943002	9	0.173576	13	0.206076	21	0.993041	1	0.999597	3	0.861143
GO:0008150	biological_process	1313	41	1	4	1	21	0.985143	19	0.998692	67	0.997103	28	0.425209	188	1.67008e-05	130	1	27	0.76041	41	0.999962	95	0.934865	349	0.278201	184	7.67939e-36	119	4.04636e-24
GO:0006314	intron homing	3	0	1	0	1	0	1	0	1	0	1	0	1	0	1	0	1	0	1	1	0.145099	0	1	0	1	0	1	2	0.00434913
GO:0006316	movement of group I intron	1	0	1	0	1	0	1	0	1	0	1	0	1	0	1	0	1	0	1	0	1	0	1	0	1	0	1	1	0.038654
GO:0003674	molecular_function	2049	142	0.697609	13	1	26	0.999989	39	0.987117	110	0.998997	33	0.965515	266	0.000329731	230	0.999999	44	0.718493	63	1	170	0.436778	565	0.0182616	237	4.582e-36	111	6.1173e-06
GO:0046933	hydrogen ion transporting ATP synthase activity, rotational mechanism	15	0	1	0	1	0	1	6	8.82996e-07	1	0.646834	0	1	0	1	0	1	0	1	4	0.00574684	0	1	1	0.988963	0	1	3	0.0183759
GO:0015986	ATP synthesis coupled proton transport	20	0	1	0	1	0	1	7	2.99101e-07	2	0.391211	0	1	2	0.665163	0	1	0	1	5	0.00272133	0	1	1	0.99755	0	1	3	0.0399773
GO:0000276	mitochondrial proton-transporting ATP synthase complex, coupling factor F(o)	9	0	1	0	1	0	1	3	0.00113097	2	0.117794	0	1	0	1	0	1	0	1	1	0.375348	0	1	0	1	0	1	3	0.00402668
GO:0005750	mitochondrial respiratory chain complex III	10	0	1	1	0.24437	0	1	4	6.8369e-05	1	0.500211	0	1	0	1	0	1	0	1	3	0.0119953	0	1	0	1	0	1	1	0.325998
GO:0006122	mitochondrial electron transport, ubiquinol to cytochrome c	9	0	1	1	0.222881	0	1	3	0.00113097	1	0.464287	0	1	0	1	0	1	0	1	3	0.00872143	0	1	0	1	0	1	1	0.298853
GO:0008121	ubiquinol-cytochrome-c reductase activity	9	0	1	1	0.222881	0	1	4	4.18276e-05	0	1	0	1	0	1	0	1	0	1	3	0.00872143	0	1	0	1	0	1	1	0.298853
GO:0045153	electron transporter, transferring electrons within CoQH2-cytochrome c reductase complex activity	2	0	1	0	1	0	1	0	1	1	0.129436	0	1	0	1	0	1	0	1	0	1	0	1	0	1	0	1	1	0.0758203
GO:0004518	nuclease activity	3	0	1	0	1	0	1	0	1	1	0.187745	0	1	0	1	1	0.365413	0	1	0	1	0	1	0	1	0	1	1	0.111556
GO:0000372	Group I intron splicing	7	0	1	0	1	0	1	0	1	2	0.0750274	0	1	0	1	0	1	0	1	1	0.306446	1	0.450628	1	0.877707	0	1	2	0.0274728
GO:0000028	ribosomal small subunit assembly and maintenance	14	2	0.264106	7	3.13116e-08	0	1	0	1	1	0.621426	0	1	0	1	2	0.60601	0	1	1	0.519201	0	1	0	1	0	1	1	0.424505
GO:0003735	structural constituent of ribosome	216	5	0.999627	97	2.55773e-105	2	0.96457	1	0.996073	74	4.49508e-35	0	1	0	1	1	1	1	0.993735	13	0.305627	2	1	2	1	0	1	18	0.00161364
GO:0006412	translation	270	8	0.999254	102	3.52028e-102	5	0.76171	3	0.967661	88	5.71841e-40	1	0.996617	0	1	6	1	1	0.998291	15	0.400955	7	0.999977	16	1	0	1	18	0.0162143
GO:0005763	mitochondrial small ribosomal subunit	33	0	1	0	1	0	1	0	1	31	5.86463e-35	0	1	0	1	0	1	0	1	0	1	1	0.941011	0	1	0	1	1	0.72871
GO:0005575	cellular_component	818	16	1	5	1	16	0.811628	10	0.997793	24	1	18	0.39962	91	0.487838	55	1	9	0.997326	27	0.996821	56	0.946485	183	0.994928	185	1.1797e-70	123	5.43213e-49
GO:0003697	single-stranded DNA binding	22	1	0.804802	0	1	0	1	4	0.00188757	1	0.78292	0	1	1	0.924195	3	0.616026	2	0.0884638	2	0.309396	0	1	6	0.523325	1	0.749743	1	0.580573
GO:0009009	site-specific recombinase activity	1	0	1	0	1	0	1	0	1	0	1	0	1	0	1	0	1	0	1	0	1	0	1	0	1	0	1	1	0.038654
GO:0042150	plasmid recombination	1	0	1	0	1	0	1	0	1	0	1	0	1	0	1	0	1	0	1	0	1	0	1	0	1	0	1	1	0.038654
GO:0003690	double-stranded DNA binding	15	0	1	0	1	0	1	5	2.17162e-05	0	1	0	1	0	1	1	0.897352	1	0.292522	0	1	1	0.723198	3	0.788189	3	0.059056	1	0.446804
GO:0008301	DNA bending activity	12	0	1	0	1	1	0.246579	0	1	0	1	0	1	0	1	1	0.83808	1	0.241768	1	0.466118	3	0.068983	3	0.637469	0	1	2	0.0760865
GO:0005634	nucleus	1142	139	3.37028e-12	13	0.999988	31	0.19519	32	0.250239	30	1	20	0.808579	121	0.721378	183	0.019788	36	0.0207228	65	0.169101	127	6.33563e-05	297	0.483325	34	1	14	1
GO:0030543	2-micrometer plasmid partitioning	3	0	1	0	1	0	1	0	1	0	1	0	1	0	1	0	1	0	1	0	1	0	1	1	0.593516	0	1	2	0.00434913
GO:0006276	plasmid maintenance	8	0	1	0	1	0	1	0	1	2	0.0957215	0	1	1	0.608131	2	0.313124	0	1	0	1	0	1	2	0.65556	0	1	1	0.270621
GO:0003709	RNA polymerase III transcription factor activity	10	0	1	0	1	0	1	0	1	0	1	0	1	1	0.69002	4	0.0404214	0	1	0	1	1	0.575106	4	0.245832	0	1	0	1
GO:0000127	transcription factor TFIIIC complex	6	0	1	0	1	0	1	0	1	0	1	0	1	0	1	2	0.201683	0	1	0	1	0	1	4	0.0425693	0	1	0	1
GO:0006384	transcription initiation from RNA polymerase III promoter	11	1	0.557832	0	1	0	1	0	1	0	1	0	1	1	0.724314	4	0.0566365	0	1	0	1	1	0.609994	4	0.312185	0	1	0	1
GO:0045324	late endosome to vacuole transport	21	0	1	0	1	0	1	0	1	0	1	0	1	2	0.691604	4	0.340991	0	1	0	1	2	0.523219	13	0.000531254	0	1	0	1
GO:0005624	membrane fraction	92	2	0.99153	3	0.469417	1	0.887635	1	0.903054	5	0.747398	2	0.563198	16	0.0429156	6	0.992906	2	0.624741	3	0.85518	10	0.21944	32	0.0360017	4	0.820804	5	0.28274
GO:0033263	CORVET complex	6	0	1	0	1	0	1	0	1	0	1	0	1	0	1	3	0.0398486	0	1	0	1	2	0.0806061	1	0.83486	0	1	0	1
GO:0005840	ribosome	96	15	0.0030627	11	5.85503e-05	2	0.660142	0	1	4	0.89338	0	1	12	0.369849	12	0.71544	1	0.892531	4	0.728263	5	0.904349	21	0.848704	1	0.997724	8	0.0315101
GO:0003746	translation elongation factor activity	11	0	1	3	0.00289521	0	1	1	0.241972	2	0.165002	0	1	1	0.724314	0	1	0	1	0	1	0	1	0	1	0	1	4	0.00057884
GO:0006414	translational elongation	16	0	1	7	9.96078e-08	0	1	1	0.331779	2	0.291225	0	1	1	0.84665	0	1	0	1	1	0.567023	0	1	0	1	0	1	4	0.00274053
GO:0005853	eukaryotic translation elongation factor 1 complex	4	0	1	2	0.00438243	0	1	0	1	0	1	0	1	0	1	0	1	0	1	0	1	0	1	0	1	0	1	2	0.00847674
GO:0005737	cytoplasm	1325	128	5.4502e-05	40	0.285052	38	0.0866503	17	0.999795	47	1	25	0.703819	196	9.26227e-07	195	0.230761	34	0.240392	85	0.00873616	104	0.717865	373	0.0194264	35	1	8	1
GO:0006457	protein folding	56	1	0.984569	1	0.793096	1	0.734566	2	0.407569	4	0.522203	2	0.316424	9	0.159402	18	0.000422935	1	0.726532	6	0.0635907	4	0.685065	7	0.995773	0	1	0	1
GO:0000060	protein import into nucleus, translocation	1	0	1	0	1	0	1	0	1	0	1	0	1	0	1	0	1	0	1	0	1	0	1	1	0.259189	0	1	0	1
GO:0006616	SRP-dependent cotranslational protein targeting to membrane, translocation	10	0	1	0	1	0	1	0	1	0	1	1	0.186075	3	0.089125	1	0.780615	0	1	2	0.0887158	0	1	3	0.501905	0	1	0	1
GO:0000329	fungal-type vacuole membrane	72	1	0.99535	0	1	0	1	2	0.538338	4	0.720076	0	1	7	0.696365	10	0.569214	2	0.491493	8	0.0289117	9	0.132315	28	0.0103354	0	1	1	0.942513
GO:0016887	ATPase activity	65	7	0.179788	3	0.266793	1	0.785786	4	0.0773745	4	0.641759	1	0.739391	5	0.859519	13	0.116721	1	0.778236	5	0.234863	4	0.791688	17	0.530432	0	1	0	1
GO:0009277	fungal-type cell wall	87	1	0.998495	5	0.0917712	0	1	8	0.00133362	3	0.937557	7	0.00184809	18	0.00592023	2	0.999974	1	0.867322	7	0.15319	7	0.57796	13	0.995467	11	0.015839	4	0.435622
GO:0051082	unfolded protein binding	59	1	0.987674	4	0.0791299	2	0.401481	1	0.77512	7	0.0971976	3	0.118098	7	0.481051	18	0.000853255	0	1	7	0.0290664	0	1	6	0.999321	0	1	3	0.400595
GO:0005832	chaperonin-containing T-complex	11	0	1	0	1	0	1	0	1	0	1	0	1	1	0.724314	7	0.000208948	0	1	1	0.437425	0	1	2	0.821451	0	1	0	1
GO:0006626	protein targeting to mitochondrion	6	0	1	0	1	1	0.131937	0	1	1	0.340315	0	1	2	0.135303	0	1	1	0.129172	0	1	0	1	1	0.83486	0	1	0	1
GO:0006950	response to stress	68	2	0.960464	0	1	1	0.800575	0	1	1	0.991269	2	0.404976	29	2.03414e-11	5	0.971373	2	0.461528	2	0.868423	2	0.97943	18	0.505071	4	0.601816	0	1
GO:0042026	protein refolding	9	0	1	0	1	3	0.000937187	0	1	0	1	0	1	3	0.0677712	0	1	0	1	2	0.0733717	0	1	1	0.932946	0	1	0	1
GO:0006888	ER to Golgi vesicle-mediated transport	81	2	0.982679	1	0.898113	0	1	0	1	7	0.297987	1	0.813273	2	0.999201	26	2.45324e-05	2	0.554977	4	0.597285	10	0.124109	26	0.126009	0	1	0	1
GO:0030134	ER to Golgi transport vesicle	20	0	1	0	1	1	0.376381	0	1	2	0.391211	0	1	0	1	3	0.548569	0	1	2	0.270979	3	0.222347	9	0.0503071	0	1	0	1
GO:0005741	mitochondrial outer membrane	80	1	0.997451	1	0.895178	0	1	2	0.595945	12	0.00647259	1	0.809336	17	0.00557505	9	0.811598	2	0.548203	3	0.781939	2	0.991609	30	0.0143792	0	1	0	1
GO:0006997	nucleus organization	5	0	1	1	0.130677	0	1	0	1	0	1	0	1	1	0.443093	0	1	0	1	0	1	0	1	3	0.113352	0	1	0	1
GO:0007126	meiosis	43	1	0.959208	0	1	0	1	1	0.662435	0	1	2	0.217912	5	0.522935	6	0.57526	0	1	0	1	7	0.0582206	11	0.578534	10	0.000194117	0	1
GO:0042175	nuclear envelope-endoplasmic reticulum network	14	0	1	1	0.324582	0	1	2	0.0458965	0	1	0	1	1	0.806088	1	0.880506	0	1	3	0.0312944	2	0.320518	4	0.510918	0	1	0	1
GO:0016021	integral to membrane	98	0	1	0	1	3	0.400922	1	0.91685	5	0.795117	2	0.597836	15	0.118485	11	0.831639	3	0.387114	6	0.381879	7	0.703258	36	0.0112363	9	0.141211	0	1
GO:0030437	ascospore formation	71	3	0.891761	1	0.864686	0	1	1	0.834302	2	0.956416	0	1	14	0.0214166	8	0.800415	1	0.807188	4	0.491979	3	0.938491	21	0.279057	12	0.00105448	1	0.940171
GO:0004721	phosphoprotein phosphatase activity	8	0	1	0	1	0	1	0	1	0	1	0	1	0	1	1	0.70279	1	0.168435	1	0.341795	1	0.495713	4	0.126773	0	1	0	1
GO:0000002	mitochondrial genome maintenance	30	0	1	0	1	2	0.153856	2	0.17033	8	0.000593954	0	1	3	0.659242	6	0.239162	0	1	0	1	2	0.71801	7	0.693926	0	1	0	1
GO:0007005	mitochondrion organization	41	1	0.952637	1	0.683986	0	1	1	0.644882	10	0.000276007	0	1	5	0.479322	3	0.941256	2	0.239528	2	0.625393	5	0.242765	9	0.772726	2	0.722888	0	1
GO:0000001	mitochondrion inheritance	26	0	1	1	0.517876	0	1	0	1	1	0.835668	0	1	3	0.559765	3	0.729324	0	1	1	0.743711	2	0.641171	15	0.000575937	0	1	0	1
GO:0001401	mitochondrial sorting and assembly machinery complex	4	0	1	0	1	0	1	0	1	1	0.242157	0	1	0	1	1	0.454707	0	1	0	1	0	1	2	0.277283	0	1	0	1
GO:0006461	protein complex assembly	34	1	0.92015	0	1	1	0.552354	1	0.575998	7	0.00633919	0	1	2	0.903007	5	0.531647	0	1	2	0.522747	3	0.535999	11	0.248427	1	0.882717	0	1
GO:0000723	telomere maintenance	247	12	0.94628	20	1.23777e-05	4	0.834679	6	0.582283	11	0.948927	2	0.964653	16	0.995343	54	0.000445124	3	0.925838	15	0.275191	23	0.289168	70	0.206968	5	0.999477	6	0.922408
GO:0032865	Mdm10/Mdm12/Mmm1 complex	3	0	1	0	1	0	1	0	1	0	1	0	1	0	1	1	0.365413	0	1	0	1	0	1	2	0.166665	0	1	0	1
GO:0045040	protein import into mitochondrial outer membrane	6	0	1	0	1	0	1	0	1	1	0.340315	0	1	0	1	1	0.597402	0	1	0	1	0	1	4	0.0425693	0	1	0	1
GO:0006338	chromatin remodeling	48	0	1	0	1	0	1	0	1	2	0.841512	0	1	4	0.792392	20	2.48025e-06	0	1	2	0.710137	3	0.765761	16	0.1557	1	0.951657	0	1
GO:0007029	endoplasmic reticulum organization	4	0	1	0	1	0	1	0	1	0	1	0	1	0	1	2	0.0975328	0	1	0	1	0	1	2	0.277283	0	1	0	1
GO:0000812	Swr1 complex	13	0	1	1	0.30536	0	1	0	1	0	1	0	1	0	1	5	0.0263623	0	1	1	0.493352	1	0.671426	4	0.446584	1	0.558647	0	1
GO:0043486	histone exchange	9	0	1	0	1	0	1	1	0.20278	0	1	0	1	0	1	3	0.121287	0	1	0	1	1	0.537105	4	0.183155	0	1	0	1
GO:0042493	response to drug	109	9	0.376178	4	0.354864	4	0.24865	2	0.759653	6	0.747541	1	0.896044	13	0.428421	19	0.186797	4	0.236359	13	0.00336552	12	0.180078	20	0.976602	2	0.991864	0	1
GO:0019346	transsulfuration	1	1	0.0714409	0	1	0	1	0	1	0	1	0	1	0	1	0	1	0	1	0	1	0	1	0	1	0	1	0	1
GO:0000096	sulfur amino acid metabolic process	5	2	0.0440583	0	1	0	1	0	1	0	1	0	1	0	1	1	0.531449	0	1	2	0.0233153	0	1	0	1	0	1	0	1
GO:0006534	cysteine metabolic process	2	1	0.137789	1	0.0544623	0	1	0	1	0	1	0	1	0	1	0	1	0	1	0	1	0	1	0	1	0	1	0	1
GO:0004123	cystathionine gamma-lyase activity	2	1	0.137789	0	1	0	1	0	1	0	1	0	1	0	1	0	1	0	1	0	1	0	1	1	0.451232	0	1	0	1
GO:0006644	phospholipid metabolic process	11	0	1	0	1	0	1	1	0.241972	1	0.533732	0	1	1	0.724314	2	0.471542	0	1	0	1	1	0.609994	5	0.129714	0	1	0	1
GO:0006357	regulation of transcription from RNA polymerase II promoter	70	3	0.886072	2	0.580686	0	1	3	0.251857	3	0.857261	1	0.765151	5	0.899101	19	0.00286049	2	0.476639	5	0.283752	10	0.0576416	13	0.943625	0	1	4	0.285401
GO:0030528	transcription regulator activity	18	1	0.737162	0	1	0	1	1	0.364668	1	0.7133	1	0.309857	1	0.878737	6	0.0313997	0	1	2	0.232508	2	0.440959	3	0.882849	0	1	0	1
GO:0000508	Rpd3/Clr6 histone deacetylase complex I/I'	12	0	1	0	1	0	1	0	1	1	0.56501	1	0.218943	0	1	4	0.0758061	0	1	0	1	1	0.642022	4	0.379792	1	0.529955	0	1
GO:0004407	histone deacetylase activity	21	0	1	0	1	0	1	0	1	1	0.767282	1	0.351296	2	0.691604	7	0.0205602	0	1	0	1	3	0.244818	6	0.472463	1	0.733447	0	1
GO:0016575	histone deacetylation	24	0	1	0	1	0	1	0	1	1	0.811122	0	1	3	0.503928	6	0.10999	0	1	0	1	4	0.128494	8	0.267494	2	0.434554	0	1
GO:0005768	endosome	55	1	0.983369	1	0.787163	2	0.368145	0	1	0	1	0	1	5	0.741841	5	0.902944	0	1	0	1	5	0.473954	33	8.67841e-08	2	0.857245	1	0.886791
GO:0005484	SNAP receptor activity	24	0	1	0	1	0	1	0	1	0	1	0	1	4	0.269921	5	0.241432	1	0.425419	0	1	3	0.313827	11	0.0274118	0	1	0	1
GO:0006810	transport	49	1	0.973948	0	1	0	1	0	1	6	0.106734	2	0.263356	8	0.167281	0	1	2	0.307496	3	0.458551	1	0.985136	18	0.0616196	5	0.175947	3	0.293896
GO:0006281	DNA repair	75	1	0.996288	1	0.879197	2	0.525405	4	0.115473	3	0.88727	0	1	7	0.736791	15	0.0969893	3	0.243528	5	0.334356	12	0.0179436	19	0.590612	3	0.844394	0	1
GO:0006285	base-excision repair, AP site formation	3	0	1	0	1	1	0.0682839	0	1	0	1	0	1	0	1	1	0.365413	0	1	0	1	0	1	1	0.593516	0	1	0	1
GO:0000703	oxidized pyrimidine base lesion DNA N-glycosylase activity	2	0	1	0	1	0	1	0	1	0	1	0	1	0	1	1	0.261519	0	1	0	1	0	1	1	0.451232	0	1	0	1
GO:0003906	DNA-(apurinic or apyrimidinic site) lyase activity	4	0	1	0	1	0	1	0	1	0	1	0	1	0	1	2	0.0975328	0	1	0	1	0	1	2	0.277283	0	1	0	1
GO:0006284	base-excision repair	9	0	1	0	1	0	1	2	0.0196869	0	1	0	1	0	1	3	0.121287	0	1	1	0.375348	0	1	3	0.425083	0	1	0	1
GO:0008534	oxidized purine base lesion DNA N-glycosylase activity	2	0	1	0	1	1	0.0460531	0	1	0	1	0	1	0	1	1	0.261519	0	1	0	1	0	1	0	1	0	1	0	1
GO:0000159	protein phosphatase type 2A complex	6	0	1	0	1	0	1	0	1	0	1	0	1	1	0.504651	0	1	0	1	0	1	1	0.401521	4	0.0425693	0	1	0	1
GO:0007015	actin filament organization	54	0	1	0	1	1	0.721627	0	1	0	1	0	1	4	0.862142	10	0.220569	0	1	1	0.941263	7	0.150037	31	8.47391e-07	0	1	0	1
GO:0007094	mitotic cell cycle spindle assembly checkpoint	20	0	1	0	1	0	1	0	1	3	0.146082	0	1	1	0.904119	3	0.548569	0	1	0	1	3	0.222347	9	0.0503071	1	0.716093	0	1
GO:0007117	budding cell bud growth	20	1	0.773487	0	1	0	1	3	0.0125648	0	1	0	1	1	0.904119	1	0.952007	1	0.369725	0	1	1	0.819744	12	0.00129687	0	1	0	1
GO:0005935	cellular bud neck	99	0	1	0	1	2	0.676693	7	0.0112178	4	0.906509	1	0.871815	10	0.666589	22	0.0176004	3	0.393321	1	0.994581	18	0.000975416	31	0.132171	0	1	0	1
GO:0043332	mating projection tip	34	1	0.92015	0	1	1	0.552354	0	1	1	0.905882	0	1	3	0.741424	6	0.342248	1	0.544192	0	1	6	0.0552682	10	0.382688	5	0.0528938	0	1
GO:0005934	cellular bud tip	53	0	1	0	1	2	0.351209	1	0.738085	3	0.699016	0	1	0	1	10	0.203504	2	0.341152	0	1	9	0.0266922	26	0.000236946	0	1	0	1
GO:0005816	spindle pole body	50	0	1	0	1	0	1	1	0.717356	6	0.114857	0	1	2	0.979646	14	0.00733106	2	0.315948	1	0.927471	6	0.223323	15	0.302204	3	0.59521	0	1
GO:0006470	protein amino acid dephosphorylation	29	1	0.884088	0	1	2	0.145715	0	1	0	1	1	0.450125	2	0.846207	3	0.795719	0	1	2	0.438759	3	0.428663	15	0.00256533	0	1	0	1
GO:0000158	protein serine/threonine phosphatase activity	7	0	1	0	1	0	1	0	1	0	1	0	1	0	1	0	1	0	1	0	1	2	0.106882	5	0.0150768	0	1	0	1
GO:0004674	protein serine/threonine kinase activity	43	0	1	0	1	1	0.638435	0	1	1	0.949772	1	0.588471	7	0.190861	10	0.0707449	2	0.256521	1	0.89513	3	0.696609	13	0.310589	4	0.265106	0	1
GO:0019318	hexose metabolic process	3	0	1	0	1	0	1	0	1	0	1	0	1	1	0.296121	1	0.365413	0	1	0	1	0	1	0	1	0	1	1	0.111556
GO:0006468	protein amino acid phosphorylation	99	1	0.999391	0	1	1	0.904991	2	0.71088	5	0.802341	0	1	16	0.0750412	23	0.00904765	2	0.664599	1	0.994581	7	0.713335	35	0.0228602	6	0.565787	0	1
GO:0006078	1,6-beta-glucan biosynthetic process	7	0	1	0	1	1	0.152181	0	1	0	1	0	1	3	0.0333793	1	0.654082	0	1	0	1	0	1	2	0.57778	0	1	0	1
GO:0051276	chromosome organization	5	2	0.0440583	0	1	0	1	0	1	0	1	0	1	0	1	1	0.531449	0	1	0	1	1	0.348035	1	0.777015	0	1	0	1
GO:0007017	microtubule-based process	8	0	1	0	1	0	1	1	0.182437	0	1	0	1	0	1	3	0.0899315	0	1	0	1	1	0.495713	3	0.34444	0	1	0	1
GO:0000226	microtubule cytoskeleton organization	9	1	0.487046	0	1	0	1	1	0.20278	0	1	0	1	1	0.651469	1	0.744647	0	1	0	1	0	1	4	0.183155	1	0.432232	0	1
GO:0006400	tRNA modification	27	8	0.000419545	1	0.531247	0	1	1	0.493863	1	0.84672	0	1	0	1	8	0.0279209	1	0.463957	1	0.756816	1	0.901187	5	0.866561	0	1	0	1
GO:0030015	CCR4-NOT core complex	7	0	1	0	1	0	1	0	1	0	1	0	1	0	1	4	0.00954481	0	1	0	1	1	0.450628	2	0.57778	0	1	0	1
GO:0000289	nuclear-transcribed mRNA poly(A) tail shortening	7	0	1	0	1	0	1	0	1	0	1	0	1	0	1	4	0.00954481	0	1	0	1	1	0.450628	2	0.57778	0	1	0	1
GO:0000288	nuclear-transcribed mRNA catabolic process, deadenylation-dependent decay	12	1	0.589481	0	1	0	1	0	1	0	1	0	1	0	1	5	0.0182973	0	1	0	1	1	0.642022	5	0.176972	0	1	0	1
GO:0000175	3'-5'-exoribonuclease activity	18	3	0.133081	0	1	0	1	0	1	0	1	0	1	0	1	10	4.29964e-05	0	1	0	1	3	0.178863	2	0.967237	0	1	0	1
GO:0007089	traversing start control point of mitotic cell cycle	6	1	0.359129	0	1	0	1	0	1	0	1	0	1	0	1	1	0.597402	0	1	0	1	0	1	4	0.0425693	0	1	0	1
GO:0016593	Cdc73/Paf1 complex	7	0	1	0	1	0	1	0	1	0	1	0	1	0	1	3	0.0625764	1	0.149028	0	1	1	0.450628	2	0.57778	0	1	0	1
GO:0006368	RNA elongation from RNA polymerase II promoter	54	0	1	0	1	0	1	0	1	0	1	0	1	0	1	30	8.22849e-13	1	0.713508	1	0.941263	9	0.0297995	12	0.778943	0	1	1	0.882195
GO:0016020	membrane	78	3	0.92494	2	0.639937	3	0.272978	1	0.861382	1	0.995674	6	0.00488853	8	0.642487	11	0.546118	2	0.534442	8	0.0436977	4	0.892536	21	0.462576	6	0.338674	2	0.810904
GO:0005337	nucleoside transmembrane transporter activity	1	0	1	0	1	0	1	0	1	0	1	0	1	0	1	1	0.140638	0	1	0	1	0	1	0	1	0	1	0	1
GO:0015858	nucleoside transport	1	0	1	0	1	0	1	0	1	0	1	0	1	0	1	1	0.140638	0	1	0	1	0	1	0	1	0	1	0	1
GO:0005622	intracellular	44	6	0.0905922	0	1	4	0.0186112	1	0.670886	1	0.95316	0	1	4	0.731803	11	0.0373495	0	1	3	0.389792	3	0.711571	9	0.842332	2	0.758522	0	1
GO:0004169	dolichyl-phosphate-mannose-protein mannosyltransferase activity	6	0	1	0	1	0	1	2	0.00861429	3	0.00511478	0	1	0	1	0	1	0	1	0	1	1	0.401521	0	1	0	1	0	1
GO:0005783	endoplasmic reticulum	238	3	0.999997	1	0.998893	3	0.921149	4	0.849962	17	0.427034	3	0.869881	36	0.0296042	42	0.0662665	9	0.0922071	11	0.675037	19	0.584617	84	0.00067808	5	0.999184	1	0.999931
GO:0006493	protein amino acid O-linked glycosylation	15	0	1	0	1	0	1	2	0.0521128	4	0.0149492	0	1	0	1	2	0.644661	0	1	1	0.543736	4	0.0293791	2	0.93085	0	1	0	1
GO:0005085	guanyl-nucleotide exchange factor activity	15	5	0.00299302	0	1	0	1	0	1	0	1	0	1	0	1	4	0.149215	0	1	1	0.543736	1	0.723198	4	0.57158	0	1	0	1
GO:0007096	regulation of exit from mitosis	20	1	0.773487	0	1	2	0.0778927	0	1	1	0.750521	0	1	1	0.904119	4	0.307029	2	0.0749124	0	1	4	0.0755191	5	0.621933	0	1	0	1
GO:0005933	cellular bud	33	0	1	0	1	0	1	0	1	3	0.381823	1	0.493786	6	0.149952	9	0.0341227	0	1	1	0.822551	7	0.0155861	6	0.891915	0	1	0	1
GO:0031578	mitotic cell cycle spindle orientation checkpoint	5	0	1	0	1	0	1	0	1	0	1	0	1	0	1	2	0.147738	1	0.108856	0	1	1	0.348035	1	0.777015	0	1	0	1
GO:0016192	vesicle-mediated transport	51	0	1	1	0.761694	0	1	0	1	4	0.448304	0	1	8	0.195671	5	0.86311	1	0.692809	0	1	7	0.120374	25	0.000315793	0	1	0	1
GO:0042273	ribosomal large subunit biogenesis	25	22	6.78834e-23	0	1	0	1	0	1	0	1	0	1	0	1	1	0.977576	0	1	0	1	2	0.619557	0	1	0	1	0	1
GO:0005730	nucleolus	175	137	2.70954e-130	1	0.993097	0	1	0	1	1	0.999996	0	1	1	1	17	0.968408	0	1	0	1	8	0.979615	8	1	2	0.999821	0	1
GO:0042254	ribosome biogenesis	199	171	4.87336e-180	9	0.0984675	1	0.991551	0	1	0	1	0	1	0	1	6	1	1	0.990594	2	0.999694	7	0.997871	1	1	1	0.999997	0	1
GO:0000466	maturation of 5.8S rRNA from tricistronic rRNA transcript (SSU-rRNA, 5.8S rRNA, LSU-rRNA)	13	10	7.34879e-10	0	1	0	1	0	1	0	1	0	1	0	1	2	0.564247	0	1	0	1	1	0.671426	0	1	0	1	0	1
GO:0000463	maturation of LSU-rRNA from tricistronic rRNA transcript (SSU-rRNA, 5.8S rRNA, LSU-rRNA)	14	12	1.21303e-12	0	1	0	1	0	1	0	1	0	1	0	1	1	0.880506	0	1	0	1	1	0.698418	0	1	0	1	0	1
GO:0006892	post-Golgi vesicle-mediated transport	6	1	0.359129	0	1	0	1	0	1	1	0.340315	0	1	0	1	2	0.201683	0	1	0	1	0	1	2	0.48779	0	1	0	1
GO:0005802	trans-Golgi network	14	0	1	0	1	0	1	0	1	0	1	0	1	1	0.806088	5	0.0363797	0	1	0	1	2	0.320518	6	0.128278	0	1	0	1
GO:0045332	phospholipid translocation	7	0	1	0	1	0	1	0	1	0	1	0	1	0	1	2	0.257326	0	1	0	1	2	0.106882	3	0.262815	0	1	0	1
GO:0004012	phospholipid-translocating ATPase activity	9	0	1	0	1	0	1	0	1	0	1	0	1	0	1	2	0.367934	0	1	0	1	2	0.164575	5	0.0562948	0	1	0	1
GO:0015662	ATPase activity, coupled to transmembrane movement of ions, phosphorylative mechanism	9	0	1	0	1	0	1	0	1	0	1	0	1	1	0.651469	2	0.367934	0	1	0	1	2	0.164575	2	0.721411	1	0.432232	1	0.298853
GO:0006886	intracellular protein transport	17	0	1	0	1	0	1	0	1	0	1	2	0.0458146	1	0.863632	4	0.208649	0	1	1	0.589125	4	0.0449909	5	0.461299	0	1	0	1
GO:0006897	endocytosis	80	0	1	1	0.895178	1	0.85026	0	1	1	0.996241	1	0.809336	10	0.389161	8	0.892262	2	0.548203	4	0.587342	8	0.332155	41	9.62701e-07	3	0.874085	0	1
GO:0048309	endoplasmic reticulum inheritance	2	0	1	0	1	0	1	0	1	0	1	0	1	0	1	1	0.261519	0	1	0	1	0	1	1	0.451232	0	1	0	1
GO:0000146	microfilament motor activity	5	0	1	0	1	0	1	0	1	1	0.292933	0	1	0	1	1	0.531449	0	1	0	1	1	0.348035	2	0.386571	0	1	0	1
GO:0031941	filamentous actin	2	0	1	0	1	0	1	0	1	0	1	0	1	0	1	1	0.261519	0	1	0	1	1	0.157229	0	1	0	1	0	1
GO:0051015	actin filament binding	8	0	1	0	1	0	1	0	1	0	1	0	1	0	1	2	0.313124	0	1	0	1	3	0.0224308	3	0.34444	0	1	0	1
GO:0031475	myosin V complex	2	0	1	0	1	0	1	0	1	0	1	0	1	0	1	1	0.261519	0	1	0	1	1	0.157229	0	1	0	1	0	1
GO:0008298	intracellular mRNA localization	10	1	0.523749	1	0.24437	0	1	0	1	1	0.500211	0	1	0	1	2	0.420932	0	1	0	1	0	1	5	0.0891389	0	1	0	1
GO:0007534	gene conversion at mating-type locus	5	0	1	0	1	0	1	0	1	0	1	0	1	0	1	2	0.147738	0	1	0	1	0	1	3	0.113352	0	1	0	1
GO:0006906	vesicle fusion	27	0	1	0	1	0	1	0	1	0	1	0	1	2	0.815989	6	0.169372	0	1	0	1	2	0.661806	17	5.3286e-05	0	1	0	1
GO:0006893	Golgi to plasma membrane transport	25	0	1	1	0.504125	0	1	0	1	1	0.823821	0	1	1	0.946718	5	0.26968	2	0.110001	0	1	3	0.337033	12	0.0142197	0	1	0	1
GO:0030133	transport vesicle	3	0	1	0	1	0	1	0	1	0	1	0	1	0	1	0	1	0	1	0	1	1	0.226332	2	0.166665	0	1	0	1
GO:0031201	SNARE complex	3	0	1	0	1	0	1	0	1	0	1	0	1	0	1	1	0.365413	1	0.0668013	0	1	0	1	1	0.593516	0	1	0	1
GO:0007059	chromosome segregation	43	0	1	1	0.701318	1	0.638435	0	1	4	0.32448	0	1	1	0.993601	11	0.0319152	1	0.630071	3	0.37575	6	0.136249	15	0.122148	0	1	0	1
GO:0008599	protein phosphatase type 1 regulator activity	11	0	1	0	1	1	0.228574	0	1	0	1	1	0.202677	1	0.724314	1	0.811523	0	1	1	0.437425	1	0.609994	4	0.312185	1	0.499403	0	1
GO:0008157	protein phosphatase 1 binding	3	0	1	0	1	1	0.0682839	0	1	0	1	1	0.0598618	0	1	0	1	0	1	0	1	0	1	1	0.593516	0	1	0	1
GO:0043666	regulation of phosphoprotein phosphatase activity	3	0	1	0	1	1	0.0682839	0	1	0	1	1	0.0598618	0	1	0	1	0	1	0	1	0	1	1	0.593516	0	1	0	1
GO:0016563	transcription activator activity	45	0	1	0	1	1	0.655209	1	0.679127	2	0.814115	3	0.0629698	5	0.564896	7	0.450299	0	1	4	0.194308	5	0.307505	16	0.0976347	0	1	1	0.831504
GO:0045944	positive regulation of transcription from RNA polymerase II promoter	71	2	0.967248	0	1	2	0.496023	1	0.834302	3	0.86377	2	0.426311	6	0.81144	9	0.684052	2	0.484099	6	0.151534	9	0.124208	28	0.00832712	0	1	1	0.940171
GO:0000398	nuclear mRNA splicing, via spliceosome	72	2	0.969249	0	1	0	1	1	0.83847	1	0.993406	0	1	1	0.999793	25	7.47069e-06	3	0.2253	4	0.503046	12	0.0131872	23	0.149634	0	1	0	1
GO:0005681	spliceosome	30	2	0.642736	0	1	1	0.507836	0	1	0	1	0	1	0	1	8	0.0503604	3	0.0299598	1	0.792259	4	0.228185	11	0.128907	0	1	0	1
GO:0006364	rRNA processing	120	82	9.69934e-68	5	0.236643	1	0.942639	0	1	0	1	0	1	0	1	19	0.324435	0	1	0	1	9	0.65982	3	1	1	0.999511	0	1
GO:0000172	ribonuclease MRP complex	10	2	0.15672	0	1	0	1	0	1	0	1	0	1	0	1	6	0.000962243	0	1	0	1	2	0.195094	0	1	0	1	0	1
GO:0005655	nucleolar ribonuclease P complex	9	2	0.13133	0	1	0	1	0	1	0	1	0	1	1	0.651469	4	0.0272201	0	1	0	1	2	0.164575	0	1	0	1	0	1
GO:0008033	tRNA processing	15	3	0.086693	0	1	0	1	0	1	0	1	1	0.265794	1	0.827555	7	0.00243592	0	1	0	1	2	0.351503	1	0.988963	0	1	0	1
GO:0004526	ribonuclease P activity	10	2	0.15672	0	1	0	1	1	0.222621	0	1	0	1	1	0.69002	4	0.0404214	0	1	0	1	2	0.195094	0	1	0	1	0	1
GO:0000171	ribonuclease MRP activity	10	2	0.15672	0	1	0	1	0	1	0	1	0	1	0	1	6	0.000962243	0	1	0	1	2	0.195094	0	1	0	1	0	1
GO:0006379	mRNA cleavage	25	2	0.5422	0	1	0	1	0	1	0	1	0	1	1	0.946718	12	4.92448e-05	0	1	0	1	4	0.143652	6	0.661445	0	1	0	1
GO:0000922	spindle pole	5	0	1	0	1	0	1	0	1	1	0.292933	0	1	0	1	1	0.531449	1	0.108856	0	1	1	0.348035	1	0.777015	0	1	0	1
GO:0000818	nuclear MIS12/MIND type complex	4	0	1	0	1	0	1	0	1	1	0.242157	0	1	0	1	1	0.454707	1	0.088069	0	1	0	1	1	0.698927	0	1	0	1
GO:0006413	translational initiation	32	9	0.000283411	3	0.0571263	0	1	0	1	5	0.0592439	1	0.483204	1	0.976613	7	0.153202	0	1	1	0.812977	1	0.935712	1	0.999934	1	0.866911	2	0.352532
GO:0003743	translation initiation factor activity	28	12	1.60597e-07	3	0.0408413	0	1	0	1	1	0.857031	0	1	0	1	7	0.087716	0	1	2	0.421005	0	1	0	1	1	0.828644	2	0.295085
GO:0022627	cytosolic small ribosomal subunit	62	5	0.457832	43	6.26538e-55	0	1	0	1	0	1	1	0.72261	0	1	1	0.999921	0	1	5	0.206787	0	1	1	1	0	1	6	0.031618
GO:0003924	GTPase activity	55	7	0.0946447	2	0.451567	1	0.728173	1	0.751058	6	0.159842	1	0.679172	4	0.871577	4	0.961166	2	0.3578	1	0.944281	6	0.294195	19	0.0970878	1	0.968989	0	1
GO:0005525	GTP binding	16	5	0.00410169	0	1	0	1	0	1	2	0.291225	0	1	1	0.84665	2	0.680248	1	0.308679	0	1	2	0.381985	3	0.825211	0	1	0	1
GO:0004743	pyruvate kinase activity	2	0	1	0	1	0	1	0	1	0	1	1	0.0403136	0	1	0	1	0	1	0	1	0	1	1	0.451232	0	1	0	1
GO:0005829	cytosol	161	11	0.607186	3	0.828056	7	0.0810481	7	0.105149	8	0.854697	15	7.17008e-07	22	0.170373	13	0.993466	7	0.073808	20	0.000170378	6	0.993127	37	0.829653	3	0.997594	2	0.987737
GO:0006096	glycolysis	16	0	1	4	0.000785852	0	1	1	0.331779	0	1	2	0.0409592	3	0.256344	0	1	0	1	5	0.000906944	0	1	0	1	0	1	1	0.468243
GO:0006090	pyruvate metabolic process	8	0	1	0	1	1	0.171955	0	1	0	1	1	0.151836	0	1	0	1	1	0.168435	3	0.00603976	0	1	2	0.65556	0	1	0	1
GO:0004408	holocytochrome-c synthase activity	2	0	1	0	1	0	1	0	1	1	0.129436	0	1	0	1	0	1	1	0.0450415	0	1	0	1	0	1	0	1	0	1
GO:0018063	cytochrome c-heme linkage	3	0	1	0	1	0	1	0	1	2	0.0128203	0	1	0	1	0	1	1	0.0668013	0	1	0	1	0	1	0	1	0	1
GO:0005758	mitochondrial intermembrane space	31	0	1	0	1	0	1	4	0.00682977	12	3.01774e-07	0	1	3	0.681411	2	0.945129	1	0.51138	1	0.802889	0	1	8	0.574284	0	1	0	1
GO:0000079	regulation of cyclin-dependent protein kinase activity	14	0	1	0	1	0	1	3	0.00447324	1	0.621426	0	1	3	0.195309	3	0.313668	1	0.27599	1	0.519201	1	0.698418	1	0.985089	0	1	0	1
GO:0016538	cyclin-dependent protein kinase regulator activity	22	0	1	0	1	0	1	3	0.0163716	1	0.78292	2	0.0728947	3	0.444656	3	0.616026	2	0.0884638	1	0.683865	1	0.848179	6	0.523325	0	1	0	1
GO:0000082	G1/S transition of mitotic cell cycle	41	2	0.802114	2	0.313467	0	1	1	0.644882	0	1	0	1	4	0.678273	13	0.00299585	2	0.239528	3	0.347495	4	0.436585	10	0.647253	0	1	0	1
GO:0007033	vacuole organization	11	0	1	0	1	0	1	0	1	0	1	0	1	1	0.724314	2	0.471542	1	0.22406	1	0.437425	1	0.609994	5	0.129714	0	1	0	1
GO:0042144	vacuole fusion, non-autophagic	26	0	1	0	1	0	1	0	1	0	1	0	1	4	0.321867	8	0.0223141	1	0.451405	1	0.743711	3	0.360193	8	0.354818	1	0.805577	0	1
GO:0008361	regulation of cell size	30	4	0.16281	0	1	1	0.507836	2	0.17033	0	1	0	1	1	0.970407	5	0.416934	1	0.49993	1	0.792259	2	0.71801	13	0.0284501	0	1	0	1
GO:0005089	Rho guanyl-nucleotide exchange factor activity	4	0	1	0	1	0	1	0	1	0	1	0	1	1	0.373898	1	0.454707	0	1	0	1	0	1	2	0.277283	0	1	0	1
GO:0007264	small GTPase mediated signal transduction	22	0	1	0	1	1	0.405199	0	1	1	0.78292	0	1	2	0.716298	6	0.0775421	0	1	0	1	3	0.267624	8	0.187762	1	0.749743	0	1
GO:0006033	chitin localization	1	0	1	0	1	0	1	0	1	0	1	0	1	0	1	1	0.140638	0	1	0	1	0	1	0	1	0	1	0	1
GO:0007118	budding cell apical bud growth	14	0	1	0	1	1	0.281347	0	1	0	1	0	1	0	1	6	0.00833095	1	0.27599	0	1	3	0.101168	3	0.744867	0	1	0	1
GO:0007124	pseudohyphal growth	63	1	0.990866	1	0.830268	2	0.433982	0	1	2	0.930911	1	0.728319	2	0.99463	14	0.0516003	2	0.422689	2	0.838653	11	0.0123497	23	0.0405688	2	0.904218	0	1
GO:0007119	budding cell isotropic bud growth	8	0	1	1	0.200784	0	1	0	1	0	1	0	1	0	1	3	0.0899315	1	0.168435	0	1	1	0.495713	2	0.65556	0	1	0	1
GO:0000131	incipient cellular bud site	41	2	0.802114	0	1	2	0.247436	1	0.644882	2	0.771057	1	0.571056	5	0.479322	10	0.0534653	0	1	0	1	5	0.242765	13	0.246599	0	1	0	1
GO:0001403	invasive growth in response to glucose limitation	45	1	0.964869	1	0.717705	0	1	0	1	3	0.5884	1	0.605184	4	0.748087	10	0.0911866	1	0.646856	2	0.675957	4	0.51013	17	0.0531268	1	0.941536	0	1
GO:0000750	pheromone-dependent signal transduction during conjugation with cellular fusion	28	1	0.875123	1	0.54425	0	1	0	1	0	1	0	1	2	0.831708	3	0.77526	2	0.132741	0	1	2	0.681478	10	0.165261	7	0.00113752	0	1
GO:0000753	cellular morphogenesis during conjugation with cellular fusion	11	0	1	0	1	0	1	0	1	1	0.533732	0	1	1	0.724314	1	0.811523	0	1	0	1	1	0.609994	5	0.129714	2	0.141557	0	1
GO:0030010	establishment of cell polarity	49	2	0.874848	1	0.747845	3	0.105174	0	1	5	0.228605	0	1	2	0.977493	14	0.0060389	2	0.307496	0	1	7	0.102455	13	0.515702	0	1	0	1
GO:0030173	integral to Golgi membrane	15	0	1	0	1	0	1	0	1	1	0.646834	0	1	2	0.505542	2	0.644661	0	1	0	1	0	1	10	0.00106468	0	1	0	1
GO:0030176	integral to endoplasmic reticulum membrane	29	1	0.884088	0	1	0	1	1	0.518821	1	0.86665	0	1	2	0.846207	11	0.00122143	0	1	0	1	1	0.916793	11	0.105177	1	0.839133	0	1
GO:0005849	mRNA cleavage factor complex	9	0	1	0	1	0	1	0	1	0	1	0	1	1	0.651469	4	0.0272201	0	1	0	1	2	0.164575	2	0.721411	0	1	0	1
GO:0030846	termination of RNA polymerase II transcription, poly(A)-coupled	10	0	1	0	1	0	1	0	1	0	1	0	1	0	1	4	0.0404214	0	1	0	1	5	0.000645211	1	0.950353	0	1	0	1
GO:0030847	termination of RNA polymerase II transcription, poly(A)-independent	9	0	1	0	1	0	1	0	1	0	1	1	0.16913	0	1	3	0.121287	0	1	0	1	3	0.0316343	2	0.721411	0	1	0	1
GO:0006378	mRNA polyadenylation	18	0	1	0	1	0	1	0	1	0	1	0	1	1	0.878737	6	0.0313997	0	1	0	1	2	0.440959	9	0.0242088	0	1	0	1
GO:0005847	mRNA cleavage and polyadenylation specificity factor complex	15	0	1	0	1	0	1	0	1	0	1	0	1	0	1	6	0.012261	0	1	0	1	3	0.119115	6	0.169056	0	1	0	1
GO:0006730	one-carbon compound metabolic process	7	2	0.0841376	1	0.178063	0	1	0	1	0	1	0	1	0	1	3	0.0625764	0	1	1	0.306446	0	1	0	1	0	1	0	1
GO:0004375	glycine dehydrogenase (decarboxylating) activity	4	1	0.256632	0	1	0	1	1	0.0957761	0	1	0	1	0	1	2	0.0975328	0	1	0	1	0	1	0	1	0	1	0	1
GO:0005960	glycine cleavage complex	4	1	0.256632	0	1	0	1	1	0.0957761	0	1	0	1	0	1	2	0.0975328	0	1	0	1	0	1	0	1	0	1	0	1
GO:0006546	glycine catabolic process	4	1	0.256632	0	1	0	1	1	0.0957761	0	1	0	1	0	1	2	0.0975328	0	1	0	1	0	1	0	1	0	1	0	1
GO:0000022	mitotic spindle elongation	20	0	1	0	1	0	1	0	1	0	1	0	1	1	0.904119	4	0.307029	0	1	0	1	6	0.0042112	8	0.120316	1	0.716093	0	1
GO:0005200	structural constituent of cytoskeleton	51	0	1	1	0.761694	0	1	2	0.363128	11	0.000437047	0	1	0	1	8	0.428744	0	1	1	0.931196	8	0.0536992	17	0.146445	3	0.608824	0	1
GO:0007020	microtubule nucleation	23	0	1	0	1	0	1	1	0.440025	6	0.00329093	0	1	0	1	4	0.408943	0	1	0	1	5	0.0354263	7	0.385158	0	1	0	1
GO:0005824	outer plaque of spindle pole body	6	0	1	0	1	0	1	0	1	1	0.340315	0	1	0	1	2	0.201683	0	1	0	1	2	0.0806061	1	0.83486	0	1	0	1
GO:0000070	mitotic sister chromatid segregation	37	0	1	0	1	0	1	2	0.234106	3	0.454946	0	1	1	0.98702	9	0.0660833	0	1	0	1	6	0.0778648	14	0.0742463	2	0.668596	0	1
GO:0030473	nuclear migration along microtubule	14	0	1	0	1	0	1	1	0.297199	3	0.0624255	0	1	1	0.806088	1	0.880506	0	1	1	0.519201	0	1	7	0.0457578	0	1	0	1
GO:0045941	positive regulation of transcription	8	0	1	0	1	1	0.171955	0	1	0	1	2	0.0106246	1	0.608131	2	0.313124	0	1	0	1	0	1	2	0.65556	0	1	0	1
GO:0003677	DNA binding	74	0	1	1	0.875721	3	0.247696	3	0.278903	3	0.881759	0	1	6	0.841441	11	0.471749	1	0.820224	11	0.00116585	8	0.25839	22	0.263686	2	0.945647	3	0.550056
GO:0006631	fatty acid metabolic process	13	0	1	0	1	0	1	0	1	1	0.594194	1	0.234881	2	0.42921	1	0.8609	0	1	1	0.493352	2	0.289182	5	0.22951	0	1	0	1
GO:0007031	peroxisome organization	17	0	1	0	1	1	0.330536	0	1	1	0.692661	1	0.295468	7	0.00139486	1	0.924261	0	1	1	0.589125	1	0.766827	4	0.678973	0	1	0	1
GO:0016481	negative regulation of transcription	10	0	1	0	1	1	0.210141	2	0.024212	0	1	0	1	1	0.69002	2	0.420932	0	1	1	0.407196	1	0.575106	2	0.776287	0	1	0	1
GO:0034201	response to oleate	4	0	1	0	1	0	1	0	1	0	1	0	1	1	0.373898	0	1	0	1	1	0.188641	1	0.28978	1	0.698927	0	1	0	1
GO:0009272	fungal-type cell wall biogenesis	9	0	1	0	1	0	1	0	1	0	1	0	1	3	0.0677712	1	0.744647	1	0.187403	0	1	0	1	4	0.183155	0	1	0	1
GO:0015883	FAD transport	4	0	1	0	1	0	1	0	1	0	1	0	1	0	1	1	0.454707	1	0.088069	0	1	1	0.28978	1	0.698927	0	1	0	1
GO:0015230	FAD transmembrane transporter activity	4	0	1	0	1	0	1	0	1	0	1	0	1	0	1	1	0.454707	1	0.088069	0	1	1	0.28978	1	0.698927	0	1	0	1
GO:0003987	acetate-CoA ligase activity	2	0	1	0	1	0	1	0	1	0	1	1	0.0403136	0	1	0	1	0	1	1	0.0992288	0	1	0	1	0	1	0	1
GO:0019654	acetate fermentation	1	0	1	0	1	0	1	0	1	0	1	1	0.0203624	0	1	0	1	0	1	0	1	0	1	0	1	0	1	0	1
GO:0006085	acetyl-CoA biosynthetic process	2	0	1	0	1	0	1	0	1	0	1	1	0.0403136	0	1	0	1	0	1	1	0.0992288	0	1	0	1	0	1	0	1
GO:0016573	histone acetylation	40	0	1	1	0.674949	0	1	1	0.635768	1	0.93807	2	0.195459	1	0.990886	8	0.191622	0	1	2	0.611837	4	0.417675	19	0.00259502	1	0.919759	0	1
GO:0016562	protein import into peroxisome matrix, receptor recycling	5	0	1	0	1	0	1	0	1	0	1	0	1	4	0.000672834	0	1	0	1	0	1	0	1	1	0.777015	0	1	0	1
GO:0043495	protein anchor	5	0	1	0	1	0	1	1	0.118261	0	1	0	1	1	0.443093	0	1	0	1	0	1	1	0.348035	2	0.386571	0	1	0	1
GO:0005779	integral to peroxisomal membrane	10	0	1	0	1	0	1	0	1	0	1	1	0.186075	3	0.089125	1	0.780615	0	1	0	1	1	0.575106	4	0.245832	0	1	0	1
GO:0006625	protein targeting to peroxisome	2	0	1	0	1	0	1	0	1	0	1	0	1	1	0.2087	0	1	0	1	0	1	0	1	1	0.451232	0	1	0	1
GO:0004871	signal transducer activity	14	0	1	1	0.324582	1	0.281347	0	1	0	1	0	1	3	0.195309	2	0.60601	1	0.27599	0	1	1	0.698418	4	0.510918	1	0.585592	0	1
GO:0007165	signal transduction	33	0	1	0	1	0	1	0	1	2	0.658699	0	1	3	0.722489	2	0.957353	1	0.533505	1	0.822551	5	0.128754	19	0.000110814	0	1	0	1
GO:0005886	plasma membrane	215	11	0.910533	4	0.851805	13	0.00139955	4	0.788723	8	0.979834	8	0.0710179	31	0.0708089	22	0.964129	16	2.54473e-05	8	0.864744	12	0.946167	47	0.930344	23	0.00555812	8	0.596238
GO:0032794	GTPase activating protein binding	2	0	1	0	1	0	1	0	1	0	1	0	1	0	1	0	1	0	1	0	1	0	1	2	0.0671458	0	1	0	1
GO:0046580	negative regulation of Ras protein signal transduction	6	0	1	0	1	0	1	0	1	0	1	1	0.116169	1	0.504651	1	0.597402	0	1	0	1	0	1	3	0.184134	0	1	0	1
GO:0010255	glucose mediated signaling	5	0	1	1	0.130677	0	1	0	1	0	1	0	1	0	1	0	1	0	1	0	1	0	1	4	0.0178425	0	1	0	1
GO:0004862	cAMP-dependent protein kinase inhibitor activity	3	0	1	0	1	0	1	0	1	0	1	0	1	1	0.296121	0	1	0	1	0	1	0	1	2	0.166665	0	1	0	1
GO:0030433	ER-associated protein catabolic process	36	1	0.931215	0	1	1	0.573089	0	1	1	0.918134	1	0.524259	3	0.776199	12	0.00268943	0	1	2	0.553912	2	0.806993	12	0.2012	1	0.896651	0	1
GO:0007047	cell wall organization	107	3	0.985267	4	0.342203	2	0.717656	3	0.499775	9	0.287401	5	0.0664257	12	0.523717	14	0.658157	1	0.91697	6	0.464616	10	0.380581	31	0.265465	7	0.479528	0	1
GO:0000055	ribosomal large subunit export from nucleus	11	6	4.35182e-05	0	1	0	1	0	1	0	1	0	1	0	1	3	0.193184	0	1	0	1	0	1	2	0.821451	0	1	0	1
GO:0005654	nucleoplasm	22	12	5.07486e-09	0	1	1	0.405199	0	1	0	1	0	1	0	1	4	0.375048	0	1	1	0.683865	0	1	4	0.860494	0	1	0	1
GO:0000721	(R,R)-butanediol dehydrogenase activity	1	0	1	0	1	0	1	0	1	1	0.0669543	0	1	0	1	0	1	0	1	0	1	0	1	0	1	0	1	0	1
GO:0006066	cellular alcohol metabolic process	5	0	1	0	1	0	1	0	1	1	0.292933	2	0.0039496	0	1	0	1	1	0.108856	0	1	0	1	0	1	1	0.269741	0	1
GO:0016616	oxidoreductase activity, acting on the CH-OH group of donors, NAD or NADP as acceptor	5	0	1	0	1	0	1	0	1	0	1	0	1	3	0.0112985	0	1	0	1	0	1	0	1	1	0.777015	0	1	1	0.178952
GO:0004352	glutamate dehydrogenase activity	2	0	1	0	1	0	1	0	1	0	1	0	1	1	0.2087	0	1	0	1	0	1	0	1	1	0.451232	0	1	0	1
GO:0006537	glutamate biosynthetic process	13	1	0.618869	0	1	1	0.264167	6	3.15474e-07	1	0.594194	1	0.234881	0	1	0	1	0	1	0	1	0	1	3	0.694735	0	1	0	1
GO:0005625	soluble fraction	45	0	1	2	0.354169	2	0.282238	3	0.100263	0	1	1	0.605184	9	0.0541952	6	0.62168	2	0.273537	4	0.194308	0	1	11	0.645578	5	0.136369	0	1
GO:0005537	mannose binding	4	0	1	0	1	0	1	0	1	0	1	0	1	0	1	0	1	0	1	0	1	0	1	2	0.277283	0	1	2	0.00847674
GO:0000501	flocculation via cell wall protein-carbohydrate interaction	9	0	1	0	1	0	1	0	1	0	1	0	1	0	1	4	0.0272201	0	1	0	1	0	1	3	0.425083	0	1	2	0.0447617
GO:0005215	transporter activity	34	0	1	0	1	0	1	0	1	7	0.00633919	2	0.151683	3	0.741424	1	0.994311	1	0.544192	3	0.248712	1	0.945874	11	0.248427	3	0.343094	2	0.380676
GO:0005643	nuclear pore	51	3	0.716669	0	1	1	0.701035	0	1	1	0.971282	0	1	0	1	23	7.44903e-08	0	1	4	0.260343	6	0.237049	13	0.581561	0	1	0	1
GO:0006913	nucleocytoplasmic transport	10	4	0.00381198	1	0.24437	0	1	0	1	0	1	0	1	0	1	3	0.155944	0	1	1	0.407196	0	1	1	0.950353	0	1	0	1
GO:0000059	protein import into nucleus, docking	4	1	0.256632	0	1	0	1	0	1	0	1	0	1	0	1	2	0.0975328	0	1	0	1	0	1	1	0.698927	0	1	0	1
GO:0017056	structural constituent of nuclear pore	4	1	0.256632	0	1	0	1	0	1	0	1	0	1	0	1	2	0.0975328	0	1	0	1	1	0.28978	0	1	0	1	0	1
GO:0006348	chromatin silencing at telomere	54	2	0.906873	1	0.781062	1	0.721627	4	0.0443819	1	0.976718	0	1	5	0.726853	19	7.53291e-05	0	1	3	0.52383	6	0.279624	12	0.778943	0	1	0	1
GO:0016571	histone methylation	17	0	1	0	1	0	1	0	1	0	1	0	1	0	1	10	2.1852e-05	1	0.324469	0	1	2	0.411837	4	0.678973	0	1	0	1
GO:0042800	histone methyltransferase activity (H3-K4 specific)	8	0	1	0	1	0	1	0	1	0	1	0	1	0	1	6	0.000165285	0	1	0	1	0	1	2	0.65556	0	1	0	1
GO:0048188	Set1C/COMPASS complex	8	0	1	0	1	0	1	0	1	0	1	0	1	0	1	6	0.000165285	0	1	0	1	0	1	2	0.65556	0	1	0	1
GO:0006355	regulation of transcription, DNA-dependent	26	1	0.855067	0	1	1	0.458928	0	1	3	0.250834	0	1	2	0.798969	9	0.00683217	0	1	1	0.743711	3	0.360193	4	0.934379	1	0.805577	1	0.641994
GO:0000781	chromosome, telomeric region	5	0	1	0	1	0	1	2	0.0058377	0	1	0	1	1	0.443093	1	0.531449	0	1	1	0.229973	0	1	0	1	0	1	0	1
GO:0000724	double-strand break repair via homologous recombination	9	0	1	0	1	0	1	3	0.00113097	0	1	0	1	1	0.651469	2	0.367934	0	1	2	0.0733717	1	0.537105	0	1	0	1	0	1
GO:0000722	telomere maintenance via recombination	19	0	1	0	1	0	1	2	0.0796097	0	1	0	1	0	1	2	0.769743	0	1	1	0.630013	2	0.469269	5	0.571489	0	1	7	3.97836e-06
GO:0043565	sequence-specific DNA binding	13	0	1	0	1	1	0.264167	2	0.0399789	0	1	0	1	1	0.781952	2	0.564247	1	0.259075	0	1	2	0.289182	2	0.887977	2	0.18565	0	1
GO:0006260	DNA replication	24	1	0.831797	0	1	0	1	6	1.97337e-05	1	0.811122	0	1	0	1	6	0.10999	0	1	2	0.347392	4	0.128494	3	0.968024	1	0.779415	0	1
GO:0006268	DNA unwinding during replication	9	0	1	0	1	0	1	2	0.0196869	0	1	0	1	0	1	3	0.121287	0	1	1	0.375348	0	1	2	0.721411	1	0.432232	0	1
GO:0045184	establishment of protein localization	5	0	1	0	1	0	1	2	0.0058377	0	1	0	1	0	1	1	0.531449	0	1	0	1	1	0.348035	1	0.777015	0	1	0	1
GO:0007131	reciprocal meiotic recombination	39	0	1	0	1	1	0.602419	2	0.252644	1	0.933593	0	1	3	0.82107	4	0.818623	1	0.594088	0	1	7	0.0367537	8	0.830061	12	1.89371e-06	0	1
GO:0006312	mitotic recombination	9	0	1	0	1	0	1	3	0.00113097	1	0.464287	0	1	1	0.651469	1	0.744647	0	1	1	0.375348	0	1	2	0.721411	0	1	0	1
GO:0006289	nucleotide-excision repair	25	0	1	0	1	0	1	6	2.54378e-05	0	1	0	1	1	0.946718	5	0.26968	0	1	2	0.366137	4	0.143652	7	0.481472	0	1	0	1
GO:0007004	telomere maintenance via telomerase	17	0	1	0	1	0	1	2	0.065369	1	0.692661	0	1	1	0.863632	3	0.435606	1	0.324469	0	1	4	0.0449909	4	0.678973	1	0.656976	0	1
GO:0005662	DNA replication factor A complex	3	0	1	0	1	0	1	2	0.00180981	0	1	0	1	0	1	1	0.365413	0	1	0	1	0	1	0	1	0	1	0	1
GO:0000794	condensed nuclear chromosome	18	0	1	0	1	0	1	3	0.00932522	0	1	0	1	0	1	1	0.934944	0	1	0	1	1	0.785996	3	0.882849	9	3.11016e-07	1	0.50867
GO:0030491	heteroduplex formation	8	0	1	0	1	0	1	2	0.0155633	0	1	0	1	0	1	2	0.313124	0	1	0	1	3	0.0224308	1	0.909442	0	1	0	1
GO:0000213	tRNA-intron endonuclease activity	4	0	1	0	1	0	1	1	0.0957761	0	1	0	1	0	1	2	0.0975328	0	1	1	0.188641	0	1	0	1	0	1	0	1
GO:0006388	tRNA splicing, via endonucleolytic cleavage and ligation	14	1	0.646159	0	1	0	1	1	0.297199	0	1	0	1	0	1	5	0.0363797	0	1	1	0.519201	3	0.101168	3	0.744867	0	1	0	1
GO:0000214	tRNA-intron endonuclease complex	4	0	1	0	1	0	1	1	0.0957761	0	1	0	1	0	1	2	0.0975328	0	1	1	0.188641	0	1	0	1	0	1	0	1
GO:0005637	nuclear inner membrane	10	1	0.523749	0	1	0	1	1	0.222621	0	1	0	1	0	1	2	0.420932	0	1	1	0.407196	0	1	5	0.0891389	0	1	0	1
GO:0000903	cellular morphogenesis during vegetative growth	8	0	1	0	1	0	1	0	1	0	1	0	1	3	0.0491081	1	0.70279	0	1	0	1	3	0.0224308	1	0.909442	0	1	0	1
GO:0007010	cytoskeleton organization	18	1	0.737162	0	1	0	1	0	1	0	1	0	1	1	0.878737	11	4.93652e-06	0	1	0	1	1	0.785996	4	0.725042	0	1	0	1
GO:0004639	phosphoribosylaminoimidazolesuccinocarboxamide synthase activity	1	1	0.0714409	0	1	0	1	0	1	0	1	0	1	0	1	0	1	0	1	0	1	0	1	0	1	0	1	0	1
GO:0006164	purine nucleotide biosynthetic process	11	7	2.31958e-06	1	0.265269	1	0.228574	0	1	1	0.533732	0	1	0	1	0	1	0	1	0	1	0	1	1	0.963243	0	1	0	1
GO:0006189	'de novo' IMP biosynthetic process	14	10	2.40898e-09	1	0.324582	0	1	0	1	0	1	0	1	0	1	1	0.880506	0	1	0	1	1	0.698418	1	0.985089	0	1	0	1
GO:0004672	protein kinase activity	48	1	0.971925	1	0.740624	0	1	3	0.115977	0	1	1	0.628999	14	0.000467727	2	0.99401	0	1	0	1	9	0.014513	17	0.0924195	0	1	0	1
GO:0000910	cytokinesis	40	2	0.790761	1	0.674949	1	0.611743	0	1	4	0.278201	0	1	4	0.658863	8	0.191622	0	1	1	0.877194	7	0.0415343	12	0.332378	0	1	0	1
GO:0005635	nuclear envelope	51	2	0.888718	0	1	0	1	3	0.132551	0	1	1	0.65139	7	0.330822	10	0.17118	0	1	3	0.48515	4	0.611318	15	0.332916	5	0.197204	1	0.86726
GO:0016050	vesicle organization	11	0	1	0	1	0	1	0	1	1	0.533732	1	0.202677	0	1	1	0.811523	0	1	0	1	3	0.0549785	4	0.312185	1	0.499403	0	1
GO:0019236	response to pheromone	15	0	1	0	1	1	0.29813	0	1	0	1	0	1	2	0.505542	0	1	0	1	1	0.543736	1	0.723198	6	0.169056	4	0.0108011	0	1
GO:0005515	protein binding	174	7	0.970502	0	1	3	0.7775	3	0.813548	6	0.979534	3	0.694168	13	0.956691	26	0.400771	0	1	9	0.530142	26	0.00181972	68	7.67086e-05	6	0.959373	4	0.910529
GO:0005794	Golgi apparatus	64	1	0.991526	0	1	1	0.780618	0	1	1	0.988443	1	0.733912	4	0.934135	19	0.000897246	0	1	3	0.64018	9	0.075374	24	0.0267909	1	0.982491	0	1
GO:0004092	carnitine O-acetyltransferase activity	3	0	1	0	1	0	1	0	1	0	1	3	8.23361e-06	0	1	0	1	0	1	0	1	0	1	0	1	0	1	0	1
GO:0009437	carnitine metabolic process	3	0	1	0	1	0	1	0	1	0	1	3	8.23361e-06	0	1	0	1	0	1	0	1	0	1	0	1	0	1	0	1
GO:0005545	phosphatidylinositol binding	8	0	1	0	1	0	1	0	1	3	0.0129453	0	1	1	0.608131	0	1	0	1	0	1	1	0.495713	3	0.34444	0	1	0	1
GO:0000138	Golgi trans cisterna	3	0	1	0	1	0	1	0	1	0	1	0	1	0	1	0	1	0	1	0	1	0	1	3	0.0173863	0	1	0	1
GO:0005769	early endosome	3	0	1	0	1	0	1	0	1	0	1	0	1	0	1	0	1	0	1	0	1	0	1	3	0.0173863	0	1	0	1
GO:0008142	oxysterol binding	7	0	1	0	1	0	1	0	1	1	0.384529	0	1	1	0.559414	0	1	0	1	1	0.306446	0	1	3	0.262815	1	0.356078	0	1
GO:0005498	sterol carrier activity	7	0	1	0	1	0	1	0	1	1	0.384529	0	1	1	0.559414	0	1	0	1	1	0.306446	0	1	3	0.262815	1	0.356078	0	1
GO:0015918	sterol transport	15	1	0.671499	0	1	0	1	0	1	1	0.646834	0	1	3	0.225425	0	1	1	0.292522	2	0.175715	0	1	4	0.57158	3	0.059056	0	1
GO:0030011	maintenance of cell polarity	8	0	1	0	1	0	1	0	1	1	0.425787	0	1	1	0.608131	1	0.70279	0	1	1	0.341795	0	1	3	0.34444	1	0.395349	0	1
GO:0006887	exocytosis	32	0	1	1	0.592774	0	1	0	1	2	0.641919	0	1	4	0.477648	6	0.289741	1	0.522569	1	0.812977	2	0.750955	14	0.0213506	1	0.866911	0	1
GO:0003993	acid phosphatase activity	5	0	1	0	1	0	1	0	1	0	1	0	1	0	1	0	1	1	0.108856	0	1	0	1	2	0.386571	0	1	2	0.0137692
GO:0005576	extracellular region	19	0	1	1	0.413045	0	1	2	0.0796097	1	0.732555	2	0.0561151	5	0.0505998	0	1	1	0.354985	0	1	2	0.469269	1	0.996689	3	0.105346	1	0.527721
GO:0006796	phosphate metabolic process	9	0	1	0	1	0	1	0	1	1	0.464287	0	1	0	1	1	0.744647	1	0.187403	1	0.375348	0	1	4	0.183155	0	1	1	0.298853
GO:0006333	chromatin assembly or disassembly	20	0	1	0	1	0	1	2	0.0870592	0	1	0	1	1	0.904119	2	0.794318	0	1	2	0.270979	4	0.0755191	7	0.243684	0	1	2	0.179727
GO:0000788	nuclear nucleosome	11	0	1	0	1	0	1	2	0.0291165	1	0.533732	0	1	0	1	0	1	0	1	0	1	1	0.609994	5	0.129714	0	1	2	0.0650183
GO:0005732	small nucleolar ribonucleoprotein complex	21	14	5.34829e-12	0	1	0	1	0	1	0	1	0	1	0	1	2	0.816544	0	1	0	1	4	0.0875196	1	0.998187	0	1	0	1
GO:0000480	endonucleolytic cleavage in 5'-ETS of tricistronic rRNA transcript (SSU-rRNA, 5.8S rRNA, LSU-rRNA)	17	17	2.41378e-20	0	1	0	1	0	1	0	1	0	1	0	1	0	1	0	1	0	1	0	1	0	1	0	1	0	1
GO:0000472	endonucleolytic cleavage to generate mature 5'-end of SSU-rRNA from (SSU-rRNA, 5.8S rRNA, LSU-rRNA)	18	18	1.65848e-21	0	1	0	1	0	1	0	1	0	1	0	1	0	1	0	1	0	1	0	1	0	1	0	1	0	1
GO:0000447	endonucleolytic cleavage in ITS1 to separate SSU-rRNA from 5.8S rRNA and LSU-rRNA from tricistronic rRNA transcript (SSU-rRNA, 5.8S rRNA, LSU-rRNA)	19	19	1.13685e-22	0	1	0	1	0	1	0	1	0	1	0	1	0	1	0	1	0	1	0	1	0	1	0	1	0	1
GO:0032040	small-subunit processome	46	38	8.51072e-37	5	0.00828687	0	1	0	1	0	1	0	1	0	1	0	1	0	1	1	0.910455	0	1	0	1	0	1	2	0.536124
GO:0003704	specific RNA polymerase II transcription factor activity	49	2	0.874848	0	1	4	0.0265847	1	0.71009	0	1	3	0.0771904	4	0.805696	9	0.24471	2	0.307496	5	0.101901	11	0.00165588	8	0.961438	0	1	0	1
GO:0000122	negative regulation of transcription from RNA polymerase II promoter	40	1	0.948966	0	1	1	0.611743	1	0.635768	1	0.93807	2	0.195459	3	0.834222	7	0.328484	2	0.231053	3	0.333315	4	0.417675	13	0.216631	2	0.710062	0	1
GO:0016564	transcription repressor activity	15	0	1	0	1	0	1	1	0.314706	0	1	0	1	2	0.505542	6	0.012261	0	1	2	0.175715	0	1	4	0.57158	0	1	0	1
GO:0000032	cell wall mannoprotein biosynthetic process	12	0	1	0	1	0	1	0	1	0	1	0	1	1	0.754818	5	0.0182973	0	1	0	1	3	0.068983	3	0.637469	0	1	0	1
GO:0016586	RSC complex	17	0	1	0	1	0	1	0	1	0	1	0	1	0	1	14	4.8273e-10	0	1	0	1	0	1	2	0.95786	0	1	1	0.488854
GO:0043044	ATP-dependent chromatin remodeling	14	0	1	0	1	0	1	0	1	0	1	0	1	0	1	11	9.71667e-08	0	1	0	1	0	1	2	0.911829	0	1	1	0.424505
GO:0008094	DNA-dependent ATPase activity	28	0	1	0	1	0	1	0	1	0	1	0	1	0	1	13	3.70695e-05	1	0.476225	1	0.769254	4	0.19286	8	0.44466	0	1	1	0.669258
GO:0000147	actin cortical patch assembly	14	0	1	0	1	0	1	0	1	0	1	0	1	2	0.468193	2	0.60601	0	1	0	1	1	0.698418	9	0.00279524	0	1	0	1
GO:0008092	cytoskeletal protein binding	8	0	1	0	1	0	1	0	1	0	1	0	1	2	0.218393	1	0.70279	0	1	0	1	0	1	5	0.0316793	0	1	0	1
GO:0007121	bipolar cellular bud site selection	32	1	0.90731	0	1	2	0.17039	0	1	1	0.891803	0	1	2	0.883138	5	0.475314	0	1	0	1	3	0.494356	18	0.000251655	0	1	0	1
GO:0030674	protein binding, bridging	24	1	0.831797	0	1	0	1	0	1	1	0.811122	1	0.390267	4	0.269921	3	0.676323	0	1	1	0.715351	3	0.313827	10	0.0675041	0	1	0	1
GO:0043130	ubiquitin binding	9	0	1	0	1	0	1	0	1	0	1	0	1	1	0.651469	3	0.121287	0	1	0	1	1	0.537105	4	0.183155	0	1	0	1
GO:0005938	cell cortex	13	0	1	0	1	1	0.264167	0	1	1	0.594194	0	1	3	0.166299	1	0.8609	0	1	0	1	1	0.671426	6	0.0929124	0	1	0	1
GO:0003714	transcription corepressor activity	17	0	1	0	1	0	1	0	1	1	0.692661	0	1	2	0.574923	5	0.07879	0	1	0	1	1	0.766827	6	0.263262	0	1	2	0.13846
GO:0000775	chromosome, centromeric region	6	0	1	0	1	0	1	1	0.14019	0	1	0	1	0	1	2	0.201683	1	0.129172	1	0.269206	0	1	1	0.83486	0	1	0	1
GO:0006336	DNA replication-independent nucleosome assembly	5	0	1	0	1	0	1	1	0.118261	0	1	0	1	0	1	2	0.147738	0	1	0	1	1	0.348035	1	0.777015	0	1	0	1
GO:0000417	HIR complex	4	0	1	0	1	0	1	0	1	0	1	0	1	0	1	2	0.0975328	0	1	0	1	1	0.28978	1	0.698927	0	1	0	1
GO:0007067	mitosis	9	0	1	0	1	0	1	0	1	0	1	0	1	1	0.651469	1	0.744647	1	0.187403	0	1	4	0.00402376	1	0.932946	1	0.432232	0	1
GO:0030136	clathrin-coated vesicle	16	0	1	0	1	0	1	1	0.331779	0	1	0	1	1	0.84665	2	0.680248	1	0.308679	1	0.567023	2	0.381985	8	0.0331884	0	1	0	1
GO:0004366	glycerol-3-phosphate O-acyltransferase activity	2	0	1	0	1	0	1	0	1	1	0.129436	0	1	1	0.2087	0	1	0	1	0	1	0	1	0	1	0	1	0	1
GO:0008654	phospholipid biosynthetic process	15	1	0.671499	0	1	0	1	0	1	2	0.265706	0	1	3	0.225425	3	0.354781	0	1	1	0.543736	1	0.723198	3	0.788189	1	0.610896	0	1
GO:0016287	glycerone-phosphate O-acyltransferase activity	2	0	1	0	1	0	1	0	1	1	0.129436	0	1	1	0.2087	0	1	0	1	0	1	0	1	0	1	0	1	0	1
GO:0006431	methionyl-tRNA aminoacylation	3	1	0.199408	0	1	0	1	0	1	1	0.187745	0	1	0	1	0	1	0	1	0	1	0	1	1	0.593516	0	1	0	1
GO:0004479	methionyl-tRNA formyltransferase activity	1	0	1	0	1	0	1	0	1	0	1	0	1	0	1	0	1	0	1	0	1	0	1	1	0.259189	0	1	0	1
GO:0000120	RNA polymerase I transcription factor complex	5	2	0.0440583	0	1	0	1	0	1	0	1	0	1	0	1	1	0.531449	0	1	1	0.229973	1	0.348035	0	1	0	1	0	1
GO:0006360	transcription from RNA polymerase I promoter	24	16	1.50823e-13	0	1	0	1	0	1	0	1	0	1	0	1	1	0.973889	0	1	1	0.715351	2	0.596955	4	0.903536	0	1	0	1
GO:0003701	RNA polymerase I transcription factor activity	10	2	0.15672	0	1	0	1	0	1	1	0.500211	0	1	0	1	1	0.780615	0	1	1	0.407196	1	0.575106	4	0.245832	0	1	0	1
GO:0003986	acetyl-CoA hydrolase activity	1	0	1	0	1	0	1	1	0.024849	0	1	0	1	0	1	0	1	0	1	0	1	0	1	0	1	0	1	0	1
GO:0006083	acetate metabolic process	2	0	1	0	1	0	1	1	0.0490847	0	1	0	1	0	1	0	1	0	1	0	1	0	1	1	0.451232	0	1	0	1
GO:0006084	acetyl-CoA metabolic process	1	0	1	0	1	0	1	1	0.024849	0	1	0	1	0	1	0	1	0	1	0	1	0	1	0	1	0	1	0	1
GO:0004707	MAP kinase activity	5	0	1	0	1	0	1	0	1	0	1	0	1	0	1	1	0.531449	0	1	0	1	0	1	2	0.386571	2	0.0327226	0	1
GO:0007050	cell cycle arrest	3	0	1	0	1	0	1	0	1	0	1	0	1	0	1	0	1	0	1	0	1	0	1	0	1	3	0.000224228	0	1
GO:0043409	negative regulation of MAPKKK cascade	2	0	1	0	1	0	1	0	1	0	1	0	1	0	1	0	1	0	1	0	1	1	0.157229	0	1	1	0.118128	0	1
GO:0006623	protein targeting to vacuole	63	1	0.990866	0	1	0	1	0	1	0	1	0	1	9	0.256279	4	0.98348	2	0.422689	2	0.838653	4	0.770844	40	3.20466e-10	1	0.981342	0	1
GO:0007034	vacuolar transport	12	0	1	0	1	0	1	0	1	0	1	0	1	0	1	3	0.23231	0	1	0	1	1	0.642022	8	0.00352795	0	1	0	1
GO:0005048	signal sequence binding	10	1	0.523749	0	1	0	1	0	1	0	1	0	1	0	1	3	0.155944	0	1	0	1	1	0.575106	3	0.501905	0	1	2	0.0545547
GO:0008311	double-stranded DNA specific 3'-5' exodeoxyribonuclease activity	2	0	1	0	1	0	1	0	1	0	1	0	1	0	1	1	0.261519	0	1	0	1	0	1	1	0.451232	0	1	0	1
GO:0008081	phosphoric diester hydrolase activity	2	0	1	0	1	0	1	0	1	0	1	0	1	0	1	1	0.261519	0	1	0	1	0	1	1	0.451232	0	1	0	1
GO:0006487	protein amino acid N-linked glycosylation	34	1	0.92015	0	1	1	0.552354	0	1	6	0.0235375	0	1	0	1	10	0.0154923	0	1	2	0.522747	5	0.141424	9	0.536249	0	1	0	1
GO:0005789	endoplasmic reticulum membrane	78	0	1	2	0.639937	0	1	2	0.582058	5	0.606095	0	1	7	0.773313	20	0.00459553	3	0.261989	8	0.0436977	5	0.777889	26	0.0870047	0	1	0	1
GO:0034203	glycolipid translocation	1	0	1	0	1	0	1	0	1	0	1	0	1	0	1	0	1	0	1	0	1	0	1	1	0.259189	0	1	0	1
GO:0034202	glycolipid-translocating activity	1	0	1	0	1	0	1	0	1	0	1	0	1	0	1	0	1	0	1	0	1	0	1	1	0.259189	0	1	0	1
GO:0006350	transcription	26	0	1	0	1	2	0.121898	0	1	2	0.527644	0	1	1	0.952628	7	0.062346	0	1	4	0.0405957	4	0.159471	3	0.979771	3	0.20865	0	1
GO:0016602	CCAAT-binding factor complex	4	0	1	0	1	0	1	0	1	2	0.0245081	0	1	0	1	0	1	0	1	0	1	1	0.28978	1	0.698927	0	1	0	1
GO:0006109	regulation of carbohydrate metabolic process	8	0	1	0	1	0	1	0	1	2	0.0957215	0	1	0	1	0	1	0	1	1	0.341795	2	0.135033	3	0.34444	0	1	0	1
GO:0005759	mitochondrial matrix	61	2	0.939028	0	1	2	0.417844	9	1.62346e-05	21	1.3048e-10	6	0.00139805	5	0.819162	4	0.979459	2	0.406758	1	0.959407	4	0.748402	5	0.999898	0	1	0	1
GO:0006508	proteolysis	24	1	0.831797	0	1	0	1	2	0.118709	4	0.0725625	1	0.390267	3	0.503928	1	0.973889	0	1	1	0.715351	3	0.313827	8	0.267494	0	1	0	1
GO:0004176	ATP-dependent peptidase activity	2	0	1	0	1	0	1	0	1	1	0.129436	0	1	0	1	0	1	0	1	0	1	1	0.157229	0	1	0	1	0	1
GO:0009408	response to heat	21	0	1	0	1	0	1	0	1	3	0.162467	0	1	5	0.0737765	0	1	0	1	2	0.290219	4	0.0875196	6	0.472463	1	0.733447	0	1
GO:0005656	pre-replicative complex	15	1	0.671499	0	1	0	1	1	0.314706	0	1	0	1	0	1	9	4.65563e-05	0	1	3	0.0376813	0	1	1	0.988963	0	1	0	1
GO:0006267	pre-replicative complex assembly	15	1	0.671499	0	1	0	1	1	0.314706	0	1	0	1	0	1	9	4.65563e-05	0	1	3	0.0376813	0	1	1	0.988963	0	1	0	1
GO:0042555	MCM complex	6	0	1	0	1	0	1	0	1	0	1	0	1	0	1	3	0.0398486	0	1	2	0.0338088	0	1	1	0.83486	0	1	0	1
GO:0031261	DNA replication preinitiation complex	21	1	0.789725	0	1	0	1	1	0.411011	0	1	0	1	0	1	10	0.000232032	0	1	5	0.00342531	1	0.83457	3	0.937813	0	1	0	1
GO:0003688	DNA replication origin binding	26	1	0.855067	0	1	1	0.458928	2	0.135458	0	1	0	1	0	1	12	7.98578e-05	0	1	4	0.0405957	1	0.892321	5	0.842774	0	1	0	1
GO:0006271	DNA strand elongation during DNA replication	9	0	1	0	1	0	1	0	1	0	1	0	1	0	1	4	0.0272201	0	1	2	0.0733717	1	0.537105	2	0.721411	0	1	0	1
GO:0000084	S phase of mitotic cell cycle	14	0	1	0	1	0	1	1	0.297199	0	1	0	1	0	1	6	0.00833095	0	1	3	0.0312944	2	0.320518	2	0.911829	0	1	0	1
GO:0003682	chromatin binding	27	2	0.584645	0	1	0	1	1	0.493863	1	0.84672	0	1	0	1	11	0.000601529	0	1	3	0.155955	2	0.661806	6	0.738114	1	0.817473	0	1
GO:0016428	tRNA (cytosine-5-)-methyltransferase activity	1	1	0.0714409	0	1	0	1	0	1	0	1	0	1	0	1	0	1	0	1	0	1	0	1	0	1	0	1	0	1
GO:0030488	tRNA methylation	15	13	9.72469e-14	0	1	0	1	0	1	0	1	0	1	0	1	1	0.897352	0	1	0	1	1	0.723198	0	1	0	1	0	1
GO:0000500	RNA polymerase I upstream activating factor complex	4	0	1	0	1	0	1	0	1	0	1	0	1	0	1	0	1	0	1	0	1	0	1	4	0.00449966	0	1	0	1
GO:0000182	rDNA binding	8	0	1	0	1	0	1	0	1	1	0.425787	0	1	0	1	2	0.313124	0	1	0	1	1	0.495713	4	0.126773	0	1	0	1
GO:0005688	snRNP U6	8	1	0.447522	0	1	0	1	0	1	0	1	0	1	0	1	2	0.313124	0	1	0	1	3	0.0224308	2	0.65556	0	1	0	1
GO:0006402	mRNA catabolic process	37	6	0.0451011	0	1	0	1	0	1	0	1	0	1	0	1	17	2.79809e-06	0	1	0	1	9	0.00240694	5	0.978886	0	1	0	1
GO:0046540	U4/U6 x U5 tri-snRNP complex	28	1	0.875123	0	1	0	1	0	1	0	1	0	1	0	1	10	0.00340866	1	0.476225	0	1	7	0.00616631	9	0.287411	0	1	0	1
GO:0031202	RNA splicing factor activity, transesterification mechanism	53	3	0.740925	0	1	0	1	0	1	0	1	0	1	0	1	17	0.00062422	3	0.119256	3	0.51111	9	0.0266922	17	0.190404	1	0.964793	0	1
GO:0022625	cytosolic large ribosomal subunit	87	7	0.429654	55	2.1406e-67	2	0.606467	0	1	0	1	0	1	0	1	1	0.999998	1	0.867322	8	0.0740003	2	0.995074	0	1	0	1	11	0.000472006
GO:0005743	mitochondrial inner membrane	93	4	0.90787	0	1	2	0.642926	3	0.408514	31	1.19766e-14	2	0.569115	11	0.452881	5	0.998013	1	0.884706	2	0.954733	10	0.229307	21	0.803735	1	0.997242	0	1
GO:0005471	ATP:ADP antiporter activity	3	0	1	0	1	0	1	1	0.0727222	0	1	0	1	0	1	1	0.365413	0	1	0	1	0	1	1	0.593516	0	1	0	1
GO:0006839	mitochondrial transport	8	0	1	0	1	2	0.0137581	1	0.182437	1	0.425787	0	1	0	1	1	0.70279	0	1	1	0.341795	0	1	2	0.65556	0	1	0	1
GO:0009061	anaerobic respiration	2	0	1	0	1	0	1	1	0.0490847	0	1	0	1	0	1	1	0.261519	0	1	0	1	0	1	0	1	0	1	0	1
GO:0015867	ATP transport	3	0	1	0	1	0	1	2	0.00180981	0	1	1	0.0598618	0	1	0	1	0	1	0	1	0	1	0	1	0	1	0	1
GO:0015866	ADP transport	1	0	1	0	1	0	1	1	0.024849	0	1	0	1	0	1	0	1	0	1	0	1	0	1	0	1	0	1	0	1
GO:0015630	microtubule cytoskeleton	1	0	1	0	1	0	1	0	1	1	0.0669543	0	1	0	1	0	1	0	1	0	1	0	1	0	1	0	1	0	1
GO:0003729	mRNA binding	31	3	0.383381	1	0.581147	0	1	0	1	3	0.344394	0	1	1	0.973692	11	0.00228913	0	1	2	0.47335	2	0.734918	7	0.728822	1	0.858228	0	1
GO:0000784	nuclear chromosome, telomeric region	9	0	1	0	1	0	1	0	1	1	0.464287	0	1	2	0.261428	2	0.367934	1	0.187403	0	1	0	1	2	0.721411	1	0.432232	0	1
GO:0009231	riboflavin biosynthetic process	6	0	1	0	1	0	1	0	1	0	1	1	0.116169	0	1	1	0.597402	1	0.129172	1	0.269206	0	1	2	0.48779	0	1	0	1
GO:0019238	cyclohydrolase activity	1	0	1	0	1	0	1	0	1	0	1	0	1	0	1	0	1	0	1	1	0.050906	0	1	0	1	0	1	0	1
GO:0005658	alpha DNA polymerase:primase complex	7	0	1	0	1	0	1	3	0.000488835	0	1	0	1	0	1	1	0.654082	0	1	0	1	3	0.0149152	0	1	0	1	0	1
GO:0006273	lagging strand elongation	16	0	1	0	1	0	1	7	4.79859e-08	0	1	0	1	2	0.541142	3	0.395554	0	1	1	0.567023	1	0.745946	2	0.945941	0	1	0	1
GO:0003889	DNA-directed DNA polymerase activity	2	0	1	0	1	0	1	2	0.000613291	0	1	0	1	0	1	0	1	0	1	0	1	0	1	0	1	0	1	0	1
GO:0006270	DNA replication initiation	25	1	0.843864	0	1	0	1	5	0.000314333	0	1	0	1	0	1	11	0.000268943	0	1	3	0.131819	1	0.882661	4	0.920286	0	1	0	1
GO:0016233	telomere capping	4	0	1	0	1	0	1	1	0.0957761	0	1	0	1	0	1	0	1	0	1	0	1	0	1	2	0.277283	1	0.222337	0	1
GO:0030170	pyridoxal phosphate binding	1	0	1	0	1	0	1	0	1	0	1	0	1	0	1	1	0.140638	0	1	0	1	0	1	0	1	0	1	0	1
GO:0006520	amino acid metabolic process	2	0	1	0	1	1	0.0460531	0	1	0	1	0	1	0	1	1	0.261519	0	1	0	1	0	1	0	1	0	1	0	1
GO:0008784	alanine racemase activity	1	0	1	0	1	0	1	0	1	0	1	0	1	0	1	1	0.140638	0	1	0	1	0	1	0	1	0	1	0	1
GO:0030122	AP-2 adaptor complex	4	0	1	0	1	0	1	0	1	2	0.0245081	0	1	0	1	0	1	0	1	0	1	0	1	2	0.277283	0	1	0	1
GO:0000048	peptidyltransferase activity	3	0	1	0	1	0	1	0	1	3	0.000297985	0	1	0	1	0	1	0	1	0	1	0	1	0	1	0	1	0	1
GO:0005762	mitochondrial large ribosomal subunit	44	0	1	0	1	0	1	1	0.670886	42	4.684e-48	0	1	0	1	0	1	0	1	0	1	0	1	1	0.999998	0	1	0	1
GO:0003883	CTP synthase activity	2	1	0.137789	0	1	0	1	0	1	0	1	0	1	1	0.2087	0	1	0	1	0	1	0	1	0	1	0	1	0	1
GO:0006241	CTP biosynthetic process	2	1	0.137789	0	1	0	1	0	1	0	1	0	1	1	0.2087	0	1	0	1	0	1	0	1	0	1	0	1	0	1
GO:0019856	pyrimidine base biosynthetic process	4	1	0.256632	1	0.105976	0	1	0	1	0	1	0	1	1	0.373898	0	1	0	1	1	0.188641	0	1	0	1	0	1	0	1
GO:0045015	HDEL sequence binding	1	0	1	0	1	0	1	0	1	0	1	0	1	0	1	0	1	0	1	0	1	0	1	1	0.259189	0	1	0	1
GO:0006621	protein retention in ER lumen	6	0	1	0	1	0	1	0	1	1	0.340315	0	1	0	1	4	0.00460073	0	1	0	1	0	1	1	0.83486	0	1	0	1
GO:0006511	ubiquitin-dependent protein catabolic process	64	0	1	1	0.835006	0	1	0	1	0	1	0	1	6	0.724508	2	0.999328	0	1	1	0.965356	3	0.905617	51	2.12871e-19	0	1	0	1
GO:0004175	endopeptidase activity	28	0	1	0	1	0	1	0	1	0	1	0	1	3	0.611634	0	1	0	1	0	1	2	0.681478	23	6.91542e-10	0	1	0	1
GO:0019774	proteasome core complex, beta-subunit complex	7	0	1	0	1	0	1	0	1	0	1	0	1	1	0.559414	0	1	0	1	0	1	1	0.450628	5	0.0150768	0	1	0	1
GO:0015862	uridine transport	1	1	0.0714409	0	1	0	1	0	1	0	1	0	1	0	1	0	1	0	1	0	1	0	1	0	1	0	1	0	1
GO:0015213	uridine transmembrane transporter activity	1	1	0.0714409	0	1	0	1	0	1	0	1	0	1	0	1	0	1	0	1	0	1	0	1	0	1	0	1	0	1
GO:0019888	protein phosphatase regulator activity	2	0	1	0	1	1	0.0460531	0	1	0	1	0	1	1	0.2087	0	1	0	1	0	1	0	1	0	1	0	1	0	1
GO:0030479	actin cortical patch	41	0	1	1	0.683986	1	0.620851	0	1	0	1	1	0.571056	5	0.479322	4	0.848083	0	1	1	0.883489	4	0.436585	24	9.39338e-06	0	1	0	1
GO:0030968	endoplasmic reticulum unfolded protein response	11	0	1	0	1	0	1	1	0.241972	0	1	0	1	2	0.347087	3	0.193184	0	1	0	1	1	0.609994	4	0.312185	0	1	0	1
GO:0005483	soluble NSF attachment protein activity	1	0	1	0	1	0	1	0	1	0	1	0	1	0	1	0	1	0	1	0	1	0	1	1	0.259189	0	1	0	1
GO:0000300	peripheral to membrane of membrane fraction	11	0	1	0	1	0	1	0	1	1	0.533732	0	1	2	0.347087	1	0.811523	0	1	2	0.104901	0	1	5	0.129714	0	1	0	1
GO:0000086	G2/M transition of mitotic cell cycle	32	0	1	0	1	0	1	1	0.553985	0	1	1	0.483204	2	0.883138	13	0.000199506	0	1	1	0.812977	6	0.0427134	8	0.614366	0	1	0	1
GO:0000077	DNA damage checkpoint	14	0	1	0	1	0	1	0	1	0	1	0	1	0	1	3	0.313668	0	1	0	1	6	0.000498904	5	0.285749	0	1	0	1
GO:0016568	chromatin modification	20	0	1	0	1	0	1	0	1	0	1	1	0.337765	0	1	6	0.0513372	0	1	1	0.648909	2	0.496705	10	0.0177389	0	1	0	1
GO:0030466	chromatin silencing at silent mating-type cassette	30	0	1	1	0.56919	0	1	4	0.00606356	2	0.606425	0	1	0	1	11	0.00168751	0	1	3	0.194413	5	0.0941287	4	0.970864	0	1	0	1
GO:0033100	NuA3 histone acetyltransferase complex	5	0	1	0	1	0	1	0	1	1	0.292933	0	1	0	1	0	1	0	1	0	1	0	1	4	0.0178425	0	1	0	1
GO:0004406	H3/H4 histone acetyltransferase activity	10	0	1	0	1	0	1	0	1	1	0.500211	0	1	1	0.69002	1	0.780615	0	1	0	1	1	0.575106	6	0.0234506	0	1	0	1
GO:0008296	3'-5'-exodeoxyribonuclease activity	1	0	1	0	1	0	1	0	1	0	1	0	1	0	1	1	0.140638	0	1	0	1	0	1	0	1	0	1	0	1
GO:0006979	response to oxidative stress	55	2	0.912283	2	0.451567	1	0.728173	0	1	3	0.722856	2	0.308877	15	0.000653912	9	0.367069	1	0.720095	6	0.0591848	1	0.991145	13	0.700061	0	1	0	1
GO:0006309	DNA fragmentation during apoptosis	1	0	1	0	1	0	1	0	1	0	1	0	1	0	1	1	0.140638	0	1	0	1	0	1	0	1	0	1	0	1
GO:0015071	protein serine/threonine phosphatase activity	7	0	1	0	1	0	1	0	1	1	0.384529	0	1	0	1	1	0.654082	0	1	0	1	0	1	5	0.0150768	0	1	0	1
GO:0000173	inactivation of MAPK activity during osmolarity sensing	5	0	1	0	1	0	1	0	1	0	1	0	1	0	1	1	0.531449	0	1	0	1	0	1	4	0.0178425	0	1	0	1
GO:0004045	aminoacyl-tRNA hydrolase activity	2	0	1	0	1	0	1	0	1	0	1	0	1	0	1	1	0.261519	0	1	0	1	0	1	1	0.451232	0	1	0	1
GO:0032435	negative regulation of proteasomal ubiquitin-dependent protein catabolic process	1	0	1	0	1	0	1	0	1	0	1	0	1	0	1	1	0.140638	0	1	0	1	0	1	0	1	0	1	0	1
GO:0005977	glycogen metabolic process	14	1	0.646159	0	1	0	1	0	1	1	0.621426	1	0.250495	2	0.468193	1	0.880506	0	1	0	1	1	0.698418	6	0.128278	1	0.585592	0	1
GO:0043161	proteasomal ubiquitin-dependent protein catabolic process	6	0	1	0	1	0	1	0	1	0	1	0	1	2	0.135303	0	1	1	0.129172	0	1	0	1	3	0.184134	0	1	0	1
GO:0005086	ARF guanyl-nucleotide exchange factor activity	7	0	1	0	1	0	1	0	1	0	1	0	1	0	1	3	0.0625764	0	1	0	1	3	0.0149152	1	0.877707	0	1	0	1
GO:0006038	cell wall chitin biosynthetic process	12	0	1	0	1	0	1	0	1	0	1	0	1	0	1	4	0.0758061	0	1	0	1	2	0.25768	6	0.0635523	0	1	0	1
GO:0006970	response to osmotic stress	42	2	0.812918	1	0.692773	1	0.629747	0	1	0	1	0	1	8	0.0853027	6	0.551022	4	0.0147467	0	1	1	0.97282	19	0.00511523	0	1	0	1
GO:0008047	enzyme activator activity	13	0	1	0	1	0	1	0	1	0	1	0	1	0	1	2	0.564247	0	1	1	0.493352	3	0.0844168	5	0.22951	2	0.18565	0	1
GO:0000144	cellular bud neck septin ring	9	1	0.487046	0	1	0	1	0	1	3	0.0184666	0	1	0	1	1	0.744647	0	1	0	1	2	0.164575	0	1	2	0.100286	0	1
GO:0000092	mitotic anaphase B	5	0	1	0	1	0	1	0	1	2	0.0390531	0	1	0	1	0	1	0	1	0	1	1	0.348035	2	0.386571	0	1	0	1
GO:0003777	microtubule motor activity	10	0	1	0	1	0	1	0	1	2	0.14097	0	1	0	1	3	0.155944	0	1	0	1	1	0.575106	4	0.245832	0	1	0	1
GO:0005876	spindle microtubule	10	0	1	0	1	0	1	0	1	4	0.00300489	0	1	0	1	0	1	0	1	0	1	2	0.195094	4	0.245832	0	1	0	1
GO:0005871	kinesin complex	6	0	1	0	1	0	1	0	1	2	0.0560222	0	1	0	1	2	0.201683	0	1	0	1	0	1	2	0.48779	0	1	0	1
GO:0030503	cell redox homeostasis	11	0	1	0	1	0	1	0	1	1	0.533732	0	1	6	0.000502559	1	0.811523	0	1	2	0.104901	0	1	1	0.963243	0	1	0	1
GO:0008379	thioredoxin peroxidase activity	9	0	1	0	1	0	1	0	1	3	0.0184666	0	1	4	0.0117817	0	1	0	1	1	0.375348	0	1	1	0.932946	0	1	0	1
GO:0004843	ubiquitin-specific protease activity	18	2	0.372012	0	1	0	1	0	1	2	0.341813	0	1	4	0.129259	3	0.474618	0	1	0	1	0	1	7	0.160644	0	1	0	1
GO:0004749	ribose phosphate diphosphokinase activity	5	3	0.00324712	0	1	0	1	0	1	0	1	0	1	0	1	1	0.531449	0	1	0	1	1	0.348035	0	1	0	1	0	1
GO:0006166	purine ribonucleoside salvage	5	3	0.00324712	0	1	0	1	0	1	0	1	0	1	0	1	1	0.531449	0	1	0	1	1	0.348035	0	1	0	1	0	1
GO:0000162	tryptophan biosynthetic process	10	3	0.0297666	0	1	0	1	0	1	0	1	1	0.186075	0	1	1	0.780615	0	1	3	0.0119953	1	0.575106	0	1	0	1	1	0.325998
GO:0006207	'de novo' pyrimidine base biosynthetic process	12	4	0.00801167	3	0.0037826	1	0.246579	0	1	0	1	0	1	1	0.754818	1	0.83808	0	1	1	0.466118	1	0.642022	0	1	0	1	0	1
GO:0000105	histidine biosynthetic process	14	3	0.0730789	0	1	4	0.000235206	1	0.297199	0	1	0	1	0	1	1	0.880506	0	1	3	0.0312944	2	0.320518	0	1	0	1	0	1
GO:0019898	extrinsic to membrane	23	1	0.818801	0	1	0	1	0	1	4	0.0636891	0	1	3	0.474677	2	0.854645	1	0.411971	0	1	3	0.29066	9	0.115382	0	1	0	1
GO:0006612	protein targeting to membrane	13	0	1	0	1	0	1	0	1	0	1	0	1	1	0.781952	3	0.272669	1	0.259075	1	0.493352	1	0.671426	6	0.0929124	0	1	0	1
GO:0000080	G1 phase of mitotic cell cycle	7	1	0.404961	0	1	0	1	0	1	0	1	0	1	0	1	0	1	0	1	0	1	3	0.0149152	3	0.262815	0	1	0	1
GO:0017183	peptidyl-diphthamide biosynthetic process from peptidyl-histidine	5	2	0.0440583	1	0.130677	0	1	0	1	0	1	0	1	0	1	1	0.531449	0	1	0	1	1	0.348035	0	1	0	1	0	1
GO:0008270	zinc ion binding	7	1	0.404961	0	1	0	1	1	0.161577	0	1	0	1	0	1	0	1	1	0.149028	0	1	1	0.450628	3	0.262815	0	1	0	1
GO:0005506	iron ion binding	3	1	0.199408	0	1	0	1	0	1	0	1	0	1	0	1	0	1	0	1	0	1	1	0.226332	1	0.593516	0	1	0	1
GO:0009055	electron carrier activity	7	0	1	0	1	0	1	1	0.161577	0	1	0	1	2	0.176072	0	1	1	0.149028	0	1	2	0.106882	1	0.877707	0	1	0	1
GO:0000244	assembly of spliceosomal tri-snRNP	2	1	0.137789	0	1	0	1	0	1	0	1	0	1	0	1	0	1	0	1	0	1	1	0.157229	0	1	0	1	0	1
GO:0005682	snRNP U5	15	0	1	0	1	0	1	0	1	0	1	0	1	0	1	6	0.012261	1	0.292522	0	1	5	0.00544498	3	0.788189	0	1	0	1
GO:0004822	isoleucine-tRNA ligase activity	2	0	1	0	1	1	0.0460531	0	1	1	0.129436	0	1	0	1	0	1	0	1	0	1	0	1	0	1	0	1	0	1
GO:0008017	microtubule binding	9	0	1	0	1	0	1	0	1	1	0.464287	0	1	1	0.651469	2	0.367934	0	1	0	1	2	0.164575	3	0.425083	0	1	0	1
GO:0005776	autophagic vacuole	2	0	1	0	1	0	1	0	1	0	1	0	1	1	0.2087	0	1	0	1	0	1	0	1	1	0.451232	0	1	0	1
GO:0006501	C-terminal protein lipidation	4	0	1	0	1	0	1	0	1	0	1	0	1	3	0.00492311	0	1	0	1	0	1	0	1	1	0.698927	0	1	0	1
GO:0000407	pre-autophagosomal structure	11	0	1	0	1	0	1	0	1	0	1	1	0.202677	4	0.0257835	0	1	0	1	0	1	0	1	6	0.0404489	0	1	0	1
GO:0006914	autophagy	30	0	1	0	1	0	1	0	1	0	1	1	0.461379	7	0.0410856	3	0.814597	0	1	0	1	2	0.71801	17	0.000331992	0	1	0	1
GO:0000045	autophagic vacuole formation	4	0	1	0	1	0	1	0	1	0	1	0	1	2	0.0627915	0	1	0	1	0	1	1	0.28978	1	0.698927	0	1	0	1
GO:0006944	membrane fusion	2	0	1	0	1	0	1	0	1	0	1	0	1	1	0.2087	0	1	1	0.0450415	0	1	0	1	0	1	0	1	0	1
GO:0005198	structural molecule activity	49	1	0.973948	0	1	0	1	2	0.344999	1	0.966972	1	0.636617	2	0.977493	18	6.05299e-05	1	0.678192	2	0.720843	4	0.57902	14	0.387579	3	0.581292	0	1
GO:0006406	mRNA export from nucleus	58	7	0.117306	1	0.804473	0	1	0	1	0	1	0	1	1	0.998912	20	6.8031e-05	1	0.738968	5	0.171286	5	0.521929	18	0.225588	0	1	0	1
GO:0006409	tRNA export from nucleus	28	2	0.604752	0	1	0	1	0	1	1	0.857031	1	0.438639	0	1	11	0.000866595	0	1	2	0.421005	3	0.406075	6	0.77145	0	1	2	0.295085
GO:0006607	NLS-bearing substrate import into nucleus	23	1	0.818801	0	1	0	1	0	1	0	1	0	1	0	1	12	1.67991e-05	0	1	2	0.328466	3	0.29066	5	0.750074	0	1	0	1
GO:0006610	ribosomal protein import into nucleus	23	1	0.818801	0	1	0	1	0	1	0	1	0	1	0	1	12	1.67991e-05	0	1	2	0.328466	3	0.29066	5	0.750074	0	1	0	1
GO:0006608	snRNP protein import into nucleus	23	1	0.818801	0	1	0	1	0	1	0	1	0	1	0	1	12	1.67991e-05	0	1	2	0.328466	3	0.29066	5	0.750074	0	1	0	1
GO:0006609	mRNA-binding (hnRNP) protein import into nucleus	25	2	0.5422	0	1	0	1	0	1	0	1	0	1	0	1	13	7.75552e-06	0	1	2	0.366137	3	0.337033	5	0.815594	0	1	0	1
GO:0006611	protein export from nucleus	32	2	0.677784	0	1	0	1	0	1	0	1	0	1	1	0.976613	13	0.000199506	0	1	2	0.490158	5	0.116631	9	0.454037	0	1	0	1
GO:0006407	rRNA export from nucleus	26	1	0.855067	0	1	0	1	0	1	0	1	0	1	0	1	14	1.98154e-06	0	1	3	0.143717	3	0.360193	5	0.842774	0	1	0	1
GO:0006408	snRNA export from nucleus	23	1	0.818801	0	1	0	1	0	1	0	1	0	1	0	1	12	1.67991e-05	0	1	2	0.328466	3	0.29066	5	0.750074	0	1	0	1
GO:0006999	nuclear pore organization	27	1	0.865467	0	1	0	1	0	1	0	1	0	1	0	1	15	4.90829e-07	0	1	2	0.402969	3	0.38323	6	0.738114	0	1	0	1
GO:0000033	alpha-1,3-mannosyltransferase activity	5	0	1	0	1	0	1	0	1	0	1	0	1	0	1	2	0.147738	0	1	0	1	1	0.348035	2	0.386571	0	1	0	1
GO:0006486	protein amino acid glycosylation	20	0	1	0	1	0	1	0	1	0	1	0	1	1	0.904119	9	0.000806149	1	0.369725	2	0.270979	1	0.819744	5	0.621933	1	0.716093	0	1
GO:0006490	oligosaccharide-lipid intermediate assembly	6	0	1	0	1	0	1	0	1	1	0.340315	0	1	0	1	2	0.201683	0	1	0	1	0	1	3	0.184134	0	1	0	1
GO:0004842	ubiquitin-protein ligase activity	63	0	1	0	1	0	1	0	1	0	1	0	1	9	0.256279	12	0.166691	1	0.767657	0	1	11	0.0123497	29	0.000420505	1	0.981342	0	1
GO:0007091	mitotic metaphase/anaphase transition	13	0	1	0	1	0	1	0	1	0	1	0	1	1	0.781952	1	0.8609	0	1	0	1	4	0.0175371	6	0.0929124	1	0.558647	0	1
GO:0008054	cyclin catabolic process	12	0	1	0	1	0	1	0	1	0	1	0	1	1	0.754818	1	0.83808	0	1	0	1	3	0.068983	6	0.0635523	1	0.529955	0	1
GO:0031145	anaphase-promoting complex-dependent proteasomal ubiquitin-dependent protein catabolic process	13	0	1	0	1	0	1	0	1	0	1	0	1	1	0.781952	1	0.8609	0	1	0	1	3	0.0844168	7	0.0292988	1	0.558647	0	1
GO:0016567	protein ubiquitination	32	0	1	3	0.0571263	0	1	0	1	0	1	0	1	3	0.70249	7	0.153202	0	1	1	0.812977	4	0.264964	14	0.0213506	0	1	0	1
GO:0005680	anaphase-promoting complex	16	0	1	0	1	0	1	0	1	0	1	0	1	1	0.84665	1	0.911826	0	1	0	1	4	0.036707	8	0.0331884	2	0.254443	0	1
GO:0007266	Rho protein signal transduction	17	0	1	0	1	3	0.00661846	0	1	2	0.316626	0	1	1	0.863632	3	0.435606	1	0.324469	0	1	4	0.0449909	3	0.856548	0	1	0	1
GO:0030427	site of polarized growth	9	0	1	0	1	0	1	0	1	1	0.464287	0	1	0	1	3	0.121287	0	1	0	1	3	0.0316343	2	0.721411	0	1	0	1
GO:0005543	phospholipid binding	7	0	1	0	1	0	1	0	1	0	1	0	1	1	0.559414	1	0.654082	0	1	1	0.306446	2	0.106882	2	0.57778	0	1	0	1
GO:0007109	cytokinesis, completion of separation	11	0	1	0	1	0	1	0	1	1	0.533732	2	0.0200541	5	0.00422977	1	0.811523	0	1	0	1	2	0.22623	0	1	0	1	0	1
GO:0016310	phosphorylation	1	0	1	0	1	0	1	0	1	0	1	0	1	0	1	0	1	0	1	0	1	1	0.0819672	0	1	0	1	0	1
GO:0006974	response to DNA damage stimulus	40	0	1	1	0.674949	0	1	0	1	0	1	0	1	5	0.457015	12	0.00703514	1	0.603397	0	1	7	0.0415343	12	0.332378	2	0.710062	0	1
GO:0000729	DNA double-strand break processing	2	0	1	0	1	0	1	0	1	0	1	0	1	0	1	0	1	0	1	0	1	2	0.00670564	0	1	0	1	0	1
GO:0016572	histone phosphorylation	2	0	1	0	1	0	1	0	1	0	1	0	1	0	1	0	1	0	1	0	1	2	0.00670564	0	1	0	1	0	1
GO:0042162	telomeric DNA binding	14	0	1	1	0.324582	0	1	0	1	0	1	0	1	0	1	3	0.313668	0	1	1	0.519201	4	0.0229966	4	0.510918	1	0.585592	0	1
GO:0006975	DNA damage induced protein phosphorylation	2	0	1	0	1	0	1	0	1	0	1	0	1	0	1	0	1	0	1	0	1	2	0.00670564	0	1	0	1	0	1
GO:0004239	methionyl aminopeptidase activity	2	1	0.137789	0	1	0	1	0	1	0	1	0	1	0	1	0	1	0	1	0	1	0	1	1	0.451232	0	1	0	1
GO:0000119	mediator complex	20	0	1	0	1	0	1	0	1	1	0.750521	0	1	0	1	4	0.307029	0	1	2	0.270979	2	0.496705	10	0.0177389	0	1	1	0.546037
GO:0006366	transcription from RNA polymerase II promoter	52	6	0.164151	0	1	2	0.342684	0	1	1	0.973222	0	1	1	0.997788	15	0.00412301	1	0.699868	5	0.123205	4	0.626883	16	0.255527	0	1	1	0.872437
GO:0016455	RNA polymerase II transcription mediator activity	20	0	1	0	1	0	1	0	1	0	1	0	1	0	1	4	0.307029	0	1	2	0.270979	2	0.496705	11	0.00525077	0	1	1	0.546037
GO:0007076	mitotic chromosome condensation	9	1	0.487046	0	1	0	1	2	0.0196869	0	1	0	1	0	1	2	0.367934	0	1	0	1	2	0.164575	1	0.932946	1	0.432232	0	1
GO:0000799	nuclear condensin complex	5	0	1	0	1	0	1	0	1	0	1	0	1	0	1	2	0.147738	0	1	0	1	1	0.348035	1	0.777015	1	0.269741	0	1
GO:0009435	NAD biosynthetic process	7	0	1	0	1	0	1	0	1	1	0.384529	0	1	2	0.176072	0	1	0	1	2	0.0457636	0	1	2	0.57778	0	1	0	1
GO:0004502	kynurenine 3-monooxygenase activity	1	0	1	0	1	0	1	0	1	0	1	0	1	0	1	0	1	0	1	0	1	0	1	1	0.259189	0	1	0	1
GO:0005754	mitochondrial proton-transporting ATP synthase, catalytic core	2	0	1	0	1	0	1	1	0.0490847	0	1	0	1	0	1	0	1	0	1	1	0.0992288	0	1	0	1	0	1	0	1
GO:0042645	mitochondrial nucleoid	23	0	1	0	1	2	0.099195	5	0.000207216	2	0.461945	0	1	3	0.474677	1	0.969596	0	1	6	0.000799656	1	0.860671	3	0.959963	0	1	0	1
GO:0000139	Golgi membrane	18	0	1	0	1	0	1	0	1	1	0.7133	0	1	0	1	4	0.240544	0	1	2	0.232508	3	0.178863	8	0.0684551	0	1	0	1
GO:0006895	Golgi to endosome transport	13	0	1	0	1	0	1	0	1	0	1	0	1	1	0.781952	5	0.0263623	0	1	0	1	2	0.289182	5	0.22951	0	1	0	1
GO:0006367	transcription initiation from RNA polymerase II promoter	45	0	1	0	1	1	0.655209	0	1	1	0.95632	0	1	3	0.888153	13	0.00725543	2	0.273537	1	0.905612	9	0.00954086	15	0.165702	0	1	0	1
GO:0031930	mitochondrial signaling pathway	6	0	1	0	1	0	1	0	1	0	1	0	1	0	1	1	0.597402	0	1	1	0.269206	1	0.401521	3	0.184134	0	1	0	1
GO:0007243	protein kinase cascade	3	0	1	0	1	0	1	0	1	0	1	0	1	0	1	1	0.365413	0	1	0	1	0	1	2	0.166665	0	1	0	1
GO:0004697	protein kinase C activity	1	0	1	0	1	0	1	0	1	0	1	0	1	0	1	0	1	0	1	0	1	0	1	1	0.259189	0	1	0	1
GO:0005856	cytoskeleton	12	0	1	0	1	0	1	0	1	0	1	0	1	1	0.754818	8	4.33791e-05	0	1	0	1	1	0.642022	2	0.858247	0	1	0	1
GO:0004386	helicase activity	10	0	1	0	1	0	1	0	1	0	1	0	1	0	1	1	0.780615	0	1	0	1	0	1	0	1	0	1	9	1.59214e-12
GO:0005993	trehalose catabolic process	3	0	1	0	1	0	1	0	1	0	1	0	1	3	0.00134142	0	1	0	1	0	1	0	1	0	1	0	1	0	1
GO:0004555	alpha,alpha-trehalase activity	3	0	1	0	1	0	1	0	1	0	1	0	1	3	0.00134142	0	1	0	1	0	1	0	1	0	1	0	1	0	1
GO:0004659	prenyltransferase activity	3	0	1	0	1	0	1	0	1	0	1	0	1	0	1	1	0.365413	0	1	0	1	1	0.226332	0	1	1	0.171866	0	1
GO:0019408	dolichol biosynthetic process	1	0	1	0	1	0	1	0	1	0	1	0	1	0	1	1	0.140638	0	1	0	1	0	1	0	1	0	1	0	1
GO:0045547	dehydrodolichyl diphosphate synthase activity	2	0	1	0	1	0	1	0	1	0	1	0	1	0	1	1	0.261519	0	1	0	1	0	1	0	1	1	0.118128	0	1
GO:0000010	trans-hexaprenyltranstransferase activity	1	0	1	0	1	0	1	0	1	1	0.0669543	0	1	0	1	0	1	0	1	0	1	0	1	0	1	0	1	0	1
GO:0006744	ubiquinone biosynthetic process	9	0	1	0	1	0	1	0	1	1	0.464287	0	1	4	0.0117817	1	0.744647	0	1	0	1	1	0.537105	2	0.721411	0	1	0	1
GO:0000030	mannosyltransferase activity	16	1	0.695028	0	1	0	1	0	1	1	0.670542	0	1	1	0.84665	6	0.0173309	0	1	0	1	0	1	7	0.0934977	0	1	0	1
GO:0006506	GPI anchor biosynthetic process	21	0	1	0	1	0	1	1	0.411011	1	0.767282	0	1	0	1	5	0.16269	1	0.384132	2	0.290219	0	1	10	0.0261587	1	0.733447	0	1
GO:0031501	mannosyltransferase complex	2	0	1	0	1	0	1	0	1	0	1	0	1	0	1	2	0.0197583	0	1	0	1	0	1	0	1	0	1	0	1
GO:0009013	succinate-semialdehyde dehydrogenase [NAD(P)+] activity	1	0	1	0	1	0	1	0	1	0	1	0	1	1	0.11044	0	1	0	1	0	1	0	1	0	1	0	1	0	1
GO:0006540	glutamate decarboxylation to succinate	1	0	1	0	1	0	1	0	1	0	1	0	1	1	0.11044	0	1	0	1	0	1	0	1	0	1	0	1	0	1
GO:0009450	gamma-aminobutyric acid catabolic process	3	0	1	0	1	0	1	0	1	0	1	0	1	1	0.296121	0	1	0	1	1	0.145099	0	1	1	0.593516	0	1	0	1
GO:0015239	multidrug transporter activity	4	0	1	0	1	0	1	0	1	0	1	0	1	0	1	0	1	1	0.088069	1	0.188641	0	1	2	0.277283	0	1	0	1
GO:0009636	response to toxin	26	0	1	0	1	0	1	1	0.480906	2	0.527644	1	0.414949	5	0.15211	1	0.980744	1	0.451405	3	0.143717	1	0.892321	4	0.934379	4	0.0700292	3	0.0771177
GO:0015244	fluconazole transporter activity	1	0	1	0	1	0	1	0	1	0	1	0	1	0	1	0	1	0	1	0	1	0	1	1	0.259189	0	1	0	1
GO:0006855	multidrug transport	10	0	1	0	1	1	0.210141	0	1	1	0.500211	0	1	3	0.089125	0	1	1	0.205941	0	1	1	0.575106	3	0.501905	0	1	0	1
GO:0004427	inorganic diphosphatase activity	2	0	1	0	1	0	1	0	1	1	0.129436	0	1	0	1	0	1	0	1	1	0.0992288	0	1	0	1	0	1	0	1
GO:0000324	fungal-type vacuole	99	0	1	2	0.764258	2	0.676693	7	0.0112178	6	0.659294	0	1	26	1.62865e-05	7	0.990287	3	0.393321	3	0.887178	7	0.713335	28	0.329908	2	0.985833	6	0.183342
GO:0042803	protein homodimerization activity	6	0	1	0	1	0	1	1	0.14019	1	0.340315	0	1	0	1	0	1	0	1	0	1	2	0.0806061	2	0.48779	0	1	0	1
GO:0047142	enzyme-thiol transhydrogenase (glutathione-disulfide) activity	2	0	1	0	1	0	1	1	0.0490847	0	1	0	1	0	1	0	1	0	1	0	1	0	1	1	0.451232	0	1	0	1
GO:0000026	alpha-1,2-mannosyltransferase activity	6	0	1	0	1	0	1	0	1	0	1	0	1	0	1	3	0.0398486	0	1	0	1	1	0.401521	2	0.48779	0	1	0	1
GO:0006606	protein import into nucleus	28	3	0.323248	1	0.54425	1	0.483957	0	1	0	1	0	1	1	0.962556	9	0.0116454	0	1	5	0.0123609	4	0.19286	4	0.955997	0	1	0	1
GO:0008139	nuclear localization sequence binding	3	1	0.199408	0	1	0	1	0	1	0	1	0	1	0	1	1	0.365413	0	1	0	1	0	1	1	0.593516	0	1	0	1
GO:0007049	cell cycle	14	2	0.264106	0	1	0	1	1	0.297199	1	0.621426	2	0.0318897	0	1	1	0.880506	2	0.0391812	0	1	2	0.320518	3	0.744867	0	1	0	1
GO:0019388	galactose catabolic process	5	0	1	0	1	0	1	0	1	0	1	0	1	1	0.443093	0	1	0	1	3	0.00120966	0	1	1	0.777015	0	1	0	1
GO:0008108	UDP-glucose:hexose-1-phosphate uridylyltransferase activity	1	0	1	0	1	0	1	0	1	0	1	0	1	0	1	0	1	0	1	1	0.050906	0	1	0	1	0	1	0	1
GO:0003978	UDP-glucose 4-epimerase activity	1	0	1	0	1	0	1	0	1	0	1	0	1	0	1	0	1	0	1	1	0.050906	0	1	0	1	0	1	0	1
GO:0004034	aldose 1-epimerase activity	1	0	1	0	1	0	1	0	1	0	1	0	1	0	1	0	1	0	1	1	0.050906	0	1	0	1	0	1	0	1
GO:0004335	galactokinase activity	1	0	1	0	1	0	1	0	1	0	1	0	1	0	1	0	1	0	1	1	0.050906	0	1	0	1	0	1	0	1
GO:0015757	galactose transport	2	0	1	0	1	0	1	0	1	0	1	0	1	0	1	0	1	0	1	2	0.00258308	0	1	0	1	0	1	0	1
GO:0000411	positive regulation of transcription by galactose	5	0	1	0	1	0	1	0	1	1	0.292933	0	1	1	0.443093	0	1	0	1	2	0.0233153	0	1	0	1	0	1	1	0.178952
GO:0015505	uracil:cation symporter activity	1	1	0.0714409	0	1	0	1	0	1	0	1	0	1	0	1	0	1	0	1	0	1	0	1	0	1	0	1	0	1
GO:0015857	uracil transport	1	1	0.0714409	0	1	0	1	0	1	0	1	0	1	0	1	0	1	0	1	0	1	0	1	0	1	0	1	0	1
GO:0045121	membrane raft	7	1	0.404961	1	0.178063	1	0.152181	0	1	0	1	0	1	1	0.559414	0	1	0	1	0	1	0	1	3	0.262815	0	1	0	1
GO:0016791	phosphatase activity	6	0	1	0	1	0	1	0	1	0	1	0	1	0	1	0	1	1	0.129172	1	0.269206	3	0.00907022	1	0.83486	0	1	0	1
GO:0030476	ascospore wall assembly	43	0	1	0	1	0	1	0	1	2	0.793574	1	0.588471	3	0.868792	3	0.952962	0	1	1	0.89513	1	0.975064	7	0.953811	25	4.04628e-20	0	1
GO:0004100	chitin synthase activity	3	0	1	0	1	0	1	0	1	0	1	1	0.0598618	1	0.296121	1	0.365413	0	1	0	1	0	1	0	1	0	1	0	1
GO:0045009	chitosome	2	0	1	0	1	0	1	0	1	0	1	1	0.0403136	0	1	1	0.261519	0	1	0	1	0	1	0	1	0	1	0	1
GO:0005628	prospore membrane	18	0	1	0	1	0	1	0	1	3	0.115137	1	0.309857	2	0.606852	1	0.934944	1	0.339902	0	1	0	1	2	0.967237	8	4.47078e-06	0	1
GO:0005740	mitochondrial envelope	14	1	0.646159	0	1	0	1	1	0.297199	3	0.0624255	1	0.250495	2	0.468193	1	0.880506	0	1	1	0.519201	1	0.698418	3	0.744867	0	1	0	1
GO:0006825	copper ion transport	3	0	1	0	1	0	1	0	1	1	0.187745	0	1	0	1	0	1	0	1	1	0.145099	0	1	1	0.593516	0	1	0	1
GO:0006200	ATP catabolic process	1	0	1	1	0.02761	0	1	0	1	0	1	0	1	0	1	0	1	0	1	0	1	0	1	0	1	0	1	0	1
GO:0016631	enoyl-[acyl-carrier-protein] reductase activity	1	0	1	0	1	0	1	0	1	0	1	0	1	1	0.11044	0	1	0	1	0	1	0	1	0	1	0	1	0	1
GO:0006633	fatty acid biosynthetic process	8	1	0.447522	0	1	0	1	0	1	0	1	0	1	1	0.608131	2	0.313124	0	1	4	0.000391428	0	1	0	1	0	1	0	1
GO:0004605	phosphatidate cytidylyltransferase activity	1	0	1	0	1	0	1	0	1	0	1	0	1	0	1	1	0.140638	0	1	0	1	0	1	0	1	0	1	0	1
GO:0006658	phosphatidylserine metabolic process	1	0	1	0	1	0	1	0	1	0	1	0	1	0	1	1	0.140638	0	1	0	1	0	1	0	1	0	1	0	1
GO:0006655	phosphatidylglycerol biosynthetic process	1	0	1	0	1	0	1	0	1	0	1	0	1	0	1	1	0.140638	0	1	0	1	0	1	0	1	0	1	0	1
GO:0018195	peptidyl-arginine modification	1	1	0.0714409	0	1	0	1	0	1	0	1	0	1	0	1	0	1	0	1	0	1	0	1	0	1	0	1	0	1
GO:0016274	protein-arginine N-methyltransferase activity	2	2	0.00509235	0	1	0	1	0	1	0	1	0	1	0	1	0	1	0	1	0	1	0	1	0	1	0	1	0	1
GO:0004733	pyridoxamine-phosphate oxidase activity	1	0	1	0	1	0	1	0	1	0	1	0	1	0	1	0	1	0	1	0	1	0	1	1	0.259189	0	1	0	1
GO:0006874	cellular calcium ion homeostasis	9	0	1	0	1	0	1	0	1	0	1	0	1	1	0.651469	2	0.367934	0	1	2	0.0733717	0	1	4	0.183155	0	1	0	1
GO:0030234	enzyme regulator activity	15	2	0.2914	1	0.343275	0	1	0	1	2	0.265706	0	1	2	0.505542	1	0.897352	0	1	2	0.175715	1	0.723198	3	0.788189	1	0.610896	0	1
GO:0006688	glycosphingolipid biosynthetic process	3	0	1	0	1	0	1	0	1	0	1	0	1	1	0.296121	0	1	0	1	0	1	0	1	2	0.166665	0	1	0	1
GO:0005507	copper ion binding	8	0	1	0	1	0	1	0	1	2	0.0957215	0	1	2	0.218393	1	0.70279	0	1	0	1	0	1	1	0.909442	0	1	2	0.0357095
GO:0006980	redox signal response	1	0	1	0	1	0	1	0	1	1	0.0669543	0	1	0	1	0	1	0	1	0	1	0	1	0	1	0	1	0	1
GO:0000916	contractile ring contraction involved in cytokinesis	4	0	1	1	0.105976	0	1	0	1	1	0.242157	0	1	1	0.373898	0	1	0	1	0	1	1	0.28978	0	1	0	1	0	1
GO:0005756	mitochondrial proton-transporting ATP synthase, central stalk	3	0	1	0	1	0	1	2	0.00180981	0	1	0	1	0	1	0	1	0	1	1	0.145099	0	1	0	1	0	1	0	1
GO:0000755	cytogamy	6	0	1	0	1	0	1	1	0.14019	0	1	0	1	0	1	0	1	0	1	0	1	0	1	3	0.184134	2	0.047132	0	1
GO:0004467	long-chain-fatty-acid-CoA ligase activity	5	0	1	0	1	0	1	0	1	1	0.292933	1	0.0977816	2	0.0971201	0	1	0	1	0	1	1	0.348035	0	1	0	1	0	1
GO:0005777	peroxisome	27	0	1	0	1	1	0.47159	1	0.493863	2	0.548307	3	0.0168643	11	6.76689e-05	0	1	0	1	1	0.756816	0	1	7	0.573075	1	0.817473	0	1
GO:0005811	lipid particle	32	0	1	2	0.220718	0	1	0	1	1	0.891803	2	0.137575	8	0.02011	4	0.677696	1	0.522569	0	1	2	0.750955	10	0.304446	1	0.866911	1	0.717739
GO:0000038	very-long-chain fatty acid metabolic process	3	0	1	0	1	0	1	0	1	1	0.187745	0	1	0	1	1	0.365413	0	1	0	1	0	1	1	0.593516	0	1	0	1
GO:0006869	lipid transport	3	0	1	0	1	0	1	0	1	1	0.187745	1	0.0598618	1	0.296121	0	1	0	1	0	1	0	1	0	1	0	1	0	1
GO:0005792	microsome	20	0	1	0	1	1	0.376381	0	1	1	0.750521	0	1	1	0.904119	6	0.0513372	3	0.00991776	0	1	1	0.819744	7	0.243684	0	1	0	1
GO:0005324	long-chain fatty acid transporter activity	2	0	1	0	1	0	1	0	1	1	0.129436	0	1	0	1	0	1	0	1	0	1	1	0.157229	0	1	0	1	0	1
GO:0031235	intrinsic to internal side of plasma membrane	1	0	1	0	1	0	1	0	1	1	0.0669543	0	1	0	1	0	1	0	1	0	1	0	1	0	1	0	1	0	1
GO:0008415	acyltransferase activity	4	0	1	0	1	0	1	0	1	1	0.242157	0	1	1	0.373898	1	0.454707	0	1	0	1	0	1	0	1	1	0.222337	0	1
GO:0015559	multidrug efflux pump activity	4	0	1	0	1	1	0.0900003	0	1	1	0.242157	0	1	2	0.0627915	0	1	0	1	0	1	0	1	0	1	0	1	0	1
GO:0000164	protein phosphatase type 1 complex	7	0	1	0	1	0	1	0	1	0	1	1	0.134184	1	0.559414	0	1	0	1	1	0.306446	2	0.106882	1	0.877707	1	0.356078	0	1
GO:0003960	NADPH:quinone reductase activity	1	0	1	0	1	0	1	0	1	0	1	1	0.0203624	0	1	0	1	0	1	0	1	0	1	0	1	0	1	0	1
GO:0017091	AU-rich element binding	1	0	1	0	1	0	1	0	1	0	1	1	0.0203624	0	1	0	1	0	1	0	1	0	1	0	1	0	1	0	1
GO:0006450	regulation of translational fidelity	11	1	0.557832	10	2.09139e-15	0	1	0	1	0	1	0	1	0	1	0	1	0	1	0	1	0	1	0	1	0	1	0	1
GO:0006363	termination of RNA polymerase I transcription	1	0	1	0	1	0	1	0	1	0	1	0	1	0	1	0	1	0	1	0	1	1	0.0819672	0	1	0	1	0	1
GO:0003716	RNA polymerase I transcription termination factor activity	1	0	1	0	1	0	1	0	1	0	1	0	1	0	1	0	1	0	1	0	1	1	0.0819672	0	1	0	1	0	1
GO:0003702	RNA polymerase II transcription factor activity	15	0	1	0	1	0	1	0	1	0	1	1	0.265794	1	0.827555	3	0.354781	0	1	2	0.175715	2	0.351503	6	0.169056	0	1	0	1
GO:0006279	premeiotic DNA synthesis	5	0	1	0	1	0	1	2	0.0058377	0	1	0	1	1	0.443093	0	1	0	1	1	0.229973	0	1	1	0.777015	0	1	0	1
GO:0016579	protein deubiquitination	19	2	0.398116	0	1	0	1	0	1	2	0.366698	0	1	5	0.0505998	3	0.512338	0	1	0	1	0	1	7	0.200505	0	1	0	1
GO:0045721	negative regulation of gluconeogenesis	9	0	1	0	1	0	1	0	1	0	1	0	1	5	0.00139373	0	1	1	0.187403	0	1	0	1	3	0.425083	0	1	0	1
GO:0006666	3-keto-sphinganine metabolic process	2	0	1	0	1	0	1	0	1	0	1	0	1	0	1	1	0.261519	0	1	0	1	1	0.157229	0	1	0	1	0	1
GO:0030148	sphingolipid biosynthetic process	15	1	0.671499	1	0.343275	0	1	0	1	0	1	0	1	3	0.225425	3	0.354781	2	0.0445474	0	1	3	0.119115	2	0.93085	0	1	0	1
GO:0030036	actin cytoskeleton organization	28	1	0.875123	0	1	0	1	0	1	1	0.857031	0	1	2	0.831708	6	0.191642	0	1	0	1	3	0.406075	15	0.00162283	0	1	0	1
GO:0030100	regulation of endocytosis	3	0	1	0	1	0	1	0	1	0	1	0	1	0	1	0	1	0	1	0	1	0	1	3	0.0173863	0	1	0	1
GO:0005664	nuclear origin of replication recognition complex	6	0	1	0	1	0	1	0	1	0	1	0	1	0	1	5	0.000288569	0	1	1	0.269206	0	1	0	1	0	1	0	1
GO:0008175	tRNA methyltransferase activity	2	2	0.00509235	0	1	0	1	0	1	0	1	0	1	0	1	0	1	0	1	0	1	0	1	0	1	0	1	0	1
GO:0042710	biofilm formation	5	0	1	0	1	0	1	0	1	0	1	0	1	0	1	2	0.147738	0	1	2	0.0233153	0	1	1	0.777015	0	1	0	1
GO:0005199	structural constituent of cell wall	13	0	1	0	1	0	1	1	0.279249	1	0.594194	2	0.0276973	4	0.046758	0	1	0	1	3	0.0255287	0	1	1	0.979856	1	0.558647	0	1
GO:0016298	lipase activity	6	0	1	0	1	0	1	0	1	0	1	1	0.116169	1	0.504651	2	0.201683	0	1	0	1	0	1	2	0.48779	0	1	0	1
GO:0015171	amino acid transmembrane transporter activity	9	3	0.0219802	0	1	3	0.000937187	0	1	0	1	0	1	1	0.651469	0	1	0	1	1	0.375348	0	1	0	1	1	0.432232	0	1
GO:0006865	amino acid transport	14	3	0.0730789	0	1	3	0.00372843	0	1	0	1	1	0.250495	1	0.806088	1	0.880506	0	1	2	0.15731	0	1	1	0.985089	2	0.208358	0	1
GO:0015828	tyrosine transport	1	0	1	0	1	1	0.0232959	0	1	0	1	0	1	0	1	0	1	0	1	0	1	0	1	0	1	0	1	0	1
GO:0022893	low-affinity tryptophan transmembrane transporter activity	1	0	1	0	1	1	0.0232959	0	1	0	1	0	1	0	1	0	1	0	1	0	1	0	1	0	1	0	1	0	1
GO:0015827	tryptophan transport	2	1	0.137789	0	1	1	0.0460531	0	1	0	1	0	1	0	1	0	1	0	1	0	1	0	1	0	1	0	1	0	1
GO:0004577	N-acetylglucosaminyldiphosphodolichol N-acetylglucosaminyltransferase activity	2	0	1	0	1	0	1	1	0.0490847	0	1	0	1	1	0.2087	0	1	0	1	0	1	0	1	0	1	0	1	0	1
GO:0006488	dolichol-linked oligosaccharide biosynthetic process	5	0	1	0	1	0	1	1	0.118261	0	1	0	1	1	0.443093	0	1	0	1	1	0.229973	0	1	2	0.386571	0	1	0	1
GO:0043541	UDP-N-acetylglucosamine transferase complex	2	0	1	0	1	0	1	1	0.0490847	0	1	0	1	1	0.2087	0	1	0	1	0	1	0	1	0	1	0	1	0	1
GO:0031227	intrinsic to endoplasmic reticulum membrane	1	0	1	0	1	0	1	1	0.024849	0	1	0	1	0	1	0	1	0	1	0	1	0	1	0	1	0	1	0	1
GO:0000727	double-strand break repair via break-induced replication	8	0	1	0	1	0	1	0	1	0	1	0	1	1	0.608131	0	1	0	1	2	0.0590049	2	0.135033	3	0.34444	0	1	0	1
GO:0003916	DNA topoisomerase activity	2	0	1	0	1	0	1	0	1	0	1	0	1	0	1	1	0.261519	0	1	0	1	1	0.157229	0	1	0	1	0	1
GO:0045144	meiotic sister chromatid segregation	4	0	1	0	1	0	1	0	1	0	1	0	1	0	1	1	0.454707	0	1	0	1	2	0.0359875	1	0.698927	0	1	0	1
GO:0043325	phosphatidylinositol-3,4-bisphosphate binding	1	0	1	0	1	0	1	0	1	0	1	0	1	0	1	0	1	0	1	0	1	0	1	1	0.259189	0	1	0	1
GO:0005774	vacuolar membrane	31	1	0.900137	0	1	1	0.519361	0	1	0	1	0	1	5	0.253139	2	0.945129	0	1	0	1	8	0.00279687	13	0.037687	1	0.858228	0	1
GO:0016237	microautophagy	11	0	1	0	1	0	1	0	1	0	1	0	1	2	0.347087	2	0.471542	0	1	0	1	1	0.609994	6	0.0404489	0	1	0	1
GO:0031902	late endosome membrane	5	1	0.309776	0	1	0	1	0	1	0	1	0	1	0	1	0	1	0	1	0	1	1	0.348035	3	0.113352	0	1	0	1
GO:0005852	eukaryotic translation initiation factor 3 complex	7	4	0.000755461	0	1	0	1	0	1	0	1	0	1	0	1	1	0.654082	0	1	1	0.306446	1	0.450628	0	1	0	1	0	1
GO:0000011	vacuole inheritance	14	0	1	1	0.324582	0	1	0	1	0	1	0	1	1	0.806088	1	0.880506	0	1	1	0.519201	3	0.101168	7	0.0457578	0	1	0	1
GO:0019897	extrinsic to plasma membrane	7	0	1	0	1	0	1	0	1	0	1	0	1	0	1	3	0.0625764	0	1	1	0.306446	0	1	3	0.262815	0	1	0	1
GO:0000124	SAGA complex	20	0	1	0	1	0	1	0	1	0	1	1	0.337765	0	1	9	0.000806149	0	1	1	0.648909	1	0.819744	8	0.120316	0	1	0	1
GO:0000747	conjugation with cellular fusion	28	2	0.604752	0	1	0	1	2	0.152694	2	0.568329	0	1	1	0.962556	4	0.568902	0	1	2	0.421005	5	0.0740943	5	0.887237	5	0.0251065	0	1
GO:0046695	SLIK (SAGA-like) complex	16	0	1	0	1	0	1	0	1	0	1	1	0.280783	0	1	6	0.0173309	0	1	1	0.567023	1	0.745946	7	0.0934977	0	1	0	1
GO:0000502	proteasome complex	11	1	0.557832	0	1	0	1	0	1	0	1	0	1	4	0.0257835	3	0.193184	0	1	0	1	2	0.22623	1	0.963243	0	1	0	1
GO:0000209	protein polyubiquitination	20	0	1	0	1	0	1	0	1	0	1	0	1	7	0.00413602	5	0.139109	0	1	0	1	4	0.0755191	3	0.922894	1	0.716093	0	1
GO:0006513	protein monoubiquitination	21	1	0.789725	0	1	0	1	0	1	0	1	0	1	5	0.0737765	7	0.0205602	0	1	0	1	4	0.0875196	3	0.937813	1	0.733447	0	1
GO:0043162	ubiquitin-dependent protein catabolic process via the multivesicular body sorting pathway	13	0	1	0	1	0	1	0	1	0	1	0	1	0	1	1	0.8609	0	1	0	1	0	1	12	8.81473e-07	0	1	0	1
GO:0004488	methylenetetrahydrofolate dehydrogenase (NADP+) activity	2	0	1	1	0.0544623	1	0.0460531	0	1	0	1	0	1	0	1	0	1	0	1	0	1	0	1	0	1	0	1	0	1
GO:0004477	methenyltetrahydrofolate cyclohydrolase activity	2	0	1	1	0.0544623	1	0.0460531	0	1	0	1	0	1	0	1	0	1	0	1	0	1	0	1	0	1	0	1	0	1
GO:0004329	formate-tetrahydrofolate ligase activity	2	0	1	1	0.0544623	1	0.0460531	0	1	0	1	0	1	0	1	0	1	0	1	0	1	0	1	0	1	0	1	0	1
GO:0001718	conversion of met-tRNAf to fmet-tRNA	1	0	1	1	0.02761	0	1	0	1	0	1	0	1	0	1	0	1	0	1	0	1	0	1	0	1	0	1	0	1
GO:0006139	nucleobase, nucleoside, nucleotide and nucleic acid metabolic process	7	0	1	2	0.0145223	0	1	1	0.161577	1	0.384529	0	1	1	0.559414	0	1	0	1	0	1	2	0.106882	0	1	0	1	0	1
GO:0046656	folic acid biosynthetic process	2	0	1	1	0.0544623	0	1	0	1	0	1	0	1	0	1	0	1	0	1	0	1	1	0.157229	0	1	0	1	0	1
GO:0006298	mismatch repair	23	0	1	0	1	0	1	6	1.51074e-05	0	1	0	1	1	0.932598	3	0.647088	1	0.411971	3	0.109156	3	0.29066	6	0.572091	0	1	0	1
GO:0005663	DNA replication factor C complex	6	0	1	0	1	0	1	0	1	0	1	0	1	0	1	2	0.201683	0	1	1	0.269206	2	0.0806061	1	0.83486	0	1	0	1
GO:0006272	leading strand elongation	14	0	1	0	1	0	1	3	0.00447324	0	1	0	1	1	0.806088	4	0.122342	0	1	2	0.15731	1	0.698418	3	0.744867	0	1	0	1
GO:0007062	sister chromatid cohesion	7	0	1	0	1	0	1	0	1	0	1	0	1	0	1	2	0.257326	0	1	1	0.306446	2	0.106882	1	0.877707	1	0.356078	0	1
GO:0003689	DNA clamp loader activity	6	0	1	0	1	0	1	0	1	0	1	0	1	0	1	2	0.201683	0	1	1	0.269206	2	0.0806061	1	0.83486	0	1	0	1
GO:0031390	Ctf18 RFC-like complex	7	0	1	0	1	0	1	1	0.161577	0	1	0	1	0	1	1	0.654082	0	1	1	0.306446	2	0.106882	2	0.57778	0	1	0	1
GO:0031391	Elg1 RFC-like complex	5	0	1	0	1	0	1	1	0.118261	0	1	0	1	0	1	1	0.531449	0	1	1	0.229973	1	0.348035	1	0.777015	0	1	0	1
GO:0005657	replication fork	14	0	1	0	1	0	1	7	1.50102e-08	0	1	0	1	1	0.806088	3	0.313668	0	1	1	0.519201	0	1	2	0.911829	0	1	0	1
GO:0043626	PCNA complex	1	0	1	0	1	0	1	1	0.024849	0	1	0	1	0	1	0	1	0	1	0	1	0	1	0	1	0	1	0	1
GO:0030337	DNA polymerase processivity factor activity	1	0	1	0	1	0	1	1	0.024849	0	1	0	1	0	1	0	1	0	1	0	1	0	1	0	1	0	1	0	1
GO:0006301	postreplication repair	14	0	1	0	1	0	1	1	0.297199	0	1	0	1	2	0.468193	2	0.60601	0	1	2	0.15731	3	0.101168	4	0.510918	0	1	0	1
GO:0006280	mutagenesis	9	0	1	0	1	0	1	1	0.20278	1	0.464287	0	1	1	0.651469	3	0.121287	0	1	1	0.375348	1	0.537105	1	0.932946	0	1	0	1
GO:0007064	mitotic sister chromatid cohesion	22	2	0.473112	0	1	0	1	9	1.0633e-09	1	0.78292	0	1	0	1	1	0.964598	0	1	4	0.0232719	3	0.267624	2	0.988285	0	1	0	1
GO:0006325	establishment or maintenance of chromatin architecture	23	2	0.496841	0	1	0	1	0	1	1	0.79751	0	1	0	1	9	0.00264436	0	1	1	0.700019	3	0.29066	6	0.572091	1	0.765045	0	1
GO:0006359	regulation of transcription from RNA polymerase III promoter	6	0	1	0	1	0	1	0	1	0	1	0	1	0	1	3	0.0398486	0	1	0	1	0	1	3	0.184134	0	1	0	1
GO:0000790	nuclear chromatin	30	0	1	0	1	0	1	0	1	2	0.606425	0	1	3	0.659242	6	0.239162	0	1	4	0.0636009	5	0.0941287	10	0.230872	0	1	0	1
GO:0008565	protein transporter activity	36	0	1	0	1	0	1	3	0.0591052	11	1.37415e-05	0	1	0	1	9	0.0567834	1	0.564842	1	0.848438	3	0.575626	7	0.861539	1	0.896651	0	1
GO:0045039	protein import into mitochondrial inner membrane	8	0	1	0	1	0	1	1	0.182437	3	0.0129453	0	1	0	1	1	0.70279	0	1	0	1	1	0.495713	2	0.65556	0	1	0	1
GO:0042721	mitochondrial inner membrane protein insertion complex	4	0	1	0	1	0	1	0	1	0	1	0	1	0	1	1	0.454707	1	0.088069	0	1	1	0.28978	1	0.698927	0	1	0	1
GO:0030287	cell wall-bounded periplasmic space	9	0	1	0	1	0	1	0	1	0	1	0	1	1	0.651469	0	1	1	0.187403	0	1	0	1	2	0.721411	1	0.432232	4	0.000234988
GO:0042723	thiamin and derivative metabolic process	1	0	1	0	1	0	1	0	1	0	1	0	1	0	1	0	1	1	0.0227783	0	1	0	1	0	1	0	1	0	1
GO:0016036	cellular response to phosphate starvation	4	0	1	0	1	0	1	0	1	0	1	0	1	0	1	1	0.454707	0	1	0	1	1	0.28978	2	0.277283	0	1	0	1
GO:0017111	nucleoside-triphosphatase activity	6	0	1	0	1	0	1	0	1	0	1	0	1	0	1	2	0.201683	0	1	0	1	0	1	4	0.0425693	0	1	0	1
GO:0047429	nucleoside-triphosphate diphosphatase activity	4	0	1	0	1	0	1	0	1	0	1	0	1	0	1	1	0.454707	0	1	0	1	0	1	3	0.0560461	0	1	0	1
GO:0000932	cytoplasmic mRNA processing body	15	0	1	0	1	0	1	1	0.314706	0	1	0	1	3	0.225425	2	0.644661	1	0.292522	0	1	2	0.351503	6	0.169056	0	1	0	1
GO:0045053	protein retention in Golgi apparatus	11	0	1	0	1	0	1	0	1	0	1	0	1	1	0.724314	2	0.471542	0	1	0	1	1	0.609994	7	0.00928531	0	1	0	1
GO:0048017	inositol lipid-mediated signaling	16	0	1	0	1	0	1	0	1	0	1	0	1	2	0.541142	3	0.395554	0	1	0	1	2	0.381985	7	0.0934977	2	0.254443	0	1
GO:0003713	transcription coactivator activity	20	0	1	0	1	0	1	0	1	1	0.750521	0	1	2	0.665163	1	0.952007	1	0.369725	3	0.0784289	3	0.222347	7	0.243684	0	1	2	0.179727
GO:0006265	DNA topological change	7	1	0.404961	0	1	0	1	1	0.161577	0	1	0	1	0	1	2	0.257326	0	1	0	1	2	0.106882	1	0.877707	0	1	0	1
GO:0008821	crossover junction endodeoxyribonuclease activity	2	0	1	0	1	0	1	0	1	0	1	0	1	0	1	0	1	0	1	0	1	1	0.157229	1	0.451232	0	1	0	1
GO:0048476	Holliday junction resolvase complex	2	0	1	0	1	0	1	0	1	0	1	0	1	0	1	0	1	0	1	0	1	1	0.157229	1	0.451232	0	1	0	1
GO:0022626	cytosolic ribosome	15	3	0.086693	1	0.343275	1	0.29813	0	1	0	1	1	0.265794	1	0.827555	4	0.149215	0	1	1	0.543736	1	0.723198	2	0.93085	0	1	0	1
GO:0000774	adenyl-nucleotide exchange factor activity	4	0	1	0	1	1	0.0900003	0	1	0	1	1	0.0790152	1	0.373898	1	0.454707	0	1	0	1	0	1	0	1	0	1	0	1
GO:0000145	exocyst	8	0	1	0	1	0	1	0	1	0	1	0	1	0	1	3	0.0899315	0	1	0	1	1	0.495713	4	0.126773	0	1	0	1
GO:0000245	spliceosome assembly	8	1	0.447522	0	1	0	1	0	1	0	1	0	1	0	1	4	0.0169846	0	1	1	0.341795	1	0.495713	1	0.909442	0	1	0	1
GO:0045835	negative regulation of meiosis	5	0	1	0	1	0	1	0	1	0	1	0	1	0	1	0	1	0	1	0	1	2	0.0567608	2	0.386571	1	0.269741	0	1
GO:0000118	histone deacetylase complex	18	0	1	0	1	0	1	0	1	1	0.7133	0	1	0	1	6	0.0313997	0	1	1	0.610103	5	0.0126542	4	0.725042	1	0.677933	0	1
GO:0045129	NAD-independent histone deacetylase activity	6	0	1	0	1	0	1	0	1	0	1	0	1	0	1	0	1	0	1	0	1	2	0.0806061	3	0.184134	1	0.314263	0	1
GO:0017136	NAD-dependent histone deacetylase activity	8	0	1	0	1	0	1	0	1	0	1	0	1	0	1	1	0.70279	0	1	0	1	2	0.135033	4	0.126773	1	0.395349	0	1
GO:0005342	organic acid transmembrane transporter activity	3	1	0.199408	0	1	1	0.0682839	0	1	0	1	0	1	0	1	0	1	0	1	1	0.145099	0	1	0	1	0	1	0	1
GO:0016023	cytoplasmic membrane-bounded vesicle	7	0	1	1	0.178063	0	1	0	1	1	0.384529	0	1	1	0.559414	0	1	1	0.149028	0	1	1	0.450628	1	0.877707	1	0.356078	0	1
GO:0007039	vacuolar protein catabolic process	12	0	1	0	1	0	1	0	1	0	1	0	1	9	3.75197e-07	0	1	1	0.241768	0	1	0	1	2	0.858247	0	1	0	1
GO:0051469	vesicle fusion with vacuole	1	0	1	0	1	0	1	0	1	0	1	0	1	0	1	0	1	1	0.0227783	0	1	0	1	0	1	0	1	0	1
GO:0006817	phosphate transport	10	2	0.15672	1	0.24437	0	1	1	0.222621	0	1	0	1	1	0.69002	1	0.780615	0	1	0	1	1	0.575106	1	0.950353	2	0.12048	0	1
GO:0000942	outer kinetochore of condensed nuclear chromosome	2	0	1	0	1	0	1	0	1	0	1	0	1	0	1	0	1	0	1	1	0.0992288	0	1	1	0.451232	0	1	0	1
GO:0007114	cell budding	6	0	1	0	1	0	1	0	1	0	1	1	0.116169	1	0.504651	1	0.597402	0	1	0	1	1	0.401521	2	0.48779	0	1	0	1
GO:0005823	central plaque of spindle pole body	5	0	1	0	1	0	1	1	0.118261	0	1	0	1	0	1	2	0.147738	0	1	0	1	1	0.348035	1	0.777015	0	1	0	1
GO:0005509	calcium ion binding	7	0	1	0	1	0	1	0	1	1	0.384529	0	1	0	1	0	1	0	1	2	0.0457636	2	0.106882	2	0.57778	0	1	0	1
GO:0051300	spindle pole body organization	2	0	1	0	1	0	1	0	1	0	1	0	1	0	1	0	1	0	1	0	1	1	0.157229	1	0.451232	0	1	0	1
GO:0006898	receptor-mediated endocytosis	4	0	1	0	1	0	1	0	1	0	1	0	1	0	1	0	1	0	1	0	1	0	1	4	0.00449966	0	1	0	1
GO:0048306	calcium-dependent protein binding	1	0	1	0	1	0	1	0	1	0	1	0	1	0	1	0	1	0	1	0	1	0	1	1	0.259189	0	1	0	1
GO:0006661	phosphatidylinositol biosynthetic process	2	0	1	0	1	0	1	0	1	0	1	0	1	0	1	0	1	1	0.0450415	0	1	0	1	1	0.451232	0	1	0	1
GO:0000742	karyogamy during conjugation with cellular fusion	13	0	1	0	1	0	1	0	1	0	1	1	0.234881	0	1	3	0.272669	0	1	1	0.493352	1	0.671426	7	0.0292988	0	1	0	1
GO:0019187	beta-1,4-mannosyltransferase activity	1	0	1	0	1	0	1	0	1	0	1	0	1	0	1	0	1	0	1	0	1	0	1	1	0.259189	0	1	0	1
GO:0004636	phosphoribosyl-ATP diphosphatase activity	2	0	1	0	1	0	1	0	1	0	1	0	1	0	1	0	1	0	1	1	0.0992288	0	1	1	0.451232	0	1	0	1
GO:0016565	general transcriptional repressor activity	2	0	1	0	1	0	1	1	0.0490847	0	1	0	1	0	1	1	0.261519	0	1	0	1	0	1	0	1	0	1	0	1
GO:0016584	nucleosome positioning	3	0	1	0	1	0	1	1	0.0727222	0	1	0	1	0	1	1	0.365413	0	1	0	1	0	1	1	0.593516	0	1	0	1
GO:0017053	transcriptional repressor complex	2	0	1	0	1	0	1	1	0.0490847	0	1	0	1	0	1	1	0.261519	0	1	0	1	0	1	0	1	0	1	0	1
GO:0000108	repairosome	4	0	1	0	1	0	1	0	1	0	1	0	1	0	1	1	0.454707	1	0.088069	0	1	0	1	2	0.277283	0	1	0	1
GO:0000113	nucleotide-excision repair factor 4 complex	4	0	1	0	1	0	1	0	1	0	1	0	1	0	1	1	0.454707	1	0.088069	1	0.188641	0	1	1	0.698927	0	1	0	1
GO:0000715	nucleotide-excision repair, DNA damage recognition	7	0	1	0	1	0	1	0	1	0	1	0	1	0	1	2	0.257326	1	0.149028	1	0.306446	0	1	3	0.262815	0	1	0	1
GO:0003684	damaged DNA binding	10	0	1	0	1	0	1	0	1	0	1	0	1	1	0.69002	2	0.420932	1	0.205941	1	0.407196	2	0.195094	3	0.501905	0	1	0	1
GO:0031463	Cul3-RING ubiquitin ligase complex	5	0	1	0	1	0	1	0	1	0	1	0	1	0	1	1	0.531449	1	0.108856	0	1	0	1	3	0.113352	0	1	0	1
GO:0042787	protein ubiquitination during ubiquitin-dependent protein catabolic process	15	0	1	0	1	0	1	0	1	0	1	0	1	0	1	3	0.354781	1	0.292522	0	1	4	0.0293791	7	0.0671124	0	1	0	1
GO:0004043	L-aminoadipate-semialdehyde dehydrogenase activity	1	0	1	0	1	1	0.0232959	0	1	0	1	0	1	0	1	0	1	0	1	0	1	0	1	0	1	0	1	0	1
GO:0019878	lysine biosynthetic process via aminoadipic acid	8	0	1	0	1	6	3.85738e-09	0	1	0	1	0	1	1	0.608131	0	1	0	1	0	1	0	1	1	0.909442	0	1	0	1
GO:0004802	transketolase activity	2	0	1	1	0.0544623	0	1	0	1	0	1	0	1	1	0.2087	0	1	0	1	0	1	0	1	0	1	0	1	0	1
GO:0006098	pentose-phosphate shunt	6	0	1	1	0.1547	1	0.131937	0	1	0	1	1	0.116169	1	0.504651	0	1	0	1	2	0.0338088	0	1	0	1	0	1	0	1
GO:0005685	snRNP U1	18	0	1	0	1	0	1	0	1	1	0.7133	0	1	0	1	9	0.000303865	0	1	2	0.232508	2	0.440959	3	0.882849	1	0.677933	0	1
GO:0004820	glycine-tRNA ligase activity	2	0	1	1	0.0544623	0	1	0	1	0	1	0	1	0	1	0	1	0	1	0	1	0	1	1	0.451232	0	1	0	1
GO:0006353	transcription termination	1	0	1	1	0.02761	0	1	0	1	0	1	0	1	0	1	0	1	0	1	0	1	0	1	0	1	0	1	0	1
GO:0006426	glycyl-tRNA aminoacylation	2	0	1	1	0.0544623	0	1	0	1	0	1	0	1	0	1	0	1	0	1	0	1	0	1	1	0.451232	0	1	0	1
GO:0005975	carbohydrate metabolic process	12	0	1	0	1	0	1	0	1	1	0.56501	0	1	6	0.000911753	0	1	1	0.241768	0	1	0	1	4	0.379792	0	1	0	1
GO:0003825	alpha,alpha-trehalose-phosphate synthase (UDP-forming) activity	3	0	1	0	1	0	1	0	1	0	1	0	1	3	0.00134142	0	1	0	1	0	1	0	1	0	1	0	1	0	1
GO:0005946	alpha,alpha-trehalose-phosphate synthase complex (UDP-forming)	4	0	1	0	1	0	1	0	1	0	1	0	1	4	0.000147529	0	1	0	1	0	1	0	1	0	1	0	1	0	1
GO:0005992	trehalose biosynthetic process	7	0	1	0	1	0	1	0	1	0	1	0	1	5	0.000280977	0	1	0	1	0	1	0	1	2	0.57778	0	1	0	1
GO:0007035	vacuolar acidification	24	0	1	0	1	0	1	0	1	1	0.811122	0	1	1	0.940072	4	0.442445	1	0.425419	5	0.00631234	4	0.128494	8	0.267494	0	1	0	1
GO:0000221	vacuolar proton-transporting V-type ATPase, V1 domain	8	0	1	0	1	0	1	0	1	0	1	0	1	0	1	3	0.0899315	1	0.168435	2	0.0590049	1	0.495713	1	0.909442	0	1	0	1
GO:0046961	proton-transporting ATPase activity, rotational mechanism	13	0	1	0	1	0	1	0	1	1	0.594194	0	1	0	1	3	0.272669	1	0.259075	4	0.00326334	1	0.671426	3	0.694735	0	1	0	1
GO:0030478	actin cap	12	0	1	0	1	4	0.000120613	0	1	2	0.189673	0	1	0	1	1	0.83808	0	1	0	1	0	1	5	0.176972	0	1	0	1
GO:0000046	autophagic vacuole fusion	1	0	1	0	1	0	1	0	1	0	1	0	1	0	1	1	0.140638	0	1	0	1	0	1	0	1	0	1	0	1
GO:0005770	late endosome	15	0	1	0	1	0	1	0	1	1	0.646834	1	0.265794	1	0.827555	2	0.644661	1	0.292522	0	1	0	1	9	0.00539108	0	1	0	1
GO:0048278	vesicle docking	2	0	1	0	1	0	1	0	1	0	1	0	1	1	0.2087	1	0.261519	0	1	0	1	0	1	0	1	0	1	0	1
GO:0005887	integral to plasma membrane	25	2	0.5422	0	1	2	0.114193	2	0.127017	1	0.823821	0	1	2	0.780568	1	0.977576	2	0.110001	1	0.729902	1	0.882661	7	0.481472	4	0.0621106	0	1
GO:0015226	carnitine transporter activity	1	0	1	0	1	0	1	0	1	0	1	0	1	1	0.11044	0	1	0	1	0	1	0	1	0	1	0	1	0	1
GO:0015879	carnitine transport	1	0	1	0	1	0	1	0	1	0	1	0	1	1	0.11044	0	1	0	1	0	1	0	1	0	1	0	1	0	1
GO:0015203	polyamine transmembrane transporter activity	3	0	1	0	1	1	0.0682839	0	1	0	1	0	1	1	0.296121	0	1	0	1	0	1	1	0.226332	0	1	0	1	0	1
GO:0015846	polyamine transport	9	0	1	0	1	2	0.0174212	0	1	0	1	0	1	2	0.261428	0	1	0	1	0	1	2	0.164575	3	0.425083	0	1	0	1
GO:0051726	regulation of cell cycle	23	0	1	1	0.475445	0	1	0	1	1	0.79751	0	1	0	1	5	0.214048	0	1	1	0.700019	5	0.0354263	10	0.050799	0	1	0	1
GO:0042054	histone methyltransferase activity	3	0	1	0	1	0	1	0	1	0	1	0	1	0	1	2	0.0537291	0	1	0	1	0	1	1	0.593516	0	1	0	1
GO:0030295	protein kinase activator activity	5	0	1	0	1	0	1	0	1	1	0.292933	0	1	0	1	1	0.531449	1	0.108856	0	1	1	0.348035	1	0.777015	0	1	0	1
GO:0000307	cyclin-dependent protein kinase holoenzyme complex	13	0	1	0	1	0	1	2	0.0399789	0	1	2	0.0276973	1	0.781952	2	0.564247	1	0.259075	0	1	1	0.671426	4	0.446584	0	1	0	1
GO:0000076	DNA replication checkpoint	5	0	1	0	1	0	1	3	0.000144896	0	1	0	1	0	1	0	1	0	1	0	1	1	0.348035	1	0.777015	0	1	0	1
GO:0006310	DNA recombination	15	1	0.671499	0	1	0	1	2	0.0521128	0	1	0	1	0	1	3	0.354781	1	0.292522	1	0.543736	3	0.119115	4	0.57158	0	1	0	1
GO:0004186	carboxypeptidase C activity	2	0	1	0	1	0	1	0	1	0	1	0	1	2	0.01218	0	1	0	1	0	1	0	1	0	1	0	1	0	1
GO:0017171	serine hydrolase activity	7	0	1	0	1	0	1	0	1	0	1	0	1	2	0.176072	0	1	1	0.149028	0	1	0	1	4	0.0792259	0	1	0	1
GO:0046938	phytochelatin biosynthetic process	2	0	1	0	1	0	1	0	1	0	1	0	1	2	0.01218	0	1	0	1	0	1	0	1	0	1	0	1	0	1
GO:0045761	regulation of adenylate cyclase activity	1	0	1	0	1	0	1	0	1	0	1	0	1	0	1	0	1	0	1	0	1	0	1	1	0.259189	0	1	0	1
GO:0005099	Ras GTPase activator activity	3	0	1	0	1	0	1	0	1	0	1	1	0.0598618	0	1	0	1	0	1	0	1	0	1	2	0.166665	0	1	0	1
GO:0030818	negative regulation of cAMP biosynthetic process	2	0	1	0	1	0	1	0	1	0	1	1	0.0403136	0	1	0	1	0	1	0	1	0	1	1	0.451232	0	1	0	1
GO:0032320	positive regulation of Ras GTPase activity	2	0	1	0	1	0	1	0	1	0	1	1	0.0403136	0	1	0	1	0	1	0	1	0	1	1	0.451232	0	1	0	1
GO:0000027	ribosomal large subunit assembly and maintenance	41	24	8.04427e-18	8	1.24718e-05	1	0.620851	0	1	3	0.524225	0	1	0	1	1	0.998045	0	1	3	0.347495	1	0.970374	0	1	0	1	0	1
GO:0004004	ATP-dependent RNA helicase activity	27	16	2.18709e-12	0	1	0	1	0	1	0	1	0	1	0	1	2	0.910013	1	0.463957	1	0.756816	4	0.175893	2	0.99688	0	1	1	0.655895
GO:0016149	translation release factor activity, codon specific	1	1	0.0714409	0	1	0	1	0	1	0	1	0	1	0	1	0	1	0	1	0	1	0	1	0	1	0	1	0	1
GO:0006415	translational termination	6	3	0.00615113	1	0.1547	0	1	0	1	1	0.340315	0	1	0	1	1	0.597402	0	1	0	1	0	1	0	1	0	1	0	1
GO:0018444	translation release factor complex	2	1	0.137789	0	1	0	1	0	1	0	1	0	1	0	1	1	0.261519	0	1	0	1	0	1	0	1	0	1	0	1
GO:0006116	NADH oxidation	11	0	1	0	1	0	1	3	0.00214174	1	0.533732	0	1	4	0.0257835	0	1	0	1	1	0.437425	0	1	1	0.963243	1	0.499403	0	1
GO:0004022	alcohol dehydrogenase activity	5	0	1	0	1	0	1	2	0.0058377	0	1	0	1	1	0.443093	0	1	0	1	1	0.229973	0	1	1	0.777015	0	1	0	1
GO:0043458	ethanol biosynthetic process during fermentation	2	0	1	0	1	0	1	1	0.0490847	0	1	0	1	0	1	0	1	0	1	1	0.0992288	0	1	0	1	0	1	0	1
GO:0045290	D-arabinose 1-dehydrogenase [NAD(P)+] activity	2	0	1	0	1	0	1	0	1	0	1	0	1	2	0.01218	0	1	0	1	0	1	0	1	0	1	0	1	0	1
GO:0004033	aldo-keto reductase activity	6	0	1	0	1	0	1	0	1	0	1	1	0.116169	5	8.83299e-05	0	1	0	1	0	1	0	1	0	1	0	1	0	1
GO:0004032	aldehyde reductase activity	4	0	1	0	1	0	1	0	1	0	1	1	0.0790152	3	0.00492311	0	1	0	1	0	1	0	1	0	1	0	1	0	1
GO:0000349	generation of catalytic spliceosome for first transesterification step	2	0	1	0	1	0	1	0	1	0	1	0	1	0	1	0	1	0	1	0	1	1	0.157229	1	0.451232	0	1	0	1
GO:0008835	diaminohydroxyphosphoribosylaminopyrimidine deaminase activity	1	0	1	0	1	0	1	0	1	0	1	0	1	0	1	0	1	1	0.0227783	0	1	0	1	0	1	0	1	0	1
GO:0005665	DNA-directed RNA polymerase II, core complex	12	5	0.000944495	0	1	0	1	0	1	0	1	0	1	0	1	4	0.0758061	0	1	0	1	1	0.642022	2	0.858247	0	1	0	1
GO:0005666	DNA-directed RNA polymerase III complex	17	14	4.08422e-14	0	1	0	1	0	1	0	1	0	1	0	1	2	0.712867	1	0.324469	0	1	0	1	0	1	0	1	0	1
GO:0005736	DNA-directed RNA polymerase I complex	14	14	7.3378e-17	0	1	0	1	0	1	0	1	0	1	0	1	0	1	0	1	0	1	0	1	0	1	0	1	0	1
GO:0006383	transcription from RNA polymerase III promoter	21	14	5.34829e-12	0	1	0	1	0	1	0	1	0	1	0	1	2	0.816544	1	0.384132	0	1	2	0.523219	2	0.984806	0	1	0	1
GO:0003899	DNA-directed RNA polymerase activity	32	21	3.26844e-17	0	1	0	1	0	1	1	0.891803	0	1	0	1	6	0.289741	1	0.522569	0	1	1	0.935712	2	0.999193	0	1	0	1
GO:0030544	Hsp70 protein binding	2	1	0.137789	0	1	0	1	0	1	0	1	0	1	1	0.2087	0	1	0	1	0	1	0	1	0	1	0	1	0	1
GO:0051879	Hsp90 protein binding	2	1	0.137789	0	1	0	1	0	1	0	1	0	1	1	0.2087	0	1	0	1	0	1	0	1	0	1	0	1	0	1
GO:0005828	kinetochore microtubule	6	0	1	0	1	0	1	1	0.14019	3	0.00511478	0	1	0	1	0	1	0	1	0	1	1	0.401521	1	0.83486	0	1	0	1
GO:0051233	spindle midzone	6	0	1	0	1	0	1	0	1	1	0.340315	0	1	0	1	1	0.597402	0	1	0	1	3	0.00907022	1	0.83486	0	1	0	1
GO:0032465	regulation of cytokinesis	2	0	1	0	1	0	1	0	1	1	0.129436	0	1	0	1	0	1	0	1	0	1	1	0.157229	0	1	0	1	0	1
GO:0007093	mitotic cell cycle checkpoint	1	0	1	0	1	0	1	0	1	0	1	0	1	1	0.11044	0	1	0	1	0	1	0	1	0	1	0	1	0	1
GO:0001100	negative regulation of exit from mitosis	4	0	1	0	1	0	1	0	1	0	1	0	1	1	0.373898	0	1	0	1	0	1	2	0.0359875	1	0.698927	0	1	0	1
GO:0030497	fatty acid elongation	3	1	0.199408	1	0.0805777	0	1	0	1	0	1	0	1	0	1	0	1	0	1	0	1	0	1	1	0.593516	0	1	0	1
GO:0045703	ketoreductase activity	1	0	1	0	1	0	1	0	1	0	1	0	1	0	1	0	1	0	1	0	1	0	1	1	0.259189	0	1	0	1
GO:0040020	regulation of meiosis	12	0	1	0	1	0	1	1	0.260844	0	1	0	1	2	0.388762	2	0.519389	0	1	0	1	1	0.642022	4	0.379792	2	0.163335	0	1
GO:0004693	cyclin-dependent protein kinase activity	8	0	1	0	1	0	1	0	1	1	0.425787	0	1	0	1	6	0.000165285	0	1	0	1	0	1	1	0.909442	0	1	0	1
GO:0045449	regulation of transcription	18	2	0.372012	0	1	0	1	0	1	0	1	1	0.309857	2	0.606852	7	0.00821967	1	0.339902	0	1	0	1	5	0.517733	0	1	0	1
GO:0000235	astral microtubule	3	0	1	0	1	0	1	0	1	0	1	0	1	0	1	3	0.00277292	0	1	0	1	0	1	0	1	0	1	0	1
GO:0016757	transferase activity, transferring glycosyl groups	4	0	1	0	1	0	1	0	1	1	0.242157	0	1	1	0.373898	1	0.454707	0	1	0	1	0	1	1	0.698927	0	1	0	1
GO:0009306	protein secretion	8	0	1	1	0.200784	0	1	0	1	0	1	0	1	2	0.218393	2	0.313124	0	1	0	1	0	1	3	0.34444	0	1	0	1
GO:0043001	Golgi to plasma membrane protein transport	5	0	1	0	1	0	1	0	1	0	1	0	1	0	1	3	0.0222247	0	1	0	1	0	1	2	0.386571	0	1	0	1
GO:0006570	tyrosine metabolic process	1	0	1	0	1	0	1	0	1	0	1	0	1	0	1	1	0.140638	0	1	0	1	0	1	0	1	0	1	0	1
GO:0008977	prephenate dehydrogenase activity	1	0	1	0	1	0	1	0	1	0	1	0	1	0	1	1	0.140638	0	1	0	1	0	1	0	1	0	1	0	1
GO:0030447	filamentous growth	16	0	1	1	0.361454	1	0.314523	0	1	0	1	0	1	1	0.84665	0	1	0	1	2	0.194434	1	0.745946	10	0.00218221	0	1	0	1
GO:0031207	Sec62/Sec63 complex	4	0	1	0	1	0	1	0	1	0	1	0	1	0	1	3	0.00992544	0	1	1	0.188641	0	1	0	1	0	1	0	1
GO:0031204	posttranslational protein targeting to membrane, translocation	8	0	1	0	1	0	1	0	1	0	1	1	0.151836	0	1	3	0.0899315	0	1	2	0.0590049	0	1	2	0.65556	0	1	0	1
GO:0043248	proteasome assembly	9	1	0.487046	0	1	1	0.191272	0	1	0	1	0	1	1	0.651469	1	0.744647	0	1	2	0.0733717	0	1	3	0.425083	0	1	0	1
GO:0003864	3-methyl-2-oxobutanoate hydroxymethyltransferase activity	1	0	1	0	1	0	1	0	1	0	1	0	1	0	1	1	0.140638	0	1	0	1	0	1	0	1	0	1	0	1
GO:0015940	pantothenate biosynthetic process	8	0	1	0	1	1	0.171955	0	1	0	1	0	1	0	1	4	0.0169846	1	0.168435	0	1	0	1	2	0.65556	0	1	0	1
GO:0006629	lipid metabolic process	16	1	0.695028	0	1	0	1	1	0.331779	0	1	2	0.0409592	3	0.256344	4	0.178094	0	1	1	0.567023	1	0.745946	3	0.825211	0	1	0	1
GO:0016788	hydrolase activity, acting on ester bonds	4	0	1	0	1	0	1	0	1	0	1	0	1	1	0.373898	0	1	0	1	0	1	0	1	3	0.0560461	0	1	0	1
GO:0051791	medium-chain fatty acid metabolic process	3	0	1	0	1	0	1	0	1	1	0.187745	0	1	1	0.296121	0	1	0	1	0	1	0	1	1	0.593516	0	1	0	1
GO:0004026	alcohol O-acetyltransferase activity	4	0	1	0	1	0	1	0	1	0	1	0	1	1	0.373898	1	0.454707	0	1	0	1	0	1	2	0.277283	0	1	0	1
GO:0008053	mitochondrial fusion	4	0	1	0	1	0	1	0	1	1	0.242157	0	1	0	1	1	0.454707	0	1	0	1	0	1	2	0.277283	0	1	0	1
GO:0005275	amine transmembrane transporter activity	1	0	1	0	1	0	1	0	1	0	1	0	1	0	1	0	1	0	1	0	1	0	1	0	1	1	0.0609146	0	1
GO:0015837	amine transport	1	0	1	0	1	0	1	0	1	0	1	0	1	0	1	0	1	0	1	0	1	0	1	0	1	1	0.0609146	0	1
GO:0003700	transcription factor activity	56	3	0.774184	0	1	3	0.141214	2	0.407569	2	0.897586	2	0.316424	4	0.880451	9	0.388285	2	0.366068	6	0.0635907	3	0.849264	16	0.373122	3	0.672225	1	0.891209
GO:0047484	regulation of response to osmotic stress	2	0	1	0	1	1	0.0460531	0	1	0	1	0	1	0	1	1	0.261519	0	1	0	1	0	1	0	1	0	1	0	1
GO:0017040	ceramidase activity	2	0	1	0	1	0	1	0	1	1	0.129436	0	1	1	0.2087	0	1	0	1	0	1	0	1	0	1	0	1	0	1
GO:0006672	ceramide metabolic process	2	0	1	0	1	0	1	0	1	1	0.129436	0	1	1	0.2087	0	1	0	1	0	1	0	1	0	1	0	1	0	1
GO:0007007	inner mitochondrial membrane organization	3	0	1	0	1	0	1	0	1	3	0.000297985	0	1	0	1	0	1	0	1	0	1	0	1	0	1	0	1	0	1
GO:0015218	pyrimidine nucleotide transmembrane transporter activity	1	0	1	0	1	0	1	0	1	0	1	0	1	0	1	1	0.140638	0	1	0	1	0	1	0	1	0	1	0	1
GO:0006864	pyrimidine nucleotide transport	1	0	1	0	1	0	1	0	1	0	1	0	1	0	1	1	0.140638	0	1	0	1	0	1	0	1	0	1	0	1
GO:0016592	Srb-mediator complex	7	0	1	0	1	0	1	0	1	0	1	0	1	0	1	1	0.654082	0	1	0	1	0	1	5	0.0150768	0	1	1	0.241257
GO:0007265	Ras protein signal transduction	14	1	0.646159	0	1	0	1	0	1	0	1	0	1	5	0.0138336	2	0.60601	0	1	0	1	0	1	6	0.128278	0	1	0	1
GO:0006334	nucleosome assembly	8	1	0.447522	0	1	0	1	1	0.182437	0	1	0	1	0	1	3	0.0899315	0	1	1	0.341795	1	0.495713	1	0.909442	0	1	0	1
GO:0006342	chromatin silencing	15	0	1	0	1	0	1	2	0.0521128	1	0.646834	0	1	1	0.827555	5	0.048439	0	1	1	0.543736	0	1	4	0.57158	1	0.610896	0	1
GO:0005677	chromatin silencing complex	5	0	1	0	1	0	1	0	1	0	1	0	1	0	1	3	0.0222247	0	1	0	1	1	0.348035	1	0.777015	0	1	0	1
GO:0033186	CAF-1 complex	3	0	1	0	1	0	1	1	0.0727222	0	1	0	1	0	1	1	0.365413	0	1	1	0.145099	0	1	0	1	0	1	0	1
GO:0004347	glucose-6-phosphate isomerase activity	1	0	1	0	1	0	1	0	1	0	1	1	0.0203624	0	1	0	1	0	1	0	1	0	1	0	1	0	1	0	1
GO:0006094	gluconeogenesis	15	0	1	4	0.000602254	0	1	2	0.0521128	1	0.646834	3	0.00313181	0	1	0	1	0	1	4	0.00574684	0	1	0	1	0	1	1	0.446804
GO:0000114	regulation of transcription during G1 phase of mitotic cell cycle	17	0	1	0	1	0	1	1	0.348429	1	0.692661	0	1	2	0.574923	7	0.00570372	0	1	1	0.589125	0	1	5	0.461299	0	1	0	1
GO:0006473	protein amino acid acetylation	5	0	1	0	1	0	1	0	1	0	1	0	1	0	1	3	0.0222247	0	1	0	1	0	1	2	0.386571	0	1	0	1
GO:0005669	transcription factor TFIID complex	15	0	1	0	1	0	1	0	1	1	0.646834	0	1	0	1	7	0.00243592	0	1	0	1	1	0.723198	6	0.169056	0	1	0	1
GO:0016251	general RNA polymerase II transcription factor activity	42	0	1	0	1	0	1	0	1	1	0.94614	0	1	2	0.954958	15	0.000354231	1	0.621383	0	1	5	0.25863	18	0.012343	0	1	0	1
GO:0032266	phosphatidylinositol 3-phosphate binding	18	0	1	0	1	0	1	0	1	0	1	0	1	2	0.606852	1	0.934944	0	1	0	1	1	0.785996	14	6.0334e-06	0	1	0	1
GO:0005524	ATP binding	19	2	0.398116	0	1	2	0.071158	3	0.010875	0	1	0	1	1	0.892171	4	0.273445	1	0.354985	2	0.251724	1	0.803592	3	0.904761	0	1	0	1
GO:0043140	ATP-dependent 3'-5' DNA helicase activity	10	0	1	0	1	0	1	0	1	0	1	0	1	1	0.69002	5	0.00741825	0	1	2	0.0887158	0	1	2	0.776287	0	1	0	1
GO:0009378	four-way junction helicase activity	4	0	1	0	1	0	1	0	1	0	1	0	1	0	1	1	0.454707	0	1	2	0.014473	0	1	1	0.698927	0	1	0	1
GO:0003712	transcription cofactor activity	9	0	1	0	1	1	0.191272	0	1	1	0.464287	0	1	0	1	3	0.121287	0	1	1	0.375348	1	0.537105	2	0.721411	0	1	0	1
GO:0043142	single-stranded DNA-dependent ATPase activity	4	0	1	0	1	0	1	0	1	0	1	0	1	0	1	2	0.0975328	0	1	1	0.188641	0	1	1	0.698927	0	1	0	1
GO:0005381	iron ion transmembrane transporter activity	7	0	1	0	1	0	1	0	1	1	0.384529	0	1	0	1	1	0.654082	1	0.149028	0	1	0	1	3	0.262815	1	0.356078	0	1
GO:0006827	high-affinity iron ion transport	4	0	1	0	1	0	1	0	1	1	0.242157	0	1	0	1	0	1	1	0.088069	0	1	0	1	2	0.277283	0	1	0	1
GO:0004847	urea carboxylase activity	1	0	1	0	1	0	1	0	1	0	1	0	1	0	1	0	1	1	0.0227783	0	1	0	1	0	1	0	1	0	1
GO:0004039	allophanate hydrolase activity	1	0	1	0	1	0	1	0	1	0	1	0	1	0	1	0	1	1	0.0227783	0	1	0	1	0	1	0	1	0	1
GO:0000256	allantoin catabolic process	7	0	1	0	1	5	1.28954e-07	0	1	0	1	0	1	0	1	0	1	1	0.149028	0	1	0	1	1	0.877707	0	1	0	1
GO:0043419	urea catabolic process	2	0	1	0	1	1	0.0460531	0	1	0	1	0	1	0	1	0	1	1	0.0450415	0	1	0	1	0	1	0	1	0	1
GO:0007120	axial cellular bud site selection	22	0	1	0	1	2	0.0919234	3	0.0163716	4	0.0554233	0	1	1	0.924195	3	0.616026	0	1	1	0.683865	2	0.548779	6	0.523325	0	1	0	1
GO:0000776	kinetochore	20	0	1	0	1	0	1	0	1	2	0.391211	0	1	0	1	3	0.548569	1	0.369725	1	0.648909	6	0.0042112	7	0.243684	0	1	0	1
GO:0000817	COMA complex	4	0	1	0	1	0	1	0	1	1	0.242157	0	1	0	1	0	1	0	1	1	0.188641	1	0.28978	1	0.698927	0	1	0	1
GO:0008608	attachment of spindle microtubules to kinetochore	3	0	1	0	1	0	1	0	1	0	1	0	1	0	1	0	1	0	1	1	0.145099	1	0.226332	1	0.593516	0	1	0	1
GO:0040008	regulation of growth	2	0	1	0	1	0	1	0	1	0	1	0	1	1	0.2087	0	1	0	1	0	1	0	1	1	0.451232	0	1	0	1
GO:0048471	perinuclear region of cytoplasm	2	0	1	0	1	1	0.0460531	0	1	0	1	0	1	1	0.2087	0	1	0	1	0	1	0	1	0	1	0	1	0	1
GO:0045182	translation regulator activity	8	0	1	0	1	1	0.171955	0	1	2	0.0957215	0	1	1	0.608131	2	0.313124	0	1	0	1	1	0.495713	1	0.909442	0	1	0	1
GO:0000103	sulfate assimilation	10	7	8.98625e-07	0	1	1	0.210141	0	1	0	1	0	1	1	0.69002	0	1	0	1	1	0.407196	0	1	0	1	0	1	0	1
GO:0019354	siroheme biosynthetic process	2	2	0.00509235	0	1	0	1	0	1	0	1	0	1	0	1	0	1	0	1	0	1	0	1	0	1	0	1	0	1
GO:0004325	ferrochelatase activity	2	1	0.137789	0	1	0	1	0	1	0	1	0	1	0	1	0	1	0	1	0	1	0	1	1	0.451232	0	1	0	1
GO:0043115	precorrin-2 dehydrogenase activity	1	1	0.0714409	0	1	0	1	0	1	0	1	0	1	0	1	0	1	0	1	0	1	0	1	0	1	0	1	0	1
GO:0000083	regulation of transcription of G1/S-phase of mitotic cell cycle	12	0	1	0	1	0	1	2	0.034379	1	0.56501	0	1	1	0.754818	0	1	0	1	1	0.466118	4	0.012965	3	0.637469	0	1	0	1
GO:0031386	protein tag	9	0	1	3	0.00153521	0	1	0	1	0	1	0	1	1	0.651469	1	0.744647	0	1	1	0.375348	0	1	3	0.425083	0	1	0	1
GO:0004736	pyruvate carboxylase activity	2	0	1	0	1	0	1	1	0.0490847	0	1	0	1	0	1	0	1	0	1	1	0.0992288	0	1	0	1	0	1	0	1
GO:0006740	NADPH regeneration	4	0	1	0	1	0	1	1	0.0957761	0	1	0	1	1	0.373898	0	1	0	1	1	0.188641	0	1	1	0.698927	0	1	0	1
GO:0004739	pyruvate dehydrogenase (acetyl-transferring) activity	3	0	1	0	1	0	1	1	0.0727222	0	1	0	1	0	1	0	1	0	1	2	0.00748794	0	1	0	1	0	1	0	1
GO:0005967	mitochondrial pyruvate dehydrogenase complex	5	0	1	0	1	0	1	1	0.118261	0	1	0	1	1	0.443093	0	1	0	1	2	0.0233153	0	1	1	0.777015	0	1	0	1
GO:0005778	peroxisomal membrane	15	0	1	0	1	1	0.29813	0	1	0	1	3	0.00313181	7	0.000562708	0	1	0	1	1	0.543736	0	1	3	0.788189	0	1	0	1
GO:0005782	peroxisomal matrix	12	0	1	0	1	0	1	0	1	0	1	3	0.00158336	9	3.75197e-07	0	1	0	1	0	1	0	1	0	1	0	1	0	1
GO:0016208	AMP binding	1	0	1	0	1	0	1	0	1	0	1	1	0.0203624	0	1	0	1	0	1	0	1	0	1	0	1	0	1	0	1
GO:0017005	3'-tyrosyl-DNA phosphodiesterase activity	2	0	1	0	1	0	1	0	1	0	1	0	1	0	1	1	0.261519	0	1	0	1	0	1	1	0.451232	0	1	0	1
GO:0006261	DNA-dependent DNA replication	18	0	1	0	1	1	0.346178	0	1	1	0.7133	0	1	2	0.606852	5	0.097017	0	1	3	0.0604414	4	0.0542299	2	0.967237	0	1	0	1
GO:0017108	5'-flap endonuclease activity	5	0	1	0	1	0	1	1	0.118261	0	1	0	1	1	0.443093	2	0.147738	0	1	0	1	1	0.348035	0	1	0	1	0	1
GO:0033557	Slx1-Slx4 complex	2	0	1	0	1	0	1	0	1	0	1	0	1	0	1	2	0.0197583	0	1	0	1	0	1	0	1	0	1	0	1
GO:0004558	alpha-glucosidase activity	5	0	1	0	1	0	1	0	1	0	1	0	1	1	0.443093	0	1	0	1	0	1	0	1	1	0.777015	0	1	3	0.000537991
GO:0005788	endoplasmic reticulum lumen	7	0	1	0	1	0	1	0	1	0	1	0	1	1	0.559414	2	0.257326	0	1	0	1	1	0.450628	3	0.262815	0	1	0	1
GO:0017177	alpha-glucosidase II complex	2	0	1	0	1	0	1	0	1	0	1	0	1	1	0.2087	0	1	0	1	0	1	0	1	1	0.451232	0	1	0	1
GO:0031307	integral to mitochondrial outer membrane	14	0	1	0	1	0	1	0	1	4	0.0115618	0	1	5	0.0138336	1	0.880506	0	1	1	0.519201	0	1	3	0.744867	0	1	0	1
GO:0005819	spindle	23	0	1	0	1	0	1	0	1	0	1	0	1	2	0.73931	4	0.408943	0	1	0	1	10	5.36797e-06	7	0.385158	0	1	0	1
GO:0042729	DASH complex	10	0	1	0	1	0	1	0	1	0	1	0	1	0	1	1	0.780615	0	1	0	1	5	0.000645211	4	0.245832	0	1	0	1
GO:0031110	regulation of microtubule polymerization or depolymerization	10	0	1	0	1	0	1	0	1	0	1	0	1	0	1	1	0.780615	0	1	0	1	5	0.000645211	4	0.245832	0	1	0	1
GO:0030472	mitotic spindle organization in nucleus	22	0	1	0	1	0	1	0	1	3	0.179368	0	1	3	0.444656	3	0.616026	0	1	0	1	7	0.00136622	6	0.523325	0	1	0	1
GO:0005885	Arp2/3 protein complex	7	0	1	0	1	0	1	0	1	0	1	0	1	1	0.559414	0	1	0	1	0	1	0	1	6	0.00163997	0	1	0	1
GO:0045010	actin nucleation	3	0	1	0	1	0	1	0	1	0	1	0	1	0	1	0	1	0	1	0	1	0	1	3	0.0173863	0	1	0	1
GO:0015075	ion transmembrane transporter activity	2	0	1	0	1	0	1	0	1	0	1	0	1	0	1	0	1	0	1	1	0.0992288	0	1	1	0.451232	0	1	0	1
GO:0004482	mRNA (guanine-N7-)-methyltransferase activity	1	0	1	0	1	0	1	0	1	0	1	0	1	0	1	0	1	0	1	0	1	0	1	1	0.259189	0	1	0	1
GO:0006370	mRNA capping	3	0	1	0	1	0	1	0	1	0	1	0	1	0	1	0	1	0	1	0	1	2	0.0190219	1	0.593516	0	1	0	1
GO:0016591	DNA-directed RNA polymerase II, holoenzyme	3	0	1	0	1	0	1	0	1	0	1	0	1	0	1	1	0.365413	0	1	0	1	0	1	2	0.166665	0	1	0	1
GO:0000370	nuclear mRNA branch site recognition	3	0	1	0	1	0	1	0	1	0	1	0	1	0	1	1	0.365413	0	1	1	0.145099	0	1	1	0.593516	0	1	0	1
GO:0032592	integral to mitochondrial membrane	5	1	0.309776	0	1	0	1	0	1	3	0.00269062	0	1	1	0.443093	0	1	0	1	0	1	0	1	0	1	0	1	0	1
GO:0009228	thiamin biosynthetic process	19	0	1	0	1	1	0.361456	0	1	1	0.732555	0	1	1	0.892171	2	0.769743	2	0.0684129	1	0.630013	0	1	3	0.904761	0	1	8	2.30258e-07
GO:0022891	substrate-specific transmembrane transporter activity	5	0	1	0	1	0	1	0	1	0	1	0	1	3	0.0112985	0	1	0	1	0	1	0	1	1	0.777015	1	0.269741	0	1
GO:0003975	UDP-N-acetylglucosamine-dolichyl-phosphate N-acetylglucosaminephosphotransferase activity	1	0	1	0	1	0	1	0	1	1	0.0669543	0	1	0	1	0	1	0	1	0	1	0	1	0	1	0	1	0	1
GO:0004602	glutathione peroxidase activity	6	0	1	0	1	0	1	0	1	0	1	0	1	4	0.00184184	0	1	0	1	0	1	0	1	2	0.48779	0	1	0	1
GO:0047066	phospholipid-hydroperoxide glutathione peroxidase activity	3	0	1	0	1	0	1	0	1	0	1	0	1	2	0.0338573	0	1	0	1	0	1	0	1	1	0.593516	0	1	0	1
GO:0016587	ISW1 complex	4	0	1	0	1	0	1	0	1	1	0.242157	0	1	0	1	3	0.00992544	0	1	0	1	0	1	0	1	0	1	0	1
GO:0006354	RNA elongation	3	0	1	0	1	0	1	0	1	0	1	0	1	0	1	2	0.0537291	0	1	0	1	0	1	1	0.593516	0	1	0	1
GO:0030515	snoRNA binding	21	21	5.30418e-25	0	1	0	1	0	1	0	1	0	1	0	1	0	1	0	1	0	1	0	1	0	1	0	1	0	1
GO:0030688	preribosome, small subunit precursor	5	4	0.00012122	1	0.130677	0	1	0	1	0	1	0	1	0	1	0	1	0	1	0	1	0	1	0	1	0	1	0	1
GO:0000107	imidazoleglycerol-phosphate synthase activity	1	0	1	0	1	1	0.0232959	0	1	0	1	0	1	0	1	0	1	0	1	0	1	0	1	0	1	0	1	0	1
GO:0009127	purine nucleoside monophosphate biosynthetic process	1	0	1	0	1	1	0.0232959	0	1	0	1	0	1	0	1	0	1	0	1	0	1	0	1	0	1	0	1	0	1
GO:0003849	3-deoxy-7-phosphoheptulonate synthase activity	2	0	1	0	1	1	0.0460531	0	1	0	1	0	1	0	1	0	1	0	1	1	0.0992288	0	1	0	1	0	1	0	1
GO:0009073	aromatic amino acid family biosynthetic process	5	0	1	0	1	3	0.000119505	0	1	0	1	1	0.0977816	0	1	0	1	0	1	1	0.229973	0	1	0	1	0	1	0	1
GO:0004170	dUTP diphosphatase activity	1	0	1	0	1	0	1	0	1	0	1	0	1	0	1	1	0.140638	0	1	0	1	0	1	0	1	0	1	0	1
GO:0009213	pyrimidine deoxyribonucleoside triphosphate catabolic process	1	0	1	0	1	0	1	0	1	0	1	0	1	0	1	1	0.140638	0	1	0	1	0	1	0	1	0	1	0	1
GO:0030008	TRAPP complex	10	0	1	0	1	0	1	0	1	0	1	0	1	1	0.69002	4	0.0404214	1	0.205941	0	1	3	0.0425021	1	0.950353	0	1	0	1
GO:0005088	Ras guanyl-nucleotide exchange factor activity	7	0	1	0	1	0	1	0	1	0	1	0	1	1	0.559414	2	0.257326	1	0.149028	0	1	1	0.450628	2	0.57778	0	1	0	1
GO:0004746	riboflavin synthase activity	1	0	1	0	1	0	1	0	1	0	1	1	0.0203624	0	1	0	1	0	1	0	1	0	1	0	1	0	1	0	1
GO:0007231	osmosensory signaling pathway	8	0	1	0	1	0	1	0	1	0	1	0	1	0	1	2	0.313124	0	1	0	1	0	1	6	0.00511524	0	1	0	1
GO:0005100	Rho GTPase activator activity	9	0	1	0	1	0	1	0	1	0	1	0	1	0	1	4	0.0272201	0	1	0	1	2	0.164575	2	0.721411	1	0.432232	0	1
GO:0001101	response to acid	10	0	1	0	1	0	1	0	1	0	1	0	1	2	0.304504	2	0.420932	2	0.0205582	1	0.407196	1	0.575106	2	0.776287	0	1	0	1
GO:0008757	S-adenosylmethionine-dependent methyltransferase activity	18	5	0.00714441	0	1	1	0.346178	0	1	2	0.341813	0	1	2	0.606852	4	0.240544	0	1	0	1	1	0.785996	3	0.882849	0	1	0	1
GO:0004372	glycine hydroxymethyltransferase activity	2	0	1	1	0.0544623	0	1	0	1	0	1	0	1	0	1	0	1	0	1	1	0.0992288	0	1	0	1	0	1	0	1
GO:0009070	serine family amino acid biosynthetic process	5	3	0.00324712	0	1	1	0.111214	0	1	0	1	0	1	0	1	0	1	0	1	1	0.229973	0	1	0	1	0	1	0	1
GO:0019001	guanyl nucleotide binding	1	0	1	0	1	0	1	0	1	0	1	0	1	0	1	0	1	0	1	0	1	0	1	1	0.259189	0	1	0	1
GO:0007030	Golgi organization	2	0	1	0	1	0	1	0	1	1	0.129436	0	1	0	1	0	1	0	1	0	1	0	1	1	0.451232	0	1	0	1
GO:0016651	oxidoreductase activity, acting on NADH or NADPH	1	0	1	0	1	0	1	0	1	0	1	0	1	0	1	1	0.140638	0	1	0	1	0	1	0	1	0	1	0	1
GO:0000278	mitotic cell cycle	7	1	0.404961	0	1	0	1	1	0.161577	0	1	0	1	1	0.559414	2	0.257326	0	1	0	1	0	1	2	0.57778	0	1	0	1
GO:0030435	sporulation resulting in formation of a cellular spore	13	0	1	0	1	0	1	0	1	0	1	0	1	5	0.00976445	1	0.8609	1	0.259075	0	1	0	1	5	0.22951	1	0.558647	0	1
GO:0000783	nuclear telomere cap complex	11	0	1	1	0.265269	0	1	0	1	0	1	0	1	0	1	4	0.0566365	0	1	0	1	1	0.609994	4	0.312185	1	0.499403	0	1
GO:0008330	protein tyrosine/threonine phosphatase activity	1	0	1	0	1	0	1	0	1	0	1	0	1	0	1	0	1	0	1	0	1	0	1	1	0.259189	0	1	0	1
GO:0007090	regulation of S phase of mitotic cell cycle	3	0	1	0	1	0	1	1	0.0727222	0	1	0	1	0	1	0	1	0	1	1	0.145099	0	1	1	0.593516	0	1	0	1
GO:0003893	DNA-directed DNA polymerase activity	4	0	1	0	1	0	1	2	0.00356058	0	1	0	1	1	0.373898	1	0.454707	0	1	0	1	0	1	0	1	0	1	0	1
GO:0008622	epsilon DNA polymerase complex	5	0	1	0	1	0	1	2	0.0058377	0	1	0	1	1	0.443093	1	0.531449	0	1	0	1	0	1	1	0.777015	0	1	0	1
GO:0008023	transcription elongation factor complex	13	0	1	0	1	0	1	0	1	0	1	0	1	0	1	7	0.000839566	1	0.259075	0	1	2	0.289182	3	0.694735	0	1	0	1
GO:0016944	RNA polymerase II transcription elongation factor activity	12	0	1	0	1	0	1	0	1	0	1	0	1	0	1	6	0.00329165	1	0.241768	0	1	2	0.25768	3	0.637469	0	1	0	1
GO:0019005	SCF ubiquitin ligase complex	13	0	1	0	1	0	1	0	1	0	1	0	1	1	0.781952	3	0.272669	0	1	1	0.493352	3	0.0844168	5	0.22951	0	1	0	1
GO:0031146	SCF-dependent proteasomal ubiquitin-dependent protein catabolic process	8	0	1	0	1	0	1	0	1	0	1	0	1	1	0.608131	2	0.313124	0	1	1	0.341795	3	0.0224308	1	0.909442	0	1	0	1
GO:0008769	X-His dipeptidase activity	2	0	1	0	1	0	1	0	1	0	1	0	1	0	1	0	1	0	1	1	0.0992288	0	1	1	0.451232	0	1	0	1
GO:0006751	glutathione catabolic process	4	1	0.256632	0	1	0	1	0	1	1	0.242157	0	1	0	1	0	1	0	1	1	0.188641	0	1	1	0.698927	0	1	0	1
GO:0005784	translocon complex	5	0	1	0	1	0	1	0	1	0	1	0	1	0	1	1	0.531449	0	1	1	0.229973	1	0.348035	2	0.386571	0	1	0	1
GO:0006613	cotranslational protein targeting to membrane	3	0	1	0	1	0	1	0	1	0	1	0	1	0	1	1	0.365413	0	1	1	0.145099	1	0.226332	0	1	0	1	0	1
GO:0004177	aminopeptidase activity	4	0	1	0	1	0	1	0	1	0	1	1	0.0790152	1	0.373898	0	1	0	1	0	1	0	1	2	0.277283	0	1	0	1
GO:0006896	Golgi to vacuole transport	24	0	1	0	1	0	1	0	1	1	0.811122	0	1	5	0.11752	2	0.870856	0	1	0	1	5	0.0418423	9	0.144108	0	1	2	0.237
GO:0030123	AP-3 adaptor complex	4	0	1	0	1	0	1	0	1	0	1	0	1	0	1	1	0.454707	0	1	0	1	2	0.0359875	1	0.698927	0	1	0	1
GO:0016585	chromatin remodeling complex	9	0	1	0	1	0	1	0	1	0	1	0	1	2	0.261428	3	0.121287	0	1	1	0.375348	0	1	3	0.425083	0	1	0	1
GO:0016514	SWI/SNF complex	12	0	1	0	1	0	1	0	1	1	0.56501	0	1	2	0.388762	5	0.0182973	0	1	0	1	0	1	4	0.379792	0	1	0	1
GO:0006302	double-strand break repair	14	1	0.646159	0	1	0	1	2	0.0458965	0	1	0	1	0	1	2	0.60601	0	1	1	0.519201	4	0.0229966	2	0.911829	2	0.208358	0	1
GO:0030001	metal ion transport	2	0	1	0	1	0	1	0	1	0	1	0	1	0	1	1	0.261519	0	1	0	1	0	1	1	0.451232	0	1	0	1
GO:0005371	tricarboxylate secondary active transmembrane transporter activity	2	1	0.137789	0	1	1	0.0460531	0	1	0	1	0	1	0	1	0	1	0	1	0	1	0	1	0	1	0	1	0	1
GO:0006843	mitochondrial citrate transport	1	1	0.0714409	0	1	0	1	0	1	0	1	0	1	0	1	0	1	0	1	0	1	0	1	0	1	0	1	0	1
GO:0015174	basic amino acid transmembrane transporter activity	6	0	1	0	1	2	0.00759936	1	0.14019	0	1	1	0.116169	0	1	0	1	0	1	1	0.269206	0	1	0	1	0	1	1	0.210716
GO:0015802	basic amino acid transport	7	0	1	0	1	2	0.0104775	1	0.161577	0	1	1	0.134184	0	1	0	1	0	1	1	0.306446	0	1	1	0.877707	0	1	1	0.241257
GO:0015116	sulfate transmembrane transporter activity	2	1	0.137789	0	1	0	1	1	0.0490847	0	1	0	1	0	1	0	1	0	1	0	1	0	1	0	1	0	1	0	1
GO:0008272	sulfate transport	3	2	0.0145527	0	1	0	1	1	0.0727222	0	1	0	1	0	1	0	1	0	1	0	1	0	1	0	1	0	1	0	1
GO:0006879	cellular iron ion homeostasis	30	2	0.642736	1	0.56919	1	0.507836	1	0.530838	2	0.606425	2	0.123786	2	0.859561	3	0.814597	0	1	4	0.0636009	2	0.71801	9	0.369837	1	0.848981	0	1
GO:0006875	cellular metal ion homeostasis	2	0	1	0	1	0	1	0	1	0	1	0	1	1	0.2087	0	1	0	1	0	1	0	1	1	0.451232	0	1	0	1
GO:0015691	cadmium ion transport	2	0	1	0	1	0	1	0	1	0	1	0	1	1	0.2087	0	1	0	1	0	1	0	1	1	0.451232	0	1	0	1
GO:0043682	copper-transporting ATPase activity	1	0	1	0	1	0	1	0	1	0	1	0	1	1	0.11044	0	1	0	1	0	1	0	1	0	1	0	1	0	1
GO:0008551	cadmium-exporting ATPase activity	1	0	1	0	1	0	1	0	1	0	1	0	1	1	0.11044	0	1	0	1	0	1	0	1	0	1	0	1	0	1
GO:0015319	sodium:inorganic phosphate symporter activity	1	0	1	0	1	0	1	0	1	0	1	0	1	0	1	0	1	0	1	0	1	0	1	0	1	1	0.0609146	0	1
GO:0000017	alpha-glucoside transport	2	0	1	0	1	0	1	0	1	0	1	0	1	1	0.2087	0	1	0	1	0	1	0	1	1	0.451232	0	1	0	1
GO:0005352	alpha-glucoside:hydrogen symporter activity	2	0	1	0	1	0	1	0	1	0	1	0	1	1	0.2087	0	1	0	1	0	1	0	1	1	0.451232	0	1	0	1
GO:0000025	maltose catabolic process	2	0	1	0	1	0	1	0	1	0	1	0	1	0	1	0	1	0	1	0	1	0	1	0	1	0	1	2	0.00148772
GO:0006890	retrograde vesicle-mediated transport, Golgi to ER	24	0	1	0	1	0	1	0	1	2	0.484444	0	1	1	0.940072	7	0.0420432	0	1	1	0.715351	3	0.313827	10	0.0675041	0	1	0	1
GO:0030137	COPI-coated vesicle	12	0	1	0	1	0	1	0	1	0	1	0	1	0	1	6	0.00329165	0	1	1	0.466118	0	1	5	0.176972	0	1	0	1
GO:0008444	CDP-diacylglycerol-glycerol-3-phosphate 3-phosphatidyltransferase activity	1	0	1	0	1	0	1	0	1	0	1	0	1	0	1	0	1	0	1	0	1	0	1	1	0.259189	0	1	0	1
GO:0042625	ATPase activity, coupled to transmembrane movement of ions	1	0	1	0	1	0	1	0	1	0	1	0	1	0	1	0	1	0	1	0	1	1	0.0819672	0	1	0	1	0	1
GO:0000220	vacuolar proton-transporting V-type ATPase, V0 domain	7	0	1	0	1	0	1	0	1	1	0.384529	0	1	0	1	0	1	0	1	3	0.00392164	1	0.450628	2	0.57778	0	1	0	1
GO:0000813	ESCRT I complex	4	0	1	0	1	0	1	0	1	0	1	0	1	0	1	0	1	0	1	0	1	1	0.28978	3	0.0560461	0	1	0	1
GO:0003984	acetolactate synthase activity	2	0	1	0	1	1	0.0460531	0	1	0	1	0	1	0	1	0	1	0	1	1	0.0992288	0	1	0	1	0	1	0	1
GO:0009082	branched chain family amino acid biosynthetic process	7	0	1	0	1	5	1.28954e-07	0	1	0	1	1	0.134184	0	1	0	1	0	1	1	0.306446	0	1	0	1	0	1	0	1
GO:0005948	acetolactate synthase complex	2	0	1	0	1	1	0.0460531	0	1	0	1	0	1	0	1	0	1	0	1	1	0.0992288	0	1	0	1	0	1	0	1
GO:0016973	poly(A)+ mRNA export from nucleus	8	0	1	0	1	1	0.171955	0	1	0	1	0	1	0	1	3	0.0899315	0	1	0	1	1	0.495713	3	0.34444	0	1	0	1
GO:0000142	cellular bud neck contractile ring	13	0	1	1	0.30536	0	1	0	1	1	0.594194	0	1	2	0.42921	3	0.272669	0	1	0	1	2	0.289182	4	0.446584	0	1	0	1
GO:0000282	cellular bud site selection	27	6	0.0104626	0	1	2	0.129727	1	0.493863	0	1	1	0.426915	0	1	4	0.538715	1	0.463957	0	1	1	0.901187	10	0.136313	1	0.817473	0	1
GO:0016226	iron-sulfur cluster assembly	11	1	0.557832	0	1	1	0.228574	1	0.241972	1	0.533732	1	0.202677	0	1	1	0.811523	0	1	1	0.437425	1	0.609994	3	0.57305	0	1	0	1
GO:0031071	cysteine desulfurase activity	1	0	1	0	1	0	1	0	1	0	1	0	1	0	1	0	1	0	1	0	1	0	1	1	0.259189	0	1	0	1
GO:0016227	tRNA sulfurtransferase activity	1	0	1	0	1	0	1	0	1	0	1	0	1	0	1	0	1	0	1	0	1	0	1	1	0.259189	0	1	0	1
GO:0034227	tRNA thio-modification	1	0	1	0	1	0	1	0	1	0	1	0	1	0	1	0	1	0	1	0	1	0	1	1	0.259189	0	1	0	1
GO:0003862	3-isopropylmalate dehydrogenase activity	1	0	1	0	1	1	0.0232959	0	1	0	1	0	1	0	1	0	1	0	1	0	1	0	1	0	1	0	1	0	1
GO:0009098	leucine biosynthetic process	5	0	1	0	1	3	0.000119505	0	1	0	1	0	1	0	1	1	0.531449	0	1	1	0.229973	0	1	0	1	0	1	0	1
GO:0000135	septin checkpoint	4	0	1	0	1	0	1	2	0.00356058	0	1	0	1	0	1	1	0.454707	0	1	0	1	1	0.28978	0	1	0	1	0	1
GO:0000921	septin ring assembly	9	0	1	0	1	0	1	2	0.0196869	1	0.464287	0	1	0	1	0	1	0	1	0	1	4	0.00402376	2	0.721411	0	1	0	1
GO:0015193	L-proline transmembrane transporter activity	4	2	0.0277339	0	1	1	0.0900003	0	1	0	1	1	0.0790152	0	1	0	1	0	1	0	1	0	1	0	1	0	1	0	1
GO:0045922	negative regulation of fatty acid metabolic process	1	0	1	0	1	0	1	0	1	0	1	0	1	0	1	0	1	0	1	0	1	0	1	0	1	1	0.0609146	0	1
GO:0018545	NAD(P)H nitroreductase activity	2	1	0.137789	0	1	0	1	0	1	0	1	0	1	0	1	0	1	0	1	0	1	0	1	0	1	1	0.118128	0	1
GO:0031385	regulation of termination of mating projection growth	5	0	1	0	1	1	0.111214	0	1	0	1	0	1	0	1	1	0.531449	0	1	0	1	1	0.348035	1	0.777015	1	0.269741	0	1
GO:0000778	condensed nuclear chromosome kinetochore	33	0	1	0	1	0	1	0	1	4	0.176436	0	1	1	0.97921	6	0.315823	0	1	1	0.822551	9	0.00100211	11	0.215312	1	0.875063	0	1
GO:0004399	histidinol dehydrogenase activity	1	0	1	0	1	0	1	0	1	0	1	0	1	0	1	0	1	0	1	1	0.050906	0	1	0	1	0	1	0	1
GO:0004635	phosphoribosyl-AMP cyclohydrolase activity	1	0	1	0	1	0	1	0	1	0	1	0	1	0	1	0	1	0	1	1	0.050906	0	1	0	1	0	1	0	1
GO:0032545	CURI complex	5	2	0.0440583	0	1	0	1	0	1	0	1	0	1	0	1	2	0.147738	0	1	0	1	0	1	1	0.777015	0	1	0	1
GO:0019887	protein kinase regulator activity	2	0	1	0	1	0	1	0	1	0	1	0	1	0	1	0	1	0	1	0	1	0	1	2	0.0671458	0	1	0	1
GO:0000161	MAPKKK cascade during osmolarity sensing	3	0	1	0	1	0	1	0	1	0	1	0	1	0	1	0	1	0	1	0	1	0	1	3	0.0173863	0	1	0	1
GO:0001402	signal transduction during filamentous growth	7	1	0.404961	0	1	0	1	0	1	0	1	0	1	0	1	1	0.654082	0	1	0	1	1	0.450628	4	0.0792259	0	1	0	1
GO:0032093	SAM domain binding	2	0	1	0	1	0	1	0	1	0	1	0	1	0	1	0	1	0	1	0	1	0	1	2	0.0671458	0	1	0	1
GO:0000318	protein-methionine-R-oxide reductase activity	1	0	1	0	1	0	1	0	1	0	1	0	1	1	0.11044	0	1	0	1	0	1	0	1	0	1	0	1	0	1
GO:0030508	thiol-disulfide exchange intermediate activity	8	0	1	0	1	1	0.171955	0	1	0	1	0	1	3	0.0491081	0	1	0	1	1	0.341795	1	0.495713	2	0.65556	0	1	0	1
GO:0004364	glutathione transferase activity	7	0	1	0	1	0	1	0	1	0	1	1	0.134184	4	0.003923	0	1	0	1	1	0.306446	0	1	1	0.877707	0	1	0	1
GO:0005844	polysome	14	2	0.264106	3	0.00600963	0	1	1	0.297199	0	1	0	1	0	1	3	0.313668	0	1	1	0.519201	3	0.101168	1	0.985089	0	1	0	1
GO:0004340	glucokinase activity	1	0	1	0	1	0	1	0	1	0	1	0	1	1	0.11044	0	1	0	1	0	1	0	1	0	1	0	1	0	1
GO:0006006	glucose metabolic process	12	0	1	0	1	0	1	1	0.260844	0	1	0	1	2	0.388762	1	0.83808	1	0.241768	1	0.466118	0	1	4	0.379792	2	0.163335	0	1
GO:0006013	mannose metabolic process	4	0	1	0	1	0	1	1	0.0957761	0	1	0	1	2	0.0627915	0	1	0	1	0	1	0	1	0	1	0	1	1	0.145916
GO:0046323	glucose import	3	0	1	0	1	0	1	1	0.0727222	0	1	0	1	2	0.0338573	0	1	0	1	0	1	0	1	0	1	0	1	0	1
GO:0003756	protein disulfide isomerase activity	5	0	1	0	1	0	1	0	1	1	0.292933	0	1	1	0.443093	1	0.531449	0	1	0	1	1	0.348035	1	0.777015	0	1	0	1
GO:0015035	protein disulfide oxidoreductase activity	4	0	1	0	1	0	1	0	1	1	0.242157	0	1	1	0.373898	0	1	0	1	0	1	1	0.28978	1	0.698927	0	1	0	1
GO:0031942	i-AAA complex	2	0	1	0	1	0	1	0	1	0	1	0	1	1	0.2087	0	1	0	1	0	1	1	0.157229	0	1	0	1	0	1
GO:0008796	bis(5'-nucleosyl)-tetraphosphatase activity	2	0	1	0	1	0	1	0	1	1	0.129436	0	1	0	1	1	0.261519	0	1	0	1	0	1	0	1	0	1	0	1
GO:0009117	nucleotide metabolic process	6	0	1	0	1	0	1	2	0.00861429	2	0.0560222	0	1	0	1	1	0.597402	0	1	0	1	0	1	1	0.83486	0	1	0	1
GO:0004860	protein kinase inhibitor activity	3	0	1	0	1	0	1	0	1	0	1	0	1	2	0.0338573	0	1	0	1	0	1	0	1	1	0.593516	0	1	0	1
GO:0016485	protein processing	12	0	1	0	1	0	1	0	1	1	0.56501	0	1	2	0.388762	1	0.83808	0	1	1	0.466118	0	1	7	0.0173456	0	1	0	1
GO:0008650	rRNA (uridine-2'-O-)-methyltransferase activity	2	1	0.137789	0	1	0	1	0	1	0	1	0	1	0	1	0	1	0	1	0	1	0	1	1	0.451232	0	1	0	1
GO:0031167	rRNA methylation	2	1	0.137789	0	1	0	1	0	1	0	1	0	1	0	1	0	1	0	1	0	1	0	1	1	0.451232	0	1	0	1
GO:0016435	rRNA (guanine) methyltransferase activity	1	1	0.0714409	0	1	0	1	0	1	0	1	0	1	0	1	0	1	0	1	0	1	0	1	0	1	0	1	0	1
GO:0007329	positive regulation of transcription from RNA polymerase II promoter by pheromones	5	0	1	0	1	0	1	0	1	0	1	0	1	0	1	2	0.147738	1	0.108856	0	1	1	0.348035	1	0.777015	0	1	0	1
GO:0046020	negative regulation of transcription from RNA polymerase II promoter by pheromones	6	0	1	0	1	0	1	0	1	0	1	0	1	1	0.504651	1	0.597402	0	1	0	1	1	0.401521	3	0.184134	0	1	0	1
GO:0004222	metalloendopeptidase activity	9	0	1	0	1	0	1	1	0.20278	2	0.117794	0	1	0	1	1	0.744647	0	1	0	1	1	0.537105	4	0.183155	0	1	0	1
GO:0004247	saccharolysin activity	1	0	1	0	1	0	1	0	1	0	1	0	1	0	1	0	1	0	1	0	1	0	1	1	0.259189	0	1	0	1
GO:0030490	maturation of SSU-rRNA	2	2	0.00509235	0	1	0	1	0	1	0	1	0	1	0	1	0	1	0	1	0	1	0	1	0	1	0	1	0	1
GO:0000228	nuclear chromosome	20	0	1	0	1	0	1	3	0.0125648	1	0.750521	0	1	1	0.904119	2	0.794318	2	0.0749124	1	0.648909	3	0.222347	3	0.922894	4	0.0301548	0	1
GO:0003941	L-serine ammonia-lyase activity	1	0	1	0	1	0	1	0	1	0	1	0	1	0	1	0	1	0	1	0	1	0	1	1	0.259189	0	1	0	1
GO:0004794	L-threonine ammonia-lyase activity	2	0	1	0	1	1	0.0460531	0	1	0	1	0	1	0	1	0	1	0	1	0	1	0	1	1	0.451232	0	1	0	1
GO:0006567	threonine catabolic process	3	0	1	0	1	0	1	0	1	0	1	1	0.0598618	0	1	0	1	1	0.0668013	0	1	0	1	1	0.593516	0	1	0	1
GO:0009071	serine family amino acid catabolic process	1	0	1	0	1	0	1	0	1	0	1	0	1	0	1	0	1	0	1	0	1	0	1	1	0.259189	0	1	0	1
GO:0007532	regulation of transcription, mating-type specific	6	1	0.359129	0	1	0	1	0	1	0	1	0	1	0	1	0	1	0	1	0	1	0	1	1	0.83486	0	1	4	3.06785e-05
GO:0007535	donor selection	5	0	1	0	1	0	1	0	1	0	1	0	1	0	1	0	1	0	1	1	0.229973	1	0.348035	1	0.777015	0	1	2	0.0137692
GO:0000902	cell morphogenesis	17	0	1	0	1	0	1	0	1	3	0.100713	0	1	3	0.287786	3	0.435606	0	1	1	0.589125	1	0.766827	4	0.678973	2	0.277602	0	1
GO:0031105	septin complex	4	0	1	0	1	0	1	0	1	3	0.00113252	0	1	0	1	0	1	0	1	0	1	1	0.28978	0	1	0	1	0	1
GO:0006101	citrate metabolic process	4	0	1	0	1	0	1	3	5.90349e-05	0	1	1	0.0790152	0	1	0	1	0	1	0	1	0	1	0	1	0	1	0	1
GO:0006097	glyoxylate cycle	4	0	1	0	1	0	1	2	0.00356058	0	1	1	0.0790152	1	0.373898	0	1	0	1	0	1	0	1	0	1	0	1	0	1
GO:0004108	citrate (Si)-synthase activity	3	0	1	0	1	0	1	2	0.00180981	0	1	1	0.0598618	0	1	0	1	0	1	0	1	0	1	0	1	0	1	0	1
GO:0030003	cellular cation homeostasis	6	0	1	1	0.1547	0	1	0	1	1	0.340315	0	1	0	1	2	0.201683	0	1	0	1	0	1	2	0.48779	0	1	0	1
GO:0005937	mating projection	6	0	1	0	1	0	1	0	1	0	1	0	1	1	0.504651	0	1	0	1	1	0.269206	1	0.401521	3	0.184134	0	1	0	1
GO:0019740	nitrogen utilization	9	0	1	0	1	3	0.000937187	0	1	0	1	2	0.0134796	1	0.651469	1	0.744647	0	1	1	0.375348	0	1	1	0.932946	0	1	0	1
GO:0015123	acetate transmembrane transporter activity	1	0	1	0	1	0	1	0	1	0	1	1	0.0203624	0	1	0	1	0	1	0	1	0	1	0	1	0	1	0	1
GO:0006846	acetate transport	2	0	1	0	1	0	1	0	1	0	1	1	0.0403136	0	1	0	1	0	1	0	1	1	0.157229	0	1	0	1	0	1
GO:0008519	ammonium transmembrane transporter activity	6	0	1	0	1	3	0.000234934	0	1	0	1	2	0.00584569	1	0.504651	0	1	0	1	0	1	0	1	0	1	0	1	0	1
GO:0015696	ammonium transport	6	0	1	0	1	3	0.000234934	0	1	0	1	2	0.00584569	1	0.504651	0	1	0	1	0	1	0	1	0	1	0	1	0	1
GO:0042626	ATPase activity, coupled to transmembrane movement of substances	17	1	0.716876	0	1	0	1	0	1	0	1	0	1	5	0.0323654	1	0.924261	0	1	1	0.589125	0	1	8	0.0487901	1	0.656976	0	1
GO:0004618	phosphoglycerate kinase activity	1	0	1	0	1	0	1	0	1	0	1	0	1	0	1	0	1	0	1	1	0.050906	0	1	0	1	0	1	0	1
GO:0006287	base-excision repair, gap-filling	1	0	1	0	1	0	1	0	1	0	1	0	1	0	1	0	1	0	1	0	1	1	0.0819672	0	1	0	1	0	1
GO:0003890	DNA-directed DNA polymerase activity	1	0	1	0	1	0	1	0	1	0	1	0	1	0	1	0	1	0	1	0	1	1	0.0819672	0	1	0	1	0	1
GO:0006303	double-strand break repair via nonhomologous end joining	23	0	1	0	1	0	1	1	0.440025	2	0.461945	0	1	1	0.932598	6	0.0930029	0	1	1	0.700019	3	0.29066	8	0.226365	0	1	1	0.596848
GO:0044419	interspecies interaction between organisms	2	0	1	0	1	0	1	0	1	0	1	0	1	0	1	1	0.261519	0	1	0	1	0	1	1	0.451232	0	1	0	1
GO:0006772	thiamin metabolic process	1	0	1	0	1	0	1	0	1	0	1	0	1	0	1	0	1	1	0.0227783	0	1	0	1	0	1	0	1	0	1
GO:0031417	NatC complex	3	0	1	0	1	0	1	0	1	0	1	0	1	0	1	1	0.365413	0	1	1	0.145099	0	1	1	0.593516	0	1	0	1
GO:0006474	N-terminal protein amino acid acetylation	6	0	1	0	1	0	1	0	1	0	1	0	1	0	1	2	0.201683	0	1	1	0.269206	1	0.401521	2	0.48779	0	1	0	1
GO:0004596	peptide alpha-N-acetyltransferase activity	9	0	1	0	1	0	1	0	1	1	0.464287	0	1	0	1	3	0.121287	0	1	1	0.375348	1	0.537105	3	0.425083	0	1	0	1
GO:0032780	negative regulation of ATPase activity	1	0	1	0	1	0	1	0	1	0	1	0	1	1	0.11044	0	1	0	1	0	1	0	1	0	1	0	1	0	1
GO:0004816	asparagine-tRNA ligase activity	2	0	1	0	1	1	0.0460531	0	1	0	1	0	1	0	1	0	1	0	1	0	1	1	0.157229	0	1	0	1	0	1
GO:0006812	cation transport	4	0	1	1	0.105976	0	1	0	1	0	1	0	1	0	1	0	1	1	0.088069	0	1	0	1	2	0.277283	0	1	0	1
GO:0004551	nucleotide diphosphatase activity	2	0	1	0	1	0	1	0	1	0	1	0	1	0	1	0	1	0	1	0	1	0	1	2	0.0671458	0	1	0	1
GO:0004528	phosphodiesterase I activity	2	0	1	0	1	0	1	0	1	0	1	0	1	0	1	0	1	0	1	0	1	0	1	2	0.0671458	0	1	0	1
GO:0042147	retrograde transport, endosome to Golgi	17	0	1	0	1	0	1	0	1	0	1	1	0.295468	2	0.574923	2	0.712867	0	1	1	0.589125	3	0.158091	8	0.0487901	0	1	0	1
GO:0015809	arginine transport	2	0	1	0	1	0	1	0	1	0	1	0	1	0	1	0	1	0	1	1	0.0992288	0	1	1	0.451232	0	1	0	1
GO:0015819	lysine transport	1	0	1	0	1	0	1	0	1	0	1	0	1	0	1	0	1	0	1	1	0.050906	0	1	0	1	0	1	0	1
GO:0015887	pantothenate transport	1	0	1	0	1	0	1	0	1	0	1	0	1	0	1	0	1	0	1	0	1	0	1	1	0.259189	0	1	0	1
GO:0015233	pantothenate transporter activity	1	0	1	0	1	0	1	0	1	0	1	0	1	0	1	0	1	0	1	0	1	0	1	1	0.259189	0	1	0	1
GO:0006264	mitochondrial DNA replication	2	0	1	0	1	0	1	0	1	0	1	0	1	0	1	0	1	0	1	0	1	1	0.157229	1	0.451232	0	1	0	1
GO:0001400	mating projection base	5	0	1	0	1	0	1	0	1	2	0.0390531	0	1	1	0.443093	0	1	0	1	0	1	1	0.348035	1	0.777015	0	1	0	1
GO:0000462	maturation of SSU-rRNA from tricistronic rRNA transcript (SSU-rRNA, 5.8S rRNA, LSU-rRNA)	35	30	3.54953e-30	0	1	0	1	0	1	0	1	0	1	0	1	1	0.995115	0	1	2	0.53851	1	0.950336	0	1	0	1	1	0.749395
GO:0009268	response to pH	5	0	1	0	1	0	1	0	1	0	1	0	1	1	0.443093	0	1	0	1	1	0.229973	0	1	2	0.386571	0	1	1	0.178952
GO:0009922	fatty acid elongase activity	3	1	0.199408	1	0.0805777	0	1	0	1	1	0.187745	0	1	0	1	0	1	0	1	0	1	0	1	0	1	0	1	0	1
GO:0000176	nuclear exosome (RNase complex)	13	3	0.0605166	0	1	0	1	0	1	0	1	1	0.234881	0	1	7	0.000839566	0	1	0	1	2	0.289182	0	1	0	1	0	1
GO:0000177	cytoplasmic exosome (RNase complex)	10	2	0.15672	0	1	0	1	0	1	0	1	0	1	0	1	6	0.000962243	0	1	0	1	2	0.195094	0	1	0	1	0	1
GO:0000178	exosome (RNase complex)	12	3	0.0490735	0	1	0	1	0	1	0	1	0	1	0	1	6	0.00329165	0	1	0	1	3	0.068983	0	1	0	1	0	1
GO:0016072	rRNA metabolic process	4	2	0.0277339	0	1	0	1	0	1	0	1	0	1	0	1	0	1	0	1	1	0.188641	1	0.28978	0	1	0	1	0	1
GO:0006014	D-ribose metabolic process	1	0	1	0	1	0	1	0	1	0	1	0	1	0	1	0	1	0	1	0	1	0	1	1	0.259189	0	1	0	1
GO:0004747	ribokinase activity	1	0	1	0	1	0	1	0	1	0	1	0	1	0	1	0	1	0	1	0	1	0	1	1	0.259189	0	1	0	1
GO:0005315	inorganic phosphate transmembrane transporter activity	4	0	1	0	1	0	1	1	0.0957761	0	1	0	1	1	0.373898	1	0.454707	0	1	0	1	0	1	0	1	1	0.222337	0	1
GO:0030026	cellular manganese ion homeostasis	5	0	1	0	1	0	1	0	1	1	0.292933	0	1	1	0.443093	1	0.531449	0	1	1	0.229973	0	1	1	0.777015	0	1	0	1
GO:0008236	serine-type peptidase activity	2	1	0.137789	0	1	0	1	0	1	0	1	0	1	0	1	0	1	0	1	0	1	0	1	0	1	1	0.118128	0	1
GO:0004772	sterol O-acyltransferase activity	2	0	1	0	1	0	1	0	1	0	1	0	1	1	0.2087	1	0.261519	0	1	0	1	0	1	0	1	0	1	0	1
GO:0016125	sterol metabolic process	11	0	1	0	1	0	1	0	1	0	1	0	1	1	0.724314	3	0.193184	1	0.22406	1	0.437425	1	0.609994	4	0.312185	0	1	0	1
GO:0004795	threonine synthase activity	1	0	1	0	1	0	1	0	1	0	1	0	1	0	1	0	1	0	1	1	0.050906	0	1	0	1	0	1	0	1
GO:0006566	threonine metabolic process	5	0	1	0	1	1	0.111214	0	1	0	1	0	1	0	1	0	1	0	1	4	3.16087e-05	0	1	0	1	0	1	0	1
GO:0030686	90S preribosome	4	4	2.56995e-05	0	1	0	1	0	1	0	1	0	1	0	1	0	1	0	1	0	1	0	1	0	1	0	1	0	1
GO:0006521	regulation of amino acid metabolic process	1	0	1	0	1	0	1	0	1	0	1	0	1	0	1	0	1	1	0.0227783	0	1	0	1	0	1	0	1	0	1
GO:0051087	chaperone binding	13	0	1	0	1	0	1	0	1	0	1	1	0.234881	1	0.781952	5	0.0263623	0	1	2	0.139308	1	0.671426	3	0.694735	0	1	0	1
GO:0000115	regulation of transcription during S-phase of mitotic cell cycle	1	0	1	0	1	0	1	0	1	0	1	0	1	0	1	0	1	0	1	0	1	1	0.0819672	0	1	0	1	0	1
GO:0005775	vacuolar lumen	1	0	1	0	1	0	1	0	1	0	1	0	1	0	1	0	1	0	1	0	1	0	1	1	0.259189	0	1	0	1
GO:0006624	vacuolar protein processing	4	0	1	0	1	0	1	0	1	0	1	0	1	0	1	0	1	0	1	0	1	0	1	4	0.00449966	0	1	0	1
GO:0030397	membrane disassembly	1	0	1	0	1	0	1	0	1	0	1	0	1	0	1	0	1	0	1	0	1	0	1	1	0.259189	0	1	0	1
GO:0003755	peptidyl-prolyl cis-trans isomerase activity	15	1	0.671499	0	1	0	1	1	0.314706	1	0.646834	0	1	4	0.0748452	3	0.354781	0	1	2	0.175715	1	0.723198	2	0.93085	0	1	0	1
GO:0004709	MAP kinase kinase kinase activity	4	0	1	0	1	0	1	0	1	0	1	0	1	0	1	1	0.454707	0	1	0	1	0	1	3	0.0560461	0	1	0	1
GO:0000168	activation of MAPKK activity during osmolarity sensing	2	0	1	0	1	0	1	0	1	0	1	0	1	0	1	0	1	0	1	0	1	0	1	2	0.0671458	0	1	0	1
GO:0017057	6-phosphogluconolactonase activity	4	0	1	0	1	0	1	0	1	0	1	1	0.0790152	1	0.373898	0	1	0	1	0	1	0	1	2	0.277283	0	1	0	1
GO:0015184	L-cystine transmembrane transporter activity	1	0	1	0	1	0	1	0	1	0	1	0	1	0	1	0	1	0	1	0	1	0	1	1	0.259189	0	1	0	1
GO:0015811	L-cystine transport	1	0	1	0	1	0	1	0	1	0	1	0	1	0	1	0	1	0	1	0	1	0	1	1	0.259189	0	1	0	1
GO:0006446	regulation of translational initiation	10	5	0.000338896	1	0.24437	0	1	0	1	0	1	0	1	0	1	1	0.780615	0	1	0	1	0	1	2	0.776287	0	1	1	0.325998
GO:0000290	deadenylation-dependent decapping of nuclear-transcribed mRNA	9	0	1	0	1	0	1	0	1	0	1	0	1	3	0.0677712	1	0.744647	0	1	0	1	2	0.164575	3	0.425083	0	1	0	1
GO:0016236	macroautophagy	1	0	1	0	1	0	1	0	1	0	1	0	1	0	1	0	1	0	1	0	1	0	1	1	0.259189	0	1	0	1
GO:0000422	mitochondrion degradation	1	0	1	0	1	0	1	0	1	0	1	0	1	0	1	0	1	0	1	0	1	0	1	1	0.259189	0	1	0	1
GO:0005667	transcription factor complex	5	0	1	0	1	0	1	0	1	0	1	0	1	0	1	2	0.147738	0	1	0	1	0	1	3	0.113352	0	1	0	1
GO:0045132	meiotic chromosome segregation	6	0	1	0	1	0	1	1	0.14019	0	1	0	1	1	0.504651	1	0.597402	0	1	0	1	0	1	2	0.48779	1	0.314263	0	1
GO:0045143	homologous chromosome segregation	5	0	1	0	1	0	1	1	0.118261	2	0.0390531	0	1	0	1	1	0.531449	0	1	0	1	0	1	1	0.777015	0	1	0	1
GO:0033551	monopolin complex	4	0	1	0	1	0	1	0	1	0	1	0	1	0	1	1	0.454707	1	0.088069	0	1	0	1	1	0.698927	1	0.222337	0	1
GO:0000735	removal of nonhomologous ends	4	0	1	0	1	0	1	1	0.0957761	0	1	0	1	0	1	0	1	0	1	1	0.188641	0	1	2	0.277283	0	1	0	1
GO:0032135	DNA insertion or deletion binding	4	0	1	0	1	0	1	2	0.00356058	0	1	0	1	0	1	0	1	1	0.088069	1	0.188641	0	1	0	1	0	1	0	1
GO:0000710	meiotic mismatch repair	7	0	1	0	1	0	1	3	0.000488835	0	1	0	1	0	1	0	1	1	0.149028	1	0.306446	0	1	2	0.57778	0	1	0	1
GO:0000403	Y-form DNA binding	3	0	1	0	1	0	1	1	0.0727222	0	1	0	1	0	1	0	1	0	1	2	0.00748794	0	1	0	1	0	1	0	1
GO:0000404	loop DNA binding	4	0	1	0	1	0	1	2	0.00356058	0	1	0	1	0	1	0	1	1	0.088069	1	0.188641	0	1	0	1	0	1	0	1
GO:0000406	double-strand/single-strand DNA junction binding	2	0	1	0	1	0	1	1	0.0490847	0	1	0	1	0	1	0	1	0	1	1	0.0992288	0	1	0	1	0	1	0	1
GO:0032302	MutSbeta complex	2	0	1	0	1	0	1	1	0.0490847	0	1	0	1	0	1	0	1	0	1	1	0.0992288	0	1	0	1	0	1	0	1
GO:0000749	response to pheromone during conjugation with cellular fusion	3	0	1	0	1	0	1	0	1	0	1	0	1	0	1	0	1	0	1	0	1	1	0.226332	2	0.166665	0	1	0	1
GO:0000299	integral to membrane of membrane fraction	3	1	0.199408	0	1	0	1	0	1	0	1	0	1	0	1	0	1	0	1	0	1	0	1	2	0.166665	0	1	0	1
GO:0051666	actin cortical patch localization	1	0	1	0	1	0	1	0	1	0	1	0	1	0	1	0	1	0	1	0	1	0	1	1	0.259189	0	1	0	1
GO:0001407	glycerophosphodiester transport	1	0	1	0	1	0	1	0	1	0	1	0	1	0	1	0	1	0	1	0	1	0	1	1	0.259189	0	1	0	1
GO:0001406	glycerophosphodiester transmembrane transporter activity	1	0	1	0	1	0	1	0	1	0	1	0	1	0	1	0	1	0	1	0	1	0	1	1	0.259189	0	1	0	1
GO:0046688	response to copper ion	5	0	1	0	1	0	1	0	1	2	0.0390531	0	1	1	0.443093	0	1	0	1	0	1	0	1	0	1	0	1	2	0.0137692
GO:0008106	alcohol dehydrogenase (NADP+) activity	3	0	1	0	1	0	1	0	1	0	1	0	1	1	0.296121	0	1	1	0.0668013	0	1	0	1	0	1	1	0.171866	0	1
GO:0009410	response to xenobiotic stimulus	5	0	1	0	1	0	1	0	1	0	1	0	1	1	0.443093	1	0.531449	0	1	0	1	0	1	3	0.113352	0	1	0	1
GO:0006081	cellular aldehyde metabolic process	11	0	1	0	1	0	1	0	1	2	0.165002	0	1	2	0.347087	0	1	1	0.22406	1	0.437425	0	1	3	0.57305	0	1	2	0.0650183
GO:0018456	aryl-alcohol dehydrogenase activity	8	0	1	0	1	0	1	0	1	2	0.0957215	0	1	0	1	0	1	0	1	1	0.341795	0	1	3	0.34444	0	1	2	0.0357095
GO:0031011	Ino80 complex	12	0	1	1	0.285594	0	1	0	1	1	0.56501	0	1	1	0.754818	4	0.0758061	0	1	1	0.466118	0	1	4	0.379792	0	1	0	1
GO:0000798	nuclear cohesin complex	5	0	1	0	1	0	1	3	0.000144896	0	1	0	1	0	1	0	1	0	1	0	1	1	0.348035	0	1	1	0.269741	0	1
GO:0008540	proteasome regulatory particle, base subcomplex	9	0	1	0	1	0	1	0	1	0	1	0	1	1	0.651469	0	1	0	1	0	1	1	0.537105	7	0.0016794	0	1	0	1
GO:0051537	2 iron, 2 sulfur cluster binding	1	0	1	0	1	0	1	1	0.024849	0	1	0	1	0	1	0	1	0	1	0	1	0	1	0	1	0	1	0	1
GO:0016925	protein sumoylation	10	0	1	0	1	0	1	0	1	1	0.500211	0	1	0	1	1	0.780615	0	1	1	0.407196	2	0.195094	5	0.0891389	0	1	0	1
GO:0032183	SUMO binding	1	0	1	0	1	0	1	0	1	0	1	0	1	0	1	0	1	0	1	0	1	0	1	1	0.259189	0	1	0	1
GO:0000151	ubiquitin ligase complex	10	0	1	0	1	0	1	0	1	0	1	0	1	1	0.69002	2	0.420932	0	1	1	0.407196	1	0.575106	5	0.0891389	0	1	0	1
GO:0000154	rRNA modification	11	9	2.15802e-09	0	1	1	0.228574	0	1	0	1	0	1	0	1	0	1	0	1	0	1	0	1	1	0.963243	0	1	0	1
GO:0008168	methyltransferase activity	3	2	0.0145527	0	1	0	1	0	1	0	1	0	1	0	1	0	1	0	1	0	1	1	0.226332	0	1	0	1	0	1
GO:0001510	RNA methylation	1	1	0.0714409	0	1	0	1	0	1	0	1	0	1	0	1	0	1	0	1	0	1	0	1	0	1	0	1	0	1
GO:0031428	box C/D snoRNP complex	4	4	2.56995e-05	0	1	0	1	0	1	0	1	0	1	0	1	0	1	0	1	0	1	0	1	0	1	0	1	0	1
GO:0000494	box C/D snoRNA 3'-end processing	2	2	0.00509235	0	1	0	1	0	1	0	1	0	1	0	1	0	1	0	1	0	1	0	1	0	1	0	1	0	1
GO:0016491	oxidoreductase activity	12	0	1	0	1	0	1	1	0.260844	1	0.56501	0	1	4	0.0353753	1	0.83808	0	1	0	1	0	1	4	0.379792	1	0.529955	0	1
GO:0031431	Dbf4-dependent protein kinase complex	2	0	1	0	1	0	1	0	1	0	1	0	1	0	1	2	0.0197583	0	1	0	1	0	1	0	1	0	1	0	1
GO:0031938	regulation of chromatin silencing at telomere	5	1	0.309776	0	1	0	1	1	0.118261	0	1	0	1	0	1	1	0.531449	0	1	1	0.229973	0	1	1	0.777015	0	1	0	1
GO:0045045	secretory pathway	15	0	1	0	1	0	1	0	1	0	1	0	1	1	0.827555	3	0.354781	0	1	1	0.543736	5	0.00544498	5	0.344096	0	1	0	1
GO:0046685	response to arsenic	9	0	1	0	1	0	1	0	1	0	1	1	0.16913	0	1	0	1	1	0.187403	2	0.0733717	1	0.537105	3	0.425083	1	0.432232	0	1
GO:0045739	positive regulation of DNA repair	1	0	1	0	1	0	1	0	1	0	1	1	0.0203624	0	1	0	1	0	1	0	1	0	1	0	1	0	1	0	1
GO:0045732	positive regulation of protein catabolic process	1	0	1	0	1	0	1	0	1	0	1	1	0.0203624	0	1	0	1	0	1	0	1	0	1	0	1	0	1	0	1
GO:0005838	proteasome regulatory particle	3	0	1	0	1	0	1	0	1	0	1	1	0.0598618	1	0.296121	0	1	0	1	0	1	0	1	1	0.593516	0	1	0	1
GO:0004619	phosphoglycerate mutase activity	3	0	1	0	1	0	1	0	1	0	1	0	1	0	1	1	0.365413	0	1	1	0.145099	0	1	1	0.593516	0	1	0	1
GO:0004367	glycerol-3-phosphate dehydrogenase (NAD+) activity	2	0	1	0	1	0	1	0	1	0	1	0	1	1	0.2087	0	1	0	1	0	1	0	1	0	1	1	0.118128	0	1
GO:0006973	intracellular accumulation of glycerol	1	0	1	0	1	0	1	0	1	0	1	0	1	1	0.11044	0	1	0	1	0	1	0	1	0	1	0	1	0	1
GO:0004712	protein serine/threonine/tyrosine kinase activity	3	0	1	0	1	0	1	1	0.0727222	0	1	0	1	0	1	0	1	0	1	0	1	0	1	2	0.166665	0	1	0	1
GO:0007103	spindle pole body duplication in nuclear envelope	13	0	1	0	1	0	1	1	0.279249	0	1	0	1	0	1	3	0.272669	0	1	2	0.139308	2	0.289182	5	0.22951	0	1	0	1
GO:0051225	spindle assembly	3	0	1	0	1	0	1	0	1	0	1	0	1	0	1	0	1	0	1	1	0.145099	0	1	2	0.166665	0	1	0	1
GO:0003779	actin binding	7	0	1	0	1	0	1	1	0.161577	0	1	0	1	1	0.559414	1	0.654082	0	1	0	1	0	1	4	0.0792259	0	1	0	1
GO:0005686	snRNP U2	13	0	1	0	1	0	1	0	1	0	1	0	1	1	0.781952	4	0.0977811	0	1	2	0.139308	1	0.671426	5	0.22951	0	1	0	1
GO:0004808	tRNA (5-methylaminomethyl-2-thiouridylate)-methyltransferase activity	1	0	1	0	1	0	1	0	1	0	1	0	1	0	1	0	1	0	1	0	1	0	1	1	0.259189	0	1	0	1
GO:0007186	G-protein coupled receptor protein signaling pathway	2	0	1	1	0.0544623	0	1	0	1	0	1	0	1	0	1	0	1	0	1	0	1	0	1	1	0.451232	0	1	0	1
GO:0004930	G-protein coupled receptor activity	1	0	1	0	1	0	1	0	1	0	1	0	1	0	1	0	1	0	1	0	1	0	1	1	0.259189	0	1	0	1
GO:0001302	replicative cell aging	31	1	0.900137	0	1	1	0.519361	2	0.179272	1	0.883994	0	1	9	0.00496026	4	0.652399	0	1	1	0.802889	0	1	12	0.0809267	0	1	0	1
GO:0009757	hexose mediated signaling	2	0	1	0	1	0	1	0	1	0	1	0	1	0	1	0	1	0	1	0	1	0	1	2	0.0671458	0	1	0	1
GO:0009745	sucrose mediated signaling	1	0	1	0	1	0	1	0	1	0	1	0	1	0	1	0	1	0	1	0	1	0	1	1	0.259189	0	1	0	1
GO:0005536	glucose binding	3	0	1	0	1	0	1	0	1	0	1	0	1	0	1	0	1	0	1	0	1	1	0.226332	2	0.166665	0	1	0	1
GO:0051594	detection of glucose	1	0	1	0	1	0	1	0	1	0	1	0	1	0	1	0	1	0	1	0	1	0	1	1	0.259189	0	1	0	1
GO:0009731	detection of sucrose stimulus	1	0	1	0	1	0	1	0	1	0	1	0	1	0	1	0	1	0	1	0	1	0	1	1	0.259189	0	1	0	1
GO:0016439	pseudouridine synthase activity	6	2	0.063012	0	1	0	1	0	1	0	1	0	1	0	1	1	0.597402	0	1	0	1	2	0.0806061	1	0.83486	0	1	0	1
GO:0031119	tRNA pseudouridine synthesis	5	1	0.309776	0	1	0	1	0	1	0	1	0	1	0	1	1	0.531449	0	1	0	1	2	0.0567608	1	0.777015	0	1	0	1
GO:0031415	NatA complex	3	0	1	0	1	0	1	0	1	0	1	0	1	0	1	1	0.365413	0	1	0	1	1	0.226332	1	0.593516	0	1	0	1
GO:0005724	nuclear telomeric heterochromatin	7	0	1	0	1	0	1	0	1	0	1	0	1	1	0.559414	4	0.00954481	0	1	1	0.306446	0	1	1	0.877707	0	1	0	1
GO:0000183	chromatin silencing at rDNA	18	1	0.737162	0	1	1	0.346178	0	1	1	0.7133	0	1	2	0.606852	8	0.00175008	0	1	0	1	2	0.440959	3	0.882849	0	1	0	1
GO:0001308	loss of chromatin silencing during replicative cell aging	8	0	1	1	0.200784	0	1	0	1	1	0.425787	0	1	0	1	5	0.00210499	0	1	0	1	0	1	1	0.909442	0	1	0	1
GO:0008156	negative regulation of DNA replication	2	0	1	0	1	0	1	0	1	0	1	0	1	0	1	2	0.0197583	0	1	0	1	0	1	0	1	0	1	0	1
GO:0030869	RENT complex	4	1	0.256632	0	1	0	1	0	1	0	1	0	1	0	1	3	0.00992544	0	1	0	1	0	1	0	1	0	1	0	1
GO:0001300	chronological cell aging	7	0	1	1	0.178063	0	1	1	0.161577	1	0.384529	0	1	0	1	1	0.654082	0	1	0	1	1	0.450628	2	0.57778	0	1	0	1
GO:0046969	NAD-dependent histone deacetylase activity (H3-K9 specific)	1	0	1	0	1	0	1	0	1	0	1	0	1	0	1	1	0.140638	0	1	0	1	0	1	0	1	0	1	0	1
GO:0046970	NAD-dependent histone deacetylase activity (H4-K16 specific)	1	0	1	0	1	0	1	0	1	0	1	0	1	0	1	1	0.140638	0	1	0	1	0	1	0	1	0	1	0	1
GO:0032041	NAD-dependent histone deacetylase activity (H3-K14 specific)	1	0	1	0	1	0	1	0	1	0	1	0	1	0	1	1	0.140638	0	1	0	1	0	1	0	1	0	1	0	1
GO:0003919	FMN adenylyltransferase activity	2	0	1	0	1	0	1	0	1	0	1	0	1	1	0.2087	0	1	0	1	0	1	0	1	1	0.451232	0	1	0	1
GO:0006747	FAD biosynthetic process	1	0	1	0	1	0	1	0	1	0	1	0	1	1	0.11044	0	1	0	1	0	1	0	1	0	1	0	1	0	1
GO:0000328	fungal-type vacuole lumen	7	0	1	0	1	1	0.152181	0	1	0	1	0	1	5	0.000280977	0	1	0	1	0	1	0	1	1	0.877707	0	1	0	1
GO:0004722	protein serine/threonine phosphatase activity	8	2	0.10703	0	1	0	1	0	1	0	1	0	1	2	0.218393	0	1	0	1	0	1	0	1	4	0.126773	0	1	0	1
GO:0016311	dephosphorylation	3	0	1	0	1	0	1	0	1	0	1	0	1	0	1	1	0.365413	0	1	0	1	0	1	2	0.166665	0	1	0	1
GO:0031929	TOR signaling pathway	13	0	1	0	1	0	1	0	1	1	0.594194	0	1	1	0.781952	5	0.0263623	0	1	0	1	2	0.289182	4	0.446584	0	1	0	1
GO:0003841	1-acylglycerol-3-phosphate O-acyltransferase activity	2	0	1	0	1	0	1	0	1	0	1	0	1	0	1	0	1	0	1	0	1	1	0.157229	1	0.451232	0	1	0	1
GO:0008028	monocarboxylic acid transmembrane transporter activity	7	0	1	0	1	0	1	0	1	1	0.384529	1	0.134184	1	0.559414	0	1	2	0.0100327	1	0.306446	0	1	0	1	1	0.356078	0	1
GO:0004475	mannose-1-phosphate guanylyltransferase activity	1	0	1	0	1	0	1	0	1	0	1	0	1	1	0.11044	0	1	0	1	0	1	0	1	0	1	0	1	0	1
GO:0009298	GDP-mannose biosynthetic process	2	0	1	0	1	0	1	0	1	0	1	0	1	1	0.2087	0	1	0	1	0	1	1	0.157229	0	1	0	1	0	1
GO:0012507	ER to Golgi transport vesicle membrane	1	0	1	0	1	0	1	0	1	0	1	0	1	0	1	0	1	0	1	1	0.050906	0	1	0	1	0	1	0	1
GO:0045002	double-strand break repair via single-strand annealing	7	0	1	0	1	0	1	0	1	0	1	0	1	0	1	2	0.257326	0	1	1	0.306446	2	0.106882	2	0.57778	0	1	0	1
GO:0000739	DNA strand annealing activity	3	0	1	0	1	0	1	0	1	0	1	0	1	0	1	0	1	0	1	1	0.145099	0	1	2	0.166665	0	1	0	1
GO:0043021	ribonucleoprotein binding	3	1	0.199408	0	1	0	1	0	1	0	1	0	1	0	1	1	0.365413	0	1	0	1	0	1	1	0.593516	0	1	0	1
GO:0019949	SUMO ligase activity	1	0	1	0	1	0	1	0	1	0	1	0	1	0	1	1	0.140638	0	1	0	1	0	1	0	1	0	1	0	1
GO:0045046	protein import into peroxisome membrane	2	0	1	0	1	0	1	0	1	0	1	0	1	1	0.2087	0	1	0	1	0	1	0	1	1	0.451232	0	1	0	1
GO:0050821	protein stabilization	3	0	1	0	1	0	1	0	1	0	1	0	1	1	0.296121	0	1	0	1	0	1	0	1	2	0.166665	0	1	0	1
GO:0033328	peroxisome membrane targeting sequence binding	1	0	1	0	1	0	1	0	1	0	1	0	1	0	1	0	1	0	1	0	1	0	1	1	0.259189	0	1	0	1
GO:0032527	protein exit from endoplasmic reticulum	1	0	1	0	1	0	1	0	1	0	1	0	1	0	1	0	1	0	1	0	1	0	1	1	0.259189	0	1	0	1
GO:0004450	isocitrate dehydrogenase (NADP+) activity	3	0	1	0	1	0	1	1	0.0727222	0	1	1	0.0598618	1	0.296121	0	1	0	1	0	1	0	1	0	1	0	1	0	1
GO:0006102	isocitrate metabolic process	5	0	1	0	1	0	1	3	0.000144896	0	1	1	0.0977816	1	0.443093	0	1	0	1	0	1	0	1	0	1	0	1	0	1
GO:0008135	translation factor activity, nucleic acid binding	1	0	1	0	1	0	1	0	1	0	1	0	1	0	1	1	0.140638	0	1	0	1	0	1	0	1	0	1	0	1
GO:0005761	mitochondrial ribosome	4	0	1	0	1	0	1	0	1	2	0.0245081	0	1	0	1	1	0.454707	0	1	0	1	0	1	1	0.698927	0	1	0	1
GO:0016574	histone ubiquitination	3	0	1	0	1	0	1	0	1	0	1	0	1	0	1	2	0.0537291	0	1	0	1	1	0.226332	0	1	0	1	0	1
GO:0017112	Rab guanyl-nucleotide exchange factor activity	6	0	1	0	1	0	1	0	1	0	1	0	1	0	1	0	1	1	0.129172	0	1	3	0.00907022	2	0.48779	0	1	0	1
GO:0030897	HOPS complex	6	0	1	0	1	0	1	0	1	0	1	0	1	0	1	3	0.0398486	0	1	0	1	2	0.0806061	1	0.83486	0	1	0	1
GO:0006108	malate metabolic process	3	0	1	0	1	0	1	0	1	1	0.187745	1	0.0598618	1	0.296121	0	1	0	1	0	1	0	1	0	1	0	1	0	1
GO:0006635	fatty acid beta-oxidation	9	0	1	0	1	0	1	0	1	0	1	1	0.16913	7	5.73014e-06	0	1	0	1	0	1	0	1	0	1	1	0.432232	0	1
GO:0006735	NADH regeneration	2	0	1	0	1	0	1	0	1	0	1	0	1	1	0.2087	0	1	0	1	0	1	0	1	0	1	1	0.118128	0	1
GO:0030060	L-malate dehydrogenase activity	3	0	1	0	1	0	1	0	1	1	0.187745	1	0.0598618	1	0.296121	0	1	0	1	0	1	0	1	0	1	0	1	0	1
GO:0004696	glycogen synthase kinase 3 activity	4	0	1	0	1	0	1	0	1	0	1	0	1	2	0.0627915	1	0.454707	0	1	0	1	0	1	1	0.698927	0	1	0	1
GO:0042176	regulation of protein catabolic process	2	0	1	0	1	0	1	0	1	0	1	0	1	1	0.2087	0	1	0	1	0	1	0	1	1	0.451232	0	1	0	1
GO:0016831	carboxy-lyase activity	3	0	1	0	1	0	1	0	1	0	1	0	1	2	0.0338573	0	1	0	1	0	1	0	1	1	0.593516	0	1	0	1
GO:0000346	transcription export complex	3	0	1	0	1	0	1	0	1	0	1	0	1	0	1	0	1	0	1	2	0.00748794	0	1	1	0.593516	0	1	0	1
GO:0006283	transcription-coupled nucleotide-excision repair	9	0	1	0	1	0	1	0	1	0	1	0	1	0	1	2	0.367934	0	1	2	0.0733717	1	0.537105	4	0.183155	0	1	0	1
GO:0003954	NADH dehydrogenase activity	2	0	1	0	1	0	1	1	0.0490847	0	1	0	1	1	0.2087	0	1	0	1	0	1	0	1	0	1	0	1	0	1
GO:0019655	glucose catabolic process to ethanol	5	0	1	0	1	0	1	1	0.118261	0	1	0	1	1	0.443093	1	0.531449	1	0.108856	1	0.229973	0	1	0	1	0	1	0	1
GO:0008806	carboxymethylenebutenolidase activity	1	0	1	0	1	0	1	0	1	0	1	0	1	1	0.11044	0	1	0	1	0	1	0	1	0	1	0	1	0	1
GO:0006376	mRNA splice site selection	3	0	1	0	1	0	1	0	1	1	0.187745	0	1	0	1	1	0.365413	0	1	1	0.145099	0	1	0	1	0	1	0	1
GO:0004660	protein farnesyltransferase activity	2	0	1	0	1	0	1	0	1	0	1	0	1	0	1	0	1	0	1	0	1	0	1	2	0.0671458	0	1	0	1
GO:0005965	protein farnesyltransferase complex	2	0	1	0	1	0	1	0	1	0	1	0	1	0	1	0	1	0	1	0	1	0	1	2	0.0671458	0	1	0	1
GO:0018347	protein amino acid farnesylation	2	0	1	0	1	0	1	0	1	0	1	0	1	0	1	0	1	0	1	0	1	0	1	2	0.0671458	0	1	0	1
GO:0005786	signal recognition particle, endoplasmic reticulum targeting	6	0	1	0	1	0	1	0	1	0	1	0	1	0	1	4	0.00460073	0	1	0	1	1	0.401521	1	0.83486	0	1	0	1
GO:0045047	protein targeting to ER	15	0	1	0	1	1	0.29813	0	1	0	1	0	1	1	0.827555	6	0.012261	0	1	0	1	3	0.119115	4	0.57158	0	1	0	1
GO:0006617	SRP-dependent cotranslational protein targeting to membrane, signal sequence recognition	6	0	1	0	1	0	1	0	1	0	1	0	1	0	1	4	0.00460073	0	1	0	1	1	0.401521	1	0.83486	0	1	0	1
GO:0008541	proteasome regulatory particle, lid subcomplex	10	0	1	0	1	0	1	0	1	0	1	0	1	0	1	0	1	0	1	0	1	0	1	10	1.33814e-06	0	1	0	1
GO:0005801	cis-Golgi network	4	0	1	0	1	0	1	0	1	1	0.242157	0	1	0	1	2	0.0975328	0	1	0	1	1	0.28978	0	1	0	1	0	1
GO:0010038	response to metal ion	5	0	1	0	1	0	1	0	1	0	1	0	1	2	0.0971201	0	1	0	1	0	1	0	1	3	0.113352	0	1	0	1
GO:0043529	GET complex	3	0	1	0	1	0	1	0	1	0	1	0	1	0	1	0	1	0	1	0	1	0	1	3	0.0173863	0	1	0	1
GO:0000075	cell cycle checkpoint	4	0	1	0	1	0	1	0	1	0	1	0	1	0	1	0	1	0	1	0	1	1	0.28978	2	0.277283	1	0.222337	0	1
GO:0003891	DNA-directed DNA polymerase activity	3	0	1	0	1	0	1	0	1	0	1	0	1	0	1	1	0.365413	0	1	1	0.145099	0	1	1	0.593516	0	1	0	1
GO:0043625	delta DNA polymerase complex	3	0	1	0	1	0	1	0	1	0	1	0	1	0	1	1	0.365413	0	1	1	0.145099	0	1	1	0.593516	0	1	0	1
GO:0008310	single-stranded DNA specific 3'-5' exodeoxyribonuclease activity	3	0	1	0	1	0	1	0	1	0	1	0	1	0	1	1	0.365413	0	1	1	0.145099	0	1	1	0.593516	0	1	0	1
GO:0045005	maintenance of fidelity during DNA-dependent DNA replication	1	0	1	0	1	0	1	0	1	0	1	0	1	0	1	1	0.140638	0	1	0	1	0	1	0	1	0	1	0	1
GO:0006278	RNA-dependent DNA replication	4	0	1	0	1	0	1	1	0.0957761	0	1	0	1	0	1	1	0.454707	0	1	1	0.188641	0	1	1	0.698927	0	1	0	1
GO:0043137	DNA replication, removal of RNA primer	5	0	1	0	1	0	1	1	0.118261	0	1	0	1	0	1	2	0.147738	0	1	1	0.229973	0	1	1	0.777015	0	1	0	1
GO:0003977	UDP-N-acetylglucosamine diphosphorylase activity	1	0	1	0	1	0	1	0	1	0	1	0	1	0	1	0	1	0	1	0	1	1	0.0819672	0	1	0	1	0	1
GO:0006048	UDP-N-acetylglucosamine biosynthetic process	2	0	1	0	1	0	1	0	1	0	1	0	1	0	1	1	0.261519	0	1	0	1	1	0.157229	0	1	0	1	0	1
GO:0030915	Smc5-Smc6 complex	8	0	1	0	1	0	1	0	1	0	1	0	1	0	1	1	0.70279	1	0.168435	1	0.341795	2	0.135033	2	0.65556	1	0.395349	0	1
GO:0009113	purine base biosynthetic process	5	1	0.309776	0	1	3	0.000119505	0	1	0	1	0	1	0	1	0	1	0	1	0	1	1	0.348035	0	1	0	1	0	1
GO:0032979	protein insertion into mitochondrial membrane from inner side	4	0	1	0	1	0	1	0	1	3	0.00113252	0	1	0	1	0	1	0	1	0	1	1	0.28978	0	1	0	1	0	1
GO:0031314	extrinsic to mitochondrial inner membrane	7	1	0.404961	0	1	0	1	0	1	3	0.0085092	0	1	0	1	0	1	0	1	0	1	1	0.450628	2	0.57778	0	1	0	1
GO:0008353	RNA polymerase subunit kinase activity	1	0	1	0	1	0	1	0	1	0	1	0	1	0	1	1	0.140638	0	1	0	1	0	1	0	1	0	1	0	1
GO:0019912	cyclin-dependent protein kinase activating kinase activity	2	0	1	0	1	0	1	0	1	0	1	0	1	0	1	1	0.261519	0	1	0	1	0	1	1	0.451232	0	1	0	1
GO:0005675	holo TFIIH complex	6	0	1	0	1	0	1	0	1	0	1	0	1	0	1	1	0.597402	0	1	0	1	2	0.0806061	3	0.184134	0	1	0	1
GO:0016424	tRNA (guanine) methyltransferase activity	1	1	0.0714409	0	1	0	1	0	1	0	1	0	1	0	1	0	1	0	1	0	1	0	1	0	1	0	1	0	1
GO:0008289	lipid binding	5	0	1	0	1	0	1	0	1	0	1	0	1	2	0.0971201	0	1	0	1	0	1	0	1	3	0.113352	0	1	0	1
GO:0006998	nuclear envelope organization	7	0	1	0	1	0	1	0	1	0	1	0	1	1	0.559414	3	0.0625764	0	1	1	0.306446	0	1	2	0.57778	0	1	0	1
GO:0006259	DNA metabolic process	6	0	1	0	1	0	1	0	1	1	0.340315	0	1	1	0.504651	1	0.597402	0	1	1	0.269206	1	0.401521	1	0.83486	0	1	0	1
GO:0050000	chromosome localization	4	0	1	0	1	0	1	0	1	0	1	0	1	0	1	2	0.0975328	0	1	1	0.188641	1	0.28978	0	1	0	1	0	1
GO:0006800	oxygen and reactive oxygen species metabolic process	5	0	1	1	0.130677	0	1	0	1	1	0.292933	0	1	2	0.0971201	0	1	0	1	0	1	0	1	0	1	0	1	1	0.178952
GO:0018283	iron incorporation into metallo-sulfur cluster	1	0	1	0	1	0	1	0	1	1	0.0669543	0	1	0	1	0	1	0	1	0	1	0	1	0	1	0	1	0	1
GO:0008198	ferrous iron binding	1	0	1	0	1	0	1	0	1	1	0.0669543	0	1	0	1	0	1	0	1	0	1	0	1	0	1	0	1	0	1
GO:0051268	alpha-keto amide reductase activity	1	0	1	0	1	0	1	0	1	0	1	0	1	1	0.11044	0	1	0	1	0	1	0	1	0	1	0	1	0	1
GO:0051269	alpha-keto ester reductase activity	1	0	1	0	1	0	1	0	1	0	1	0	1	1	0.11044	0	1	0	1	0	1	0	1	0	1	0	1	0	1
GO:0008152	metabolic process	11	0	1	0	1	1	0.228574	0	1	0	1	0	1	3	0.112878	2	0.471542	0	1	1	0.437425	0	1	4	0.312185	0	1	0	1
GO:0000166	nucleotide binding	1	0	1	0	1	0	1	0	1	0	1	0	1	0	1	0	1	0	1	0	1	0	1	1	0.259189	0	1	0	1
GO:0016787	hydrolase activity	4	0	1	0	1	0	1	0	1	0	1	0	1	0	1	0	1	0	1	0	1	1	0.28978	3	0.0560461	0	1	0	1
GO:0015031	protein transport	7	0	1	0	1	0	1	0	1	0	1	0	1	1	0.559414	2	0.257326	0	1	0	1	0	1	4	0.0792259	0	1	0	1
GO:0006915	apoptosis	9	2	0.13133	1	0.222881	0	1	1	0.20278	0	1	0	1	0	1	1	0.744647	1	0.187403	0	1	0	1	2	0.721411	0	1	1	0.298853
GO:0015085	calcium ion transmembrane transporter activity	1	0	1	0	1	0	1	0	1	0	1	0	1	0	1	0	1	0	1	0	1	0	1	1	0.259189	0	1	0	1
GO:0006816	calcium ion transport	5	0	1	0	1	0	1	0	1	0	1	0	1	1	0.443093	2	0.147738	0	1	1	0.229973	0	1	1	0.777015	0	1	0	1
GO:0006828	manganese ion transport	8	0	1	0	1	0	1	0	1	2	0.0957215	0	1	0	1	0	1	0	1	2	0.0590049	1	0.495713	2	0.65556	1	0.395349	0	1
GO:0005753	mitochondrial proton-transporting ATP synthase complex	3	0	1	0	1	0	1	0	1	0	1	0	1	2	0.0338573	0	1	0	1	1	0.145099	0	1	0	1	0	1	0	1
GO:0004410	homocitrate synthase activity	2	0	1	0	1	2	0.000538774	0	1	0	1	0	1	0	1	0	1	0	1	0	1	0	1	0	1	0	1	0	1
GO:0005094	Rho GDP-dissociation inhibitor activity	1	0	1	0	1	0	1	0	1	0	1	0	1	0	1	0	1	0	1	0	1	0	1	1	0.259189	0	1	0	1
GO:0006891	intra-Golgi vesicle-mediated transport	21	0	1	1	0.445116	0	1	0	1	0	1	1	0.351296	1	0.914745	7	0.0205602	0	1	0	1	4	0.0875196	7	0.289399	0	1	0	1
GO:0005798	Golgi-associated vesicle	6	0	1	1	0.1547	0	1	0	1	0	1	1	0.116169	0	1	2	0.201683	0	1	0	1	1	0.401521	1	0.83486	0	1	0	1
GO:0009749	response to glucose stimulus	5	0	1	0	1	0	1	0	1	0	1	0	1	0	1	1	0.531449	1	0.108856	1	0.229973	1	0.348035	1	0.777015	0	1	0	1
GO:0004872	receptor activity	3	0	1	0	1	0	1	0	1	0	1	0	1	0	1	0	1	0	1	0	1	1	0.226332	1	0.593516	0	1	1	0.111556
GO:0005355	glucose transmembrane transporter activity	18	0	1	0	1	0	1	0	1	0	1	0	1	1	0.878737	0	1	2	0.0621138	1	0.610103	1	0.785996	3	0.882849	5	0.0036084	5	0.000467899
GO:0008104	protein localization	10	0	1	0	1	0	1	1	0.222621	0	1	0	1	2	0.304504	2	0.420932	0	1	0	1	1	0.575106	4	0.245832	0	1	0	1
GO:0000780	condensed nuclear chromosome, centromeric region	12	0	1	0	1	0	1	0	1	1	0.56501	0	1	0	1	1	0.83808	0	1	0	1	0	1	8	0.00352795	2	0.163335	0	1
GO:0004079	biotin-[methylmalonyl-CoA-carboxytransferase] ligase activity	1	0	1	0	1	0	1	0	1	0	1	0	1	0	1	0	1	0	1	0	1	0	1	1	0.259189	0	1	0	1
GO:0004078	biotin-[methylcrotonoyl-CoA-carboxylase] ligase activity	1	0	1	0	1	0	1	0	1	0	1	0	1	0	1	0	1	0	1	0	1	0	1	1	0.259189	0	1	0	1
GO:0004080	biotin-[propionyl-CoA-carboxylase (ATP-hydrolyzing)] ligase activity	1	0	1	0	1	0	1	0	1	0	1	0	1	0	1	0	1	0	1	0	1	0	1	1	0.259189	0	1	0	1
GO:0004077	biotin-[acetyl-CoA-carboxylase] ligase activity	1	0	1	0	1	0	1	0	1	0	1	0	1	0	1	0	1	0	1	0	1	0	1	1	0.259189	0	1	0	1
GO:0009305	protein amino acid biotinylation	1	0	1	0	1	0	1	0	1	0	1	0	1	0	1	0	1	0	1	0	1	0	1	1	0.259189	0	1	0	1
GO:0008808	cardiolipin synthase activity	1	0	1	0	1	0	1	0	1	0	1	0	1	0	1	0	1	0	1	0	1	0	1	1	0.259189	0	1	0	1
GO:0008610	lipid biosynthetic process	3	0	1	0	1	0	1	0	1	0	1	0	1	1	0.296121	1	0.365413	0	1	0	1	0	1	1	0.593516	0	1	0	1
GO:0007006	mitochondrial membrane organization	2	0	1	0	1	0	1	0	1	1	0.129436	0	1	0	1	0	1	0	1	0	1	0	1	1	0.451232	0	1	0	1
GO:0030126	COPI vesicle coat	8	0	1	0	1	0	1	0	1	2	0.0957215	0	1	0	1	2	0.313124	0	1	0	1	1	0.495713	3	0.34444	0	1	0	1
GO:0030692	Noc4p-Nop14p complex	2	2	0.00509235	0	1	0	1	0	1	0	1	0	1	0	1	0	1	0	1	0	1	0	1	0	1	0	1	0	1
GO:0042274	ribosomal small subunit biogenesis	12	9	8.08886e-09	2	0.0417	0	1	0	1	0	1	0	1	0	1	0	1	1	0.241768	0	1	0	1	0	1	0	1	0	1
GO:0042802	identical protein binding	2	0	1	0	1	0	1	0	1	1	0.129436	0	1	0	1	0	1	0	1	0	1	1	0.157229	0	1	0	1	0	1
GO:0004708	MAP kinase kinase activity	4	0	1	0	1	0	1	0	1	0	1	0	1	0	1	1	0.454707	0	1	0	1	1	0.28978	2	0.277283	0	1	0	1
GO:0000184	nuclear-transcribed mRNA catabolic process, nonsense-mediated decay	10	1	0.523749	1	0.24437	0	1	0	1	0	1	0	1	0	1	4	0.0404214	1	0.205941	0	1	2	0.195094	1	0.950353	0	1	0	1
GO:0003724	RNA helicase activity	14	5	0.00211808	0	1	0	1	0	1	0	1	0	1	2	0.468193	2	0.60601	0	1	1	0.519201	2	0.320518	1	0.985089	0	1	1	0.424505
GO:0030276	clathrin binding	11	0	1	0	1	0	1	0	1	1	0.533732	1	0.202677	2	0.347087	2	0.471542	0	1	0	1	2	0.22623	3	0.57305	0	1	0	1
GO:0003910	DNA ligase (ATP) activity	2	0	1	0	1	0	1	1	0.0490847	0	1	0	1	0	1	0	1	0	1	0	1	0	1	1	0.451232	0	1	0	1
GO:0006266	DNA ligation	1	0	1	0	1	0	1	1	0.024849	0	1	0	1	0	1	0	1	0	1	0	1	0	1	0	1	0	1	0	1
GO:0030684	preribosome	2	1	0.137789	0	1	0	1	0	1	0	1	0	1	0	1	1	0.261519	0	1	0	1	0	1	0	1	0	1	0	1
GO:0000056	ribosomal small subunit export from nucleus	8	3	0.015461	3	0.00104457	0	1	0	1	0	1	0	1	0	1	1	0.70279	0	1	0	1	0	1	1	0.909442	0	1	0	1
GO:0004327	formaldehyde dehydrogenase (glutathione) activity	1	0	1	0	1	0	1	0	1	0	1	0	1	0	1	0	1	0	1	0	1	0	1	1	0.259189	0	1	0	1
GO:0046294	formaldehyde catabolic process	2	0	1	0	1	0	1	0	1	0	1	0	1	0	1	0	1	0	1	0	1	0	1	2	0.0671458	0	1	0	1
GO:0033833	hydroxymethylfurfural reductase (NADH) activity	2	0	1	0	1	0	1	0	1	0	1	0	1	0	1	0	1	1	0.0450415	0	1	0	1	1	0.451232	0	1	0	1
GO:0033859	furaldehyde metabolic process	2	0	1	0	1	0	1	0	1	0	1	0	1	0	1	0	1	1	0.0450415	0	1	0	1	1	0.451232	0	1	0	1
GO:0045893	positive regulation of transcription, DNA-dependent	2	0	1	0	1	0	1	1	0.0490847	0	1	0	1	0	1	0	1	0	1	1	0.0992288	0	1	0	1	0	1	0	1
GO:0016040	glutamate synthase (NADH) activity	1	0	1	0	1	0	1	0	1	0	1	0	1	0	1	0	1	0	1	0	1	0	1	1	0.259189	0	1	0	1
GO:0031026	glutamate synthase complex	1	0	1	0	1	0	1	0	1	0	1	0	1	0	1	0	1	0	1	0	1	0	1	1	0.259189	0	1	0	1
GO:0004458	D-lactate dehydrogenase (cytochrome) activity	3	0	1	0	1	0	1	2	0.00180981	0	1	0	1	1	0.296121	0	1	0	1	0	1	0	1	0	1	0	1	0	1
GO:0016078	tRNA catabolic process	5	4	0.00012122	0	1	0	1	0	1	0	1	0	1	0	1	0	1	0	1	0	1	1	0.348035	0	1	0	1	0	1
GO:0016077	snoRNA catabolic process	4	3	0.00137158	0	1	0	1	0	1	0	1	0	1	0	1	0	1	0	1	0	1	1	0.28978	0	1	0	1	0	1
GO:0016075	rRNA catabolic process	5	4	0.00012122	0	1	0	1	0	1	0	1	0	1	0	1	0	1	0	1	0	1	1	0.348035	0	1	0	1	0	1
GO:0031499	TRAMP complex	4	3	0.00137158	0	1	0	1	0	1	0	1	0	1	0	1	0	1	0	1	0	1	1	0.28978	0	1	0	1	0	1
GO:0016076	snRNA catabolic process	4	3	0.00137158	0	1	0	1	0	1	0	1	0	1	0	1	0	1	0	1	0	1	1	0.28978	0	1	0	1	0	1
GO:0043630	ncRNA polyadenylation during polyadenylation-dependent ncRNA catabolic process	5	4	0.00012122	0	1	0	1	0	1	0	1	0	1	0	1	0	1	0	1	0	1	1	0.348035	0	1	0	1	0	1
GO:0004652	polynucleotide adenylyltransferase activity	5	3	0.00324712	0	1	0	1	0	1	0	1	0	1	0	1	0	1	0	1	0	1	1	0.348035	1	0.777015	0	1	0	1
GO:0006089	lactate metabolic process	2	0	1	0	1	0	1	2	0.000613291	0	1	0	1	0	1	0	1	0	1	0	1	0	1	0	1	0	1	0	1
GO:0004857	enzyme inhibitor activity	5	0	1	0	1	0	1	0	1	1	0.292933	0	1	1	0.443093	1	0.531449	0	1	1	0.229973	0	1	0	1	1	0.269741	0	1
GO:0004520	endodeoxyribonuclease activity	5	1	0.309776	0	1	0	1	0	1	1	0.292933	0	1	0	1	0	1	0	1	1	0.229973	1	0.348035	1	0.777015	0	1	0	1
GO:0019538	protein metabolic process	3	0	1	0	1	0	1	0	1	0	1	0	1	0	1	0	1	0	1	2	0.00748794	0	1	1	0.593516	0	1	0	1
GO:0006012	galactose metabolic process	5	0	1	0	1	0	1	0	1	1	0.292933	0	1	0	1	1	0.531449	0	1	2	0.0233153	0	1	0	1	0	1	1	0.178952
GO:0006512	ubiquitin cycle	4	0	1	0	1	0	1	0	1	0	1	0	1	1	0.373898	0	1	0	1	0	1	0	1	3	0.0560461	0	1	0	1
GO:0030127	COPII vesicle coat	9	0	1	0	1	0	1	0	1	2	0.117794	0	1	0	1	4	0.0272201	0	1	0	1	0	1	3	0.425083	0	1	0	1
GO:0001408	guanine nucleotide transport	1	0	1	0	1	0	1	1	0.024849	0	1	0	1	0	1	0	1	0	1	0	1	0	1	0	1	0	1	0	1
GO:0001409	guanine nucleotide transmembrane transporter activity	1	0	1	0	1	0	1	1	0.024849	0	1	0	1	0	1	0	1	0	1	0	1	0	1	0	1	0	1	0	1
GO:0003908	methylated-DNA-[protein]-cysteine S-methyltransferase activity	1	0	1	0	1	0	1	0	1	0	1	0	1	0	1	0	1	0	1	0	1	0	1	1	0.259189	0	1	0	1
GO:0006307	DNA dealkylation	3	0	1	0	1	0	1	0	1	0	1	0	1	0	1	0	1	0	1	0	1	0	1	3	0.0173863	0	1	0	1
GO:0008176	tRNA (guanine-N7-)-methyltransferase activity	2	2	0.00509235	0	1	0	1	0	1	0	1	0	1	0	1	0	1	0	1	0	1	0	1	0	1	0	1	0	1
GO:0006783	heme biosynthetic process	8	0	1	0	1	0	1	0	1	2	0.0957215	0	1	1	0.608131	1	0.70279	2	0.0131786	0	1	0	1	1	0.909442	1	0.395349	0	1
GO:0004418	hydroxymethylbilane synthase activity	1	0	1	0	1	0	1	0	1	0	1	0	1	0	1	0	1	0	1	0	1	0	1	0	1	1	0.0609146	0	1
GO:0000822	inositol hexakisphosphate binding	2	1	0.137789	0	1	0	1	0	1	0	1	0	1	0	1	1	0.261519	0	1	0	1	0	1	0	1	0	1	0	1
GO:0031118	rRNA pseudouridine synthesis	3	3	0.00036217	0	1	0	1	0	1	0	1	0	1	0	1	0	1	0	1	0	1	0	1	0	1	0	1	0	1
GO:0009982	pseudouridine synthase activity	6	5	1.02744e-05	0	1	0	1	0	1	0	1	0	1	0	1	1	0.597402	0	1	0	1	0	1	0	1	0	1	0	1
GO:0031120	snRNA pseudouridine synthesis	6	6	1.28529e-07	0	1	0	1	0	1	0	1	0	1	0	1	0	1	0	1	0	1	0	1	0	1	0	1	0	1
GO:0015489	putrescine transmembrane transporter activity	3	1	0.199408	0	1	1	0.0682839	0	1	0	1	0	1	0	1	0	1	1	0.0668013	0	1	0	1	0	1	0	1	0	1
GO:0015847	putrescine transport	3	1	0.199408	0	1	1	0.0682839	0	1	0	1	0	1	0	1	0	1	1	0.0668013	0	1	0	1	0	1	0	1	0	1
GO:0015812	gamma-aminobutyric acid transport	3	0	1	0	1	1	0.0682839	0	1	0	1	1	0.0598618	0	1	0	1	1	0.0668013	0	1	0	1	0	1	0	1	0	1
GO:0015495	gamma-aminobutyric acid:hydrogen symporter activity	1	0	1	0	1	0	1	0	1	0	1	0	1	0	1	0	1	1	0.0227783	0	1	0	1	0	1	0	1	0	1
GO:0004702	receptor signaling protein serine/threonine kinase activity	2	0	1	0	1	0	1	0	1	0	1	0	1	1	0.2087	0	1	0	1	0	1	1	0.157229	0	1	0	1	0	1
GO:0031138	negative regulation of conjugation with cellular fusion	2	0	1	0	1	0	1	0	1	0	1	0	1	1	0.2087	0	1	0	1	0	1	1	0.157229	0	1	0	1	0	1
GO:0006807	nitrogen compound metabolic process	7	0	1	0	1	2	0.0104775	0	1	0	1	1	0.134184	1	0.559414	0	1	1	0.149028	0	1	1	0.450628	1	0.877707	0	1	0	1
GO:0000338	protein deneddylation	5	0	1	0	1	0	1	0	1	0	1	0	1	0	1	0	1	0	1	0	1	0	1	5	0.00116396	0	1	0	1
GO:0008180	signalosome	6	0	1	0	1	0	1	0	1	0	1	0	1	0	1	0	1	0	1	0	1	0	1	6	0.000300941	0	1	0	1
GO:0000754	adaptation to pheromone during conjugation with cellular fusion	12	0	1	0	1	0	1	0	1	0	1	0	1	0	1	1	0.83808	0	1	0	1	1	0.642022	8	0.00352795	2	0.163335	0	1
GO:0019478	D-amino acid catabolic process	1	0	1	0	1	0	1	0	1	0	1	0	1	0	1	1	0.140638	0	1	0	1	0	1	0	1	0	1	0	1
GO:0051500	D-tyrosyl-tRNA(Tyr) deacylase activity	1	0	1	0	1	0	1	0	1	0	1	0	1	0	1	1	0.140638	0	1	0	1	0	1	0	1	0	1	0	1
GO:0032210	regulation of telomere maintenance via telomerase	1	0	1	0	1	0	1	0	1	0	1	0	1	0	1	0	1	0	1	0	1	0	1	0	1	1	0.0609146	0	1
GO:0043047	single-stranded telomeric DNA binding	7	1	0.404961	0	1	0	1	0	1	0	1	0	1	0	1	0	1	0	1	0	1	1	0.450628	4	0.0792259	1	0.356078	0	1
GO:0005940	septin ring	6	0	1	0	1	0	1	2	0.00861429	0	1	0	1	0	1	0	1	0	1	1	0.269206	2	0.0806061	1	0.83486	0	1	0	1
GO:0005793	ER-Golgi intermediate compartment	2	0	1	0	1	0	1	0	1	0	1	0	1	0	1	2	0.0197583	0	1	0	1	0	1	0	1	0	1	0	1
GO:0008060	ARF GTPase activator activity	4	0	1	0	1	0	1	0	1	0	1	0	1	0	1	3	0.00992544	0	1	0	1	0	1	1	0.698927	0	1	0	1
GO:0030037	actin filament reorganization during cell cycle	4	0	1	1	0.105976	0	1	0	1	0	1	0	1	0	1	1	0.454707	0	1	0	1	2	0.0359875	0	1	0	1	0	1
GO:0007533	mating type switching	2	0	1	0	1	0	1	0	1	0	1	0	1	0	1	0	1	0	1	0	1	0	1	1	0.451232	1	0.118128	0	1
GO:0000728	gene conversion at mating-type locus, DNA double-strand break formation	1	0	1	0	1	0	1	0	1	0	1	0	1	0	1	0	1	0	1	0	1	0	1	0	1	1	0.0609146	0	1
GO:0051083	'de novo' cotranslational protein folding	5	0	1	2	0.00717183	0	1	0	1	0	1	0	1	0	1	1	0.531449	0	1	2	0.0233153	0	1	0	1	0	1	0	1
GO:0004725	protein tyrosine phosphatase activity	10	1	0.523749	0	1	0	1	0	1	0	1	0	1	0	1	2	0.420932	0	1	0	1	3	0.0425021	4	0.245832	0	1	0	1
GO:0004579	dolichyl-diphosphooligosaccharide-protein glycotransferase activity	9	0	1	0	1	0	1	0	1	1	0.464287	0	1	0	1	1	0.744647	0	1	0	1	4	0.00402376	3	0.425083	0	1	0	1
GO:0008250	oligosaccharyltransferase complex	9	0	1	0	1	0	1	0	1	1	0.464287	0	1	0	1	1	0.744647	0	1	0	1	4	0.00402376	3	0.425083	0	1	0	1
GO:0005097	Rab GTPase activator activity	7	0	1	0	1	0	1	0	1	0	1	0	1	2	0.176072	0	1	0	1	0	1	0	1	5	0.0150768	0	1	0	1
GO:0007234	osmosensory signaling pathway via two-component system	3	0	1	0	1	0	1	0	1	0	1	0	1	0	1	1	0.365413	0	1	0	1	0	1	2	0.166665	0	1	0	1
GO:0016772	transferase activity, transferring phosphorus-containing groups	3	0	1	0	1	0	1	0	1	0	1	0	1	1	0.296121	0	1	0	1	0	1	0	1	2	0.166665	0	1	0	1
GO:0004035	alkaline phosphatase activity	2	0	1	0	1	1	0.0460531	0	1	0	1	0	1	0	1	0	1	0	1	1	0.0992288	0	1	0	1	0	1	0	1
GO:0003869	4-nitrophenylphosphatase activity	1	0	1	0	1	1	0.0232959	0	1	0	1	0	1	0	1	0	1	0	1	0	1	0	1	0	1	0	1	0	1
GO:0016576	histone dephosphorylation	2	0	1	0	1	1	0.0460531	0	1	0	1	0	1	0	1	0	1	0	1	0	1	1	0.157229	0	1	0	1	0	1
GO:0016811	hydrolase activity, acting on carbon-nitrogen (but not peptide) bonds, in linear amides	2	0	1	0	1	0	1	0	1	0	1	0	1	2	0.01218	0	1	0	1	0	1	0	1	0	1	0	1	0	1
GO:0046098	guanine metabolic process	1	0	1	0	1	0	1	0	1	0	1	0	1	1	0.11044	0	1	0	1	0	1	0	1	0	1	0	1	0	1
GO:0008892	guanine deaminase activity	1	0	1	0	1	0	1	0	1	0	1	0	1	1	0.11044	0	1	0	1	0	1	0	1	0	1	0	1	0	1
GO:0008645	hexose transport	16	0	1	0	1	0	1	0	1	0	1	0	1	1	0.84665	0	1	2	0.0501676	0	1	0	1	2	0.945941	6	0.000232502	5	0.00025416
GO:0005353	fructose transmembrane transporter activity	15	0	1	0	1	0	1	0	1	0	1	0	1	1	0.827555	0	1	2	0.0445474	0	1	0	1	2	0.93085	5	0.00147179	5	0.000180374
GO:0015578	mannose transmembrane transporter activity	15	0	1	0	1	0	1	0	1	0	1	0	1	1	0.827555	0	1	2	0.0445474	0	1	0	1	2	0.93085	5	0.00147179	5	0.000180374
GO:0005363	maltose transmembrane transporter activity	2	0	1	0	1	0	1	0	1	0	1	0	1	0	1	0	1	0	1	0	1	0	1	0	1	1	0.118128	1	0.0758203
GO:0008643	carbohydrate transport	2	0	1	0	1	0	1	0	1	0	1	0	1	0	1	0	1	0	1	0	1	0	1	0	1	1	0.118128	1	0.0758203
GO:0015144	carbohydrate transmembrane transporter activity	2	0	1	0	1	0	1	0	1	0	1	0	1	0	1	0	1	0	1	0	1	0	1	0	1	1	0.118128	1	0.0758203
GO:0008536	Ran GTPase binding	4	1	0.256632	1	0.105976	0	1	0	1	0	1	0	1	0	1	0	1	0	1	1	0.188641	0	1	1	0.698927	0	1	0	1
GO:0006405	RNA export from nucleus	5	0	1	1	0.130677	0	1	0	1	0	1	0	1	0	1	2	0.147738	0	1	0	1	0	1	2	0.386571	0	1	0	1
GO:0031982	vesicle	4	0	1	0	1	0	1	0	1	0	1	0	1	1	0.373898	1	0.454707	0	1	0	1	1	0.28978	1	0.698927	0	1	0	1
GO:0000707	meiotic DNA recombinase assembly	5	0	1	0	1	0	1	0	1	0	1	0	1	0	1	0	1	0	1	0	1	1	0.348035	2	0.386571	2	0.0327226	0	1
GO:0046982	protein heterodimerization activity	6	0	1	0	1	0	1	0	1	0	1	0	1	2	0.135303	1	0.597402	0	1	0	1	2	0.0806061	1	0.83486	0	1	0	1
GO:0000730	DNA recombinase assembly	3	0	1	0	1	0	1	0	1	0	1	0	1	0	1	0	1	0	1	0	1	1	0.226332	2	0.166665	0	1	0	1
GO:0033062	Rhp55-Rhp57 complex	2	0	1	0	1	0	1	0	1	0	1	0	1	0	1	0	1	0	1	0	1	1	0.157229	1	0.451232	0	1	0	1
GO:0016480	negative regulation of transcription from RNA polymerase III promoter	1	0	1	0	1	0	1	0	1	0	1	0	1	0	1	0	1	0	1	0	1	0	1	1	0.259189	0	1	0	1
GO:0019933	cAMP-mediated signaling	4	0	1	0	1	0	1	0	1	0	1	0	1	0	1	0	1	1	0.088069	0	1	1	0.28978	2	0.277283	0	1	0	1
GO:0004640	phosphoribosylanthranilate isomerase activity	1	0	1	0	1	0	1	0	1	0	1	0	1	0	1	0	1	0	1	0	1	0	1	0	1	0	1	1	0.038654
GO:0000304	response to singlet oxygen	4	0	1	0	1	0	1	0	1	0	1	0	1	0	1	1	0.454707	0	1	0	1	0	1	2	0.277283	1	0.222337	0	1
GO:0008559	xenobiotic-transporting ATPase activity	4	1	0.256632	0	1	0	1	0	1	0	1	0	1	1	0.373898	0	1	1	0.088069	0	1	0	1	1	0.698927	0	1	0	1
GO:0000811	GINS complex	4	0	1	0	1	0	1	0	1	0	1	0	1	0	1	1	0.454707	0	1	1	0.188641	1	0.28978	1	0.698927	0	1	0	1
GO:0009314	response to radiation	1	0	1	0	1	0	1	0	1	0	1	0	1	0	1	0	1	0	1	0	1	1	0.0819672	0	1	0	1	0	1
GO:0045950	negative regulation of mitotic recombination	3	0	1	0	1	0	1	0	1	0	1	0	1	0	1	0	1	0	1	0	1	0	1	2	0.166665	0	1	1	0.111556
GO:0033200	inositol heptakisphosphate 5-kinase activity	1	0	1	0	1	0	1	0	1	0	1	0	1	0	1	0	1	0	1	0	1	1	0.0819672	0	1	0	1	0	1
GO:0032958	inositol phosphate biosynthetic process	4	0	1	0	1	0	1	0	1	0	1	0	1	1	0.373898	1	0.454707	0	1	0	1	2	0.0359875	0	1	0	1	0	1
GO:0000828	inositol hexakisphosphate kinase activity	1	0	1	0	1	0	1	0	1	0	1	0	1	0	1	0	1	0	1	0	1	1	0.0819672	0	1	0	1	0	1
GO:0000829	inositol heptakisphosphate kinase activity	2	0	1	0	1	0	1	0	1	0	1	0	1	0	1	1	0.261519	0	1	0	1	1	0.157229	0	1	0	1	0	1
GO:0000827	inositol 1,3,4,5,6-pentakisphosphate kinase activity	2	0	1	0	1	0	1	0	1	0	1	0	1	1	0.2087	0	1	0	1	0	1	1	0.157229	0	1	0	1	0	1
GO:0006544	glycine metabolic process	1	1	0.0714409	0	1	0	1	0	1	0	1	0	1	0	1	0	1	0	1	0	1	0	1	0	1	0	1	0	1
GO:0004828	serine-tRNA ligase activity	2	0	1	1	0.0544623	0	1	0	1	1	0.129436	0	1	0	1	0	1	0	1	0	1	0	1	0	1	0	1	0	1
GO:0006434	seryl-tRNA aminoacylation	2	0	1	1	0.0544623	0	1	0	1	1	0.129436	0	1	0	1	0	1	0	1	0	1	0	1	0	1	0	1	0	1
GO:0000938	GARP complex	4	0	1	0	1	0	1	0	1	0	1	0	1	1	0.373898	0	1	0	1	0	1	0	1	3	0.0560461	0	1	0	1
GO:0003860	3-hydroxyisobutyryl-CoA hydrolase activity	1	0	1	0	1	0	1	0	1	0	1	0	1	0	1	0	1	0	1	0	1	0	1	0	1	1	0.0609146	0	1
GO:0004824	lysine-tRNA ligase activity	2	0	1	0	1	1	0.0460531	0	1	1	0.129436	0	1	0	1	0	1	0	1	0	1	0	1	0	1	0	1	0	1
GO:0006430	lysyl-tRNA aminoacylation	2	0	1	0	1	1	0.0460531	0	1	1	0.129436	0	1	0	1	0	1	0	1	0	1	0	1	0	1	0	1	0	1
GO:0006814	sodium ion transport	4	0	1	0	1	0	1	0	1	0	1	0	1	0	1	0	1	0	1	0	1	0	1	1	0.698927	1	0.222337	2	0.00847674
GO:0008554	sodium-exporting ATPase activity, phosphorylative mechanism	2	0	1	0	1	0	1	0	1	0	1	0	1	0	1	0	1	0	1	0	1	0	1	0	1	0	1	2	0.00148772
GO:0008556	potassium-transporting ATPase activity	2	0	1	0	1	0	1	0	1	0	1	0	1	0	1	0	1	0	1	0	1	0	1	0	1	0	1	2	0.00148772
GO:0006813	potassium ion transport	4	0	1	0	1	0	1	0	1	0	1	0	1	0	1	0	1	0	1	0	1	1	0.28978	1	0.698927	0	1	2	0.00847674
GO:0009651	response to salt stress	14	0	1	0	1	0	1	0	1	0	1	0	1	2	0.468193	3	0.313668	1	0.27599	0	1	2	0.320518	5	0.285749	0	1	1	0.424505
GO:0006972	hyperosmotic response	10	1	0.523749	0	1	0	1	0	1	0	1	0	1	1	0.69002	2	0.420932	0	1	0	1	2	0.195094	3	0.501905	0	1	1	0.325998
GO:0042149	cellular response to glucose starvation	5	0	1	0	1	0	1	0	1	0	1	0	1	1	0.443093	0	1	0	1	0	1	0	1	3	0.113352	0	1	1	0.178952
GO:0004109	coproporphyrinogen oxidase activity	1	0	1	0	1	0	1	0	1	1	0.0669543	0	1	0	1	0	1	0	1	0	1	0	1	0	1	0	1	0	1
GO:0004853	uroporphyrinogen decarboxylase activity	1	0	1	0	1	0	1	0	1	0	1	0	1	0	1	0	1	1	0.0227783	0	1	0	1	0	1	0	1	0	1
GO:0004807	triose-phosphate isomerase activity	1	0	1	0	1	0	1	0	1	0	1	0	1	0	1	0	1	0	1	1	0.050906	0	1	0	1	0	1	0	1
GO:0043539	protein serine/threonine kinase activator activity	2	0	1	0	1	0	1	0	1	1	0.129436	0	1	0	1	1	0.261519	0	1	0	1	0	1	0	1	0	1	0	1
GO:0045860	positive regulation of protein kinase activity	1	0	1	0	1	0	1	0	1	0	1	0	1	0	1	1	0.140638	0	1	0	1	0	1	0	1	0	1	0	1
GO:0051865	protein autoubiquitination	2	0	1	0	1	0	1	0	1	0	1	0	1	1	0.2087	0	1	0	1	0	1	1	0.157229	0	1	0	1	0	1
GO:0005529	sugar binding	1	0	1	0	1	0	1	0	1	0	1	0	1	0	1	0	1	0	1	0	1	0	1	1	0.259189	0	1	0	1
GO:0004806	triacylglycerol lipase activity	4	0	1	0	1	0	1	0	1	0	1	0	1	0	1	2	0.0975328	0	1	0	1	0	1	2	0.277283	0	1	0	1
GO:0006986	response to unfolded protein	9	0	1	0	1	0	1	0	1	2	0.117794	1	0.16913	1	0.651469	2	0.367934	0	1	0	1	0	1	2	0.721411	1	0.432232	0	1
GO:0030690	Noc1p-Noc2p complex	2	2	0.00509235	0	1	0	1	0	1	0	1	0	1	0	1	0	1	0	1	0	1	0	1	0	1	0	1	0	1
GO:0017059	serine C-palmitoyltransferase complex	2	0	1	0	1	0	1	0	1	0	1	0	1	0	1	2	0.0197583	0	1	0	1	0	1	0	1	0	1	0	1
GO:0004758	serine C-palmitoyltransferase activity	2	0	1	0	1	0	1	0	1	0	1	0	1	0	1	2	0.0197583	0	1	0	1	0	1	0	1	0	1	0	1
GO:0006275	regulation of DNA replication	3	1	0.199408	0	1	0	1	0	1	0	1	0	1	0	1	0	1	0	1	1	0.145099	0	1	1	0.593516	0	1	0	1
GO:0004221	ubiquitin thiolesterase activity	1	0	1	0	1	0	1	0	1	0	1	0	1	0	1	0	1	0	1	0	1	0	1	1	0.259189	0	1	0	1
GO:0004059	aralkylamine N-acetyltransferase activity	1	0	1	0	1	0	1	0	1	0	1	0	1	0	1	0	1	0	1	0	1	0	1	1	0.259189	0	1	0	1
GO:0004145	diamine N-acetyltransferase activity	1	0	1	0	1	0	1	0	1	0	1	0	1	0	1	0	1	0	1	0	1	0	1	1	0.259189	0	1	0	1
GO:0006676	mannosyl diphosphorylinositol ceramide metabolic process	1	0	1	0	1	0	1	0	1	0	1	0	1	1	0.11044	0	1	0	1	0	1	0	1	0	1	0	1	0	1
GO:0004805	trehalose-phosphatase activity	3	0	1	0	1	0	1	0	1	0	1	0	1	3	0.00134142	0	1	0	1	0	1	0	1	0	1	0	1	0	1
GO:0045021	error-free DNA repair	4	0	1	0	1	0	1	0	1	0	1	0	1	0	1	2	0.0975328	0	1	0	1	0	1	1	0.698927	1	0.222337	0	1
GO:0031305	integral to mitochondrial inner membrane	6	0	1	0	1	0	1	0	1	5	7.44613e-06	0	1	0	1	0	1	0	1	0	1	0	1	1	0.83486	0	1	0	1
GO:0008535	respiratory chain complex IV assembly	9	0	1	0	1	0	1	0	1	6	6.1296e-06	0	1	1	0.651469	1	0.744647	0	1	1	0.375348	0	1	0	1	0	1	0	1
GO:0032211	negative regulation of telomere maintenance via telomerase	2	1	0.137789	0	1	0	1	0	1	0	1	0	1	0	1	0	1	0	1	0	1	0	1	1	0.451232	0	1	0	1
GO:0005057	receptor signaling protein activity	1	0	1	0	1	0	1	0	1	0	1	0	1	1	0.11044	0	1	0	1	0	1	0	1	0	1	0	1	0	1
GO:0008277	regulation of G-protein coupled receptor protein signaling pathway	1	0	1	0	1	0	1	0	1	0	1	0	1	1	0.11044	0	1	0	1	0	1	0	1	0	1	0	1	0	1
GO:0000767	cell morphogenesis during conjugation	2	0	1	0	1	0	1	0	1	0	1	0	1	1	0.2087	0	1	1	0.0450415	0	1	0	1	0	1	0	1	0	1
GO:0015450	P-P-bond-hydrolysis-driven protein transmembrane transporter activity	3	0	1	0	1	0	1	0	1	0	1	0	1	0	1	0	1	0	1	1	0.145099	0	1	2	0.166665	0	1	0	1
GO:0030970	retrograde protein transport, ER to cytosol	3	0	1	0	1	0	1	0	1	0	1	0	1	0	1	0	1	0	1	1	0.145099	0	1	2	0.166665	0	1	0	1
GO:0000386	second spliceosomal transesterification activity	3	0	1	0	1	0	1	0	1	0	1	0	1	0	1	0	1	0	1	0	1	0	1	3	0.0173863	0	1	0	1
GO:0000350	generation of catalytic spliceosome for second transesterification step	3	0	1	0	1	0	1	0	1	0	1	0	1	0	1	0	1	0	1	0	1	0	1	3	0.0173863	0	1	0	1
GO:0016044	membrane organization	2	1	0.137789	0	1	0	1	0	1	0	1	0	1	0	1	0	1	0	1	0	1	0	1	1	0.451232	0	1	0	1
GO:0000054	ribosome export from nucleus	10	5	0.000338896	0	1	0	1	0	1	0	1	0	1	0	1	3	0.155944	0	1	1	0.407196	1	0.575106	0	1	0	1	0	1
GO:0031371	ubiquitin conjugating enzyme complex	2	0	1	0	1	0	1	0	1	0	1	0	1	2	0.01218	0	1	0	1	0	1	0	1	0	1	0	1	0	1
GO:0007163	establishment or maintenance of cell polarity	4	0	1	0	1	0	1	0	1	0	1	0	1	0	1	0	1	0	1	0	1	2	0.0359875	2	0.277283	0	1	0	1
GO:0051864	histone demethylase activity (H3-K36 specific)	4	0	1	0	1	0	1	0	1	0	1	0	1	1	0.373898	1	0.454707	1	0.088069	0	1	0	1	1	0.698927	0	1	0	1
GO:0016577	histone demethylation	4	0	1	0	1	0	1	0	1	0	1	0	1	1	0.373898	1	0.454707	1	0.088069	0	1	0	1	1	0.698927	0	1	0	1
GO:0016566	specific transcriptional repressor activity	16	1	0.695028	0	1	0	1	1	0.331779	1	0.670542	2	0.0409592	3	0.256344	2	0.680248	2	0.0501676	0	1	0	1	2	0.945941	2	0.254443	0	1
GO:0032138	single base insertion or deletion binding	2	0	1	0	1	0	1	2	0.000613291	0	1	0	1	0	1	0	1	0	1	0	1	0	1	0	1	0	1	0	1
GO:0032137	guanine/thymine mispair binding	3	0	1	0	1	0	1	2	0.00180981	0	1	0	1	0	1	0	1	0	1	0	1	1	0.226332	0	1	0	1	0	1
GO:0000400	four-way junction DNA binding	5	0	1	0	1	0	1	2	0.0058377	0	1	0	1	0	1	0	1	1	0.108856	1	0.229973	0	1	0	1	1	0.269741	0	1
GO:0032301	MutSalpha complex	2	0	1	0	1	0	1	2	0.000613291	0	1	0	1	0	1	0	1	0	1	0	1	0	1	0	1	0	1	0	1
GO:0051436	negative regulation of ubiquitin-protein ligase activity during mitotic cell cycle	3	0	1	0	1	0	1	1	0.0727222	0	1	0	1	0	1	0	1	0	1	0	1	0	1	2	0.166665	0	1	0	1
GO:0005078	MAP-kinase scaffold activity	2	0	1	0	1	0	1	0	1	0	1	0	1	0	1	1	0.261519	0	1	0	1	1	0.157229	0	1	0	1	0	1
GO:0005619	ascospore wall	8	0	1	0	1	0	1	0	1	2	0.0957215	0	1	1	0.608131	1	0.70279	0	1	1	0.341795	0	1	0	1	3	0.00997229	0	1
GO:0005869	dynactin complex	4	0	1	0	1	0	1	0	1	0	1	0	1	0	1	1	0.454707	0	1	0	1	0	1	2	0.277283	1	0.222337	0	1
GO:0030242	peroxisome degradation	3	0	1	0	1	0	1	0	1	0	1	0	1	1	0.296121	0	1	0	1	0	1	1	0.226332	1	0.593516	0	1	0	1
GO:0016301	kinase activity	5	0	1	0	1	0	1	0	1	0	1	0	1	3	0.0112985	1	0.531449	0	1	1	0.229973	0	1	0	1	0	1	0	1
GO:0007580	extrachromosomal circular DNA accumulation during cell aging	1	0	1	0	1	0	1	0	1	0	1	0	1	0	1	1	0.140638	0	1	0	1	0	1	0	1	0	1	0	1
GO:0008483	transaminase activity	2	0	1	0	1	0	1	1	0.0490847	0	1	0	1	1	0.2087	0	1	0	1	0	1	0	1	0	1	0	1	0	1
GO:0000725	recombinational repair	4	0	1	0	1	0	1	0	1	0	1	0	1	0	1	0	1	0	1	0	1	2	0.0359875	2	0.277283	0	1	0	1
GO:0004809	tRNA (guanine-N2-)-methyltransferase activity	3	3	0.00036217	0	1	0	1	0	1	0	1	0	1	0	1	0	1	0	1	0	1	0	1	0	1	0	1	0	1
GO:0008623	chromatin accessibility complex	4	0	1	0	1	0	1	0	1	0	1	0	1	0	1	2	0.0975328	0	1	0	1	0	1	2	0.277283	0	1	0	1
GO:0046777	protein amino acid autophosphorylation	2	0	1	0	1	0	1	0	1	0	1	0	1	1	0.2087	1	0.261519	0	1	0	1	0	1	0	1	0	1	0	1
GO:0009898	internal side of plasma membrane	1	0	1	0	1	0	1	0	1	0	1	0	1	1	0.11044	0	1	0	1	0	1	0	1	0	1	0	1	0	1
GO:0019706	protein-cysteine S-palmitoleyltransferase activity	8	0	1	0	1	0	1	0	1	1	0.425787	0	1	1	0.608131	1	0.70279	0	1	0	1	0	1	5	0.0316793	0	1	0	1
GO:0018318	protein amino acid palmitoylation	8	0	1	0	1	0	1	0	1	1	0.425787	0	1	1	0.608131	1	0.70279	0	1	0	1	0	1	5	0.0316793	0	1	0	1
GO:0003866	3-phosphoshikimate 1-carboxyvinyltransferase activity	1	0	1	0	1	0	1	0	1	0	1	1	0.0203624	0	1	0	1	0	1	0	1	0	1	0	1	0	1	0	1
GO:0004765	shikimate kinase activity	1	0	1	0	1	0	1	0	1	0	1	1	0.0203624	0	1	0	1	0	1	0	1	0	1	0	1	0	1	0	1
GO:0003856	3-dehydroquinate synthase activity	1	0	1	0	1	0	1	0	1	0	1	1	0.0203624	0	1	0	1	0	1	0	1	0	1	0	1	0	1	0	1
GO:0004764	shikimate 5-dehydrogenase activity	1	0	1	0	1	0	1	0	1	0	1	1	0.0203624	0	1	0	1	0	1	0	1	0	1	0	1	0	1	0	1
GO:0003855	3-dehydroquinate dehydratase activity	1	0	1	0	1	0	1	0	1	0	1	1	0.0203624	0	1	0	1	0	1	0	1	0	1	0	1	0	1	0	1
GO:0030482	actin cable	5	0	1	1	0.130677	0	1	0	1	0	1	0	1	0	1	0	1	0	1	0	1	1	0.348035	3	0.113352	0	1	0	1
GO:0005882	intermediate filament	2	0	1	0	1	0	1	0	1	0	1	0	1	0	1	1	0.261519	0	1	0	1	0	1	1	0.451232	0	1	0	1
GO:0045103	intermediate filament-based process	1	0	1	0	1	0	1	0	1	0	1	0	1	0	1	1	0.140638	0	1	0	1	0	1	0	1	0	1	0	1
GO:0043148	mitotic spindle stabilization	2	0	1	0	1	0	1	0	1	0	1	0	1	0	1	1	0.261519	0	1	0	1	1	0.157229	0	1	0	1	0	1
GO:0015127	bilirubin transmembrane transporter activity	2	0	1	0	1	0	1	0	1	0	1	0	1	0	1	0	1	0	1	0	1	0	1	2	0.0671458	0	1	0	1
GO:0015723	bilirubin transport	2	0	1	0	1	0	1	0	1	0	1	0	1	0	1	0	1	0	1	0	1	0	1	2	0.0671458	0	1	0	1
GO:0015431	glutathione S-conjugate-exporting ATPase activity	1	0	1	0	1	0	1	0	1	0	1	0	1	0	1	0	1	0	1	0	1	0	1	1	0.259189	0	1	0	1
GO:0032045	guanyl-nucleotide exchange factor complex	7	4	0.000755461	0	1	0	1	0	1	0	1	0	1	0	1	2	0.257326	0	1	0	1	0	1	1	0.877707	0	1	0	1
GO:0034066	Ric1p-Rgp1p complex	2	0	1	0	1	0	1	0	1	0	1	0	1	0	1	1	0.261519	0	1	0	1	0	1	1	0.451232	0	1	0	1
GO:0000446	nucleoplasmic THO complex	4	0	1	0	1	0	1	0	1	0	1	0	1	0	1	2	0.0975328	0	1	0	1	1	0.28978	1	0.698927	0	1	0	1
GO:0000445	THO complex part of transcription export complex	4	0	1	0	1	0	1	0	1	0	1	0	1	0	1	2	0.0975328	0	1	0	1	1	0.28978	1	0.698927	0	1	0	1
GO:0045116	protein neddylation	6	0	1	0	1	0	1	0	1	0	1	1	0.116169	0	1	0	1	0	1	0	1	2	0.0806061	3	0.184134	0	1	0	1
GO:0008276	protein methyltransferase activity	1	0	1	0	1	0	1	0	1	0	1	0	1	0	1	0	1	0	1	0	1	0	1	1	0.259189	0	1	0	1
GO:0018364	peptidyl-glutamine methylation	1	0	1	0	1	0	1	0	1	0	1	0	1	0	1	0	1	0	1	0	1	0	1	1	0.259189	0	1	0	1
GO:0005053	peroxisome matrix targeting signal-2 binding	1	0	1	0	1	0	1	0	1	0	1	0	1	0	1	0	1	0	1	0	1	0	1	1	0.259189	0	1	0	1
GO:0016560	protein import into peroxisome matrix, docking	5	0	1	0	1	0	1	0	1	0	1	1	0.0977816	2	0.0971201	0	1	0	1	1	0.229973	0	1	1	0.777015	0	1	0	1
GO:0051788	response to misfolded protein	1	0	1	0	1	0	1	0	1	0	1	0	1	0	1	1	0.140638	0	1	0	1	0	1	0	1	0	1	0	1
GO:0009049	aspartic-type signal peptidase activity	1	0	1	0	1	0	1	1	0.024849	0	1	0	1	0	1	0	1	0	1	0	1	0	1	0	1	0	1	0	1
GO:0004103	choline kinase activity	2	0	1	0	1	0	1	0	1	1	0.129436	0	1	0	1	1	0.261519	0	1	0	1	0	1	0	1	0	1	0	1
GO:0004305	ethanolamine kinase activity	2	0	1	0	1	0	1	0	1	1	0.129436	0	1	0	1	1	0.261519	0	1	0	1	0	1	0	1	0	1	0	1
GO:0006646	phosphatidylethanolamine biosynthetic process	5	0	1	0	1	0	1	0	1	1	0.292933	0	1	0	1	2	0.147738	0	1	1	0.229973	0	1	1	0.777015	0	1	0	1
GO:0006656	phosphatidylcholine biosynthetic process	8	0	1	0	1	0	1	0	1	1	0.425787	1	0.151836	0	1	2	0.313124	0	1	2	0.0590049	1	0.495713	1	0.909442	0	1	0	1
GO:0006099	tricarboxylic acid cycle	15	0	1	0	1	0	1	8	6.65292e-10	2	0.265706	1	0.265794	3	0.225425	0	1	0	1	0	1	0	1	1	0.988963	0	1	0	1
GO:0006103	2-oxoglutarate metabolic process	2	0	1	0	1	0	1	1	0.0490847	1	0.129436	0	1	0	1	0	1	0	1	0	1	0	1	0	1	0	1	0	1
GO:0009353	mitochondrial oxoglutarate dehydrogenase complex	3	0	1	0	1	0	1	2	0.00180981	1	0.187745	0	1	0	1	0	1	0	1	0	1	0	1	0	1	0	1	0	1
GO:0004149	dihydrolipoyllysine-residue succinyltransferase activity	1	0	1	0	1	0	1	1	0.024849	0	1	0	1	0	1	0	1	0	1	0	1	0	1	0	1	0	1	0	1
GO:0015631	tubulin binding	7	0	1	0	1	0	1	0	1	0	1	0	1	0	1	4	0.00954481	0	1	0	1	1	0.450628	2	0.57778	0	1	0	1
GO:0000266	mitochondrial fission	5	0	1	0	1	1	0.111214	0	1	2	0.0390531	0	1	0	1	0	1	0	1	0	1	0	1	2	0.386571	0	1	0	1
GO:0030125	clathrin vesicle coat	4	0	1	0	1	0	1	0	1	0	1	0	1	1	0.373898	1	0.454707	0	1	0	1	0	1	2	0.277283	0	1	0	1
GO:0006605	protein targeting	5	0	1	0	1	0	1	0	1	1	0.292933	0	1	0	1	2	0.147738	0	1	0	1	0	1	2	0.386571	0	1	0	1
GO:0004073	aspartate-semialdehyde dehydrogenase activity	1	0	1	0	1	0	1	0	1	0	1	0	1	0	1	0	1	0	1	1	0.050906	0	1	0	1	0	1	0	1
GO:0006555	methionine metabolic process	14	4	0.0144547	1	0.324582	2	0.040821	1	0.297199	0	1	0	1	0	1	1	0.880506	0	1	5	0.000452253	0	1	0	1	0	1	0	1
GO:0009090	homoserine biosynthetic process	3	0	1	0	1	0	1	0	1	0	1	0	1	0	1	0	1	0	1	3	0.000130648	0	1	0	1	0	1	0	1
GO:0030029	actin filament-based process	3	0	1	0	1	0	1	0	1	0	1	0	1	0	1	1	0.365413	0	1	0	1	0	1	2	0.166665	0	1	0	1
GO:0043200	response to amino acid stimulus	3	0	1	0	1	0	1	0	1	0	1	0	1	0	1	1	0.365413	0	1	0	1	0	1	2	0.166665	0	1	0	1
GO:0006469	negative regulation of protein kinase activity	1	0	1	0	1	0	1	0	1	0	1	0	1	0	1	0	1	0	1	0	1	1	0.0819672	0	1	0	1	0	1
GO:0000149	SNARE binding	4	0	1	0	1	0	1	0	1	1	0.242157	0	1	0	1	0	1	0	1	0	1	1	0.28978	2	0.277283	0	1	0	1
GO:0006904	vesicle docking during exocytosis	12	0	1	0	1	0	1	0	1	0	1	0	1	0	1	4	0.0758061	0	1	0	1	1	0.642022	7	0.0173456	0	1	0	1
GO:0032872	regulation of stress-activated MAPK cascade	1	0	1	0	1	0	1	0	1	0	1	0	1	0	1	0	1	0	1	0	1	0	1	1	0.259189	0	1	0	1
GO:0003747	translation release factor activity	2	0	1	0	1	0	1	0	1	1	0.129436	0	1	0	1	1	0.261519	0	1	0	1	0	1	0	1	0	1	0	1
GO:0035004	phosphoinositide 3-kinase activity	1	0	1	0	1	0	1	0	1	0	1	0	1	1	0.11044	0	1	0	1	0	1	0	1	0	1	0	1	0	1
GO:0008440	inositol trisphosphate 3-kinase activity	1	0	1	0	1	0	1	0	1	0	1	0	1	1	0.11044	0	1	0	1	0	1	0	1	0	1	0	1	0	1
GO:0046854	phosphoinositide phosphorylation	5	0	1	0	1	0	1	0	1	0	1	0	1	1	0.443093	1	0.531449	0	1	0	1	0	1	3	0.113352	0	1	0	1
GO:0000821	regulation of arginine metabolic process	1	0	1	0	1	0	1	0	1	0	1	0	1	1	0.11044	0	1	0	1	0	1	0	1	0	1	0	1	0	1
GO:0000823	inositol trisphosphate 6-kinase activity	1	0	1	0	1	0	1	0	1	0	1	0	1	1	0.11044	0	1	0	1	0	1	0	1	0	1	0	1	0	1
GO:0000824	inositol tetrakisphosphate 3-kinase activity	1	0	1	0	1	0	1	0	1	0	1	0	1	1	0.11044	0	1	0	1	0	1	0	1	0	1	0	1	0	1
GO:0000825	inositol tetrakisphosphate 6-kinase activity	1	0	1	0	1	0	1	0	1	0	1	0	1	1	0.11044	0	1	0	1	0	1	0	1	0	1	0	1	0	1
GO:0030874	nucleolar chromatin	1	0	1	0	1	0	1	0	1	1	0.0669543	0	1	0	1	0	1	0	1	0	1	0	1	0	1	0	1	0	1
GO:0006356	regulation of transcription from RNA polymerase I promoter	5	0	1	0	1	0	1	0	1	1	0.292933	0	1	0	1	3	0.0222247	0	1	0	1	0	1	1	0.777015	0	1	0	1
GO:0005671	Ada2/Gcn5/Ada3 transcription activator complex	5	0	1	0	1	0	1	0	1	0	1	0	1	0	1	0	1	0	1	1	0.229973	1	0.348035	3	0.113352	0	1	0	1
GO:0009847	spore germination	2	0	1	0	1	0	1	1	0.0490847	0	1	0	1	0	1	0	1	0	1	0	1	1	0.157229	0	1	0	1	0	1
GO:0006121	mitochondrial electron transport, succinate to ubiquinone	4	0	1	0	1	0	1	2	0.00356058	0	1	0	1	1	0.373898	0	1	0	1	0	1	0	1	1	0.698927	0	1	0	1
GO:0005749	mitochondrial respiratory chain complex II	4	0	1	0	1	0	1	2	0.00356058	0	1	0	1	1	0.373898	0	1	0	1	0	1	0	1	1	0.698927	0	1	0	1
GO:0008177	succinate dehydrogenase (ubiquinone) activity	5	0	1	0	1	0	1	2	0.0058377	0	1	0	1	2	0.0971201	0	1	0	1	0	1	0	1	1	0.777015	0	1	0	1
GO:0032116	cohesin loading complex	2	0	1	0	1	0	1	0	1	0	1	0	1	0	1	0	1	0	1	1	0.0992288	1	0.157229	0	1	0	1	0	1
GO:0016407	acetyltransferase activity	5	0	1	0	1	0	1	0	1	1	0.292933	0	1	1	0.443093	1	0.531449	0	1	1	0.229973	0	1	1	0.777015	0	1	0	1
GO:0007025	beta-tubulin folding	3	0	1	0	1	0	1	0	1	0	1	0	1	0	1	2	0.0537291	0	1	0	1	1	0.226332	0	1	0	1	0	1
GO:0032795	heterotrimeric G-protein binding	2	0	1	0	1	0	1	0	1	0	1	0	1	0	1	1	0.261519	1	0.0450415	0	1	0	1	0	1	0	1	0	1
GO:0046459	short-chain fatty acid metabolic process	2	0	1	0	1	0	1	0	1	0	1	0	1	1	0.2087	1	0.261519	0	1	0	1	0	1	0	1	0	1	0	1
GO:0008186	RNA-dependent ATPase activity	4	1	0.256632	0	1	0	1	0	1	0	1	0	1	0	1	2	0.0975328	0	1	0	1	1	0.28978	0	1	0	1	0	1
GO:0031126	snoRNA 3'-end processing	4	1	0.256632	0	1	0	1	0	1	0	1	0	1	0	1	1	0.454707	0	1	0	1	1	0.28978	1	0.698927	0	1	0	1
GO:0015937	coenzyme A biosynthetic process	7	0	1	0	1	0	1	0	1	0	1	0	1	2	0.176072	3	0.0625764	0	1	2	0.0457636	0	1	0	1	0	1	0	1
GO:0004140	dephospho-CoA kinase activity	1	0	1	0	1	0	1	0	1	0	1	0	1	1	0.11044	0	1	0	1	0	1	0	1	0	1	0	1	0	1
GO:0018023	peptidyl-lysine trimethylation	1	0	1	0	1	0	1	0	1	0	1	0	1	0	1	0	1	0	1	0	1	0	1	1	0.259189	0	1	0	1
GO:0018026	peptidyl-lysine monomethylation	1	0	1	0	1	0	1	0	1	0	1	0	1	0	1	0	1	0	1	0	1	0	1	1	0.259189	0	1	0	1
GO:0016279	protein-lysine N-methyltransferase activity	4	0	1	0	1	0	1	0	1	0	1	0	1	0	1	1	0.454707	0	1	0	1	2	0.0359875	1	0.698927	0	1	0	1
GO:0000751	cell cycle arrest in response to pheromone	8	0	1	0	1	0	1	0	1	0	1	0	1	1	0.608131	1	0.70279	0	1	0	1	0	1	6	0.00511524	0	1	0	1
GO:0043291	RAVE complex	3	0	1	0	1	0	1	0	1	0	1	0	1	1	0.296121	0	1	0	1	0	1	1	0.226332	1	0.593516	0	1	0	1
GO:0043254	regulation of protein complex assembly	6	0	1	0	1	0	1	0	1	1	0.340315	0	1	2	0.135303	0	1	0	1	0	1	1	0.401521	2	0.48779	0	1	0	1
GO:0006882	cellular zinc ion homeostasis	10	0	1	0	1	0	1	1	0.222621	0	1	1	0.186075	0	1	1	0.780615	1	0.205941	3	0.0119953	1	0.575106	2	0.776287	0	1	0	1
GO:0046873	metal ion transmembrane transporter activity	2	0	1	0	1	0	1	0	1	0	1	0	1	0	1	1	0.261519	0	1	0	1	0	1	1	0.451232	0	1	0	1
GO:0005385	zinc ion transmembrane transporter activity	6	0	1	0	1	0	1	0	1	0	1	0	1	1	0.504651	1	0.597402	1	0.129172	1	0.269206	0	1	2	0.48779	0	1	0	1
GO:0006829	zinc ion transport	7	0	1	0	1	0	1	0	1	0	1	0	1	1	0.559414	1	0.654082	1	0.149028	1	0.306446	0	1	2	0.57778	1	0.356078	0	1
GO:0017148	negative regulation of translation	9	0	1	2	0.024009	0	1	0	1	1	0.464287	0	1	0	1	4	0.0272201	1	0.187403	0	1	0	1	1	0.932946	0	1	0	1
GO:0007068	negative regulation of transcription, mitotic	1	0	1	0	1	0	1	0	1	0	1	0	1	0	1	1	0.140638	0	1	0	1	0	1	0	1	0	1	0	1
GO:0045836	positive regulation of meiosis	1	0	1	0	1	0	1	0	1	0	1	0	1	0	1	1	0.140638	0	1	0	1	0	1	0	1	0	1	0	1
GO:0045011	actin cable formation	5	0	1	0	1	0	1	0	1	0	1	0	1	1	0.443093	2	0.147738	0	1	0	1	0	1	2	0.386571	0	1	0	1
GO:0016308	1-phosphatidylinositol-4-phosphate 5-kinase activity	1	0	1	0	1	0	1	0	1	0	1	0	1	0	1	1	0.140638	0	1	0	1	0	1	0	1	0	1	0	1
GO:0005851	eukaryotic translation initiation factor 2B complex	5	4	0.00012122	0	1	0	1	0	1	0	1	0	1	0	1	1	0.531449	0	1	0	1	0	1	0	1	0	1	0	1
GO:0008202	steroid metabolic process	2	0	1	0	1	0	1	0	1	0	1	0	1	0	1	2	0.0197583	0	1	0	1	0	1	0	1	0	1	0	1
GO:0016126	sterol biosynthetic process	6	0	1	0	1	0	1	0	1	0	1	1	0.116169	0	1	3	0.0398486	1	0.129172	0	1	0	1	1	0.83486	0	1	0	1
GO:0030189	chaperone activator activity	3	0	1	0	1	0	1	0	1	0	1	1	0.0598618	1	0.296121	0	1	0	1	0	1	1	0.226332	0	1	0	1	0	1
GO:0001671	ATPase activator activity	8	0	1	0	1	1	0.171955	0	1	0	1	1	0.151836	0	1	2	0.313124	0	1	0	1	3	0.0224308	0	1	1	0.395349	0	1
GO:0000433	negative regulation of transcription from RNA polymerase II promoter by glucose	7	0	1	0	1	0	1	0	1	0	1	0	1	1	0.559414	0	1	0	1	1	0.306446	0	1	4	0.0792259	1	0.356078	0	1
GO:0031571	G1 DNA damage checkpoint	1	0	1	0	1	0	1	0	1	0	1	0	1	0	1	1	0.140638	0	1	0	1	0	1	0	1	0	1	0	1
GO:0042393	histone binding	13	1	0.618869	0	1	0	1	1	0.279249	0	1	0	1	0	1	4	0.0977811	0	1	0	1	3	0.0844168	4	0.446584	0	1	0	1
GO:0031573	intra-S DNA damage checkpoint	2	0	1	0	1	0	1	0	1	0	1	0	1	0	1	1	0.261519	0	1	0	1	0	1	1	0.451232	0	1	0	1
GO:0000785	chromatin	6	1	0.359129	0	1	0	1	0	1	0	1	0	1	0	1	3	0.0398486	0	1	0	1	0	1	2	0.48779	0	1	0	1
GO:0031315	extrinsic to mitochondrial outer membrane	1	0	1	0	1	0	1	0	1	0	1	0	1	0	1	0	1	0	1	0	1	0	1	1	0.259189	0	1	0	1
GO:0000271	polysaccharide biosynthetic process	1	0	1	0	1	0	1	0	1	0	1	0	1	0	1	0	1	0	1	0	1	0	1	1	0.259189	0	1	0	1
GO:0045816	negative regulation of transcription from RNA polymerase II promoter, global	5	0	1	0	1	0	1	0	1	0	1	0	1	0	1	0	1	0	1	0	1	3	0.00482767	2	0.386571	0	1	0	1
GO:0004017	adenylate kinase activity	4	0	1	0	1	0	1	2	0.00356058	0	1	0	1	0	1	0	1	0	1	0	1	1	0.28978	1	0.698927	0	1	0	1
GO:0006172	ADP biosynthetic process	1	0	1	0	1	0	1	1	0.024849	0	1	0	1	0	1	0	1	0	1	0	1	0	1	0	1	0	1	0	1
GO:0030527	structural constituent of chromatin	2	0	1	0	1	0	1	0	1	0	1	0	1	0	1	1	0.261519	0	1	0	1	0	1	1	0.451232	0	1	0	1
GO:0006369	termination of RNA polymerase II transcription	7	0	1	0	1	0	1	0	1	0	1	0	1	0	1	3	0.0625764	1	0.149028	0	1	3	0.0149152	0	1	0	1	0	1
GO:0003870	5-aminolevulinate synthase activity	1	0	1	0	1	0	1	0	1	0	1	0	1	0	1	0	1	1	0.0227783	0	1	0	1	0	1	0	1	0	1
GO:0004409	homoaconitate hydratase activity	1	0	1	0	1	1	0.0232959	0	1	0	1	0	1	0	1	0	1	0	1	0	1	0	1	0	1	0	1	0	1
GO:0008531	riboflavin kinase activity	1	0	1	0	1	0	1	0	1	0	1	0	1	0	1	0	1	0	1	0	1	0	1	1	0.259189	0	1	0	1
GO:0009398	FMN biosynthetic process	1	0	1	0	1	0	1	0	1	0	1	0	1	0	1	0	1	0	1	0	1	0	1	1	0.259189	0	1	0	1
GO:0030135	coated vesicle	1	0	1	0	1	0	1	0	1	0	1	0	1	0	1	0	1	0	1	0	1	0	1	1	0.259189	0	1	0	1
GO:0000243	commitment complex	11	0	1	0	1	0	1	0	1	1	0.533732	0	1	0	1	8	1.64941e-05	0	1	1	0.437425	0	1	1	0.963243	0	1	0	1
GO:0004040	amidase activity	2	0	1	0	1	0	1	0	1	1	0.129436	0	1	0	1	0	1	0	1	1	0.0992288	0	1	0	1	0	1	0	1
GO:0000360	cis assembly of pre-catalytic spliceosome	1	0	1	0	1	0	1	0	1	0	1	0	1	0	1	0	1	1	0.0227783	0	1	0	1	0	1	0	1	0	1
GO:0005052	peroxisome matrix targeting signal-1 binding	1	0	1	0	1	0	1	0	1	0	1	1	0.0203624	0	1	0	1	0	1	0	1	0	1	0	1	0	1	0	1
GO:0000009	alpha-1,6-mannosyltransferase activity	8	0	1	0	1	0	1	0	1	1	0.425787	0	1	0	1	6	0.000165285	0	1	1	0.341795	0	1	0	1	0	1	0	1
GO:0000136	alpha-1,6-mannosyltransferase complex	6	0	1	0	1	0	1	0	1	0	1	0	1	0	1	6	7.6162e-06	0	1	0	1	0	1	0	1	0	1	0	1
GO:0006080	substituted mannan metabolic process	2	0	1	0	1	0	1	0	1	0	1	0	1	0	1	2	0.0197583	0	1	0	1	0	1	0	1	0	1	0	1
GO:0006491	N-glycan processing	4	0	1	0	1	0	1	0	1	0	1	0	1	0	1	2	0.0975328	0	1	0	1	2	0.0359875	0	1	0	1	0	1
GO:0000917	barrier septum formation	3	0	1	0	1	0	1	1	0.0727222	0	1	0	1	0	1	2	0.0537291	0	1	0	1	0	1	0	1	0	1	0	1
GO:0005854	nascent polypeptide-associated complex	3	0	1	0	1	0	1	0	1	0	1	0	1	0	1	1	0.365413	0	1	2	0.00748794	0	1	0	1	0	1	0	1
GO:0004096	catalase activity	2	0	1	0	1	0	1	0	1	0	1	0	1	2	0.01218	0	1	0	1	0	1	0	1	0	1	0	1	0	1
GO:0000302	response to reactive oxygen species	2	0	1	0	1	0	1	0	1	0	1	0	1	2	0.01218	0	1	0	1	0	1	0	1	0	1	0	1	0	1
GO:0030150	protein import into mitochondrial matrix	22	0	1	0	1	0	1	2	0.102541	12	2.40894e-09	0	1	0	1	1	0.964598	0	1	2	0.309396	2	0.548779	2	0.988285	1	0.749743	0	1
GO:0030071	regulation of mitotic metaphase/anaphase transition	2	0	1	0	1	0	1	0	1	0	1	0	1	0	1	0	1	0	1	0	1	0	1	2	0.0671458	0	1	0	1
GO:0004338	glucan 1,3-beta-glucosidase activity	3	0	1	0	1	0	1	0	1	1	0.187745	0	1	0	1	1	0.365413	0	1	0	1	0	1	0	1	1	0.171866	0	1
GO:0016558	protein import into peroxisome matrix	7	0	1	0	1	2	0.0104775	0	1	0	1	1	0.134184	0	1	1	0.654082	0	1	0	1	0	1	2	0.57778	1	0.356078	0	1
GO:0006436	tryptophanyl-tRNA aminoacylation	2	1	0.137789	0	1	0	1	0	1	1	0.129436	0	1	0	1	0	1	0	1	0	1	0	1	0	1	0	1	0	1
GO:0004830	tryptophan-tRNA ligase activity	2	1	0.137789	0	1	0	1	0	1	1	0.129436	0	1	0	1	0	1	0	1	0	1	0	1	0	1	0	1	0	1
GO:0015680	intracellular copper ion transport	5	0	1	0	1	0	1	0	1	1	0.292933	0	1	0	1	0	1	1	0.108856	0	1	1	0.348035	1	0.777015	1	0.269741	0	1
GO:0019829	cation-transporting ATPase activity	1	0	1	0	1	0	1	0	1	0	1	0	1	0	1	0	1	0	1	0	1	0	1	1	0.259189	0	1	0	1
GO:0012510	trans-Golgi network transport vesicle membrane	1	0	1	0	1	0	1	0	1	0	1	0	1	0	1	0	1	0	1	0	1	0	1	1	0.259189	0	1	0	1
GO:0004416	hydroxyacylglutathione hydrolase activity	2	0	1	0	1	0	1	0	1	0	1	0	1	1	0.2087	0	1	0	1	0	1	0	1	1	0.451232	0	1	0	1
GO:0019243	methylglyoxal catabolic process to D-lactate	3	0	1	0	1	0	1	0	1	0	1	0	1	2	0.0338573	0	1	0	1	0	1	0	1	1	0.593516	0	1	0	1
GO:0042391	regulation of membrane potential	1	0	1	0	1	0	1	0	1	0	1	0	1	0	1	0	1	0	1	0	1	0	1	1	0.259189	0	1	0	1
GO:0015758	glucose transport	2	0	1	0	1	0	1	0	1	0	1	0	1	0	1	0	1	1	0.0450415	0	1	0	1	1	0.451232	0	1	0	1
GO:0004523	ribonuclease H activity	4	0	1	0	1	0	1	0	1	1	0.242157	0	1	0	1	1	0.454707	0	1	0	1	2	0.0359875	0	1	0	1	0	1
GO:0032299	ribonuclease H2 complex	3	0	1	0	1	0	1	0	1	1	0.187745	0	1	0	1	0	1	0	1	0	1	2	0.0190219	0	1	0	1	0	1
GO:0008652	amino acid biosynthetic process	3	0	1	0	1	1	0.0682839	0	1	0	1	0	1	0	1	0	1	0	1	1	0.145099	0	1	1	0.593516	0	1	0	1
GO:0004694	eukaryotic translation initiation factor 2alpha kinase activity	1	0	1	0	1	0	1	0	1	0	1	0	1	0	1	0	1	0	1	0	1	0	1	1	0.259189	0	1	0	1
GO:0008195	phosphatidate phosphatase activity	3	0	1	0	1	0	1	0	1	1	0.187745	0	1	1	0.296121	0	1	0	1	0	1	1	0.226332	0	1	0	1	0	1
GO:0000810	diacylglycerol pyrophosphate phosphatase activity	1	0	1	0	1	0	1	0	1	1	0.0669543	0	1	0	1	0	1	0	1	0	1	0	1	0	1	0	1	0	1
GO:0007129	synapsis	8	0	1	0	1	0	1	0	1	1	0.425787	0	1	0	1	0	1	0	1	0	1	0	1	0	1	7	2.23041e-08	0	1
GO:0032184	SUMO polymer binding	1	0	1	0	1	0	1	0	1	0	1	0	1	0	1	0	1	0	1	0	1	0	1	0	1	1	0.0609146	0	1
GO:0000802	transverse filament	1	0	1	0	1	0	1	0	1	0	1	0	1	0	1	0	1	0	1	0	1	0	1	0	1	1	0.0609146	0	1
GO:0008934	inositol-1(or 4)-monophosphatase activity	2	1	0.137789	0	1	0	1	0	1	0	1	0	1	0	1	0	1	0	1	0	1	0	1	1	0.451232	0	1	0	1
GO:0046855	inositol phosphate dephosphorylation	2	1	0.137789	0	1	0	1	0	1	0	1	0	1	0	1	0	1	0	1	0	1	0	1	1	0.451232	0	1	0	1
GO:0000335	negative regulation of transposition, DNA-mediated	8	0	1	0	1	0	1	2	0.0155633	0	1	0	1	0	1	0	1	0	1	1	0.341795	3	0.0224308	2	0.65556	0	1	0	1
GO:0005047	signal recognition particle binding	2	0	1	0	1	0	1	0	1	0	1	0	1	0	1	1	0.261519	0	1	0	1	0	1	1	0.451232	0	1	0	1
GO:0005785	signal recognition particle receptor complex	2	0	1	0	1	0	1	0	1	0	1	0	1	0	1	1	0.261519	0	1	0	1	0	1	1	0.451232	0	1	0	1
GO:0006614	SRP-dependent cotranslational protein targeting to membrane	3	0	1	0	1	0	1	0	1	0	1	0	1	0	1	2	0.0537291	0	1	0	1	0	1	1	0.593516	0	1	0	1
GO:0006665	sphingolipid metabolic process	9	0	1	0	1	0	1	0	1	0	1	0	1	1	0.651469	2	0.367934	1	0.187403	1	0.375348	0	1	4	0.183155	0	1	0	1
GO:0009267	cellular response to starvation	5	0	1	0	1	0	1	0	1	1	0.292933	0	1	3	0.0112985	0	1	0	1	1	0.229973	0	1	0	1	0	1	0	1
GO:0019722	calcium-mediated signaling	7	0	1	0	1	0	1	0	1	0	1	0	1	2	0.176072	1	0.654082	1	0.149028	1	0.306446	1	0.450628	1	0.877707	0	1	0	1
GO:0008117	sphinganine-1-phosphate aldolase activity	1	0	1	0	1	0	1	0	1	0	1	0	1	1	0.11044	0	1	0	1	0	1	0	1	0	1	0	1	0	1
GO:0031047	gene silencing by RNA	5	2	0.0440583	0	1	0	1	0	1	0	1	0	1	0	1	2	0.147738	0	1	0	1	0	1	1	0.777015	0	1	0	1
GO:0000170	sphingosine hydroxylase activity	2	0	1	0	1	0	1	0	1	0	1	0	1	0	1	0	1	1	0.0450415	0	1	0	1	1	0.451232	0	1	0	1
GO:0000274	mitochondrial proton-transporting ATP synthase, stator stalk	3	0	1	0	1	0	1	1	0.0727222	0	1	0	1	0	1	0	1	0	1	1	0.145099	0	1	1	0.593516	0	1	0	1
GO:0006561	proline biosynthetic process	3	0	1	0	1	1	0.0682839	0	1	0	1	0	1	0	1	1	0.365413	0	1	1	0.145099	0	1	0	1	0	1	0	1
GO:0004349	glutamate 5-kinase activity	1	0	1	0	1	0	1	0	1	0	1	0	1	0	1	1	0.140638	0	1	0	1	0	1	0	1	0	1	0	1
GO:0051377	mannose-ethanolamine phosphotransferase activity	4	0	1	0	1	0	1	1	0.0957761	0	1	0	1	0	1	2	0.0975328	0	1	0	1	0	1	1	0.698927	0	1	0	1
GO:0033262	regulation of DNA replication during S phase	2	0	1	0	1	0	1	0	1	0	1	0	1	0	1	2	0.0197583	0	1	0	1	0	1	0	1	0	1	0	1
GO:0009164	nucleoside catabolic process	1	0	1	0	1	0	1	0	1	0	1	0	1	0	1	0	1	0	1	0	1	0	1	1	0.259189	0	1	0	1
GO:0005083	small GTPase regulator activity	4	0	1	0	1	1	0.0900003	0	1	1	0.242157	0	1	0	1	0	1	0	1	0	1	0	1	1	0.698927	1	0.222337	0	1
GO:0007088	regulation of mitosis	5	0	1	0	1	0	1	1	0.118261	0	1	0	1	0	1	1	0.531449	0	1	1	0.229973	1	0.348035	1	0.777015	0	1	0	1
GO:0007070	negative regulation of transcription from RNA polymerase II promoter, mitotic	6	0	1	0	1	0	1	0	1	0	1	0	1	0	1	1	0.597402	0	1	0	1	1	0.401521	4	0.0425693	0	1	0	1
GO:0000717	nucleotide-excision repair, DNA duplex unwinding	4	0	1	0	1	0	1	0	1	0	1	0	1	0	1	1	0.454707	0	1	0	1	1	0.28978	2	0.277283	0	1	0	1
GO:0000112	nucleotide-excision repair factor 3 complex	4	0	1	0	1	0	1	0	1	0	1	0	1	0	1	0	1	1	0.088069	0	1	1	0.28978	2	0.277283	0	1	0	1
GO:0000442	SSL2-core TFIIH complex portion of NEF3 complex	6	0	1	0	1	0	1	0	1	0	1	0	1	0	1	2	0.201683	0	1	0	1	2	0.0806061	2	0.48779	0	1	0	1
GO:0000443	SSL2-core TFIIH complex portion of holo TFIIH complex	6	0	1	0	1	0	1	0	1	0	1	0	1	0	1	2	0.201683	0	1	0	1	2	0.0806061	2	0.48779	0	1	0	1
GO:0000439	core TFIIH complex	5	0	1	0	1	0	1	0	1	0	1	0	1	0	1	2	0.147738	0	1	0	1	1	0.348035	2	0.386571	0	1	0	1
GO:0019843	rRNA binding	6	4	0.00034311	0	1	0	1	0	1	0	1	0	1	0	1	0	1	0	1	1	0.269206	1	0.401521	0	1	0	1	0	1
GO:0035299	inositol pentakisphosphate 2-kinase activity	1	0	1	0	1	0	1	0	1	0	1	0	1	0	1	0	1	0	1	0	1	1	0.0819672	0	1	0	1	0	1
GO:0004067	asparaginase activity	5	1	0.309776	0	1	0	1	0	1	0	1	0	1	0	1	0	1	0	1	0	1	0	1	0	1	0	1	4	1.05463e-05
GO:0006530	asparagine catabolic process	5	1	0.309776	0	1	0	1	0	1	0	1	0	1	0	1	0	1	0	1	0	1	0	1	0	1	0	1	4	1.05463e-05
GO:0010009	external side of endosome membrane	1	0	1	0	1	0	1	0	1	0	1	0	1	0	1	0	1	0	1	0	1	0	1	1	0.259189	0	1	0	1
GO:0010032	meiotic chromosome condensation	2	0	1	0	1	0	1	0	1	0	1	0	1	0	1	1	0.261519	0	1	0	1	1	0.157229	0	1	0	1	0	1
GO:0051382	kinetochore assembly	3	0	1	0	1	0	1	0	1	0	1	0	1	0	1	0	1	0	1	0	1	2	0.0190219	1	0.593516	0	1	0	1
GO:0031518	CBF3 complex	4	0	1	0	1	0	1	0	1	0	1	0	1	0	1	0	1	0	1	0	1	3	0.00205621	1	0.698927	0	1	0	1
GO:0032581	ER-dependent peroxisome biogenesis	1	0	1	0	1	0	1	0	1	0	1	0	1	1	0.11044	0	1	0	1	0	1	0	1	0	1	0	1	0	1
GO:0003923	GPI-anchor transamidase activity	5	0	1	0	1	0	1	0	1	0	1	0	1	0	1	2	0.147738	0	1	1	0.229973	0	1	2	0.386571	0	1	0	1
GO:0016255	attachment of GPI anchor to protein	5	0	1	0	1	0	1	0	1	0	1	0	1	0	1	2	0.147738	0	1	1	0.229973	0	1	2	0.386571	0	1	0	1
GO:0042765	GPI-anchor transamidase complex	5	0	1	0	1	0	1	0	1	0	1	0	1	0	1	2	0.147738	0	1	1	0.229973	0	1	2	0.386571	0	1	0	1
GO:0008262	importin-alpha export receptor activity	2	0	1	0	1	0	1	0	1	0	1	0	1	0	1	0	1	0	1	0	1	1	0.157229	1	0.451232	0	1	0	1
GO:0004814	arginine-tRNA ligase activity	2	0	1	0	1	1	0.0460531	0	1	1	0.129436	0	1	0	1	0	1	0	1	0	1	0	1	0	1	0	1	0	1
GO:0006420	arginyl-tRNA aminoacylation	2	0	1	0	1	1	0.0460531	0	1	1	0.129436	0	1	0	1	0	1	0	1	0	1	0	1	0	1	0	1	0	1
GO:0015146	pentose transmembrane transporter activity	4	0	1	0	1	0	1	0	1	0	1	0	1	0	1	0	1	2	0.00299836	0	1	0	1	0	1	1	0.222337	1	0.145916
GO:0004190	aspartic-type endopeptidase activity	6	0	1	0	1	0	1	0	1	0	1	0	1	1	0.504651	0	1	0	1	1	0.269206	0	1	2	0.48779	2	0.047132	0	1
GO:0004791	thioredoxin-disulfide reductase activity	2	0	1	0	1	0	1	0	1	0	1	0	1	1	0.2087	1	0.261519	0	1	0	1	0	1	0	1	0	1	0	1
GO:0004048	anthranilate phosphoribosyltransferase activity	1	0	1	0	1	0	1	0	1	0	1	1	0.0203624	0	1	0	1	0	1	0	1	0	1	0	1	0	1	0	1
GO:0005822	inner plaque of spindle pole body	4	0	1	0	1	0	1	0	1	1	0.242157	0	1	0	1	1	0.454707	0	1	0	1	2	0.0359875	0	1	0	1	0	1
GO:0043328	protein targeting to vacuole during ubiquitin-dependent protein catabolic process via the MVB pathway	3	0	1	0	1	0	1	0	1	0	1	0	1	1	0.296121	0	1	0	1	0	1	1	0.226332	1	0.593516	0	1	0	1
GO:0000123	histone acetyltransferase complex	9	0	1	1	0.222881	0	1	0	1	0	1	0	1	0	1	2	0.367934	0	1	0	1	2	0.164575	4	0.183155	0	1	0	1
GO:0035267	NuA4 histone acetyltransferase complex	13	0	1	1	0.30536	0	1	0	1	0	1	0	1	0	1	3	0.272669	0	1	0	1	3	0.0844168	6	0.0929124	0	1	0	1
GO:0000389	nuclear mRNA 3'-splice site recognition	2	0	1	0	1	0	1	0	1	0	1	0	1	0	1	0	1	1	0.0450415	0	1	1	0.157229	0	1	0	1	0	1
GO:0000348	nuclear mRNA branch site recognition	1	0	1	0	1	0	1	0	1	0	1	0	1	0	1	0	1	1	0.0227783	0	1	0	1	0	1	0	1	0	1
GO:0019568	arabinose catabolic process	4	0	1	0	1	0	1	0	1	0	1	1	0.0790152	3	0.00492311	0	1	0	1	0	1	0	1	0	1	0	1	0	1
GO:0042843	D-xylose catabolic process	4	0	1	0	1	0	1	0	1	0	1	1	0.0790152	3	0.00492311	0	1	0	1	0	1	0	1	0	1	0	1	0	1
GO:0030870	Mre11 complex	3	0	1	0	1	0	1	0	1	0	1	0	1	0	1	0	1	0	1	0	1	1	0.226332	2	0.166665	0	1	0	1
GO:0042138	meiotic DNA double-strand break formation	9	0	1	0	1	0	1	0	1	0	1	0	1	0	1	1	0.744647	0	1	0	1	1	0.537105	3	0.425083	4	0.00133486	0	1
GO:0051880	G-quadruplex DNA binding	3	0	1	0	1	0	1	0	1	0	1	0	1	0	1	0	1	0	1	0	1	1	0.226332	2	0.166665	0	1	0	1
GO:0003691	double-stranded telomeric DNA binding	3	0	1	0	1	0	1	0	1	0	1	0	1	0	1	0	1	0	1	0	1	1	0.226332	2	0.166665	0	1	0	1
GO:0009966	regulation of signal transduction	1	0	1	0	1	0	1	0	1	0	1	0	1	0	1	0	1	0	1	0	1	1	0.0819672	0	1	0	1	0	1
GO:0051131	chaperone-mediated protein complex assembly	1	0	1	0	1	0	1	0	1	1	0.0669543	0	1	0	1	0	1	0	1	0	1	0	1	0	1	0	1	0	1
GO:0015039	NADPH-adrenodoxin reductase activity	1	0	1	0	1	0	1	0	1	1	0.0669543	0	1	0	1	0	1	0	1	0	1	0	1	0	1	0	1	0	1
GO:0032177	cellular bud neck split septin rings	2	0	1	0	1	0	1	0	1	0	1	0	1	0	1	1	0.261519	0	1	0	1	1	0.157229	0	1	0	1	0	1
GO:0006552	leucine catabolic process	2	0	1	0	1	0	1	1	0.0490847	0	1	0	1	1	0.2087	0	1	0	1	0	1	0	1	0	1	0	1	0	1
GO:0004737	pyruvate decarboxylase activity	4	0	1	0	1	0	1	0	1	0	1	0	1	1	0.373898	0	1	1	0.088069	1	0.188641	0	1	0	1	1	0.222337	0	1
GO:0050177	phenylpyruvate decarboxylase activity	1	0	1	0	1	0	1	0	1	0	1	0	1	1	0.11044	0	1	0	1	0	1	0	1	0	1	0	1	0	1
GO:0006559	L-phenylalanine catabolic process	1	0	1	0	1	0	1	0	1	0	1	0	1	1	0.11044	0	1	0	1	0	1	0	1	0	1	0	1	0	1
GO:0019948	SUMO activating enzyme activity	2	0	1	0	1	0	1	0	1	0	1	0	1	0	1	0	1	0	1	0	1	1	0.157229	1	0.451232	0	1	0	1
GO:0031510	SUMO activating enzyme complex	2	0	1	0	1	0	1	0	1	0	1	0	1	0	1	0	1	0	1	0	1	1	0.157229	1	0.451232	0	1	0	1
GO:0008320	protein transmembrane transporter activity	9	3	0.0219802	0	1	1	0.191272	0	1	0	1	0	1	0	1	1	0.744647	0	1	2	0.0733717	1	0.537105	1	0.932946	0	1	0	1
GO:0045943	positive regulation of transcription from RNA polymerase I promoter	4	4	2.56995e-05	0	1	0	1	0	1	0	1	0	1	0	1	0	1	0	1	0	1	0	1	0	1	0	1	0	1
GO:0033553	rDNA heterochromatin	6	6	1.28529e-07	0	1	0	1	0	1	0	1	0	1	0	1	0	1	0	1	0	1	0	1	0	1	0	1	0	1
GO:0004422	hypoxanthine phosphoribosyltransferase activity	2	0	1	1	0.0544623	0	1	0	1	1	0.129436	0	1	0	1	0	1	0	1	0	1	0	1	0	1	0	1	0	1
GO:0032263	GMP salvage	1	0	1	1	0.02761	0	1	0	1	0	1	0	1	0	1	0	1	0	1	0	1	0	1	0	1	0	1	0	1
GO:0032264	IMP salvage	1	0	1	1	0.02761	0	1	0	1	0	1	0	1	0	1	0	1	0	1	0	1	0	1	0	1	0	1	0	1
GO:0008655	pyrimidine salvage	5	2	0.0440583	0	1	0	1	0	1	1	0.292933	0	1	0	1	1	0.531449	1	0.108856	0	1	0	1	0	1	0	1	0	1
GO:0050263	ribosylpyrimidine nucleosidase activity	1	0	1	0	1	0	1	0	1	1	0.0669543	0	1	0	1	0	1	0	1	0	1	0	1	0	1	0	1	0	1
GO:0046135	pyrimidine nucleoside catabolic process	1	0	1	0	1	0	1	0	1	1	0.0669543	0	1	0	1	0	1	0	1	0	1	0	1	0	1	0	1	0	1
GO:0019358	nicotinate nucleotide salvage	4	0	1	0	1	1	0.0900003	0	1	2	0.0245081	0	1	1	0.373898	0	1	0	1	0	1	0	1	0	1	0	1	0	1
GO:0003824	catalytic activity	1	0	1	0	1	0	1	0	1	0	1	0	1	0	1	0	1	0	1	0	1	1	0.0819672	0	1	0	1	0	1
GO:0004644	phosphoribosylglycinamide formyltransferase activity	1	1	0.0714409	0	1	0	1	0	1	0	1	0	1	0	1	0	1	0	1	0	1	0	1	0	1	0	1	0	1
GO:0046084	adenine biosynthetic process	1	1	0.0714409	0	1	0	1	0	1	0	1	0	1	0	1	0	1	0	1	0	1	0	1	0	1	0	1	0	1
GO:0019789	SUMO ligase activity	4	0	1	0	1	0	1	0	1	1	0.242157	0	1	0	1	1	0.454707	0	1	0	1	1	0.28978	1	0.698927	0	1	0	1
GO:0004671	protein-S-isoprenylcysteine O-methyltransferase activity	1	0	1	0	1	0	1	0	1	0	1	0	1	0	1	1	0.140638	0	1	0	1	0	1	0	1	0	1	0	1
GO:0007323	peptide pheromone maturation	8	0	1	0	1	0	1	0	1	0	1	0	1	0	1	3	0.0899315	0	1	0	1	2	0.135033	3	0.34444	0	1	0	1
GO:0015999	DNA-directed DNA polymerase activity	1	0	1	0	1	0	1	0	1	0	1	0	1	0	1	1	0.140638	0	1	0	1	0	1	0	1	0	1	0	1
GO:0019985	bypass DNA synthesis	1	0	1	0	1	0	1	0	1	0	1	0	1	0	1	1	0.140638	0	1	0	1	0	1	0	1	0	1	0	1
GO:0006075	1,3-beta-glucan biosynthetic process	4	0	1	0	1	1	0.0900003	0	1	1	0.242157	0	1	0	1	2	0.0975328	0	1	0	1	0	1	0	1	0	1	0	1
GO:0007232	osmosensory signaling pathway via Sho1 osmosensor	5	1	0.309776	0	1	0	1	0	1	0	1	0	1	0	1	2	0.147738	0	1	0	1	1	0.348035	1	0.777015	0	1	0	1
GO:0005034	osmosensor activity	4	0	1	0	1	0	1	0	1	0	1	0	1	0	1	3	0.00992544	0	1	0	1	1	0.28978	0	1	0	1	0	1
GO:0009074	aromatic amino acid family catabolic process	1	0	1	0	1	0	1	0	1	0	1	0	1	0	1	0	1	0	1	0	1	0	1	1	0.259189	0	1	0	1
GO:0004679	AMP-activated protein kinase activity	5	0	1	0	1	0	1	0	1	2	0.0390531	0	1	1	0.443093	0	1	0	1	0	1	0	1	2	0.386571	0	1	0	1
GO:0031588	AMP-activated protein kinase complex	5	0	1	0	1	0	1	0	1	2	0.0390531	0	1	1	0.443093	0	1	0	1	0	1	0	1	2	0.386571	0	1	0	1
GO:0046686	response to cadmium ion	4	0	1	0	1	0	1	0	1	0	1	0	1	0	1	0	1	0	1	3	0.000502831	0	1	1	0.698927	0	1	0	1
GO:0005881	cytoplasmic microtubule	13	0	1	0	1	0	1	1	0.279249	3	0.0515262	0	1	1	0.781952	2	0.564247	0	1	1	0.493352	0	1	5	0.22951	0	1	0	1
GO:0005868	cytoplasmic dynein complex	4	0	1	0	1	0	1	0	1	0	1	0	1	0	1	1	0.454707	0	1	0	1	0	1	3	0.0560461	0	1	0	1
GO:0051292	nuclear pore complex assembly	2	0	1	0	1	0	1	0	1	0	1	0	1	0	1	0	1	0	1	1	0.0992288	0	1	1	0.451232	0	1	0	1
GO:0035091	phosphoinositide binding	8	0	1	0	1	0	1	0	1	0	1	0	1	2	0.218393	1	0.70279	0	1	0	1	0	1	5	0.0316793	0	1	0	1
GO:0008143	poly(A) binding	5	0	1	2	0.00717183	0	1	0	1	0	1	0	1	0	1	0	1	0	1	0	1	0	1	3	0.113352	0	1	0	1
GO:0003880	C-terminal protein carboxyl methyltransferase activity	2	1	0.137789	0	1	0	1	0	1	0	1	0	1	1	0.2087	0	1	0	1	0	1	0	1	0	1	0	1	0	1
GO:0006481	C-terminal protein amino acid methylation	1	0	1	0	1	0	1	0	1	0	1	0	1	1	0.11044	0	1	0	1	0	1	0	1	0	1	0	1	0	1
GO:0006883	cellular sodium ion homeostasis	3	0	1	0	1	0	1	0	1	0	1	0	1	1	0.296121	0	1	0	1	0	1	0	1	1	0.593516	0	1	1	0.111556
GO:0008194	UDP-glycosyltransferase activity	5	0	1	0	1	0	1	0	1	0	1	0	1	0	1	1	0.531449	1	0.108856	0	1	0	1	2	0.386571	1	0.269741	0	1
GO:0000506	glycosylphosphatidylinositol-N-acetylglucosaminyltransferase (GPI-GnT) complex	6	0	1	0	1	0	1	0	1	0	1	0	1	0	1	1	0.597402	1	0.129172	0	1	0	1	3	0.184134	1	0.314263	0	1
GO:0003999	adenine phosphoribosyltransferase activity	2	1	0.137789	0	1	0	1	0	1	0	1	0	1	0	1	0	1	0	1	0	1	0	1	1	0.451232	0	1	0	1
GO:0007346	regulation of mitotic cell cycle	4	0	1	0	1	0	1	1	0.0957761	0	1	0	1	0	1	2	0.0975328	0	1	0	1	0	1	1	0.698927	0	1	0	1
GO:0006797	polyphosphate metabolic process	5	1	0.309776	0	1	0	1	0	1	0	1	0	1	1	0.443093	1	0.531449	0	1	1	0.229973	0	1	0	1	1	0.269741	0	1
GO:0000298	endopolyphosphatase activity	1	0	1	0	1	0	1	0	1	0	1	0	1	1	0.11044	0	1	0	1	0	1	0	1	0	1	0	1	0	1
GO:0051920	peroxiredoxin activity	2	0	1	0	1	0	1	0	1	0	1	0	1	1	0.2087	0	1	0	1	1	0.0992288	0	1	0	1	0	1	0	1
GO:0004385	guanylate kinase activity	1	0	1	1	0.02761	0	1	0	1	0	1	0	1	0	1	0	1	0	1	0	1	0	1	0	1	0	1	0	1
GO:0046037	GMP metabolic process	2	1	0.137789	1	0.0544623	0	1	0	1	0	1	0	1	0	1	0	1	0	1	0	1	0	1	0	1	0	1	0	1
GO:0015077	monovalent inorganic cation transmembrane transporter activity	1	0	1	0	1	0	1	0	1	0	1	0	1	0	1	0	1	0	1	0	1	0	1	1	0.259189	0	1	0	1
GO:0015672	monovalent inorganic cation transport	2	0	1	0	1	0	1	0	1	0	1	0	1	0	1	0	1	0	1	0	1	0	1	2	0.0671458	0	1	0	1
GO:0016197	endosome transport	1	0	1	0	1	0	1	0	1	0	1	0	1	0	1	0	1	0	1	0	1	0	1	1	0.259189	0	1	0	1
GO:0030004	cellular monovalent inorganic cation homeostasis	3	0	1	0	1	0	1	0	1	0	1	0	1	1	0.296121	1	0.365413	0	1	0	1	0	1	1	0.593516	0	1	0	1
GO:0000772	mating pheromone activity	4	0	1	0	1	0	1	0	1	0	1	0	1	0	1	0	1	1	0.088069	0	1	0	1	1	0.698927	2	0.0204511	0	1
GO:0018216	peptidyl-arginine methylation	1	1	0.0714409	0	1	0	1	0	1	0	1	0	1	0	1	0	1	0	1	0	1	0	1	0	1	0	1	0	1
GO:0000196	MAPKKK cascade during cell wall biogenesis	4	0	1	0	1	0	1	0	1	0	1	0	1	2	0.0627915	0	1	0	1	0	1	0	1	2	0.277283	0	1	0	1
GO:0006995	cellular response to nitrogen starvation	5	0	1	0	1	0	1	0	1	0	1	0	1	0	1	0	1	0	1	0	1	0	1	1	0.777015	0	1	4	1.05463e-05
GO:0007155	cell adhesion	3	0	1	0	1	0	1	0	1	1	0.187745	0	1	1	0.296121	0	1	0	1	0	1	0	1	1	0.593516	0	1	0	1
GO:0005641	nuclear envelope lumen	4	0	1	0	1	0	1	0	1	2	0.0245081	0	1	1	0.373898	0	1	0	1	0	1	0	1	1	0.698927	0	1	0	1
GO:0045722	positive regulation of gluconeogenesis	5	0	1	0	1	0	1	0	1	1	0.292933	1	0.0977816	0	1	0	1	0	1	0	1	0	1	3	0.113352	0	1	0	1
GO:0008134	transcription factor binding	4	0	1	0	1	0	1	0	1	1	0.242157	0	1	0	1	1	0.454707	0	1	0	1	0	1	2	0.277283	0	1	0	1
GO:0008686	3,4-dihydroxy-2-butanone-4-phosphate synthase activity	1	0	1	0	1	0	1	0	1	0	1	0	1	0	1	0	1	0	1	0	1	0	1	1	0.259189	0	1	0	1
GO:0008574	plus-end-directed microtubule motor activity	1	0	1	0	1	0	1	0	1	0	1	0	1	0	1	0	1	0	1	0	1	0	1	1	0.259189	0	1	0	1
GO:0010043	response to zinc ion	2	0	1	0	1	0	1	1	0.0490847	0	1	0	1	0	1	0	1	0	1	1	0.0992288	0	1	0	1	0	1	0	1
GO:0046872	metal ion binding	4	0	1	0	1	0	1	1	0.0957761	0	1	1	0.0790152	0	1	1	0.454707	0	1	1	0.188641	0	1	0	1	0	1	0	1
GO:0015798	myo-inositol transport	2	0	1	0	1	0	1	0	1	0	1	0	1	0	1	0	1	1	0.0450415	1	0.0992288	0	1	0	1	0	1	0	1
GO:0005365	myo-inositol transmembrane transporter activity	2	0	1	0	1	0	1	0	1	0	1	0	1	0	1	0	1	1	0.0450415	1	0.0992288	0	1	0	1	0	1	0	1
GO:0006556	S-adenosylmethionine biosynthetic process	2	1	0.137789	0	1	1	0.0460531	0	1	0	1	0	1	0	1	0	1	0	1	0	1	0	1	0	1	0	1	0	1
GO:0004478	methionine adenosyltransferase activity	2	1	0.137789	0	1	1	0.0460531	0	1	0	1	0	1	0	1	0	1	0	1	0	1	0	1	0	1	0	1	0	1
GO:0015978	carbon utilization by utilization of organic compounds	1	0	1	0	1	0	1	0	1	1	0.0669543	0	1	0	1	0	1	0	1	0	1	0	1	0	1	0	1	0	1
GO:0006878	cellular copper ion homeostasis	7	0	1	0	1	0	1	0	1	0	1	0	1	0	1	1	0.654082	0	1	2	0.0457636	2	0.106882	1	0.877707	1	0.356078	0	1
GO:0006417	regulation of translation	5	0	1	0	1	1	0.111214	0	1	0	1	0	1	0	1	1	0.531449	0	1	0	1	2	0.0567608	1	0.777015	0	1	0	1
GO:0017062	respiratory chain complex III assembly	1	0	1	0	1	0	1	0	1	0	1	0	1	0	1	0	1	0	1	1	0.050906	0	1	0	1	0	1	0	1
GO:0004081	bis(5'-nucleosyl)-tetraphosphatase (asymmetrical) activity	1	0	1	0	1	0	1	0	1	1	0.0669543	0	1	0	1	0	1	0	1	0	1	0	1	0	1	0	1	0	1
GO:0004594	pantothenate kinase activity	1	0	1	0	1	0	1	0	1	0	1	0	1	0	1	0	1	0	1	1	0.050906	0	1	0	1	0	1	0	1
GO:0008234	cysteine-type peptidase activity	7	0	1	0	1	0	1	0	1	0	1	0	1	1	0.559414	0	1	0	1	0	1	2	0.106882	1	0.877707	0	1	3	0.00177722
GO:0015891	siderophore transport	3	0	1	0	1	0	1	0	1	0	1	2	0.00121708	0	1	0	1	0	1	0	1	1	0.226332	0	1	0	1	0	1
GO:0015793	glycerol transport	4	0	1	0	1	0	1	0	1	0	1	0	1	1	0.373898	1	0.454707	0	1	0	1	1	0.28978	1	0.698927	0	1	0	1
GO:0015295	solute:hydrogen symporter activity	1	0	1	0	1	0	1	0	1	0	1	0	1	1	0.11044	0	1	0	1	0	1	0	1	0	1	0	1	0	1
GO:0019439	aromatic compound catabolic process	1	0	1	0	1	0	1	0	1	0	1	0	1	1	0.11044	0	1	0	1	0	1	0	1	0	1	0	1	0	1
GO:0045552	dihydrokaempferol 4-reductase activity	3	0	1	0	1	0	1	1	0.0727222	0	1	0	1	0	1	0	1	0	1	0	1	0	1	1	0.593516	1	0.171866	0	1
GO:0003678	DNA helicase activity	14	0	1	0	1	0	1	0	1	1	0.621426	0	1	0	1	1	0.880506	0	1	1	0.519201	1	0.698418	1	0.985089	1	0.585592	8	1.08256e-08
GO:0007021	tubulin complex assembly	5	0	1	0	1	0	1	0	1	0	1	0	1	0	1	3	0.0222247	0	1	0	1	1	0.348035	1	0.777015	0	1	0	1
GO:0016272	prefoldin complex	6	0	1	0	1	0	1	0	1	0	1	0	1	0	1	4	0.00460073	0	1	0	1	1	0.401521	1	0.83486	0	1	0	1
GO:0005462	UDP-N-acetylglucosamine transmembrane transporter activity	1	0	1	0	1	0	1	0	1	0	1	0	1	0	1	0	1	0	1	0	1	0	1	1	0.259189	0	1	0	1
GO:0015788	UDP-N-acetylglucosamine transport	1	0	1	0	1	0	1	0	1	0	1	0	1	0	1	0	1	0	1	0	1	0	1	1	0.259189	0	1	0	1
GO:0043132	NAD transport	2	0	1	0	1	0	1	0	1	0	1	0	1	0	1	0	1	0	1	0	1	0	1	2	0.0671458	0	1	0	1
GO:0051724	NAD transporter activity	2	0	1	0	1	0	1	0	1	0	1	0	1	0	1	0	1	0	1	0	1	0	1	2	0.0671458	0	1	0	1
GO:0006990	positive regulation of gene-specific transcription involved in unfolded protein response	2	0	1	0	1	0	1	1	0.0490847	0	1	0	1	0	1	0	1	0	1	1	0.0992288	0	1	0	1	0	1	0	1
GO:0003844	1,4-alpha-glucan branching enzyme activity	1	0	1	0	1	0	1	0	1	0	1	0	1	1	0.11044	0	1	0	1	0	1	0	1	0	1	0	1	0	1
GO:0005978	glycogen biosynthetic process	9	0	1	0	1	0	1	0	1	0	1	0	1	5	0.00139373	0	1	0	1	0	1	0	1	4	0.183155	0	1	0	1
GO:0031087	deadenylation-independent decapping of nuclear-transcribed mRNA	2	0	1	0	1	0	1	0	1	0	1	0	1	0	1	1	0.261519	0	1	0	1	1	0.157229	0	1	0	1	0	1
GO:0006749	glutathione metabolic process	8	0	1	0	1	0	1	0	1	0	1	1	0.151836	5	0.000681172	0	1	1	0.168435	1	0.341795	0	1	0	1	0	1	0	1
GO:0042719	mitochondrial intermembrane space protein transporter complex	4	0	1	0	1	0	1	1	0.0957761	2	0.0245081	0	1	0	1	0	1	0	1	0	1	0	1	1	0.698927	0	1	0	1
GO:0004590	orotidine-5'-phosphate decarboxylase activity	1	0	1	1	0.02761	0	1	0	1	0	1	0	1	0	1	0	1	0	1	0	1	0	1	0	1	0	1	0	1
GO:0000137	Golgi cis cisterna	5	0	1	0	1	1	0.111214	0	1	1	0.292933	0	1	0	1	2	0.147738	0	1	0	1	1	0.348035	0	1	0	1	0	1
GO:0033363	secretory granule organization	1	0	1	0	1	0	1	0	1	0	1	0	1	0	1	0	1	0	1	0	1	1	0.0819672	0	1	0	1	0	1
GO:0015078	hydrogen ion transmembrane transporter activity	1	0	1	0	1	0	1	0	1	0	1	0	1	0	1	0	1	0	1	1	0.050906	0	1	0	1	0	1	0	1
GO:0015992	proton transport	4	0	1	1	0.105976	0	1	0	1	0	1	0	1	2	0.0627915	0	1	0	1	1	0.188641	0	1	0	1	0	1	0	1
GO:0008614	pyridoxine metabolic process	8	0	1	0	1	2	0.0137581	0	1	0	1	0	1	0	1	0	1	0	1	1	0.341795	0	1	0	1	0	1	5	4.20433e-06
GO:0008478	pyridoxal kinase activity	1	0	1	0	1	1	0.0232959	0	1	0	1	0	1	0	1	0	1	0	1	0	1	0	1	0	1	0	1	0	1
GO:0000111	nucleotide-excision repair factor 2 complex	2	0	1	0	1	0	1	0	1	0	1	0	1	0	1	1	0.261519	0	1	0	1	0	1	1	0.451232	0	1	0	1
GO:0042177	negative regulation of protein catabolic process	1	0	1	0	1	0	1	0	1	0	1	0	1	0	1	1	0.140638	0	1	0	1	0	1	0	1	0	1	0	1
GO:0006118	electron transport	8	0	1	0	1	1	0.171955	1	0.182437	0	1	0	1	2	0.218393	0	1	1	0.168435	0	1	0	1	3	0.34444	0	1	0	1
GO:0042736	NADH kinase activity	3	0	1	0	1	0	1	0	1	0	1	1	0.0598618	1	0.296121	0	1	0	1	0	1	0	1	1	0.593516	0	1	0	1
GO:0003951	NAD+ kinase activity	2	0	1	0	1	0	1	0	1	0	1	0	1	1	0.2087	0	1	0	1	0	1	0	1	1	0.451232	0	1	0	1
GO:0006741	NADP biosynthetic process	3	0	1	0	1	0	1	0	1	0	1	1	0.0598618	1	0.296121	0	1	0	1	0	1	0	1	1	0.593516	0	1	0	1
GO:0004382	guanosine-diphosphatase activity	1	0	1	0	1	0	1	0	1	0	1	0	1	0	1	1	0.140638	0	1	0	1	0	1	0	1	0	1	0	1
GO:0045134	uridine-diphosphatase activity	1	0	1	0	1	0	1	0	1	0	1	0	1	0	1	1	0.140638	0	1	0	1	0	1	0	1	0	1	0	1
GO:0006545	glycine biosynthetic process	1	0	1	0	1	0	1	0	1	0	1	0	1	0	1	0	1	1	0.0227783	0	1	0	1	0	1	0	1	0	1
GO:0004793	threonine aldolase activity	1	0	1	0	1	0	1	0	1	0	1	0	1	0	1	0	1	1	0.0227783	0	1	0	1	0	1	0	1	0	1
GO:0008732	L-allo-threonine aldolase activity	1	0	1	0	1	0	1	0	1	0	1	0	1	0	1	0	1	1	0.0227783	0	1	0	1	0	1	0	1	0	1
GO:0016156	fumarate reductase (NADH) activity	2	0	1	0	1	0	1	0	1	0	1	0	1	0	1	0	1	0	1	1	0.0992288	0	1	1	0.451232	0	1	0	1
GO:0006515	misfolded or incompletely synthesized protein catabolic process	3	0	1	0	1	0	1	0	1	1	0.187745	0	1	0	1	0	1	0	1	0	1	0	1	2	0.166665	0	1	0	1
GO:0009303	rRNA transcription	3	2	0.0145527	0	1	0	1	0	1	0	1	0	1	0	1	0	1	0	1	0	1	0	1	1	0.593516	0	1	0	1
GO:0003887	DNA-directed DNA polymerase activity	4	3	0.00137158	0	1	0	1	0	1	0	1	0	1	0	1	1	0.454707	0	1	0	1	0	1	0	1	0	1	0	1
GO:0004610	phosphoacetylglucosamine mutase activity	1	0	1	0	1	0	1	0	1	0	1	0	1	0	1	1	0.140638	0	1	0	1	0	1	0	1	0	1	0	1
GO:0042720	mitochondrial inner membrane peptidase complex	3	0	1	0	1	0	1	0	1	0	1	0	1	0	1	0	1	0	1	1	0.145099	1	0.226332	1	0.593516	0	1	0	1
GO:0004252	serine-type endopeptidase activity	3	0	1	0	1	0	1	0	1	0	1	0	1	1	0.296121	1	0.365413	0	1	0	1	0	1	1	0.593516	0	1	0	1
GO:0015840	urea transport	2	0	1	0	1	1	0.0460531	0	1	0	1	0	1	0	1	1	0.261519	0	1	0	1	0	1	0	1	0	1	0	1
GO:0015824	proline transport	2	0	1	0	1	0	1	0	1	0	1	1	0.0403136	0	1	1	0.261519	0	1	0	1	0	1	0	1	0	1	0	1
GO:0015181	arginine transmembrane transporter activity	1	0	1	0	1	1	0.0232959	0	1	0	1	0	1	0	1	0	1	0	1	0	1	0	1	0	1	0	1	0	1
GO:0015344	siderophore-iron (ferrioxamine) uptake transmembrane transporter activity	1	0	1	1	0.02761	0	1	0	1	0	1	0	1	0	1	0	1	0	1	0	1	0	1	0	1	0	1	0	1
GO:0015892	siderophore-iron transport	5	0	1	1	0.130677	0	1	0	1	0	1	0	1	0	1	0	1	0	1	0	1	0	1	2	0.386571	2	0.0327226	0	1
GO:0004402	histone acetyltransferase activity	12	1	0.589481	0	1	0	1	0	1	0	1	1	0.218943	1	0.754818	3	0.23231	0	1	0	1	1	0.642022	5	0.176972	0	1	0	1
GO:0004476	mannose-6-phosphate isomerase activity	1	0	1	0	1	0	1	0	1	0	1	0	1	0	1	0	1	0	1	0	1	1	0.0819672	0	1	0	1	0	1
GO:0017110	nucleoside-diphosphatase activity	1	0	1	0	1	0	1	0	1	0	1	0	1	0	1	1	0.140638	0	1	0	1	0	1	0	1	0	1	0	1
GO:0007023	post-chaperonin tubulin folding pathway	5	0	1	0	1	0	1	1	0.118261	0	1	0	1	0	1	3	0.0222247	0	1	0	1	1	0.348035	0	1	0	1	0	1
GO:0007024	alpha-tubulin folding	2	0	1	0	1	0	1	0	1	0	1	0	1	0	1	2	0.0197583	0	1	0	1	0	1	0	1	0	1	0	1
GO:0043014	alpha-tubulin binding	2	0	1	0	1	0	1	0	1	0	1	0	1	0	1	2	0.0197583	0	1	0	1	0	1	0	1	0	1	0	1
GO:0000391	spliceosome disassembly	4	1	0.256632	0	1	0	1	0	1	0	1	0	1	0	1	0	1	0	1	0	1	1	0.28978	2	0.277283	0	1	0	1
GO:0000358	generation of catalytic spliceosome for second transesterification step	2	0	1	0	1	0	1	0	1	0	1	0	1	0	1	0	1	0	1	0	1	1	0.157229	1	0.451232	0	1	0	1
GO:0004729	protoporphyrinogen oxidase activity	1	0	1	0	1	0	1	0	1	0	1	0	1	1	0.11044	0	1	0	1	0	1	0	1	0	1	0	1	0	1
GO:0006499	N-terminal protein myristoylation	4	0	1	0	1	0	1	0	1	0	1	1	0.0790152	2	0.0627915	0	1	0	1	0	1	1	0.28978	0	1	0	1	0	1
GO:0007019	microtubule depolymerization	2	0	1	0	1	0	1	0	1	1	0.129436	0	1	0	1	0	1	0	1	0	1	0	1	1	0.451232	0	1	0	1
GO:0007026	negative regulation of microtubule depolymerization	3	0	1	0	1	0	1	0	1	1	0.187745	0	1	0	1	0	1	0	1	0	1	0	1	2	0.166665	0	1	0	1
GO:0045041	protein import into mitochondrial intermembrane space	6	0	1	0	1	0	1	0	1	4	0.000266457	0	1	1	0.504651	0	1	0	1	0	1	0	1	1	0.83486	0	1	0	1
GO:0008237	metallopeptidase activity	4	0	1	0	1	0	1	0	1	2	0.0245081	0	1	0	1	0	1	0	1	0	1	1	0.28978	1	0.698927	0	1	0	1
GO:0005745	m-AAA complex	2	0	1	0	1	0	1	0	1	2	0.00447209	0	1	0	1	0	1	0	1	0	1	0	1	0	1	0	1	0	1
GO:0006465	signal peptide processing	7	0	1	0	1	0	1	0	1	3	0.0085092	0	1	0	1	1	0.654082	0	1	0	1	1	0.450628	2	0.57778	0	1	0	1
GO:0031262	Ndc80 complex	4	0	1	0	1	0	1	0	1	1	0.242157	0	1	0	1	1	0.454707	0	1	0	1	0	1	2	0.277283	0	1	0	1
GO:0004629	phospholipase C activity	1	0	1	0	1	0	1	0	1	0	1	0	1	0	1	0	1	0	1	0	1	0	1	1	0.259189	0	1	0	1
GO:0030149	sphingolipid catabolic process	1	0	1	0	1	0	1	0	1	0	1	0	1	0	1	0	1	0	1	0	1	0	1	1	0.259189	0	1	0	1
GO:0046513	ceramide biosynthetic process	4	0	1	0	1	0	1	0	1	0	1	0	1	0	1	0	1	0	1	0	1	0	1	4	0.00449966	0	1	0	1
GO:0007189	activation of adenylate cyclase activity by G-protein signaling pathway	2	1	0.137789	0	1	0	1	0	1	0	1	0	1	0	1	0	1	0	1	0	1	0	1	1	0.451232	0	1	0	1
GO:0004735	pyrroline-5-carboxylate reductase activity	1	0	1	0	1	0	1	0	1	0	1	0	1	0	1	0	1	0	1	1	0.050906	0	1	0	1	0	1	0	1
GO:0005850	eukaryotic translation initiation factor 2 complex	3	0	1	1	0.0805777	0	1	0	1	0	1	0	1	0	1	2	0.0537291	0	1	0	1	0	1	0	1	0	1	0	1
GO:0043614	multi-eIF complex	8	4	0.00142596	1	0.200784	0	1	0	1	0	1	0	1	0	1	3	0.0899315	0	1	0	1	0	1	0	1	0	1	0	1
GO:0003882	CDP-diacylglycerol-serine O-phosphatidyltransferase activity	1	0	1	0	1	0	1	0	1	0	1	0	1	0	1	0	1	0	1	0	1	0	1	1	0.259189	0	1	0	1
GO:0006659	phosphatidylserine biosynthetic process	1	0	1	0	1	0	1	0	1	0	1	0	1	0	1	0	1	0	1	0	1	0	1	1	0.259189	0	1	0	1
GO:0006352	transcription initiation	1	0	1	0	1	0	1	0	1	0	1	0	1	0	1	0	1	0	1	0	1	0	1	0	1	1	0.0609146	0	1
GO:0005678	chromatin assembly complex	3	0	1	0	1	0	1	1	0.0727222	1	0.187745	0	1	0	1	0	1	0	1	0	1	1	0.226332	0	1	0	1	0	1
GO:0043631	RNA polyadenylation	2	0	1	0	1	0	1	0	1	0	1	0	1	0	1	1	0.261519	0	1	0	1	1	0.157229	0	1	0	1	0	1
GO:0042624	ATPase activity, uncoupled	1	1	0.0714409	0	1	0	1	0	1	0	1	0	1	0	1	0	1	0	1	0	1	0	1	0	1	0	1	0	1
GO:0006808	regulation of nitrogen utilization	8	0	1	0	1	3	0.000635599	0	1	0	1	1	0.151836	1	0.608131	2	0.313124	0	1	1	0.341795	0	1	0	1	0	1	0	1
GO:0000014	single-stranded DNA specific endodeoxyribonuclease activity	6	1	0.359129	0	1	0	1	0	1	0	1	0	1	1	0.504651	0	1	1	0.129172	0	1	0	1	3	0.184134	0	1	0	1
GO:0008113	peptide-methionine-(S)-S-oxide reductase activity	1	0	1	0	1	0	1	0	1	0	1	0	1	0	1	0	1	0	1	1	0.050906	0	1	0	1	0	1	0	1
GO:0016259	selenocysteine metabolic process	1	0	1	1	0.02761	0	1	0	1	0	1	0	1	0	1	0	1	0	1	0	1	0	1	0	1	0	1	0	1
GO:0004013	adenosylhomocysteinase activity	1	0	1	1	0.02761	0	1	0	1	0	1	0	1	0	1	0	1	0	1	0	1	0	1	0	1	0	1	0	1
GO:0006696	ergosterol biosynthetic process	25	0	1	0	1	0	1	0	1	4	0.0820287	0	1	6	0.0503383	0	1	3	0.0184241	0	1	0	1	12	0.0142197	0	1	0	1
GO:0030188	chaperone regulator activity	7	0	1	0	1	2	0.0104775	0	1	1	0.384529	1	0.134184	0	1	2	0.257326	0	1	0	1	0	1	1	0.877707	0	1	0	1
GO:0035064	methylated histone residue binding	9	0	1	0	1	0	1	0	1	0	1	0	1	0	1	1	0.744647	0	1	0	1	1	0.537105	7	0.0016794	0	1	0	1
GO:0004072	aspartate kinase activity	1	0	1	0	1	0	1	0	1	0	1	0	1	0	1	0	1	0	1	1	0.050906	0	1	0	1	0	1	0	1
GO:0003879	ATP phosphoribosyltransferase activity	1	0	1	0	1	1	0.0232959	0	1	0	1	0	1	0	1	0	1	0	1	0	1	0	1	0	1	0	1	0	1
GO:0015205	nucleobase transmembrane transporter activity	3	0	1	0	1	0	1	0	1	0	1	0	1	0	1	2	0.0537291	0	1	0	1	0	1	0	1	1	0.171866	0	1
GO:0006863	purine transport	1	0	1	0	1	0	1	0	1	0	1	0	1	0	1	1	0.140638	0	1	0	1	0	1	0	1	0	1	0	1
GO:0015861	cytidine transport	1	0	1	0	1	0	1	0	1	0	1	0	1	0	1	1	0.140638	0	1	0	1	0	1	0	1	0	1	0	1
GO:0015212	cytidine transmembrane transporter activity	1	0	1	0	1	0	1	0	1	0	1	0	1	0	1	1	0.140638	0	1	0	1	0	1	0	1	0	1	0	1
GO:0015856	cytosine transport	1	0	1	0	1	0	1	0	1	0	1	0	1	0	1	1	0.140638	0	1	0	1	0	1	0	1	0	1	0	1
GO:0005979	regulation of glycogen biosynthetic process	6	0	1	0	1	0	1	0	1	0	1	0	1	2	0.135303	0	1	0	1	0	1	1	0.401521	3	0.184134	0	1	0	1
GO:0005981	regulation of glycogen catabolic process	4	0	1	0	1	0	1	0	1	0	1	0	1	1	0.373898	0	1	0	1	0	1	0	1	3	0.0560461	0	1	0	1
GO:0004312	fatty-acid synthase activity	1	0	1	0	1	0	1	0	1	0	1	0	1	0	1	1	0.140638	0	1	0	1	0	1	0	1	0	1	0	1
GO:0000121	glycerol-1-phosphatase activity	2	0	1	0	1	0	1	0	1	0	1	0	1	0	1	0	1	2	0.000515007	0	1	0	1	0	1	0	1	0	1
GO:0006114	glycerol biosynthetic process	3	0	1	0	1	0	1	0	1	0	1	0	1	1	0.296121	0	1	2	0.00152191	0	1	0	1	0	1	0	1	0	1
GO:0022618	ribonucleoprotein complex assembly	1	0	1	0	1	0	1	0	1	0	1	0	1	0	1	0	1	0	1	0	1	0	1	1	0.259189	0	1	0	1
GO:0006351	transcription, DNA-dependent	2	0	1	0	1	0	1	0	1	0	1	0	1	0	1	1	0.261519	0	1	0	1	0	1	1	0.451232	0	1	0	1
GO:0004451	isocitrate lyase activity	1	0	1	0	1	0	1	1	0.024849	0	1	0	1	0	1	0	1	0	1	0	1	0	1	0	1	0	1	0	1
GO:0003942	N-acetyl-gamma-glutamyl-phosphate reductase activity	1	0	1	0	1	0	1	0	1	0	1	1	0.0203624	0	1	0	1	0	1	0	1	0	1	0	1	0	1	0	1
GO:0003991	acetylglutamate kinase activity	1	0	1	0	1	0	1	0	1	0	1	1	0.0203624	0	1	0	1	0	1	0	1	0	1	0	1	0	1	0	1
GO:0006592	ornithine biosynthetic process	4	0	1	0	1	1	0.0900003	0	1	0	1	3	3.2444e-05	0	1	0	1	0	1	0	1	0	1	0	1	0	1	0	1
GO:0006526	arginine biosynthetic process	10	0	1	0	1	1	0.210141	0	1	0	1	6	1.23364e-08	0	1	0	1	0	1	3	0.0119953	0	1	0	1	0	1	0	1
GO:0004748	ribonucleoside-diphosphate reductase activity	4	0	1	0	1	0	1	1	0.0957761	0	1	0	1	0	1	1	0.454707	0	1	0	1	1	0.28978	1	0.698927	0	1	0	1
GO:0005971	ribonucleoside-diphosphate reductase complex	4	0	1	0	1	0	1	1	0.0957761	0	1	0	1	0	1	1	0.454707	0	1	0	1	1	0.28978	1	0.698927	0	1	0	1
GO:0031310	intrinsic to vacuolar membrane	2	0	1	0	1	0	1	0	1	0	1	0	1	0	1	2	0.0197583	0	1	0	1	0	1	0	1	0	1	0	1
GO:0033254	vacuolar transporter chaperone complex	4	0	1	0	1	0	1	0	1	0	1	0	1	0	1	2	0.0975328	0	1	0	1	1	0.28978	1	0.698927	0	1	0	1
GO:0019413	acetate biosynthetic process	2	0	1	0	1	1	0.0460531	0	1	0	1	0	1	0	1	0	1	0	1	1	0.0992288	0	1	0	1	0	1	0	1
GO:0004030	aldehyde dehydrogenase [NAD(P)+] activity	3	0	1	0	1	1	0.0682839	0	1	0	1	0	1	1	0.296121	0	1	0	1	1	0.145099	0	1	0	1	0	1	0	1
GO:0008451	X-Pro aminopeptidase activity	2	0	1	0	1	0	1	1	0.0490847	0	1	0	1	0	1	0	1	0	1	0	1	1	0.157229	0	1	0	1	0	1
GO:0004617	phosphoglycerate dehydrogenase activity	2	2	0.00509235	0	1	0	1	0	1	0	1	0	1	0	1	0	1	0	1	0	1	0	1	0	1	0	1	0	1
GO:0004827	proline-tRNA ligase activity	2	0	1	0	1	1	0.0460531	0	1	1	0.129436	0	1	0	1	0	1	0	1	0	1	0	1	0	1	0	1	0	1
GO:0009826	unidimensional cell growth	2	0	1	0	1	0	1	0	1	0	1	0	1	1	0.2087	0	1	0	1	0	1	1	0.157229	0	1	0	1	0	1
GO:0004049	anthranilate synthase activity	2	0	1	0	1	0	1	0	1	0	1	0	1	0	1	0	1	0	1	2	0.00258308	0	1	0	1	0	1	0	1
GO:0005950	anthranilate synthase complex	2	0	1	0	1	0	1	0	1	0	1	0	1	0	1	0	1	0	1	2	0.00258308	0	1	0	1	0	1	0	1
GO:0003871	5-methyltetrahydropteroyltriglutamate-homocysteine S-methyltransferase activity	1	0	1	1	0.02761	0	1	0	1	0	1	0	1	0	1	0	1	0	1	0	1	0	1	0	1	0	1	0	1
GO:0009086	methionine biosynthetic process	6	4	0.00034311	1	0.1547	0	1	0	1	0	1	0	1	0	1	0	1	0	1	1	0.269206	0	1	0	1	0	1	0	1
GO:0030950	establishment or maintenance of actin cytoskeleton polarity	9	0	1	0	1	0	1	0	1	0	1	0	1	1	0.651469	4	0.0272201	0	1	0	1	1	0.537105	3	0.425083	0	1	0	1
GO:0001558	regulation of cell growth	11	0	1	0	1	0	1	0	1	1	0.533732	0	1	1	0.724314	4	0.0566365	0	1	0	1	2	0.22623	3	0.57305	0	1	0	1
GO:0031932	TORC2 complex	8	0	1	0	1	0	1	0	1	0	1	0	1	1	0.608131	3	0.0899315	0	1	0	1	1	0.495713	3	0.34444	0	1	0	1
GO:0000709	meiotic joint molecule formation	2	0	1	0	1	0	1	0	1	0	1	0	1	0	1	0	1	0	1	0	1	1	0.157229	0	1	1	0.118128	0	1
GO:0000150	recombinase activity	2	0	1	0	1	0	1	0	1	0	1	0	1	0	1	0	1	0	1	0	1	1	0.157229	1	0.451232	0	1	0	1
GO:0042148	strand invasion	1	0	1	0	1	0	1	0	1	0	1	0	1	0	1	0	1	0	1	0	1	1	0.0819672	0	1	0	1	0	1
GO:0006031	chitin biosynthetic process	2	0	1	0	1	0	1	1	0.0490847	0	1	0	1	0	1	0	1	0	1	0	1	0	1	0	1	1	0.118128	0	1
GO:0005313	L-glutamate transmembrane transporter activity	2	0	1	0	1	0	1	0	1	1	0.129436	0	1	0	1	0	1	0	1	0	1	0	1	1	0.451232	0	1	0	1
GO:0015183	L-aspartate transmembrane transporter activity	2	0	1	0	1	0	1	0	1	1	0.129436	0	1	0	1	0	1	0	1	0	1	0	1	1	0.451232	0	1	0	1
GO:0032974	amino acid export from vacuole	3	0	1	0	1	0	1	0	1	0	1	0	1	0	1	0	1	0	1	0	1	0	1	3	0.0173863	0	1	0	1
GO:0033149	FFAT motif binding	1	0	1	0	1	0	1	0	1	0	1	0	1	0	1	0	1	0	1	0	1	0	1	1	0.259189	0	1	0	1
GO:0031965	nuclear membrane	2	0	1	0	1	0	1	0	1	0	1	0	1	0	1	1	0.261519	0	1	0	1	0	1	1	0.451232	0	1	0	1
GO:0042992	negative regulation of transcription factor import into nucleus	1	0	1	0	1	0	1	0	1	0	1	0	1	0	1	0	1	0	1	0	1	0	1	1	0.259189	0	1	0	1
GO:0032377	regulation of intracellular lipid transport	1	0	1	0	1	0	1	0	1	0	1	0	1	0	1	0	1	0	1	0	1	0	1	1	0.259189	0	1	0	1
GO:0048205	COPI coating of Golgi vesicle	1	0	1	0	1	0	1	0	1	0	1	0	1	0	1	1	0.140638	0	1	0	1	0	1	0	1	0	1	0	1
GO:0010008	endosome membrane	4	0	1	0	1	0	1	0	1	0	1	0	1	0	1	0	1	0	1	0	1	2	0.0359875	2	0.277283	0	1	0	1
GO:0010142	farnesyl diphosphate biosynthetic process, mevalonate pathway	1	0	1	0	1	0	1	0	1	0	1	0	1	0	1	0	1	0	1	0	1	0	1	1	0.259189	0	1	0	1
GO:0030687	preribosome, large subunit precursor	6	5	1.02744e-05	0	1	0	1	0	1	0	1	0	1	0	1	0	1	0	1	0	1	1	0.401521	0	1	0	1	0	1
GO:0030532	small nuclear ribonucleoprotein complex	3	2	0.0145527	0	1	0	1	0	1	0	1	0	1	0	1	1	0.365413	0	1	0	1	0	1	0	1	0	1	0	1
GO:0000163	protein serine/threonine phosphatase activity	1	0	1	0	1	0	1	0	1	0	1	0	1	0	1	0	1	0	1	0	1	1	0.0819672	0	1	0	1	0	1
GO:0006873	cellular ion homeostasis	14	0	1	0	1	0	1	0	1	0	1	0	1	1	0.806088	6	0.00833095	0	1	0	1	3	0.101168	4	0.510918	0	1	0	1
GO:0005093	Rab GDP-dissociation inhibitor activity	1	0	1	0	1	0	1	0	1	0	1	0	1	0	1	0	1	0	1	0	1	0	1	1	0.259189	0	1	0	1
GO:0006784	heme a biosynthetic process	3	0	1	0	1	0	1	0	1	2	0.0128203	0	1	1	0.296121	0	1	0	1	0	1	0	1	0	1	0	1	0	1
GO:0016653	oxidoreductase activity, acting on NADH or NADPH, heme protein as acceptor	2	0	1	0	1	0	1	0	1	1	0.129436	0	1	1	0.2087	0	1	0	1	0	1	0	1	0	1	0	1	0	1
GO:0003905	alkylbase DNA N-glycosylase activity	1	0	1	0	1	0	1	0	1	0	1	0	1	0	1	0	1	0	1	0	1	0	1	1	0.259189	0	1	0	1
GO:0033215	iron assimilation by reduction and transport	2	0	1	0	1	0	1	0	1	1	0.129436	0	1	0	1	0	1	1	0.0450415	0	1	0	1	0	1	0	1	0	1
GO:0033573	high affinity iron permease complex	2	0	1	0	1	0	1	0	1	1	0.129436	0	1	0	1	0	1	1	0.0450415	0	1	0	1	0	1	0	1	0	1
GO:0000126	transcription factor TFIIIB complex	3	0	1	0	1	0	1	0	1	0	1	0	1	1	0.296121	1	0.365413	0	1	0	1	1	0.226332	0	1	0	1	0	1
GO:0000133	polarisome	5	0	1	0	1	1	0.111214	0	1	0	1	0	1	0	1	2	0.147738	0	1	0	1	1	0.348035	1	0.777015	0	1	0	1
GO:0005519	cytoskeletal regulatory protein binding	5	0	1	0	1	1	0.111214	0	1	0	1	0	1	0	1	2	0.147738	0	1	0	1	1	0.348035	1	0.777015	0	1	0	1
GO:0031384	regulation of initiation of mating projection growth	4	0	1	0	1	1	0.0900003	0	1	0	1	0	1	0	1	1	0.454707	1	0.088069	0	1	0	1	1	0.698927	0	1	0	1
GO:0032977	membrane insertase activity	2	0	1	0	1	0	1	0	1	1	0.129436	0	1	0	1	0	1	0	1	0	1	1	0.157229	0	1	0	1	0	1
GO:0017119	Golgi transport complex	8	0	1	0	1	0	1	0	1	0	1	0	1	0	1	3	0.0899315	0	1	0	1	2	0.135033	3	0.34444	0	1	0	1
GO:0000301	retrograde transport, vesicle recycling within Golgi	4	0	1	0	1	0	1	0	1	0	1	0	1	0	1	1	0.454707	0	1	0	1	1	0.28978	2	0.277283	0	1	0	1
GO:0000217	DNA secondary structure binding	3	0	1	0	1	0	1	1	0.0727222	0	1	0	1	0	1	0	1	0	1	0	1	1	0.226332	1	0.593516	0	1	0	1
GO:0004810	tRNA adenylyltransferase activity	1	0	1	0	1	0	1	0	1	0	1	0	1	0	1	0	1	1	0.0227783	0	1	0	1	0	1	0	1	0	1
GO:0032454	histone demethylase activity (H3-K9 specific)	1	0	1	0	1	0	1	0	1	0	1	0	1	0	1	0	1	1	0.0227783	0	1	0	1	0	1	0	1	0	1
GO:0032453	histone demethylase activity (H3-K4 specific)	2	0	1	0	1	0	1	0	1	0	1	0	1	0	1	1	0.261519	1	0.0450415	0	1	0	1	0	1	0	1	0	1
GO:0046899	nucleoside triphosphate adenylate kinase activity	1	0	1	0	1	0	1	1	0.024849	0	1	0	1	0	1	0	1	0	1	0	1	0	1	0	1	0	1	0	1
GO:0043141	ATP-dependent 5'-3' DNA helicase activity	3	0	1	0	1	0	1	0	1	0	1	0	1	0	1	3	0.00277292	0	1	0	1	0	1	0	1	0	1	0	1
GO:0000019	regulation of mitotic recombination	5	0	1	0	1	0	1	0	1	0	1	0	1	0	1	2	0.147738	0	1	0	1	2	0.0567608	1	0.777015	0	1	0	1
GO:0000337	regulation of transposition, DNA-mediated	2	0	1	0	1	0	1	0	1	0	1	0	1	0	1	1	0.261519	0	1	0	1	1	0.157229	0	1	0	1	0	1
GO:0033683	nucleotide-excision repair, DNA incision	2	0	1	0	1	0	1	0	1	0	1	0	1	0	1	1	0.261519	0	1	0	1	1	0.157229	0	1	0	1	0	1
GO:0000396	spliceosome conformational change to release U4 (or U4atac) and U1 (or U11)	2	0	1	0	1	0	1	0	1	0	1	0	1	0	1	0	1	0	1	0	1	1	0.157229	1	0.451232	0	1	0	1
GO:0046547	trans-aconitate 3-methyltransferase activity	1	0	1	0	1	0	1	0	1	0	1	1	0.0203624	0	1	0	1	0	1	0	1	0	1	0	1	0	1	0	1
GO:0006449	regulation of translational termination	3	0	1	0	1	0	1	0	1	0	1	0	1	0	1	1	0.365413	0	1	1	0.145099	0	1	1	0.593516	0	1	0	1
GO:0009396	folic acid and derivative biosynthetic process	4	1	0.256632	0	1	0	1	0	1	0	1	0	1	0	1	1	0.454707	0	1	1	0.188641	0	1	1	0.698927	0	1	0	1
GO:0030272	5-formyltetrahydrofolate cyclo-ligase activity	1	0	1	0	1	0	1	0	1	0	1	0	1	0	1	0	1	0	1	0	1	0	1	1	0.259189	0	1	0	1
GO:0031321	ascospore-type prospore formation	4	0	1	0	1	0	1	0	1	0	1	0	1	1	0.373898	0	1	1	0.088069	0	1	0	1	2	0.277283	0	1	0	1
GO:0007107	membrane addition at site of cytokinesis	2	0	1	0	1	0	1	0	1	0	1	0	1	0	1	0	1	0	1	0	1	1	0.157229	1	0.451232	0	1	0	1
GO:0008538	proteasome activator activity	1	0	1	0	1	0	1	0	1	0	1	0	1	1	0.11044	0	1	0	1	0	1	0	1	0	1	0	1	0	1
GO:0030163	protein catabolic process	11	1	0.557832	0	1	0	1	0	1	0	1	0	1	4	0.0257835	1	0.811523	0	1	0	1	1	0.609994	3	0.57305	1	0.499403	0	1
GO:0005839	proteasome core complex	1	0	1	0	1	0	1	0	1	0	1	0	1	1	0.11044	0	1	0	1	0	1	0	1	0	1	0	1	0	1
GO:0003680	AT DNA binding	3	1	0.199408	0	1	0	1	1	0.0727222	0	1	0	1	0	1	0	1	0	1	0	1	0	1	1	0.593516	0	1	0	1
GO:0043224	nuclear SCF ubiquitin ligase complex	2	0	1	0	1	0	1	0	1	0	1	0	1	0	1	1	0.261519	0	1	1	0.0992288	0	1	0	1	0	1	0	1
GO:0016363	nuclear matrix	2	1	0.137789	0	1	0	1	0	1	0	1	0	1	0	1	1	0.261519	0	1	0	1	0	1	0	1	0	1	0	1
GO:0005354	galactose transmembrane transporter activity	6	0	1	0	1	0	1	0	1	0	1	0	1	0	1	0	1	0	1	1	0.269206	0	1	0	1	5	4.6541e-06	0	1
GO:0004343	glucosamine 6-phosphate N-acetyltransferase activity	1	0	1	0	1	0	1	0	1	0	1	0	1	0	1	1	0.140638	0	1	0	1	0	1	0	1	0	1	0	1
GO:0006574	valine catabolic process	1	0	1	0	1	0	1	1	0.024849	0	1	0	1	0	1	0	1	0	1	0	1	0	1	0	1	0	1	0	1
GO:0006564	L-serine biosynthetic process	2	0	1	0	1	1	0.0460531	1	0.0490847	0	1	0	1	0	1	0	1	0	1	0	1	0	1	0	1	0	1	0	1
GO:0006086	acetyl-CoA biosynthetic process from pyruvate	2	0	1	0	1	0	1	1	0.0490847	0	1	0	1	1	0.2087	0	1	0	1	0	1	0	1	0	1	0	1	0	1
GO:0004148	dihydrolipoyl dehydrogenase activity	1	0	1	0	1	0	1	1	0.024849	0	1	0	1	0	1	0	1	0	1	0	1	0	1	0	1	0	1	0	1
GO:0006550	isoleucine catabolic process	1	0	1	0	1	0	1	1	0.024849	0	1	0	1	0	1	0	1	0	1	0	1	0	1	0	1	0	1	0	1
GO:0004591	oxoglutarate dehydrogenase (succinyl-transferring) activity	2	0	1	0	1	0	1	1	0.0490847	1	0.129436	0	1	0	1	0	1	0	1	0	1	0	1	0	1	0	1	0	1
GO:0004826	phenylalanine-tRNA ligase activity	3	2	0.0145527	0	1	0	1	0	1	1	0.187745	0	1	0	1	0	1	0	1	0	1	0	1	0	1	0	1	0	1
GO:0006432	phenylalanyl-tRNA aminoacylation	3	2	0.0145527	0	1	0	1	0	1	1	0.187745	0	1	0	1	0	1	0	1	0	1	0	1	0	1	0	1	0	1
GO:0009328	phenylalanine-tRNA ligase complex	2	2	0.00509235	0	1	0	1	0	1	0	1	0	1	0	1	0	1	0	1	0	1	0	1	0	1	0	1	0	1
GO:0032777	Piccolo NuA4 histone acetyltransferase complex	3	0	1	0	1	0	1	0	1	0	1	0	1	0	1	0	1	0	1	0	1	1	0.226332	2	0.166665	0	1	0	1
GO:0043166	H4/H2 histone acetyltransferase activity	4	0	1	0	1	0	1	0	1	0	1	0	1	0	1	0	1	0	1	0	1	1	0.28978	2	0.277283	1	0.222337	0	1
GO:0006505	GPI anchor metabolic process	1	0	1	0	1	0	1	0	1	0	1	0	1	0	1	1	0.140638	0	1	0	1	0	1	0	1	0	1	0	1
GO:0004091	carboxylesterase activity	3	0	1	0	1	0	1	0	1	0	1	0	1	1	0.296121	1	0.365413	0	1	0	1	0	1	1	0.593516	0	1	0	1
GO:0004934	mating-type alpha-factor pheromone receptor activity	1	0	1	0	1	0	1	0	1	0	1	0	1	0	1	0	1	0	1	0	1	0	1	1	0.259189	0	1	0	1
GO:0030031	cell projection assembly	1	0	1	0	1	0	1	0	1	0	1	0	1	0	1	0	1	0	1	0	1	0	1	1	0.259189	0	1	0	1
GO:0051260	protein homooligomerization	2	0	1	0	1	0	1	0	1	1	0.129436	0	1	0	1	0	1	0	1	0	1	0	1	1	0.451232	0	1	0	1
GO:0030014	CCR4-NOT complex	5	0	1	0	1	1	0.111214	1	0.118261	0	1	0	1	0	1	0	1	0	1	1	0.229973	1	0.348035	1	0.777015	0	1	0	1
GO:0008453	alanine-glyoxylate transaminase activity	1	0	1	0	1	0	1	0	1	1	0.0669543	0	1	0	1	0	1	0	1	0	1	0	1	0	1	0	1	0	1
GO:0019265	glycine biosynthetic process, by transamination of glyoxylate	1	0	1	0	1	0	1	0	1	1	0.0669543	0	1	0	1	0	1	0	1	0	1	0	1	0	1	0	1	0	1
GO:0001324	age-dependent response to oxidative stress during chronological cell aging	5	0	1	0	1	0	1	0	1	0	1	0	1	2	0.0971201	1	0.531449	0	1	0	1	0	1	2	0.386571	0	1	0	1
GO:0006390	transcription from mitochondrial promoter	3	0	1	0	1	0	1	0	1	2	0.0128203	0	1	1	0.296121	0	1	0	1	0	1	0	1	0	1	0	1	0	1
GO:0005827	polar microtubule	3	0	1	0	1	0	1	1	0.0727222	2	0.0128203	0	1	0	1	0	1	0	1	0	1	0	1	0	1	0	1	0	1
GO:0005880	nuclear microtubule	6	1	0.359129	0	1	0	1	1	0.14019	2	0.0560222	0	1	0	1	0	1	0	1	0	1	1	0.401521	1	0.83486	0	1	0	1
GO:0000743	nuclear migration during conjugation with cellular fusion	4	0	1	0	1	0	1	1	0.0957761	2	0.0245081	0	1	0	1	0	1	0	1	1	0.188641	0	1	0	1	0	1	0	1
GO:0045298	tubulin complex	3	0	1	0	1	0	1	1	0.0727222	2	0.0128203	0	1	0	1	0	1	0	1	0	1	0	1	0	1	0	1	0	1
GO:0005884	actin filament	5	0	1	1	0.130677	0	1	0	1	0	1	0	1	0	1	1	0.531449	0	1	0	1	0	1	3	0.113352	0	1	0	1
GO:0030050	vesicle transport along actin filament	2	0	1	1	0.0544623	0	1	0	1	0	1	0	1	0	1	0	1	0	1	0	1	1	0.157229	0	1	0	1	0	1
GO:0000132	establishment of mitotic spindle orientation	10	0	1	1	0.24437	0	1	0	1	1	0.500211	0	1	0	1	3	0.155944	0	1	0	1	1	0.575106	4	0.245832	0	1	0	1
GO:0006826	iron ion transport	6	0	1	0	1	0	1	0	1	2	0.0560222	0	1	0	1	0	1	0	1	1	0.269206	1	0.401521	1	0.83486	1	0.314263	0	1
GO:0004322	ferroxidase activity	2	0	1	0	1	0	1	0	1	2	0.00447209	0	1	0	1	0	1	0	1	0	1	0	1	0	1	0	1	0	1
GO:0004615	phosphomannomutase activity	1	0	1	0	1	0	1	0	1	0	1	0	1	0	1	0	1	0	1	0	1	1	0.0819672	0	1	0	1	0	1
GO:0015082	di-, tri-valent inorganic cation transmembrane transporter activity	6	0	1	0	1	0	1	0	1	1	0.340315	0	1	0	1	1	0.597402	1	0.129172	1	0.269206	0	1	2	0.48779	0	1	0	1
GO:0015674	di-, tri-valent inorganic cation transport	2	0	1	0	1	0	1	0	1	0	1	0	1	0	1	1	0.261519	0	1	0	1	0	1	1	0.451232	0	1	0	1
GO:0015693	magnesium ion transport	3	0	1	0	1	0	1	0	1	0	1	0	1	0	1	1	0.365413	0	1	0	1	0	1	2	0.166665	0	1	0	1
GO:0004371	glycerone kinase activity	2	0	1	0	1	0	1	0	1	0	1	0	1	0	1	0	1	0	1	0	1	0	1	1	0.451232	1	0.118128	0	1
GO:0019563	glycerol catabolic process	3	0	1	0	1	0	1	0	1	0	1	0	1	0	1	0	1	0	1	0	1	0	1	2	0.166665	1	0.171866	0	1
GO:0006833	water transport	3	0	1	0	1	0	1	0	1	0	1	0	1	1	0.296121	0	1	1	0.0668013	0	1	0	1	0	1	1	0.171866	0	1
GO:0015250	water channel activity	3	0	1	0	1	0	1	0	1	0	1	0	1	1	0.296121	0	1	1	0.0668013	0	1	0	1	0	1	1	0.171866	0	1
GO:0015168	glycerol transmembrane transporter activity	2	0	1	0	1	0	1	0	1	0	1	0	1	1	0.2087	0	1	0	1	0	1	1	0.157229	0	1	0	1	0	1
GO:0004864	phosphoprotein phosphatase inhibitor activity	3	0	1	0	1	0	1	0	1	0	1	0	1	2	0.0338573	1	0.365413	0	1	0	1	0	1	0	1	0	1	0	1
GO:0006448	regulation of translational elongation	2	0	1	0	1	1	0.0460531	0	1	0	1	0	1	0	1	1	0.261519	0	1	0	1	0	1	0	1	0	1	0	1
GO:0004683	calmodulin-dependent protein kinase activity	2	0	1	0	1	0	1	0	1	0	1	0	1	0	1	0	1	0	1	0	1	0	1	2	0.0671458	0	1	0	1
GO:0004373	glycogen (starch) synthase activity	2	0	1	0	1	0	1	0	1	0	1	0	1	2	0.01218	0	1	0	1	0	1	0	1	0	1	0	1	0	1
GO:0000285	1-phosphatidylinositol-3-phosphate 5-kinase activity	1	0	1	0	1	0	1	0	1	0	1	0	1	0	1	0	1	0	1	0	1	0	1	1	0.259189	0	1	0	1
GO:0032258	CVT pathway	4	0	1	0	1	0	1	0	1	0	1	0	1	2	0.0627915	0	1	0	1	0	1	0	1	2	0.277283	0	1	0	1
GO:0004401	histidinol-phosphatase activity	1	0	1	0	1	0	1	1	0.024849	0	1	0	1	0	1	0	1	0	1	0	1	0	1	0	1	0	1	0	1
GO:0004783	sulfite reductase (NADPH) activity	2	1	0.137789	0	1	1	0.0460531	0	1	0	1	0	1	0	1	0	1	0	1	0	1	0	1	0	1	0	1	0	1
GO:0009337	sulfite reductase complex (NADPH)	2	1	0.137789	0	1	1	0.0460531	0	1	0	1	0	1	0	1	0	1	0	1	0	1	0	1	0	1	0	1	0	1
GO:0004514	nicotinate-nucleotide diphosphorylase (carboxylating) activity	1	0	1	0	1	0	1	0	1	0	1	0	1	0	1	0	1	0	1	0	1	0	1	1	0.259189	0	1	0	1
GO:0004396	hexokinase activity	2	0	1	0	1	0	1	1	0.0490847	0	1	0	1	1	0.2087	0	1	0	1	0	1	0	1	0	1	0	1	0	1
GO:0006000	fructose metabolic process	3	0	1	0	1	0	1	1	0.0727222	0	1	0	1	1	0.296121	0	1	0	1	0	1	0	1	0	1	0	1	1	0.111556
GO:0032445	fructose import	2	0	1	0	1	0	1	1	0.0490847	0	1	0	1	1	0.2087	0	1	0	1	0	1	0	1	0	1	0	1	0	1
GO:0004121	cystathionine beta-lyase activity	3	1	0.199408	0	1	0	1	0	1	0	1	0	1	0	1	0	1	0	1	1	0.145099	0	1	0	1	1	0.171866	0	1
GO:0006790	sulfur metabolic process	7	2	0.0841376	0	1	0	1	0	1	0	1	1	0.134184	0	1	0	1	0	1	2	0.0457636	0	1	0	1	2	0.0633749	0	1
GO:0000252	C-3 sterol dehydrogenase (C-4 sterol decarboxylase) activity	1	0	1	0	1	0	1	0	1	1	0.0669543	0	1	0	1	0	1	0	1	0	1	0	1	0	1	0	1	0	1
GO:0007092	activation of anaphase-promoting complex during mitotic cell cycle	2	0	1	0	1	0	1	0	1	0	1	0	1	0	1	0	1	0	1	0	1	1	0.157229	1	0.451232	0	1	0	1
GO:0005388	calcium-transporting ATPase activity	2	0	1	0	1	0	1	0	1	0	1	0	1	1	0.2087	0	1	0	1	1	0.0992288	0	1	0	1	0	1	0	1
GO:0006885	regulation of pH	4	0	1	1	0.105976	0	1	0	1	0	1	1	0.0790152	1	0.373898	0	1	0	1	1	0.188641	0	1	0	1	0	1	0	1
GO:0008553	hydrogen-exporting ATPase activity, phosphorylative mechanism	2	0	1	1	0.0544623	0	1	0	1	0	1	0	1	1	0.2087	0	1	0	1	0	1	0	1	0	1	0	1	0	1
GO:0003861	3-isopropylmalate dehydratase activity	1	0	1	0	1	1	0.0232959	0	1	0	1	0	1	0	1	0	1	0	1	0	1	0	1	0	1	0	1	0	1
GO:0019773	proteasome core complex, alpha-subunit complex	7	0	1	0	1	0	1	0	1	0	1	0	1	0	1	0	1	0	1	0	1	0	1	7	7.77695e-05	0	1	0	1
GO:0000246	delta24(24-1) sterol reductase activity	1	0	1	0	1	0	1	0	1	0	1	0	1	0	1	0	1	1	0.0227783	0	1	0	1	0	1	0	1	0	1
GO:0004057	arginyltransferase activity	1	0	1	0	1	0	1	0	1	0	1	0	1	0	1	1	0.140638	0	1	0	1	0	1	0	1	0	1	0	1
GO:0006464	protein modification process	8	0	1	0	1	0	1	0	1	0	1	0	1	2	0.218393	1	0.70279	0	1	0	1	1	0.495713	4	0.126773	0	1	0	1
GO:0016598	protein arginylation	1	0	1	0	1	0	1	0	1	0	1	0	1	0	1	1	0.140638	0	1	0	1	0	1	0	1	0	1	0	1
GO:0005956	protein kinase CK2 complex	4	0	1	0	1	0	1	0	1	0	1	0	1	0	1	3	0.00992544	0	1	0	1	0	1	1	0.698927	0	1	0	1
GO:0008605	protein kinase CK2 regulator activity	2	0	1	0	1	0	1	0	1	0	1	0	1	0	1	1	0.261519	0	1	0	1	0	1	1	0.451232	0	1	0	1
GO:0004834	tryptophan synthase activity	1	0	1	0	1	0	1	0	1	0	1	0	1	0	1	0	1	0	1	1	0.050906	0	1	0	1	0	1	0	1
GO:0004573	mannosyl-oligosaccharide glucosidase activity	1	0	1	0	1	0	1	0	1	1	0.0669543	0	1	0	1	0	1	0	1	0	1	0	1	0	1	0	1	0	1
GO:0042973	glucan endo-1,3-beta-D-glucosidase activity	4	0	1	0	1	0	1	0	1	0	1	1	0.0790152	1	0.373898	1	0.454707	0	1	1	0.188641	0	1	0	1	0	1	0	1
GO:0048025	negative regulation of nuclear mRNA splicing, via spliceosome	1	0	1	1	0.02761	0	1	0	1	0	1	0	1	0	1	0	1	0	1	0	1	0	1	0	1	0	1	0	1
GO:0000752	agglutination during conjugation with cellular fusion	4	0	1	0	1	0	1	0	1	0	1	0	1	2	0.0627915	0	1	0	1	1	0.188641	0	1	1	0.698927	0	1	0	1
GO:0050839	cell adhesion molecule binding	3	0	1	0	1	0	1	0	1	0	1	0	1	2	0.0338573	0	1	0	1	0	1	0	1	1	0.593516	0	1	0	1
GO:0008936	nicotinamidase activity	1	0	1	0	1	0	1	0	1	0	1	0	1	1	0.11044	0	1	0	1	0	1	0	1	0	1	0	1	0	1
GO:0004655	porphobilinogen synthase activity	1	0	1	0	1	0	1	0	1	1	0.0669543	0	1	0	1	0	1	0	1	0	1	0	1	0	1	0	1	0	1
GO:0008159	positive transcription elongation factor activity	1	0	1	0	1	0	1	0	1	0	1	0	1	0	1	1	0.140638	0	1	0	1	0	1	0	1	0	1	0	1
GO:0042406	extrinsic to endoplasmic reticulum membrane	2	0	1	0	1	0	1	0	1	0	1	0	1	2	0.01218	0	1	0	1	0	1	0	1	0	1	0	1	0	1
GO:0016281	eukaryotic translation initiation factor 4F complex	5	1	0.309776	1	0.130677	0	1	0	1	0	1	0	1	0	1	1	0.531449	0	1	0	1	0	1	0	1	0	1	2	0.0137692
GO:0031591	wybutosine biosynthetic process	4	1	0.256632	0	1	1	0.0900003	0	1	0	1	0	1	0	1	1	0.454707	0	1	0	1	0	1	1	0.698927	0	1	0	1
GO:0004768	stearoyl-CoA 9-desaturase activity	1	0	1	0	1	0	1	0	1	0	1	0	1	0	1	0	1	0	1	1	0.050906	0	1	0	1	0	1	0	1
GO:0006636	unsaturated fatty acid biosynthetic process	1	0	1	0	1	0	1	0	1	0	1	0	1	0	1	0	1	0	1	1	0.050906	0	1	0	1	0	1	0	1
GO:0004378	glycolipid 3-alpha-mannosyltransferase activity	1	0	1	0	1	0	1	0	1	1	0.0669543	0	1	0	1	0	1	0	1	0	1	0	1	0	1	0	1	0	1
GO:0033164	glycolipid 6-alpha-mannosyltransferase activity	1	0	1	0	1	0	1	0	1	1	0.0669543	0	1	0	1	0	1	0	1	0	1	0	1	0	1	0	1	0	1
GO:0000210	NAD+ diphosphatase activity	1	0	1	0	1	0	1	0	1	1	0.0669543	0	1	0	1	0	1	0	1	0	1	0	1	0	1	0	1	0	1
GO:0006734	NADH metabolic process	1	0	1	0	1	0	1	0	1	1	0.0669543	0	1	0	1	0	1	0	1	0	1	0	1	0	1	0	1	0	1
GO:0030474	spindle pole body duplication	1	0	1	0	1	0	1	0	1	0	1	0	1	1	0.11044	0	1	0	1	0	1	0	1	0	1	0	1	0	1
GO:0000090	mitotic anaphase	1	0	1	0	1	0	1	0	1	0	1	0	1	0	1	0	1	0	1	1	0.050906	0	1	0	1	0	1	0	1
GO:0015220	choline transmembrane transporter activity	2	0	1	0	1	0	1	0	1	0	1	0	1	1	0.2087	1	0.261519	0	1	0	1	0	1	0	1	0	1	0	1
GO:0015871	choline transport	1	0	1	0	1	0	1	0	1	0	1	0	1	0	1	1	0.140638	0	1	0	1	0	1	0	1	0	1	0	1
GO:0034228	ethanolamine transmembrane transporter activity	1	0	1	0	1	0	1	0	1	0	1	0	1	0	1	1	0.140638	0	1	0	1	0	1	0	1	0	1	0	1
GO:0034229	ethanolamine transport	1	0	1	0	1	0	1	0	1	0	1	0	1	0	1	1	0.140638	0	1	0	1	0	1	0	1	0	1	0	1
GO:0008374	O-acyltransferase activity	3	0	1	0	1	0	1	0	1	0	1	0	1	0	1	1	0.365413	0	1	0	1	0	1	2	0.166665	0	1	0	1
GO:0032807	DNA ligase IV complex	3	0	1	0	1	0	1	0	1	0	1	0	1	0	1	0	1	0	1	0	1	0	1	2	0.166665	1	0.171866	0	1
GO:0051539	4 iron, 4 sulfur cluster binding	2	0	1	0	1	0	1	0	1	0	1	0	1	0	1	0	1	0	1	1	0.0992288	0	1	1	0.451232	0	1	0	1
GO:0004535	poly(A)-specific ribonuclease activity	2	0	1	0	1	0	1	0	1	0	1	0	1	0	1	0	1	0	1	0	1	1	0.157229	1	0.451232	0	1	0	1
GO:0031251	PAN complex	2	0	1	0	1	0	1	0	1	0	1	0	1	0	1	0	1	0	1	0	1	1	0.157229	1	0.451232	0	1	0	1
GO:0031124	mRNA 3'-end processing	7	0	1	0	1	0	1	0	1	0	1	0	1	0	1	3	0.0625764	0	1	0	1	1	0.450628	3	0.262815	0	1	0	1
GO:0006418	tRNA aminoacylation for protein translation	2	0	1	0	1	1	0.0460531	0	1	0	1	0	1	0	1	0	1	0	1	1	0.0992288	0	1	0	1	0	1	0	1
GO:0000049	tRNA binding	5	2	0.0440583	0	1	0	1	0	1	2	0.0390531	0	1	0	1	0	1	0	1	1	0.229973	0	1	0	1	0	1	0	1
GO:0017102	methionyl glutamyl tRNA synthetase complex	3	1	0.199408	0	1	0	1	0	1	0	1	0	1	0	1	1	0.365413	0	1	1	0.145099	0	1	0	1	0	1	0	1
GO:0051351	positive regulation of ligase activity	1	0	1	0	1	0	1	0	1	0	1	0	1	0	1	0	1	0	1	1	0.050906	0	1	0	1	0	1	0	1
GO:0000915	cytokinesis, contractile ring formation	3	1	0.199408	0	1	0	1	0	1	1	0.187745	0	1	0	1	1	0.365413	0	1	0	1	0	1	0	1	0	1	0	1
GO:0032038	myosin II heavy chain binding	1	0	1	0	1	0	1	0	1	0	1	0	1	0	1	1	0.140638	0	1	0	1	0	1	0	1	0	1	0	1
GO:0031489	myosin V binding	1	0	1	0	1	0	1	0	1	0	1	0	1	0	1	1	0.140638	0	1	0	1	0	1	0	1	0	1	0	1
GO:0006903	vesicle targeting	1	0	1	0	1	0	1	0	1	0	1	0	1	0	1	1	0.140638	0	1	0	1	0	1	0	1	0	1	0	1
GO:0043488	regulation of mRNA stability	4	1	0.256632	0	1	0	1	0	1	1	0.242157	0	1	0	1	1	0.454707	0	1	0	1	0	1	1	0.698927	0	1	0	1
GO:0015198	oligopeptide transporter activity	3	1	0.199408	0	1	1	0.0682839	0	1	0	1	0	1	0	1	0	1	0	1	0	1	0	1	1	0.593516	0	1	0	1
GO:0033597	mitotic checkpoint complex	4	0	1	0	1	0	1	0	1	0	1	0	1	1	0.373898	0	1	0	1	0	1	2	0.0359875	1	0.698927	0	1	0	1
GO:0004489	methylenetetrahydrofolate reductase (NADPH) activity	2	0	1	0	1	0	1	1	0.0490847	0	1	0	1	0	1	1	0.261519	0	1	0	1	0	1	0	1	0	1	0	1
GO:0000097	sulfur amino acid biosynthetic process	2	0	1	0	1	0	1	1	0.0490847	0	1	0	1	0	1	0	1	0	1	1	0.0992288	0	1	0	1	0	1	0	1
GO:0004484	mRNA guanylyltransferase activity	1	0	1	0	1	0	1	0	1	0	1	0	1	0	1	0	1	0	1	0	1	1	0.0819672	0	1	0	1	0	1
GO:0031533	mRNA capping enzyme complex	2	0	1	0	1	0	1	0	1	0	1	0	1	0	1	0	1	0	1	0	1	2	0.00670564	0	1	0	1	0	1
GO:0042602	flavin reductase activity	1	0	1	0	1	1	0.0232959	0	1	0	1	0	1	0	1	0	1	0	1	0	1	0	1	0	1	0	1	0	1
GO:0004107	chorismate synthase activity	1	0	1	0	1	1	0.0232959	0	1	0	1	0	1	0	1	0	1	0	1	0	1	0	1	0	1	0	1	0	1
GO:0018065	protein-cofactor linkage	2	0	1	0	1	0	1	0	1	0	1	0	1	2	0.01218	0	1	0	1	0	1	0	1	0	1	0	1	0	1
GO:0008897	holo-[acyl-carrier-protein] synthase activity	3	0	1	0	1	0	1	0	1	0	1	0	1	2	0.0338573	0	1	0	1	1	0.145099	0	1	0	1	0	1	0	1
GO:0004661	protein geranylgeranyltransferase activity	2	0	1	0	1	0	1	0	1	0	1	0	1	0	1	1	0.261519	0	1	0	1	0	1	1	0.451232	0	1	0	1
GO:0018348	protein amino acid geranylgeranylation	4	0	1	0	1	0	1	0	1	0	1	0	1	0	1	1	0.454707	0	1	0	1	0	1	3	0.0560461	0	1	0	1
GO:0005953	CAAX-protein geranylgeranyltransferase complex	2	0	1	0	1	0	1	0	1	0	1	0	1	0	1	1	0.261519	0	1	0	1	0	1	1	0.451232	0	1	0	1
GO:0004662	CAAX-protein geranylgeranyltransferase activity	2	0	1	0	1	0	1	0	1	0	1	0	1	0	1	1	0.261519	0	1	0	1	0	1	1	0.451232	0	1	0	1
GO:0004559	alpha-mannosidase activity	1	0	1	0	1	0	1	0	1	0	1	0	1	1	0.11044	0	1	0	1	0	1	0	1	0	1	0	1	0	1
GO:0009313	oligosaccharide catabolic process	1	0	1	0	1	0	1	0	1	0	1	0	1	1	0.11044	0	1	0	1	0	1	0	1	0	1	0	1	0	1
GO:0016722	oxidoreductase activity, oxidizing metal ions	2	0	1	0	1	0	1	0	1	0	1	0	1	0	1	0	1	0	1	0	1	0	1	2	0.0671458	0	1	0	1
GO:0017137	Rab GTPase binding	3	0	1	0	1	0	1	0	1	1	0.187745	0	1	2	0.0338573	0	1	0	1	0	1	0	1	0	1	0	1	0	1
GO:0045003	double-strand break repair via synthesis-dependent strand annealing	2	0	1	0	1	0	1	0	1	0	1	0	1	0	1	1	0.261519	0	1	0	1	0	1	1	0.451232	0	1	0	1
GO:0030695	GTPase regulator activity	1	0	1	0	1	0	1	0	1	0	1	0	1	0	1	0	1	0	1	0	1	0	1	1	0.259189	0	1	0	1
GO:0003706	ligand-regulated transcription factor activity	1	0	1	0	1	0	1	0	1	0	1	0	1	1	0.11044	0	1	0	1	0	1	0	1	0	1	0	1	0	1
GO:0015410	manganese-transporting ATPase activity	1	0	1	0	1	0	1	0	1	0	1	0	1	0	1	0	1	0	1	1	0.050906	0	1	0	1	0	1	0	1
GO:0004534	5'-3' exoribonuclease activity	2	0	1	0	1	0	1	0	1	0	1	0	1	0	1	1	0.261519	0	1	0	1	0	1	1	0.451232	0	1	0	1
GO:0004536	deoxyribonuclease activity	1	0	1	0	1	0	1	0	1	0	1	0	1	0	1	0	1	0	1	0	1	0	1	1	0.259189	0	1	0	1
GO:0043330	response to exogenous dsRNA	7	0	1	0	1	0	1	0	1	0	1	0	1	0	1	5	0.000892674	0	1	0	1	1	0.450628	1	0.877707	0	1	0	1
GO:0000706	meiotic DNA double-strand break processing	3	0	1	0	1	0	1	0	1	0	1	0	1	0	1	0	1	0	1	0	1	1	0.226332	1	0.593516	1	0.171866	0	1
GO:0000321	re-entry into mitotic cell cycle after pheromone arrest	3	0	1	0	1	0	1	1	0.0727222	0	1	0	1	0	1	1	0.365413	0	1	0	1	1	0.226332	0	1	0	1	0	1
GO:0007624	ultradian rhythm	1	0	1	0	1	0	1	0	1	0	1	0	1	0	1	0	1	0	1	0	1	0	1	1	0.259189	0	1	0	1
GO:0051183	vitamin transporter activity	1	1	0.0714409	0	1	0	1	0	1	0	1	0	1	0	1	0	1	0	1	0	1	0	1	0	1	0	1	0	1
GO:0051180	vitamin transport	2	1	0.137789	0	1	0	1	0	1	0	1	0	1	0	1	0	1	0	1	1	0.0992288	0	1	0	1	0	1	0	1
GO:0008174	mRNA methyltransferase activity	1	0	1	0	1	0	1	0	1	0	1	0	1	0	1	0	1	0	1	0	1	0	1	1	0.259189	0	1	0	1
GO:0016556	mRNA modification	1	0	1	0	1	0	1	0	1	0	1	0	1	0	1	0	1	0	1	0	1	0	1	1	0.259189	0	1	0	1
GO:0008721	D-serine ammonia-lyase activity	1	0	1	0	1	0	1	0	1	0	1	1	0.0203624	0	1	0	1	0	1	0	1	0	1	0	1	0	1	0	1
GO:0042174	negative regulation of sporulation resulting in formation of a cellular spore	2	0	1	0	1	0	1	0	1	0	1	0	1	1	0.2087	0	1	0	1	0	1	0	1	0	1	1	0.118128	0	1
GO:0009072	aromatic amino acid family metabolic process	2	0	1	0	1	1	0.0460531	0	1	0	1	0	1	0	1	0	1	0	1	0	1	0	1	0	1	1	0.118128	0	1
GO:0008793	aromatic-amino-acid transaminase activity	2	0	1	0	1	1	0.0460531	0	1	0	1	0	1	0	1	0	1	0	1	0	1	0	1	0	1	1	0.118128	0	1
GO:0004187	carboxypeptidase D activity	1	0	1	0	1	0	1	0	1	0	1	0	1	0	1	1	0.140638	0	1	0	1	0	1	0	1	0	1	0	1
GO:0003997	acyl-CoA oxidase activity	1	0	1	0	1	0	1	0	1	0	1	0	1	1	0.11044	0	1	0	1	0	1	0	1	0	1	0	1	0	1
GO:0003711	transcription elongation regulator activity	5	0	1	0	1	0	1	0	1	0	1	0	1	0	1	2	0.147738	0	1	0	1	1	0.348035	2	0.386571	0	1	0	1
GO:0035101	FACT complex	2	0	1	0	1	0	1	0	1	0	1	0	1	0	1	0	1	0	1	0	1	2	0.00670564	0	1	0	1	0	1
GO:0032447	protein urmylation	5	1	0.309776	0	1	0	1	0	1	0	1	0	1	0	1	4	0.00172596	0	1	0	1	0	1	0	1	0	1	0	1
GO:0002098	tRNA wobble uridine modification	1	0	1	0	1	0	1	0	1	0	1	0	1	0	1	1	0.140638	0	1	0	1	0	1	0	1	0	1	0	1
[truncated: 1,108 more rows]
