# Supplementary material for: The Yin and Yang of Yeast Transcription: Elements of a Global Feedback System between Metabolism and Chromatin
Source: PLoS One. 2012 Jun 7;7(6):e37906. doi: 10.1371/journal.pone.0037906 (PMC3369881; doi:10.1371/journal.pone.0037906)
Supplement: Dataset S3 — Meta-Transcriptome Analysis: tuliCoarse.transcriptome.results.csv. A list of 1,327 transcriptome (microarray) experiments, including PubMed ID (“PMID”), a short experiment description (“Condition Name”), an experiment “index”, all exactly as provided by the original publication of this data collection [60], and the SOTA-based clustering used for column-sorting in Figure 3A of the main article (“SOTA cluster”), and for all clusters the scaled rank-sum (“U/(m*n)”) and a “p-value” derived from two-sided Wilcoxon tests, comparing the distribution of cluster genes with the respective rest of the genome. (CSV) [file pone.0037906.s031.csv]

PMID	Condition.Name	index	SOTA cluster	A, U/(m*n)	A, p-value	AB, U/(m*n)	AB, p-value	B, U/(m*n)	B, p-value	B.C, U/(m*n)	B.C, p-value	C, U/(m*n)	C, p-value	B.D, U/(m*n)	B.D, p-value	D, U/(m*n)	D, p-value	l.b, U/(m*n)	l.b, p-value	cd.ab, U/(m*n)	cd.ab, p-value	ab.n, U/(m*n)	ab.n, p-value	l, U/(m*n)	l, p-value	cd.n, U/(m*n)	cd.n, p-value	n, U/(m*n)	n, p-value	r, U/(m*n)	r, p-value
9843569	1. Cell cycle: Expression in response to Cln3p (set 1)(1)	2	3	0.302657269461567	2.04627984989227e-40	0.318455504127276	6.53983789113071e-15	0.463213022217662	0.149448627747057	0.643747522440313	5.27246024617511e-09	0.506325381667478	0.67751964246668	0.520348787015454	0.450537943714379	0.490770573695123	0.449466970310379	0.514434338238351	0.188315221132241	0.493305988057369	0.792337116870329	0.494537443788828	0.752914931929798	0.543392671116244	0.0021642760292544	0.533015190010019	0.0001710196075424	0.552939185940066	0.00357097451979604	0.58178292459417	0.000275310361496528
9843569	2. Cell Cycle: Expression in response to Cln3p (set 2)(1)	3	4	0.470049492853642	0.0433638187964627	0.533946373525471	0.145008900345603	0.580127371704141	0.00168852669552377	0.68378946597223	8.28226376370367e-14	0.515378047410403	0.311953222989243	0.421418536570052	0.00356688291369351	0.395992750672433	1.54177954359805e-17	0.541279565199318	0.000168017293305844	0.535979965399855	0.156985191948183	0.559843128590367	0.000562437396421256	0.534175935899812	0.015707274123762	0.495989082617454	0.64792018288518	0.337821693304505	4.35998694501908e-19	0.582255301972421	0.000253226943736307
9843569	3. Cell Cycle: Expression in response to Clb2p (set 1, 40 min)(1)	4	4	0.505884482512383	0.691393207632063	0.781803680349296	0	0.531873145541358	0.211570046426486	0.425258483883924	0.00239396587720416	0.488566578037424	0.452132943874072	0.53497916225189	0.19451445626592	0.538073432384336	0.00180401928327845	0.451111292970861	8.31187733540634e-06	0.439171410234946	0.0167101773957228	0.556700176756518	0.00108162415192004	0.44247544803634	4.77209794597582e-05	0.485598784026475	0.101040829668977	0.475298941016809	0.173862729449411	0.568069798394135	0.00245892500522649
9843569	4. Cell Cycle: Expression in response to Clb2p (set 2, 30 min)(1)	5	1	0.470645675104634	0.0477575289670357	0.629942424270817	2.44115136993628e-08	0.467067766188168	0.1969444150172	0.381815006260131	1.58960486805813e-06	0.476898975146363	0.12886804825823	0.495151986061077	0.857354417540537	0.567127950502995	3.79276687834107e-08	0.478235804547533	0.0473181643408064	0.489901780233272	0.691274970456027	0.502599035637233	0.880951483984674	0.499780070403396	0.98760006796922	0.500412424459627	0.96255723285261	0.444870539037761	0.00241322753641781	0.573748145400593	0.00103883089824985
9843569	5. Expression during the cell cycle (alpha factor arrest and release)(1)	6	5	0.660424269196333	0	0.540339317336431	0.0833719356263205	0.503576443403082	0.888559720759489	0.259446779728427	1.52785984745992e-22	0.461458013456665	0.0112895007693522	0.459587326253993	0.134050565272861	0.511246967260718	0.356770721879996	0.466003787878788	0.00194716672774866	0.553260505608572	0.0362127018725151	0.4980335837384	0.909785082295869	0.441847849334832	3.96703883397315e-05	0.505942392804613	0.498787360054263	0.582098446610933	6.23612936112572e-06	0.452089697154826	0.0331136038113022
9843569	5. Expression during the cell cycle (alpha factor arrest and release)(2)	7	3	0.254502207985758	1.29912271136194e-61	0.378877812028596	1.98070726888571e-07	0.401218759707138	0.000107933205100813	0.472807351500142	0.269240025010646	0.51002933503102	0.509519616789763	0.621522136673652	6.55956523654133e-06	0.67548283587678	0	0.397424476243921	8.58566323179396e-21	0.481900496679502	0.476401733179411	0.50853922435081	0.62252821279925	0.467455604683247	0.0214020568970773	0.564187084994245	2.68229882749438e-13	0.617084073932913	1.14459108857545e-10	0.487537091988131	0.579231644422036
9843569	5. Expression during the cell cycle (alpha factor arrest and release)(3)	8	2	0.159599151063045	1.32293045192317e-116	0.299420729136411	7.35916166462535e-18	0.468866880967474	0.222542234141564	0.716016384928064	0	0.577303174424846	3.74349143905661e-07	0.623144420114117	4.98123615244594e-06	0.670857034685635	0	0.391248908841501	3.74099561632777e-23	0.439689714827836	0.0177044938381622	0.527772542954433	0.109532060159355	0.482311654497085	0.211317147669189	0.523601870257077	0.00722109095349288	0.611966901877531	7.18646919750654e-10	0.654877596439169	5.6683546745262e-12
9843569	5. Expression during the cell cycle (alpha factor arrest and release)(4)	9	3	0.270508740605919	4.90132788993419e-54	0.3829084644286	4.99612379829704e-07	0.431325821092091	0.00712302777295067	0.781872047370287	0	0.590571346540339	2.60718557854034e-09	0.514051156475399	0.60235266732056	0.561019244657092	5.72288599620663e-07	0.45014769609677	5.52561902540291e-06	0.435321446509292	0.0109626506382657	0.545232447817837	0.00914091163779385	0.561510073769312	1.37859204574209e-05	0.493457497548602	0.456390724837038	0.495947154138512	0.823478028467935	0.617944340198988	1.55448326877305e-07
9843569	5. Expression during the cell cycle (alpha factor arrest and release)(5)	10	1	0.454892988488677	0.00234980267762674	0.332301319229076	6.08558779637603e-13	0.542654481412193	0.0946510288012485	0.704969902964699	0	0.560275125141994	7.41442908185341e-05	0.525203864597804	0.35003614157463	0.463200567193354	0.00256595965535742	0.519124501184686	0.0813317442976003	0.518602461074837	0.464399581874699	0.497372046476567	0.879627805548751	0.509000046232744	0.524744072680858	0.476444676335479	0.00733098939100787	0.516683704909507	0.358489436580479	0.547190827369524	0.0358280776415103
9843569	5. Expression during the cell cycle (alpha factor arrest and release)(6)	11	1	0.462383818005226	0.0111892518952454	0.371925624713058	3.85451077396066e-08	0.462898879910494	0.146033249434251	0.626999546026027	2.499457920635e-07	0.556160481344169	0.000222586984963025	0.461959925596289	0.158422457521692	0.458142653885104	0.000604144900534824	0.516594961965332	0.130433465079577	0.523025838495452	0.365176204460927	0.498995996984742	0.953864230553914	0.522290447926159	0.11520332023432	0.514571331695515	0.097186625071184	0.509258355566162	0.61037239014226	0.422583020596963	0.00057518495414769
9843569	5. Expression during the cell cycle (alpha factor arrest and release)(7)	12	5	0.629659082443963	0	0.418818924565957	0.000493217142565792	0.53637725750252	0.15408200006369	0.418895652708602	0.000988832830523247	0.57725848531376	3.80191301996291e-07	0.460553475704991	0.143610334695222	0.420716666543466	8.24285877675693e-11	0.546677682171509	2.10158359816859e-05	0.600329259445282	7.96303293164602e-05	0.479713615450599	0.242430168651283	0.478995211238273	0.137727231631107	0.497490231044296	0.775128504958382	0.432181975557542	0.000189770627324013	0.37756098359225	5.17688900580423e-08
9843569	5. Expression during the cell cycle (alpha factor arrest and release)(8)	13	5	0.662391694348534	0	0.484045456249004	0.493413663798728	0.474390725563313	0.315613726307248	0.330780220340912	6.28381178414796e-12	0.494853012770101	0.735071584826609	0.446516446516447	0.047347384734496	0.446524478372057	1.1751459007978e-05	0.528879328262044	0.0084835690827123	0.511693593392488	0.645571768725366	0.481695952795612	0.291490547693284	0.482640468687686	0.219864665189807	0.517316498177439	0.0486873908627394	0.491421274413071	0.636795982020715	0.376249127247338	3.70758731174419e-08
9843569	5. Expression during the cell cycle (alpha factor arrest and release)(9)	14	5	0.77836207170604	0	0.637419304968659	3.66396113449241e-09	0.566052812452123	0.00964944141445123	0.279474619976686	3.35698512185586e-19	0.476276822828896	0.118861239377823	0.423175029235635	0.00439260740365845	0.41719324137439	1.15837816396304e-11	0.543099201895498	8.56546383007917e-05	0.532339974328925	0.203413556254343	0.503640404460503	0.833837877764213	0.476728294482705	0.100047104897643	0.484996759224719	0.0876612465238175	0.404037173052743	1.28084758401466e-07	0.342517782335486	2.4857022860403e-12
9843569	5. Expression during the cell cycle (alpha factor arrest and release)(10)	15	5	0.620134163544203	4.44089209850063e-16	0.538536269430052	0.09810965798138	0.444049638701208	0.0283647159496786	0.370918322625042	1.58642402623104e-07	0.481993284150345	0.2365251259642	0.463681100044736	0.178120439539929	0.485880587929593	0.247307047702507	0.51403671488548	0.200815799901719	0.487479072492885	0.622430161385429	0.469846442775077	0.082289662153048	0.479371554418316	0.144906500622379	0.505114129913455	0.560477827677762	0.489785603100367	0.574012824325553	0.487155262698551	0.567829197759538
9843569	5. Expression during the cell cycle (alpha factor arrest and release)(11)	16	4	0.6068167378938	5.87307980026708e-13	0.637216103402074	3.86757026404894e-09	0.563948691495388	0.0122240297663108	0.576172122858178	0.00197803447828471	0.452537168108452	0.00180780434930848	0.492394810576629	0.777963874439912	0.460937803816278	0.00137093608918141	0.49918513842125	0.94080133859163	0.485530721580445	0.569331435031978	0.566689844298303	0.000121573010009923	0.492625445206204	0.602265279076762	0.471136949234737	0.00101817895944664	0.379160863571762	2.92173896394168e-11	0.550536742887066	0.0246037143672482
9843569	5. Expression during the cell cycle (alpha factor arrest and release)(12)	17	1	0.54566737063462	0.00207116812239305	0.392713086415126	4.11778265517624e-06	0.523888168149765	0.349259916999412	0.646763767382166	2.51154252950414e-09	0.49164812942366	0.582960786119187	0.455452740301225	0.0985871055852312	0.480975978808669	0.119023741302135	0.51641297231575	0.134684374162074	0.398539957586919	6.59749915975746e-05	0.471373892022562	0.099017155324908	0.525316316226786	0.0735905138300768	0.493066223061264	0.429932296545714	0.462108135256339	0.0370225800425341	0.565795732239483	0.00342962840551708
9843569	5. Expression during the cell cycle (alpha factor arrest and release)(13)	18	4	0.600619099563148	1.15365494934849e-11	0.568625912357466	0.0032207510569271	0.556945496661096	0.0256570725580605	0.647505563470664	2.08666195433693e-09	0.541744872611067	0.00606195854274705	0.463988760958458	0.181791815310199	0.405717603402389	1.11080271673105e-14	0.495461300245251	0.679120329606691	0.549777470841007	0.0502605037124491	0.502631527644199	0.879463653275125	0.529770862741896	0.0353792531527977	0.440414949133484	1.17733498007981e-11	0.488934284625331	0.542491459079344	0.599211249781812	1.02131235319991e-05
9843569	5. Expression during the cell cycle (alpha factor arrest and release)(14)	19	5	0.607698081730822	3.76143560743003e-13	0.588464124089985	0.00014603923887635	0.565160985633787	0.0106654029116742	0.547050412043524	0.0559930641727162	0.467793131857844	0.0342157407036867	0.494360857997222	0.834362945119487	0.430955747155436	1.52971317484746e-08	0.527476280292638	0.0122652611366409	0.458046626485853	0.098913263363906	0.472837981856463	0.117487625908784	0.489254991732116	0.447590750251326	0.465980436109098	0.000107517334594284	0.534745192187817	0.0558123399830748	0.548620505323791	0.0305677281368353
9843569	5. Expression during the cell cycle (alpha factor arrest and release)(15)	20	4	0.510956183332803	0.459987095514046	0.794990700746751	0	0.597592840647625	0.00013134368407397	0.485401531475311	0.553256294719408	0.466915078205944	0.0296310882655373	0.473964980025586	0.334390808175073	0.42389234510733	4.48065258508466e-10	0.527503819054745	0.0121889432568332	0.5481737262124	0.0581480250033315	0.541515037300824	0.0167425410474562	0.518011974712849	0.203053535355222	0.482317707223099	0.0441352777370275	0.384903523176166	2.38033068809698e-10	0.508930987083261	0.691216257165088
9843569	5. Expression during the cell cycle (alpha factor arrest and release)(16)	21	5	0.591962476341315	5.5885407412859e-10	0.588772732809265	0.00013875245756223	0.548191678813034	0.0589977762865188	0.38040664031786	1.19238905328906e-06	0.448013082175536	0.000632011524020482	0.447548523306099	0.0518112867409927	0.464049525287317	0.00322217955017793	0.553349207091491	1.16229244295774e-06	0.439725989173503	0.0177693744001278	0.491687894777885	0.631958307459675	0.502306668274011	0.870513334811355	0.50566394592535	0.519110979809127	0.435388845946976	0.000376704364316176	0.433334242450689	0.00302816018852956
9843569	5. Expression during the cell cycle (alpha factor arrest and release)(17)	22	5	0.59155252690649	6.65711263891922e-10	0.641235043896223	1.34213129499017e-09	0.504380422820084	0.863726862261796	0.306781743181559	4.2608248345721e-15	0.469527269095857	0.045153667391679	0.460265436023012	0.140692313551301	0.45893681457039	0.00076637456935029	0.548990678388827	8.01481758627709e-06	0.572773313242926	0.00421011608747324	0.459726807205427	0.0203029169739674	0.499912287410392	0.995054355418	0.502908870598141	0.740558115670993	0.444739101164418	0.00235541233741213	0.420016036830162	0.000374820897965764
9843569	5. Expression during the cell cycle (alpha factor arrest and release)(18)	23	5	0.628036128691858	0	0.529193096534213	0.210144592923647	0.454504885018293	0.0746318405572668	0.276506127340354	1.11278159879182e-19	0.430510679199591	4.91276427676572e-06	0.506942776639746	0.79684281534731	0.472272832601791	0.0230794778486967	0.553380253148772	1.14318089972087e-06	0.498482058150566	0.952393412889507	0.445888136518416	0.00181834496341256	0.512379141341277	0.381637025318355	0.503358016072647	0.702259528875625	0.524920122105428	0.170184537579538	0.417676514225868	0.000250684966198124
9843569	6. Expression during the cell cycle (cdc15 arrest and release)(1)	24	5	0.778344041522564	0	0.353738206110804	3.31558861235225e-10	0.503056386787189	0.90459905989607	0.327603710812038	2.43130080765133e-12	0.390068781285498	4.73557096059258e-13	0.425650443832262	0.005799425525818	0.420091076185753	5.6365184301473e-11	0.613308236687866	0	0.616953373514147	4.15893929939237e-06	0.455228938681084	0.00982204705593966	0.524963521500603	0.077464288534469	0.459077468185113	3.13074636420357e-06	0.451080533302938	0.00704825804218129	0.488615486995985	0.612340393100859
9843569	6. Expression during the cell cycle (cdc15 arrest and release)(2)	25	5	0.774883432491434	0	0.390187413917492	2.41986962100809e-06	0.470126261312988	0.241674455434072	0.474483915322734	0.299951209548405	0.311483603590108	2.74681224629314e-35	0.448861576134303	0.0578891672446516	0.380590982821253	1.28276615824994e-22	0.60540837905807	0	0.556541241140689	0.0261348790639826	0.447900366509839	0.00267344500797055	0.571215709454423	4.80303466110499e-07	0.453055554815399	9.03838596610959e-08	0.545803783558511	0.0116851339616566	0.525673655960901	0.253407065098297
9843569	6. Expression during the cell cycle (cdc15 arrest and release)(3)	26	5	0.716896227279003	0	0.518346700521882	0.430811526928583	0.526701393330063	0.295281230091294	0.528507472254602	0.246784333188117	0.362173288893882	1.25800682143738e-19	0.381543484573788	1.11467329543985e-05	0.349972087067779	9.30531372752552e-35	0.607066680176248	0	0.510418410625593	0.681890194946535	0.493379753580619	0.702734381029849	0.555427659365782	8.91097990918244e-05	0.491372143587995	0.325863443263773	0.416516647016289	4.29987786270773e-06	0.430226697503927	0.00190735190362239
9843569	6. Expression during the cell cycle (cdc15 arrest and release)(4)	27	5	0.653616451498569	0	0.621130971900795	1.96492896842315e-07	0.624335697951118	1.08945329246879e-06	0.472832208864659	0.269575890201208	0.410580084634685	4.05304549476947e-09	0.398919262555626	0.000176772887359727	0.389731383424057	1.55281632525606e-19	0.576656222721038	2.73869815714534e-12	0.543210419108209	0.0890517468999321	0.502477515531179	0.886405010971393	0.511080951806901	0.433295172630873	0.507497831711502	0.393098559285785	0.374047609718566	4.02611860867628e-12	0.35598053761564	1.46315089683407e-10
9843569	6. Expression during the cell cycle (cdc15 arrest and release)(5)	28	1	0.423492237768774	2.4435490966355e-07	0.655992630868836	2.09867678790943e-11	0.53988904521822	0.117892588185597	0.44515091690968	0.0258386951341421	0.418136538965659	7.27753591671148e-08	0.482620297771813	0.519126041615838	0.490551544756627	0.438592540167634	0.478708380097269	0.0522134238623331	0.496950164629723	0.904482951410865	0.520584011333212	0.235340939798069	0.494366734546705	0.690418638965004	0.51824010247911	0.0377765797487557	0.639553894871073	1.53210777398272e-14	0.506657466399023	0.767055370079824
9843569	6. Expression during the cell cycle (cdc15 arrest and release)(6)	29	4	0.65744596757319	0	0.691415290127332	2.22044604925031e-16	0.634043187188054	1.48356363194324e-07	0.421622113111475	0.0014493116491582	0.461373628431262	0.0110705700470911	0.356692802147348	1.06121207370397e-07	0.420084326944802	5.70094600681992e-11	0.55754601051669	1.54563069010294e-07	0.577359227635471	0.00233603583751307	0.506335291518286	0.714930152320341	0.469948932261252	0.0336125930669775	0.495772420302908	0.63019203691742	0.350347117093691	1.71824459043698e-16	0.396240617908885	3.89621188105789e-06
9843569	6. Expression during the cell cycle (cdc15 arrest and release)(7)	30	1	0.466003140098796	0.0217924815799067	0.592779375802266	6.75696650360713e-05	0.491126709686125	0.72793805053922	0.40608822271152	0.000135549008663986	0.425542448414036	9.7056319105506e-07	0.4998445998446	0.995400217196655	0.494666974774873	0.661942939018251	0.485397311593299	0.182995591429794	0.527430381159663	0.280417583453594	0.472589093083102	0.114007408952912	0.489382671881029	0.452810099109699	0.512677659767224	0.148762165385234	0.688921817618374	0	0.498169946762088	0.935094766927345
9843569	6. Expression during the cell cycle (cdc15 arrest and release)(8)	31	4	0.6561776865092	0	0.669721912507378	3.11972669919669e-13	0.55790900695892	0.0231933823783801	0.389106063757832	6.60131621594848e-06	0.494903194397633	0.737442958659597	0.365881817396969	6.51110822410064e-07	0.446068743911622	9.80085265564004e-06	0.547471499979216	1.49957000117329e-05	0.59322506836319	0.000244138560449692	0.492040757973539	0.646306460872186	0.466113774894929	0.0165744895313479	0.481690202533467	0.0370373149017364	0.386715157387058	4.42658379237505e-10	0.437861101413859	0.0056904138035369
9843569	6. Expression during the cell cycle (cdc15 arrest and release)(9)	32	1	0.39717860842095	3.96738770823881e-12	0.584805910296171	0.00027006421734832	0.508961137715209	0.725338525276765	0.484851398750067	0.538155321824619	0.4489882535046	0.000792130760990602	0.544980496495648	0.095163044628216	0.534982280028578	0.00412804751847151	0.439796369040196	4.01607818702389e-08	0.507695741949886	0.76200945574411	0.512976657742195	0.454316518932319	0.459884236664986	0.00455833777170024	0.500789460186093	0.928350596657682	0.714871358298218	0	0.616611755978356	2.10907004971617e-07
9843569	6. Expression during the cell cycle (cdc15 arrest and release)(10)	33	4	0.608332933980585	2.70894418008538e-13	0.593620290642656	5.82281789818229e-05	0.485605676207129	0.57262646466088	0.60258438094042	3.07808019339717e-05	0.57176721716661	2.36456662205953e-06	0.428271055543783	0.0078053443970812	0.46279673760976	0.00229269310332481	0.507280495282038	0.506856361225076	0.526082649701434	0.30483818907909	0.508671791739232	0.617162385919509	0.486221994083073	0.33005522121682	0.455901142031889	5.12770488559206e-07	0.368286071503628	4.12257443079034e-13	0.56852199336708	0.0022998738135438
9843569	6. Expression during the cell cycle (cdc15 arrest and release)(11)	34	3	0.371640988680366	4.68561412510013e-18	0.561318268699229	0.00845377292437166	0.471391966671399	0.262071776669904	0.679575488545334	2.94653190735517e-13	0.495218265113782	0.753133481856515	0.54980574980575	0.0646589086663667	0.504588358973485	0.706794280527933	0.433183039240138	1.1105713129388e-09	0.463298733188236	0.148702047520393	0.519359712510722	0.264344935630973	0.52069239367657	0.143446914703802	0.483952083821837	0.0675949435850067	0.640202891633214	1.15463194561016e-14	0.685684128992843	2.22044604925031e-16
9843569	6. Expression during the cell cycle (cdc15 arrest and release)(12)	35	1	0.458631404688892	0.0052183810391867	0.575483818830871	0.00117850874081071	0.517045206975505	0.503695278577394	0.690045672136595	1.08801856413265e-14	0.613497359847208	7.99360577730113e-14	0.47891502436957	0.433787872789296	0.451549931045255	7.04215439592105e-05	0.490944423660473	0.408629615452253	0.502365505887605	0.925788998441994	0.534152348522264	0.0487884716075477	0.520492987961771	0.147059200648694	0.463844372175563	3.77772766127337e-05	0.436520493978436	0.000468809410458832	0.545398411590155	0.0432226183919531
9843569	6. Expression during the cell cycle (cdc15 arrest and release)(13)	36	3	0.300104337824905	1.85606579400123e-41	0.485955668093958	0.546414347851471	0.4855115037929	0.570050358929341	0.676843140871918	6.6857630542927e-13	0.492628543609332	0.627791698118882	0.571559417013963	0.0079414412285077	0.526318343697703	0.0309581925506364	0.439424595751756	3.32436686243533e-08	0.415357999888387	0.000867009009444873	0.552394660913415	0.00252142926936361	0.510853028698436	0.442866463516382	0.505195315830704	0.554061088731026	0.656089064297698	0	0.645635145749694	9.15165720982714e-11
9843569	6. Expression during the cell cycle (cdc15 arrest and release)(14)	37	1	0.437859447128148	2.75414894101573e-05	0.509233666576095	0.691692749463112	0.514246740158631	0.57648966158796	0.615247245738597	2.82662172623738e-06	0.581194622327079	9.26696448466657e-08	0.433665324574415	0.0138619987236386	0.461207934150549	0.0014710658211445	0.531978997796899	0.00354509467159003	0.478582789218148	0.39937006442265	0.505361830989577	0.757213963707977	0.535072289432534	0.0131431180656922	0.507194904155653	0.412533122884695	0.387734246155709	6.32743033553303e-10	0.437191809216268	0.00519191449705639
9843569	6. Expression during the cell cycle (cdc15 arrest and release)(15)	38	3	0.328082675033937	3.73251304365448e-31	0.414226686280205	0.000227453223916016	0.463300869618995	0.149930915900143	0.542265369373895	0.085670945813402	0.494511977430751	0.717923660540892	0.589027807209625	0.000949517701854363	0.556575833667849	3.45562527259702e-06	0.452023839215197	1.19806998390589e-05	0.494055890395669	0.814934233803443	0.497644329494944	0.89188665774385	0.509311145072734	0.509994959095855	0.522262760594304	0.0111678326384748	0.669368563907659	0	0.507840046255891	0.726995139951967
9843569	6. Expression during the cell cycle (cdc15 arrest and release)(16)	39	5	0.659906613139164	0	0.462694066280018	0.109084607611063	0.582366426269325	0.00124084541219238	0.422456797246327	0.00162591135607909	0.564324607721979	2.32350276929694e-05	0.453053456083759	0.0815556244348678	0.445658486479503	8.36862701017323e-06	0.550811354283577	3.59205479072422e-06	0.595227133210559	0.000178658725573211	0.507947869824023	0.646749763044595	0.483139739117698	0.233163821995747	0.481234312382759	0.0325610408738231	0.306071432387859	1.26475798586015e-26	0.405667437598185	2.69236195737995e-05
9843569	6. Expression during the cell cycle (cdc15 arrest and release)(17)	40	1	0.396335934582699	2.41646465624878e-12	0.411563398888774	0.000141596527672626	0.529876549803854	0.240594596818047	0.475244681505205	0.313526832917732	0.467620616909461	0.0328578190997042	0.56110051564597	0.0231477953979426	0.526330235217475	0.0305571931350035	0.492273558631583	0.480255522963556	0.551530498353703	0.0421985166549559	0.505469704452705	0.752029394629353	0.484348271694715	0.26751213096198	0.51004840179485	0.251536258952874	0.635613252072195	7.32747196252603e-14	0.506071631174725	0.78662449402255
9843569	6. Expression during the cell cycle (cdc15 arrest and release)(18)	41	4	0.589225209802536	1.73876535392026e-09	0.635528417768367	5.86261350576933e-09	0.546824070469077	0.06640426713448	0.404271018537052	0.000100257073554037	0.583434820057671	4.06587972179295e-08	0.437178309905583	0.0197780936520046	0.488507649621834	0.346088733219669	0.509667924096936	0.3779977605802	0.586079719850438	0.000706092616207465	0.543087000597853	0.0129822277941305	0.45670994829278	0.00220623723359145	0.480781836203956	0.0286091077571988	0.345151224794383	1.5011887617457e-17	0.404552496072613	2.16319957053183e-05
9843569	6. Expression during the cell cycle (cdc15 arrest and release)(19)	42	3	0.366337505106575	1.8278160210582e-19	0.426299318835555	0.00154152325406205	0.488087189599992	0.640323602738717	0.448417043779052	0.0359879169148206	0.45586987729219	0.00368385954549426	0.573919458767944	0.0060785863286481	0.578767177219962	1.04177999560306e-10	0.455235612295797	4.42960363959229e-05	0.479421284669903	0.417858381670432	0.531228067895298	0.0716477801618587	0.485511867772623	0.305405762475148	0.518329615157103	0.0367432193830048	0.674727595897998	0	0.506482915866643	0.772872419185794
9843569	6. Expression during the cell cycle (cdc15 arrest and release)(20)	43	1	0.487158001819151	0.386228922824718	0.495695874598282	0.853351990522713	0.406226061583137	0.00023680445968744	0.421500442853573	0.00142423905025538	0.546880125828559	0.00204640081716212	0.52913595943899	0.279776891074584	0.558674204818894	1.50790168573778e-06	0.487300993473833	0.246891938106975	0.399651208214744	7.86444117137293e-05	0.448740934730056	0.00312376947210256	0.510017814729407	0.478753659115219	0.512946697406847	0.140352840406648	0.522491549150284	0.215537350416568	0.42323540321173	0.000635942249871431
9843569	6. Expression during the cell cycle (cdc15 arrest and release)(21)	44	3	0.28976616275467	9.47898528081579e-46	0.373804800007496	5.81566256413618e-08	0.41569882256371	0.000940553129802869	0.494613147452578	0.826586736388438	0.487109563220113	0.396108063449991	0.63967883967884	2.1470888245112e-07	0.636338202535722	0	0.423306625930083	2.57100309737933e-12	0.416176963000167	0.000962739282020967	0.519157287307322	0.268950808102261	0.490468493248939	0.499976141572542	0.526601002941678	0.00242733140642404	0.663750218172622	0	0.593626723686507	3.04803920383456e-05
9843569	6. Expression during the cell cycle (cdc15 arrest and release)(22)	45	1	0.471773036050403	0.0569478282783338	0.451460006183886	0.037189266753389	0.441756470136803	0.0224729862613163	0.551811905630978	0.0353453995888833	0.63273664631939	0	0.514137489895066	0.60012911777636	0.562008811937543	3.74724588247943e-07	0.486132284781976	0.206247054908447	0.439836904961214	0.0179688938800539	0.526929050453588	0.12068685923376	0.4800570520706	0.158700357197416	0.511566120475571	0.187946351656544	0.27928197163934	5.84635668557713e-34	0.474449620352592	0.255777517537185
9843569	6. Expression during the cell cycle (cdc15 arrest and release)(23)	46	3	0.350742345356777	7.5208751461864e-24	0.395013304725051	6.53626425228353e-06	0.457836761256063	0.0983891541211589	0.560460960200743	0.0140307445288113	0.6489947446604	0	0.579500521924764	0.00318977851960911	0.593008236323708	2.46469511466785e-14	0.455633755247953	5.23169408433521e-05	0.406234304369664	0.000225059763006673	0.491219360037431	0.612725365252449	0.498220471427084	0.899883482017534	0.532709181552694	0.000195458300997098	0.366816745683744	2.25228233986855e-13	0.495321500261826	0.835105224216057
9843569	6. Expression during the cell cycle (cdc15 arrest and release)(24)	47	1	0.396932116833691	3.60712996387262e-12	0.474615029654546	0.275804760662409	0.479544908294341	0.422784346216027	0.541264533381478	0.0937132932557252	0.662781210600557	0	0.531797383312535	0.238343902285902	0.597884884303547	1.11022302462516e-15	0.475163803674606	0.0235836885078838	0.415173140242201	0.000848172198106662	0.52234995191183	0.197706505844777	0.470851767019807	0.0393791259739916	0.528067595311434	0.00139609779629035	0.279716535881827	7.73621097787277e-34	0.39223850148368	1.63977214643167e-06
9843569	7. Expression during the cell Cycle (cdc28)(1)	48	2	0.272991686661982	6.87603410215871e-53	0.312730138950051	9.18703679159114e-16	0.347841273098596	2.50548348320352e-09	0.363841823431598	3.22055334357651e-08	0.552451534783857	0.000565493782864079	0.602290975018248	0.000149361556497585	0.708540618056919	0	0.395216179282537	1.31764691558175e-21	0.504885177744294	0.847666041776762	0.465803462348262	0.0488038045802569	0.432798113704034	2.04975932252982e-06	0.541524057010999	2.28901270471482e-06	0.738265162551961	0	0.560839588060744	0.00682118960598088
9843569	7. Expression during the cell Cycle (cdc28)(2)	49	1	0.683476096009778	0	0.430157220624198	0.00272184488468682	0.486525614193891	0.597579314169334	0.472573823101911	0.265406896514286	0.462673856870015	0.014149060365388	0.478853021277264	0.433062623853653	0.466997818709603	0.00685452816425526	0.527796093652575	0.0113121234597877	0.522512416987555	0.376024364390115	0.453369421122404	0.0072157760960881	0.507548467686984	0.593775886354298	0.422473527562244	1.10721444112426e-18	0.693481892562896	0	0.521273346133706	0.344150053157351
9843569	7. Expression during the cell Cycle (cdc28)(3)	50	4	0.658046657370051	0	0.707964213100469	0	0.530145011462329	0.237612464774769	0.662709112579004	3.91915389030828e-11	0.380184748280468	3.39653442152792e-15	0.507600480327753	0.778125827141108	0.385891386715116	8.8744896191649e-21	0.509782106039822	0.372725251310627	0.534917545621965	0.169742587380756	0.535484845727951	0.0409030542847684	0.535603317869129	0.0118799081278211	0.406447677300051	1.78933300583303e-26	0.596362127370067	1.141243177738e-07	0.675085093384535	6.88338275267597e-15
9843569	7. Expression during the cell Cycle (cdc28)(4)	51	1	0.564822068185409	1.23710371848773e-05	0.555325286473217	0.0175731601441129	0.499621904784661	0.988181521475155	0.653673460576874	4.36599201236731e-10	0.350600307081601	9.21462238385161e-23	0.553839875051996	0.0459359042194172	0.421744640218855	1.44132631336141e-10	0.518920298665669	0.0846848328108587	0.524571683687706	0.33392694636432	0.536167827714382	0.0371679791835549	0.530377289439015	0.0318347479299268	0.45764126849207	1.42733600837144e-06	0.631908057604696	3.90354415458205e-13	0.565609181358003	0.00352744646133751
9843569	7. Expression during the cell Cycle (cdc28)(5)	52	5	0.638851629145697	0	0.643503054465047	7.32185645446748e-10	0.490524427902584	0.710466987511353	0.488958751166007	0.653892299948726	0.370386598259871	1.600443164891e-17	0.453043253043253	0.0817173180833413	0.409545226502919	1.25386976446819e-13	0.551428378434551	2.77978029661341e-06	0.496758329147832	0.8985663957595	0.506352187361909	0.714365180221177	0.507641797338982	0.589214443702539	0.475687440713464	0.00565422958171842	0.536967881428078	0.0419174052713029	0.545776968057253	0.0417835331828555
9843569	7. Expression during the cell Cycle (cdc28)(6)	53	1	0.57647573493163	2.51268408746341e-07	0.226783489023602	9.36601320993626e-32	0.448197441602561	0.0424080171055328	0.361674653730371	1.94191271746548e-08	0.473476388420777	0.0812586855515745	0.417860814830512	0.00232593844103967	0.435740155508939	1.4033325868403e-07	0.575197187928669	7.26174675946822e-12	0.514773424856298	0.561282908293202	0.432913428296639	0.000110911869309389	0.573777738026259	1.8562287196211e-07	0.538066203077038	1.4736603948462e-05	0.534677870350252	0.0563498034254306	0.363934587187991	1.4418659104174e-09
9843569	7. Expression during the cell Cycle (cdc28)(7)	54	5	0.658016765223762	0	0.430311817781484	0.00278086588694115	0.459722317878281	0.114565008994501	0.233569609124484	2.78781245087168e-27	0.406969504050731	9.64953113228816e-10	0.32591650773469	1.09061983960571e-10	0.393530241902437	2.70432726522415e-18	0.613828875171468	0	0.539347898878286	0.121789547103134	0.436465129578124	0.000251424184003232	0.53823685596599	0.00689475192472999	0.542154642602106	1.60259312731448e-06	0.463096947008096	0.0422749240628351	0.422404651771688	0.000559207396320596
9843569	7. Expression during the cell Cycle (cdc28)(8)	55	1	0.606093158162193	8.43547454110194e-13	0.371332416681502	3.3462195392146e-08	0.458566948855946	0.104535656893413	0.259233529706513	1.41243762943701e-22	0.384379033566765	2.96250713501866e-14	0.380970544606908	1.02064209877099e-05	0.434580250242571	8.3281031610265e-08	0.601622578667332	0	0.52106074557732	0.407569404244313	0.430794299602298	6.67699806257894e-05	0.528677479943847	0.0427256252067267	0.552559096686349	2.20194662503559e-09	0.50831121923766	0.647406387873639	0.409792284866469	6.03350481784671e-05
9843569	7. Expression during the cell Cycle (cdc28)(9)	56	1	0.508639304756125	0.560185075605356	0.217391711718465	7.36153013292545e-34	0.438253818550841	0.015557314336659	0.290362799776545	1.69201915928438e-17	0.509807886754297	0.519118233173844	0.482431933947085	0.514843329687145	0.542687663448136	0.0004696134079889	0.533924897119342	0.0019912364112924	0.528232602265751	0.266900020895431	0.403468196823581	2.66480101981246e-08	0.535759947493429	0.011507244567377	0.564306990348951	2.4891200212096e-13	0.463771590184547	0.0461836092638235	0.353447918484901	7.15930107603996e-11
9843569	7. Expression during the cell Cycle (cdc28)(10)	57	1	0.462783566152031	0.0120882713943012	0.64153252630494	1.24347376839751e-09	0.570698183034629	0.00560841676128154	0.684146627051877	7.54951656745106e-14	0.559331910272254	9.61749843115811e-05	0.521971070455919	0.415334322374354	0.540461217415227	0.00091622675368197	0.44335757263998	2.44711020190768e-07	0.523183492382387	0.361943948675726	0.557222648228536	0.000976804075820237	0.449767043139471	0.000385853335052879	0.473499917398533	0.00255937223390084	0.396167998261743	1.10355329244978e-08	0.546152797172281	0.0401280501094008
9843569	7. Expression during the cell Cycle (cdc28)(11)	58	3	0.313280368878575	2.369195055976e-36	0.528910839603107	0.214657870135989	0.517353727048988	0.496569010964737	0.778185961868803	0	0.670213334331973	0	0.453177462268371	0.0825832089032301	0.561074202761982	5.61588822556303e-07	0.439750644303113	4.00891430939658e-08	0.453299570288521	0.0662885446864382	0.505876504379922	0.734908537118915	0.514476033939155	0.306345154921937	0.503454356694449	0.694187736599144	0.360577899202468	1.68486930936274e-14	0.544256742014313	0.0490527947912272
9843569	7. Expression during the cell Cycle (cdc28)(12)	59	1	0.309858667085473	1.2134759630388e-37	0.581540630943792	0.000464901576668453	0.503513896053333	0.89048663034951	0.721596209121083	0	0.661388857681409	0	0.481359829844678	0.489468726485563	0.543806591180156	0.000331094357652661	0.452478358689778	1.4831878017268e-05	0.388690775154864	1.19909649108143e-05	0.513167060903018	0.44798121899374	0.507781575776116	0.58235842909976	0.51273394866985	0.147174756664622	0.382694369543458	1.07228507188982e-10	0.526418768545994	0.239986892182779
9843569	7. Expression during the cell Cycle (cdc28)(13)	60	3	0.370660953312738	2.71637677199197e-18	0.280787672516373	4.97029884013068e-21	0.519885137765809	0.435877842641791	0.659544377591217	9.18545239869673e-11	0.590266262217728	2.95191893151525e-09	0.562770674891887	0.0199418901914181	0.519686571678064	0.106706087022143	0.502664764933283	0.80810806871877	0.453359562475585	0.0666039329738068	0.464159041875699	0.0388843211631363	0.511405877262002	0.42019959759089	0.551899117629818	3.46395823136447e-09	0.409987141172825	7.26341973961465e-07	0.399943271076977	8.58071959198682e-06
9843569	7. Expression during the cell Cycle (cdc28)(14)	61	1	0.470865595895192	0.0472001008562062	0.65426922392227	2.25706120460245e-11	0.535631608760002	0.158496392600921	0.504240797214929	0.861896690853194	0.547824089677814	0.00149584001469538	0.542427381821321	0.112087240546487	0.495836039725389	0.730379130070185	0.487167066758116	0.237483839237108	0.438761231095485	0.0149917971654959	0.515114631800577	0.379007574814206	0.471357518675652	0.0409070264320412	0.508263144291439	0.342087819751215	0.424440676637898	2.66573330292682e-05	0.482549310525397	0.433093895902459
9843569	7. Expression during the cell Cycle (cdc28)(15)	62	4	0.484544336932886	0.284716665518576	0.654078905452126	1.1364686969273e-11	0.579735220904589	0.0013432193354268	0.408280249777265	0.000131722706920063	0.508269982149322	0.576846440503538	0.48885984946591	0.671613016931406	0.499643897191705	0.976108173742096	0.492822385376398	0.501969536841341	0.509837323511357	0.691306819706754	0.54568246211432	0.00689527664470413	0.448507524919233	0.000187799642889867	0.519128151512406	0.0254311838385732	0.42282317153533	1.30331300931844e-05	0.466140469540932	0.122201331812096
9843569	7. Expression during the cell Cycle (cdc28)(16)	63	4	0.455032722410617	0.00241676075255249	0.767485289846246	0	0.579766143189859	0.00176892414858609	0.362912942968048	2.55552953940645e-08	0.566764782983185	1.13036285813717e-05	0.489129052765416	0.686797756688386	0.517143875497716	0.159943344946405	0.470689923930665	0.0075362810994081	0.549296138177354	0.0524534409586972	0.575498752306932	1.34816306684993e-05	0.433415126403347	2.51194029466665e-06	0.506030489933279	0.492273126051475	0.395920439123605	1.0031422397691e-08	0.455905808168965	0.0497898684639228
9843569	7. Expression during the cell Cycle (cdc28)(17)	64	1	0.388207880423823	4.61158081270651e-14	0.70355350935547	0	0.536801033366551	0.149132981508844	0.390861124521005	9.23095958083444e-06	0.619845959879664	3.10862446895044e-15	0.608007817098726	6.16431830027242e-05	0.564457982921849	1.26337295736079e-07	0.428811000956063	8.53312482939783e-11	0.50800198113734	0.752880342814106	0.57665774219542	9.8975183693284e-06	0.436130111904845	6.31119601051874e-06	0.512520450524386	0.153908179115817	0.375819705707396	8.05530156573927e-12	0.507559128992843	0.736612609421376
9843569	8. Expression during the cell cycle (cell size selection and release)(1)	65	2	0.184396584324084	1.71856679758479e-100	0.193174418386755	1.33688702488878e-39	0.264668056295426	2.98559146800608e-20	0.267478325032282	3.65848152500931e-21	0.456707236390418	0.0044326138029887	0.48605479817601	0.605176201387375	0.723619547215922	0	0.431937949453382	5.57311560560728e-10	0.463996316758748	0.156851587842384	0.40417262353461	3.36628945031605e-08	0.4897799710246	0.470210937600358	0.67732628045596	0	0.600454155253419	3.2419486650781e-08	0.418392716879037	0.000284603197599905
9843569	8. Expression during the cell cycle (cell size selection and release)(2)	66	3	0.427546893897589	1.03044050046156e-06	0.384202044430286	6.69061535486161e-07	0.39020269557994	1.6943037125311e-05	0.28926776745543	1.1505719509389e-17	0.346548078243393	6.30364124611741e-24	0.595566386475477	0.000395517014187829	0.654830319261595	0	0.465343896786798	0.00158738918078698	0.446978765556114	0.0370641703216233	0.520233422578046	0.243670185218844	0.465883475336991	0.0159171453834897	0.562569361916993	1.0653700144303e-12	0.57793802828942	1.79380381974958e-05	0.488613850584744	0.612605580667797
9843569	8. Expression during the cell cycle (cell size selection and release)(3)	67	1	0.517817854341739	0.22953797402146	0.507441159384984	0.749430694072568	0.456891523217717	0.0912170091134683	0.38312328860316	2.06984286130945e-06	0.415605986842926	2.89367377829134e-08	0.43596493293463	0.0175903777354123	0.567808981054238	2.75989804343624e-08	0.462719011098641	0.000679980651796352	0.466084184385289	0.182276353961305	0.511614267890099	0.503341064289997	0.493720556331142	0.657227385659851	0.497734621472118	0.796515675180095	0.650733238109147	0	0.545180768895095	0.0445039025578868
9843569	8. Expression during the cell cycle (cell size selection and release)(4)	68	5	0.779199526280653	0	0.67133171396715	1.92956761679852e-13	0.57371521418602	0.00387639255667049	0.421657436734737	0.00146562650678839	0.374998814115767	2.09203697334774e-16	0.41443887201463	0.00151365977270664	0.420686616351611	8.12261858208118e-11	0.522549050172507	0.0398931488221781	0.556003404207824	0.0276452939841474	0.531542915442801	0.0691431175724375	0.500885767530528	0.950092561013914	0.439695600272851	6.70284368612567e-12	0.529782611018697	0.1012182561266	0.464136956711468	0.110746929574002
9843569	8. Expression during the cell cycle (cell size selection and release)(5)	69	4	0.86871559141137	0	0.733500852626746	0	0.669960827086797	2.76176859159705e-11	0.57348621920794	0.00284351360629831	0.409663084047985	2.88430760456383e-09	0.310167722288934	1.95457820452641e-12	0.215436413954731	3.14656824684951e-120	0.597016071205886	0	0.626386796138177	6.69521815321872e-07	0.526760092017364	0.123101249892649	0.52320235640088	0.101104684616411	0.386200492411323	2.27272579897404e-38	0.584068589910273	3.72143475568798e-06	0.54379145575144	0.0514859358216655
9843569	8. Expression during the cell cycle (cell size selection and release)(6)	70	4	0.834476984708032	0	0.78816324522857	0	0.684015005741706	5.61994895065254e-13	0.687808509330016	2.39808173319034e-14	0.464599732863973	0.0199675220848905	0.290265514507939	7.51004285208625e-15	0.197596081069311	1.60466248697955e-135	0.59481374963628	0	0.586670573134662	0.00065384017570902	0.514213303527332	0.412808864847627	0.557627819495268	4.65872729722427e-05	0.377305596782273	2.5467056470786e-44	0.518799177889941	0.300882935945816	0.552387524000698	0.0198224249342647
9843569	8. Expression during the cell cycle (cell size selection and release)(7)	71	4	0.695779323839651	0	0.715528933092224	0	0.591281180556629	0.000348454471367887	0.692112758238581	6.21724893790088e-15	0.52553196270082	0.0932841707323837	0.359220801645044	1.79616498326486e-07	0.255340176206612	2.19218444955685e-89	0.557198918194289	1.8627625886225e-07	0.499517272169206	0.98485449580491	0.514548945959294	0.401852116376152	0.556126551551454	7.30518114042678e-05	0.408883171549923	3.35532038655094e-25	0.568948247673122	0.000148008294925894	0.575943663815675	0.000731973426741694
9843569	8. Expression during the cell cycle (cell size selection and release)(8)	72	4	0.518621383702707	0.209209754240894	0.734767495244966	0	0.622299746577817	1.65301164445353e-06	0.755584076110634	0	0.626040519791784	2.22044604925031e-16	0.49768940375001	0.931731307235658	0.378437974957745	2.27154510583091e-23	0.541254104834352	0.000170168868295351	0.521803672079915	0.391191605396961	0.519644667411817	0.257643732152331	0.490559662492325	0.504698290764348	0.432436746594688	1.46571978094175e-14	0.351089082107708	2.50120494066049e-16	0.540517542328504	0.0715556951656542
9843569	8. Expression during the cell cycle (cell size selection and release)(9)	73	1	0.368000315053732	5.51501817567132e-19	0.541470101846733	0.0750795411105998	0.571466320711887	0.00510900631716726	0.6535465571896	4.49866366381002e-10	0.588886641950343	5.12498776750192e-09	0.585962185962186	0.00143718083680433	0.510158571809192	0.405209035574545	0.508788242507378	0.423191874898735	0.499375662704392	0.98041173653519	0.494512424943464	0.751845905641754	0.490331307302138	0.494450355830782	0.481817435437628	0.0384857848423472	0.412599513430528	1.50929907821927e-06	0.543093799092337	0.0553022068918319
9843569	8. Expression during the cell cycle (cell size selection and release)(10)	74	4	0.677252361360937	0	0.622830955035651	1.34954511565866e-07	0.652604991700177	2.24586726993437e-09	0.680550158890891	2.26707541628457e-13	0.555279681434046	0.000279318397756301	0.525097909946395	0.352119632378823	0.337444531684633	1.80053215950357e-40	0.550515702290394	4.15464518099817e-06	0.534141832691556	0.179394148840134	0.523788373060227	0.170469120873003	0.497359548595583	0.85198643029304	0.436488964710522	4.86669028481664e-13	0.335146629811819	1.16560837283038e-19	0.519006916564846	0.397964541750879
9843569	8. Expression during the cell cycle (cell size selection and release)(11)	75	1	0.534008484624761	0.0218279010369193	0.546813073297792	0.0445054304695924	0.485150275278617	0.560691077119506	0.599878198913864	4.98938847757202e-05	0.614620829120324	4.88498130835069e-14	0.483879980849678	0.550071923614422	0.367406340622621	1.70787971329134e-27	0.52315970923224	0.0348070831215155	0.439311624532619	0.0170039744651331	0.499313443892802	0.968443359149255	0.549491072543497	0.000469961223481974	0.476688400622442	0.00796745408802894	0.539963525099647	0.0278535584111144	0.435203024087973	0.00395564598217381
9843569	8. Expression during the cell cycle (cell size selection and release)(12)	76	2	0.214279003803894	1.01622140962554e-82	0.402183333489492	2.68854328742721e-05	0.466258867316691	0.186183951144519	0.521222956168617	0.388765575414316	0.651559250521165	0	0.681742836288291	1.60602642296226e-11	0.670693445940669	0	0.456937429854097	8.69851190136878e-05	0.466122551481667	0.182785602765409	0.512466858152894	0.472543224821092	0.479225726837071	0.142106522509124	0.53878621807853	1.01131827214829e-05	0.329305302752359	5.79057976029977e-21	0.465849188340024	0.128830012834226
9843569	8. Expression during the cell cycle (cell size selection and release)(13)	77	2	0.251634459856034	5.87180699334199e-63	0.340233793064678	7.02224378418667e-12	0.446154462437154	0.0348924318718167	0.467674305727268	0.189276493603893	0.596645320750477	2.11388462290074e-10	0.682287521681461	1.39812605937095e-11	0.723916835210212	0	0.451882508209669	1.16040145923675e-05	0.47480886210168	0.321867422485084	0.514730901198305	0.395996433229899	0.451672739575272	0.000637924918281188	0.526983451062628	0.00213138988299999	0.38501715103957	2.4882130121514e-10	0.509062990923372	0.686919764536243
9843569	8. Expression during the cell cycle (cell size selection and release)(14)	78	3	0.309434720534529	8.49710835736637e-38	0.268441566959308	2.81411903875804e-23	0.495246401419052	0.852248319773438	0.474772391579372	0.30558493530292	0.517086220025216	0.261353700721561	0.630777864111197	1.24271776136275e-06	0.700464990562311	0	0.445451427858835	6.65308036022964e-07	0.493562698811318	0.800146815244487	0.518734891216761	0.280337576401967	0.457039194565103	0.00239811052141735	0.532405004982734	0.000225514776273306	0.477858595645096	0.223015956029682	0.502626985512306	0.906994320669634
9784122	9. Sporulation: time course: t0,t0.5,t2,t5,t7,t9,t11.5(1)	79	1	0.479028049746225	0.157276772655476	0.699954440686224	0	0.492620818288002	0.772482648944581	0.543885677055737	0.0747008702003731	0.475043752886692	0.100884276516992	0.530532991139052	0.257609533486619	0.560611236971956	6.82009328567545e-07	0.458415949619653	0.000150773138988467	0.450011161337128	0.0493067998998295	0.53239193158483	0.0619633277203304	0.4742621880532	0.0689344986384834	0.497870930545489	0.808508243148633	0.408059029496938	4.19143359787581e-07	0.537717097224647	0.0934575338027828
9784122	9. Sporulation: time course: t0,t0.5,t2,t5,t7,t9,t11.5(2)	80	2	0.169106751497098	2.85384580079165e-110	0.190635277197388	3.13816757893258e-40	0.584468438888428	0.000935699604477369	0.54007726715518	0.103649544043097	0.424185047872274	6.25135653784425e-07	0.660142214687669	2.90746893227833e-09	0.648635962334093	0	0.484579202519017	0.15996212798394	0.379839834812211	2.30166612618241e-06	0.545985937459385	0.00805991703313125	0.538236207843407	0.00689795248422209	0.566207740023875	4.86277684785819e-14	0.512695687484194	0.48478613442217	0.531618737999651	0.159715598314807
9784122	9. Sporulation: time course: t0,t0.5,t2,t5,t7,t9,t11.5(3)	81	3	0.21494612059251	2.47942186293049e-82	0.195954824836736	6.43929882798021e-39	0.577591041532846	0.00236763990974098	0.700218221494817	4.44089209850063e-16	0.457680410440774	0.0054080890509091	0.546125591580137	0.0872728801499281	0.554031209132944	9.56881880509464e-06	0.512408030926549	0.258193587225741	0.45988336402701	0.114684961056366	0.523307166437056	0.179309161461056	0.566615983480652	2.51335970591349e-06	0.549905108234567	1.34732958123607e-08	0.508799213509961	0.628236295051004	0.519989308779892	0.37406019438255
9784122	9. Sporulation: time course: t0,t0.5,t2,t5,t7,t9,t11.5(4)	82	3	0.376037506577458	6.34864732873923e-17	0.197682916545644	1.70181883703768e-38	0.506414968634964	0.801569997306129	0.601041261916817	4.07891747420397e-05	0.470079516658553	0.0492226281202317	0.464370197703531	0.186549954867934	0.482588083218784	0.153717802474954	0.543658160826371	6.94144227713078e-05	0.504165271499526	0.869898709838871	0.454478373320163	0.00872120651955974	0.570875445098184	5.5004610644005e-07	0.52170903100486	0.0134812414071988	0.644282808709807	1.99840144432528e-15	0.474351435678129	0.254059685471729
9784122	9. Sporulation: time course: t0,t0.5,t2,t5,t7,t9,t11.5(5)	83	3	0.320357927610711	9.02935942983707e-34	0.186117409513815	2.31666896118159e-41	0.503134395279573	0.902270456745897	0.581057249127049	0.00099670562942622	0.504122882572495	0.786396246776999	0.486883599004811	0.62679488993731	0.479399709654082	0.0914635532944436	0.540302588643638	0.000240199778378081	0.495204810536302	0.850441128749066	0.460251228197863	0.0220116084804314	0.561135026834435	1.56238822788257e-05	0.525754837514922	0.00337603072787163	0.689953729594181	0	0.492708696980276	0.745764954301085
9784122	9. Sporulation: time course: t0,t0.5,t2,t5,t7,t9,t11.5(6)	84	3	0.39145141553547	2.49429682566447e-13	0.248257854004066	3.28987438111358e-27	0.510906430570333	0.669179617608527	0.512468584870238	0.612640346241315	0.495108664444694	0.747828355673757	0.490741918014645	0.731439620167864	0.491415126205985	0.481844628357565	0.530308615995344	0.0057480215891823	0.514466488085273	0.569457299800376	0.452342673702269	0.00603565777072282	0.543401960873272	0.0021641756588715	0.504601784324906	0.600454387395411	0.703444099721808	0	0.501620592599057	0.94255052958126
9784122	9. Sporulation: time course: t0,t0.5,t2,t5,t7,t9,t11.5(7)	85	1	0.4023233789323	4.51427250268569e-11	0.362504567643283	3.61392349901803e-09	0.517194196168167	0.500562161497847	0.465807386823765	0.165000546288259	0.463564143853999	0.0166247871464904	0.476789652547228	0.389545326986486	0.529559907708951	0.0154449918440409	0.52163338633246	0.0486892073504759	0.489219543501311	0.671632474498579	0.464911881677107	0.0432129875862462	0.528471376962353	0.0442464407625922	0.499987593126492	0.998873328203991	0.675670457824116	0	0.498896513353116	0.96086363550767
9784122	10. Sporulation: Ectopic expression of Ndt80; deletion of Ndt80: early, mid,(1)	86	3	0.323833719954241	1.53150198390588e-32	0.333712603884605	9.56668179869246e-13	0.415516099968937	0.000933788255533061	0.393151272762477	1.43296234417514e-05	0.465487273589734	0.0232996927497581	0.558366885639613	0.030484612453048	0.654132094215547	0	0.450963077274806	7.8815257835365e-06	0.450585272615659	0.0520073091570022	0.468941865301136	0.0735434192564861	0.469974209042001	0.0338738511188856	0.540387204366687	4.29442525096135e-06	0.720977698305556	0	0.495803696107523	0.85197407047228
9784122	10. Sporulation: Ectopic expression of Ndt80; deletion of Ndt80: early, mid,(2)	87	2	0.155805458116121	3.74833238572947e-119	0.151579584742666	1.48092022733299e-50	0.441674244969155	0.0223132584014036	0.627526129669096	2.23772168572722e-07	0.432358910983785	8.74811055774654e-06	0.53749617385981	0.164516323797686	0.565770549590691	7.10743821574766e-08	0.52403952072162	0.0284835508766978	0.375295775433897	9.4085723811626e-07	0.475647240778768	0.160582037824606	0.583068359217189	4.37094693772622e-09	0.593723187830406	0	0.60400903323704	1.04382462673414e-08	0.50781168179438	0.728313051180602
9784122	10. Sporulation: Ectopic expression of Ndt80; deletion of Ndt80: early, mid,(3)	88	2	0.231443263994625	2.74736510308142e-73	0.146811667869089	6.71732093234015e-52	0.330464354335656	3.09954432610546e-11	0.538449763920451	0.11845015492521	0.469693043228601	0.046365817380956	0.488283770101952	0.664043965038886	0.52885380854846	0.0180829001567868	0.544433792659101	5.14511011855401e-05	0.402583151961605	0.000127827005777339	0.440175066933534	0.000567107924277653	0.584171463853987	2.72399947043311e-09	0.589949166791013	0	0.650073911541243	2.22044604925031e-16	0.480852352068424	0.394516765564832
9381177	11. Expression during diauxic shift: 9h,11h,13h,15h,17h,19h,21h(1)	89	4	0.64097065018265	0	0.799372710322405	0	0.625231038665507	9.2265365791988e-07	0.546977148232314	0.0563762168287871	0.43872873210251	5.61492800303683e-05	0.441675496220951	0.0305583117586524	0.427036687909635	2.23998994844694e-09	0.508291115891425	0.449815343457337	0.542304955633685	0.0961172677307567	0.590744001975514	1.6971054450643e-07	0.491983155726141	0.570974619055173	0.463705565073968	3.59686471123385e-05	0.287681172326094	1.48905677467468e-31	0.545614963344388	0.0424613528251199
9381177	11. Expression during diauxic shift: 9h,11h,13h,15h,17h,19h,21h(2)	90	4	0.528832161292328	0.0518384769343729	0.606679065670998	4.66552464173375e-06	0.576426536380771	0.0027471907476706	0.555178116099592	0.0250236706993181	0.470341160169269	0.0511958538657888	0.471973817428363	0.298723298417783	0.492440046653325	0.535593685197638	0.493940433137964	0.580760091755822	0.531887940175233	0.209790862583486	0.552096384289465	0.00268050523782759	0.487827177681078	0.389633153602554	0.489924203162304	0.251386134774065	0.393950652024464	5.31955962814826e-09	0.511138505847443	0.62031517126216
9381177	11. Expression during diauxic shift: 9h,11h,13h,15h,17h,19h,21h(3)	91	1	0.489610818489668	0.483540944496999	0.559538059009266	0.0106010754574282	0.518656679705564	0.464777863941634	0.505330596406672	0.828607393668822	0.518765681758604	0.217342068835533	0.458378658378658	0.122787032889975	0.547321017361297	0.000105561761603479	0.464067241343476	0.00105750265714582	0.468560606060606	0.216298519111482	0.523412765459697	0.177290850116277	0.467991818100508	0.0236992749347909	0.51519483953999	0.083697403811181	0.463477368820372	0.0444249929265124	0.450175096002793	0.0266967992676914
9381177	11. Expression during diauxic shift: 9h,11h,13h,15h,17h,19h,21h(4)	92	3	0.179099031731699	7.29263371389709e-104	0.521527654152105	0.355444678069412	0.374602402661565	8.94624487245494e-07	0.562955854628899	0.0105612649336391	0.63525122021246	0	0.48031598031598	0.465483224445231	0.655945229588287	0	0.418568789749345	1.15703244619998e-13	0.398035604665439	6.06767485365724e-05	0.511280574978555	0.515652339966772	0.472792462075107	0.0545058283949016	0.57220458984375	2.22044604925031e-16	0.447735457236385	0.00402050270519212	0.529908142782335	0.183453854843241
9381177	11. Expression during diauxic shift: 9h,11h,13h,15h,17h,19h,21h(5)	93	3	0.194219950208225	1.77112525918668e-94	0.530066219115704	0.196856414074448	0.360873610781195	5.00098829181726e-08	0.569240843004811	0.00492252450231634	0.63614550175386	0	0.495184164881135	0.858285672630152	0.650552746764301	0	0.435729985035541	4.70272993270917e-09	0.435881606116413	0.0116810181450525	0.515269293753737	0.378918514538091	0.488100901452097	0.400404161213938	0.554901747553931	4.11734424332622e-10	0.431099483153512	0.000149411975321391	0.490439540059347	0.670692322533436
9381177	11. Expression during diauxic shift: 9h,11h,13h,15h,17h,19h,21h(6)	94	2	0.164558874954509	2.84833276682312e-113	0.155979162177103	2.47094341941993e-49	0.311140034379959	1.37236551135292e-13	0.507877167987378	0.749065686078713	0.631788937572557	0	0.636464881919427	4.21348134382882e-07	0.758849138716506	0	0.384121825248368	4.59660011668239e-26	0.384353898096992	5.42829958072947e-06	0.460461126562866	0.0227192071695075	0.454296339792523	0.00124042269149644	0.611801334813054	0	0.551614833601077	0.00450669451339047	0.417662331995113	0.000250782404775264
9381177	11. Expression during diauxic shift: 9h,11h,13h,15h,17h,19h,21h(7)	95	2	0.167066968371737	1.29396089257653e-111	0.147958849047588	1.41107808091559e-51	0.322252379259018	3.31544140813796e-12	0.519627505851293	0.425435822815936	0.585211399468225	2.13102877566484e-08	0.701809862415923	7.34967642301854e-14	0.773481493099223	0	0.357558350999709	1.58803662025766e-38	0.392604218985434	2.40954948924899e-05	0.463169660263575	0.033831463151003	0.444940042179818	0.000100016744323262	0.603012605383484	0	0.603135630349682	1.38276352590339e-08	0.510470850061093	0.641481436373539
9381177	12. Expression in tup1-deleted cells(1)	96	1	0.433741210878654	7.89446765450518e-06	0.712288248742141	0	0.570976483602053	0.00542243251296437	0.437728377036505	0.011444289222428	0.495942528305184	0.789688982890287	0.536747427656519	0.17307696503837	0.5147557690744	0.226664758707988	0.451612316581452	1.03577066921744e-05	0.533627016016519	0.186042233163998	0.542911218840165	0.0134146574258516	0.481952162504207	0.202192329105771	0.471417061466149	0.00114042315015439	0.555243088825644	0.00236452952064625	0.637745461686158	9.02741215114133e-10
9381177	13. Expression in cells overexpressing Yap1p(1)	97	1	0.450317354953105	0.000807292565263948	0.465585735835621	0.139649048271043	0.489579189864237	0.683065438172666	0.464612270903408	0.150689651311144	0.49770238050656	0.879949168847173	0.531908831908832	0.236805913702603	0.580046319076472	5.43298739330567e-11	0.476663886810492	0.0334499123682906	0.516622021318154	0.51332722583902	0.494819474409295	0.765315710923111	0.485279407806075	0.298235370617213	0.519683046848354	0.0250654072318257	0.422984886425567	2.25148712197347e-05	0.514874978181183	0.508281117507932
9874773	14. Galactose-induced expression in med2-deleted cells(1)	98	1	0.563266964860596	1.97779954074218e-05	0.269930735788773	5.22279624728633e-23	0.496600656958006	0.894020861455535	0.488428242675908	0.638321338098872	0.336730205095557	6.95829710878981e-27	0.570748667718365	0.00869976374969905	0.559489095315673	1.08575038670899e-06	0.522627379764725	0.0391538921744923	0.522100842680953	0.384662406586047	0.459329754880299	0.0190757547113722	0.502353765181731	0.867866381918038	0.483824351312031	0.0655298344642595	0.605707395784727	5.9258753459801e-09	0.580869807121662	0.000321517187177767
10449761	15. evolved strain 1 versus evolved strain 1(1)	99	3	0.389381503024563	7.20331088925967e-14	0.345658747856721	3.00270499623912e-11	0.374231335238334	7.65792092176818e-07	0.418881261602829	0.000949255573111573	0.45693867106068	0.00451130859736061	0.504963386781569	0.853523102367892	0.574002534500674	1.17628040641193e-09	0.492504260714137	0.493119585918331	0.431253139126067	0.0066789433078376	0.432012749863534	8.47785060273356e-05	0.521773246104675	0.122662692718536	0.524502659234311	0.00513860645002184	0.748594968315992	0	0.505994719846396	0.789100694084299
10449761	16. parental strain versus evolved strain 1(1)	100	4	0.566250722986633	7.35234389526163e-06	0.728201215227351	0	0.523054672005915	0.364699040429787	0.709652899611571	0	0.583683481256788	3.38522334608626e-08	0.418109612049006	0.00231350858215948	0.403800336883541	2.57863515927294e-15	0.49130242756786	0.426379420318132	0.486997739829232	0.607871556812562	0.564187959761899	0.00020597206654549	0.506537828538739	0.642922642615942	0.456881201771402	8.42844016804748e-07	0.431987134048821	0.000172581686393999	0.452050423285041	0.0323633030939338
10449761	17. parental strain versus evolved strain 2(1)	101	4	0.594865573120223	1.12303499832933e-10	0.772132574089516	0	0.670715611959053	1.54922741302244e-11	0.643212434962014	4.53538184785884e-09	0.543533685353706	0.00391344774609514	0.463998179149694	0.178413130255767	0.393085274088282	1.03219245112759e-18	0.458798504593258	0.000153461580149234	0.497639377197388	0.925434494732677	0.581152361519066	2.42559326868452e-06	0.464149315344907	0.010647225254736	0.448976357994756	4.76639466926533e-09	0.508950954794633	0.619456121747976	0.518968188165474	0.395080899197057
10449761	18. parental strain versus evolved strain 3(1)	102	4	0.575149567489112	3.97071963975648e-07	0.839946265775937	0	0.569952534292112	0.00610290169178196	0.651478816946443	7.51220863293156e-10	0.664908062764483	0	0.421524491221461	0.0036024262511448	0.361575478529218	7.59660510281293e-30	0.502159844328054	0.843878218449902	0.501884870807523	0.940880491657718	0.589076837098074	2.81411830505007e-07	0.485782350930726	0.314786495940671	0.446525958843153	1.12980661128341e-09	0.367366006390232	2.81008968803093e-13	0.423284495548961	0.000641288034949206
10535956	19. Fink: Expression in haploid tec1 deletion mutant(1)	103	1	0.437764788664898	1.23639599543542e-06	0.582143794095326	4.61600179275656e-05	0.43262244873577	0.00228418044133747	0.435682223452008	0.00254161478167043	0.532694453806688	0.0130079916335069	0.466197326803387	0.147558688813053	0.495886819728738	0.696945643543459	0.513441254104834	0.156923018598675	0.425724789329762	0.00073721459721098	0.468216318785579	0.0343143582776456	0.515876842882555	0.194806451516786	0.516891000703445	0.0263018014039662	0.51384835132738	0.378484349079085	0.521580991447024	0.267399904769925
10535956	20. Fink: Expression in haploid ste12 deletion mutant(1)	104	1	0.410962683688425	7.1604013469435e-12	0.458818596632593	0.0436043680111052	0.485126380785454	0.505876842282035	0.552751906494444	0.0144591649806782	0.560674580883546	5.28163969293338e-06	0.516754177360238	0.478248014887899	0.499345645020137	0.951194217612657	0.48523831421208	0.124597205591963	0.532021876220771	0.150545404942007	0.508521028826909	0.575120947602053	0.495452987996338	0.713755259511851	0.520069242011639	0.00911096006958001	0.469392785521174	0.0544860720128632	0.518169619479839	0.356283794915287
10535956	21. Fink: Expression in haploid ste7 deletion mutant(1)	105	1	0.423836946408126	4.38987454148428e-09	0.486536578624366	0.509048805200233	0.462167989531401	0.0903141728095485	0.510075736464838	0.640098355540583	0.557254990076021	1.70279676281471e-05	0.528829083374538	0.22195879286825	0.498746890930016	0.906604018301671	0.497370827617741	0.784248581626654	0.497427311791953	0.90796351075267	0.508409256322945	0.579790908030309	0.512486297608384	0.31334004398043	0.505745881251066	0.45486057292429	0.477592514096623	0.158803946037555	0.531826016756851	0.105810656752809
10535956	22. Fink: Expression in haploid high copyt TEC1(1)	106	1	0.395479975346096	4.42825566127074e-16	0.523917468541821	0.236577178453275	0.417783968481758	0.000204088994047877	0.481732453644286	0.392375036515227	0.531569736234381	0.0167270248799256	0.517806660230903	0.446565062631445	0.504971458745586	0.638612893308349	0.495636015504843	0.646575973098556	0.455162816005357	0.0420591228160383	0.526007902056094	0.0840192357440093	0.507432021662849	0.544839335370815	0.528324975486016	0.000201451237139105	0.506957302282175	0.658890569226723	0.49361090504451	0.743218076493513
10535956	23. Fink: Expression in diploid tec1/tec1 deletion mutant(1)	107	4	0.578962002337281	5.27938359695668e-10	0.633143873736285	2.63875588046858e-11	0.576103257943865	0.000505614166607327	0.483930367980575	0.446560888376569	0.499769563969092	0.985903870863927	0.435362953544772	0.00518863674568478	0.420223168472946	2.46019281401656e-14	0.514054511160993	0.135205086372101	0.519704643116245	0.36609652480966	0.486594772685919	0.367624189573541	0.507117898250804	0.557428714196011	0.494782368450503	0.488501307910189	0.488989851856337	0.479735379964376	0.446128251003666	0.00520030919566908
10535956	24. Fink: Expression in diploid ste12/ste12 deletion mutant(1)	108	1	0.449994946803842	8.05912527689724e-05	0.626176460943136	2.41898057140588e-10	0.426925720454108	0.000815429402613923	0.528278522844572	0.179361175700324	0.509714513974709	0.455279401370078	0.479068069977161	0.364213723043519	0.524060561903235	0.0211671759968046	0.487427775699381	0.180376764961976	0.441550170210391	0.00719856149714442	0.479545306854514	0.168182284445078	0.519743110132878	0.102843083465834	0.499435695424412	0.940134934572075	0.532030590473069	0.0393003994617562	0.479865050619654	0.295117124989786
10535956	25. Fink: Expression in diploid ste7/ste7 deletion mutant(1)	109	1	0.53199788192792	0.0122294105554368	0.541840198071752	0.0370486206603782	0.486701308996558	0.545176547080735	0.54326097223694	0.0413554981851816	0.514786852912906	0.25904473817624	0.456994184266912	0.0641166990388636	0.46061544721274	0.000178974498159656	0.505565427941971	0.555918067451797	0.504531502874044	0.836072244844666	0.524914870941748	0.0955194789630074	0.50090391496286	0.940876485630266	0.504297524487338	0.570043351209339	0.479140916360631	0.18255539804755	0.425741294292198	0.000125767502848486
10535956	26. Fink: Expression in diploid high copy TEC1(1)	110	1	0.405215325466163	6.75369430087286e-13	0.355525442944279	3.16893742555784e-12	0.416268776503561	0.000226562864237462	0.514760695535225	0.500456650931963	0.506389294586126	0.636866219557602	0.431701631701632	0.00442505107866832	0.513233172454998	0.222951854006731	0.518832356486677	0.0537255336387026	0.477719878341425	0.324707951575756	0.500843817420914	0.956416145679932	0.51806490472382	0.151327280041589	0.549541228790075	2.3237034518786e-10	0.493491153768064	0.687225686460381	0.470523324314889	0.140630648908253
9845373	27. Young: Expression in rpb1 mutant(1)	111	2	0.295545548276528	1.84460691916691e-46	0.068490054249548	2.24954134897092e-82	0.337213845874897	3.57595236150241e-11	0.420131325381593	0.000760099467984261	0.499448002097143	0.969953504194216	0.56629307841429	0.0107309426688753	0.593221319502317	2.22044604925031e-15	0.512446741073284	0.239013486297681	0.389439282326023	6.38207168062376e-06	0.409256647864625	5.7068576368331e-08	0.560087012617218	1.04503471849426e-05	0.560297655050946	1.04449782156735e-12	0.74963827869816	0	0.461211598882877	0.0733501807922458
9845373	28. Young: Expression in srb4 mutant(1)	112	2	0.293887008635983	3.37845435562738e-47	0.0639101134649439	4.15031848388213e-84	0.343482636434042	1.93584118784325e-10	0.427585264031001	0.00226557491812213	0.4964131371007	0.80662604287998	0.585823267641449	0.000955512889881938	0.594613270100445	8.88178419700125e-16	0.510319241800723	0.328918705167555	0.393791506222445	1.45039402391608e-05	0.406542590522731	2.26215259078861e-08	0.562082149969517	5.25226932035494e-06	0.560738973370353	7.105427357601e-13	0.747961644362598	0	0.451268218711817	0.0244550777234859
9845373	29. Young: Expression in srb5 mutant(1)	113	2	0.273144705982273	3.39315914084365e-55	0.2433517366414	1.88028674026689e-29	0.352339762826072	3.25865971271275e-09	0.46054416695776	0.101199197477761	0.474375663158946	0.0848782046997694	0.595275992245689	0.000302249839686297	0.592394698181979	9.54791801177635e-15	0.475195888930457	0.0207621588464235	0.378723701099392	1.06817327214291e-06	0.454420212627694	0.00721801478147632	0.541672769820993	0.00259231398283166	0.577716156047493	0	0.688223309028606	0	0.457256938383662	0.0518387184565096
9845373	30. Young: Expression in med6 mutant(1)	114	2	0.366223155785056	1.1276895334074e-28	0.0629368540883921	4.40266646781196e-118	0.356328034846604	4.14393863076305e-12	0.423725831119065	0.000136402675387449	0.528476201175898	0.02115342230844	0.564576613061462	0.00319400985912055	0.572573463077313	2.42694753183059e-13	0.52661413517895	0.00281854406872495	0.427130420224343	0.000417082444549629	0.406398650931871	3.09376583041217e-11	0.55166530776965	6.92025011450603e-06	0.560181829809004	0	0.616991461881236	2.22044604925031e-15	0.434891015011346	0.000362681871914947
9845373	31. Young: Expression in srb10 mutant(1)	115	2	0.288040247165347	1.37473497009371e-50	0.260570580629445	5.62743685833044e-27	0.459840384785673	0.0996290823951602	0.594694784270783	5.70947425875268e-05	0.607483553658141	1.42330591756945e-13	0.542060072363103	0.102696011332002	0.632495473991157	0	0.449042508417508	1.1745285709306e-06	0.532286260393995	0.183931735439834	0.468177653297289	0.0549891691471534	0.486275140134905	0.310109926318843	0.525122669839274	0.00276602847667218	0.532568096572998	0.0606939260172665	0.511125960027928	0.604587632198697
9845373	32. Young: Expression in swi2 mutant(1)	116	2	0.222074923003999	2.12516003753488e-80	0.242727492059328	4.67231418550515e-29	0.403976465329793	0.000137992062678246	0.583592046166667	0.000582978777920795	0.484509356002447	0.30221633106116	0.584147614450645	0.00157310230836671	0.596620687194858	1.11022302462516e-15	0.468465909090909	0.00359587835056974	0.390232434845695	1.2226011008032e-05	0.560271048322113	0.000433756152128151	0.497534109611355	0.859864070177163	0.60790624267245	0	0.442865488118942	0.00144398450844288	0.5347895575144	0.116988784329602
9845373	33. Young: Expression in taf145 mutant(1)	117	2	0.343544031843202	6.85221287495679e-35	0.118015604943361	9.8555915099237e-82	0.403563933933132	1.01964003068384e-05	0.572044492065922	0.00063277569376119	0.47363741901659	0.0429684125632207	0.606723803693501	3.81253765202594e-06	0.604832906470626	0	0.512823580454753	0.172279798305252	0.434303672079915	0.00254890976423863	0.438780509994541	3.78797943925642e-05	0.539003368941188	0.00128592786835635	0.530342133276134	5.48944989289257e-05	0.634111868234422	0	0.455573616687031	0.0210227610815163
9845373	34. Young: Expression in taf17 mutant(1)	118	2	0.370737344353255	5.90615447524422e-30	0.0588921474013623	1.18759726137236e-134	0.431289979352347	0.000445660784919983	0.512025731297123	0.524112603611962	0.526381804790972	0.0236928825232872	0.551522215158579	0.0127170055586674	0.584487641014944	0	0.522528915700212	0.00740605859405719	0.440953038674033	0.00245496990847117	0.429104065399912	9.89965477624377e-08	0.537249117149021	0.000596059922136405	0.549565709466661	1.85185200507476e-13	0.591779255612825	4.44864145521251e-11	0.382453307732589	9.1870829130352e-12
9845373	35. Young: Expression in tfa1 mutant(1)	119	2	0.236127078631054	5.85450032981577e-72	0.089107693316718	1.01491937318098e-70	0.329094637654067	1.47243340719999e-11	0.44559573290631	0.025922396177228	0.41690921119974	3.66077345594991e-08	0.629766978251827	1.23288269948674e-06	0.652010261417386	0	0.459911096562331	0.000230399384128723	0.374322646353033	6.27411628144517e-07	0.431681331392477	7.22700469413501e-05	0.547869253799187	0.000649069071362085	0.579311896476381	0	0.80969861901183	0	0.509453547739571	0.671680446478075
9845373	36. Young: Expression in kin28 mutant(1)	120	3	0.450860870089207	5.6425329533369e-06	0.0979396415219856	1.48541203914047e-123	0.441122563288782	0.00157718855410822	0.457921715001158	0.0192373655658471	0.49409429652099	0.594856577555866	0.508251120372332	0.675169469158508	0.535422587652553	7.01070712880725e-05	0.538991639647504	1.12880082370204e-06	0.468022071544171	0.0849406686614858	0.429784123105716	2.98145177107274e-08	0.548728016222076	2.39279874447718e-06	0.535201797381267	4.04390037012092e-08	0.595880900901543	4.88498130835069e-13	0.433900440740094	5.65114311007587e-05
9845373	37. Young: Expression in gcn5 mutant(1)	121	3	0.382715791641302	2.40734538749162e-26	0.145061323539057	5.26455749649867e-93	0.373022554995987	2.38537043914961e-11	0.483654974547367	0.372766647766518	0.532531675592006	0.00408539280586506	0.555577531335107	0.0056605205154514	0.557722883237167	2.14355644345687e-10	0.513530884981502	0.097770399597764	0.489950611083208	0.595653832320716	0.454098866678797	0.000383056005872772	0.536244095063164	0.000583651445396738	0.538078526682938	5.88730597606002e-09	0.563307461325563	2.89335243253142e-06	0.497023913422936	0.858943147925936
10586882	Young: Expression during histone H4 depletion: 0h,0.5h,1h,1.5h,2h,4h,6h(1)	122	1	0.487772214253619	0.405119270464563	0.507418321168567	0.747852542011227	0.545020036235296	0.0749331481219844	0.483788419346356	0.506241825363811	0.416029409928972	2.5038108983058e-08	0.494097933491873	0.825149743280757	0.445249032528449	5.91954027325322e-06	0.494921046888639	0.640276954183908	0.426872314303254	0.00369028651439879	0.53323055028463	0.0532065668878461	0.532908640208575	0.0188798545012696	0.509732651027456	0.263360365888909	0.63522107565336	5.77315972805081e-14	0.541997403560831	0.0593348771414457
10586882	Young: Expression during histone H4 depletion: 0h,0.5h,1h,1.5h,2h,4h,6h(2)	123	3	0.363443897897918	1.48024151437891e-23	0.294876509664665	1.13668612095039e-21	0.505159804964713	0.826183148760383	0.61064405431465	1.05604165656636e-06	0.537233269670075	0.00784501327063114	0.543429634338725	0.080283657680805	0.518860914535005	0.0932149149593451	0.489908732385584	0.317813300363111	0.494519085886489	0.814881900614508	0.46826343219568	0.0469826731149926	0.524382803665954	0.0612559989464947	0.525195945333817	0.00183757554336395	0.526744579523475	0.109863496510668	0.565588453482283	0.00153245359797394
10586882	Young: Expression during histone H4 depletion: 0h,0.5h,1h,1.5h,2h,4h,6h(3)	124	3	0.316236132772373	5.332530184163e-41	0.232874851258796	2.40388551420482e-35	0.526152522766533	0.267526563305259	0.53899335523398	0.0866128516471463	0.50138386448464	0.921585156743576	0.567344776435685	0.00689684473494911	0.588556308435169	4.21884749357559e-15	0.469846224591595	0.00294362693413292	0.547656816786651	0.0425607828140968	0.496041498791297	0.80504661447533	0.522054099224111	0.091718257801359	0.530169436258313	0.000202447028243125	0.515075461012107	0.36930999595159	0.587697460289754	2.43998327473793e-05
10586882	Young: Expression during histone H4 depletion: 0h,0.5h,1h,1.5h,2h,4h,6h(4)	125	2	0.266817060539188	4.52371213899109e-56	0.223163338923816	9.15107587215788e-33	0.440244089275449	0.0188259912564168	0.486743175018087	0.589099271180738	0.476564680622652	0.122198275355644	0.657329314905073	4.85060103194712e-09	0.65583756312549	0	0.428647197281457	6.8478767924174e-11	0.436639181873988	0.0124220303536499	0.481797327857347	0.292649390557542	0.508244335300601	0.558877485358873	0.544188870251748	4.50290061237979e-07	0.607813963760192	2.63358912455658e-09	0.668661633792983	5.26245713672324e-14
10586882	Young: Expression during histone H4 depletion: 0h,0.5h,1h,1.5h,2h,4h,6h(5)	126	1	0.487772214253619	0.405119270464563	0.507418321168567	0.747852542011227	0.545020036235296	0.0749331481219844	0.483788419346356	0.506241825363811	0.416029409928972	2.5038108983058e-08	0.494097933491873	0.825149743280757	0.445249032528449	5.91954027325322e-06	0.494921046888639	0.640276954183908	0.426872314303254	0.00369028651439879	0.53323055028463	0.0532065668878461	0.532908640208575	0.0188798545012696	0.509732651027456	0.263360365888909	0.63522107565336	5.77315972805081e-14	0.541997403560831	0.0593348771414457
10586882	Young: Expression during histone H4 depletion: 0h,0.5h,1h,1.5h,2h,4h,6h(6)	127	3	0.359602045381972	2.83958572193531e-23	0.114419464250579	1.33896416656935e-67	0.485108108525977	0.54023142610103	0.466420317101474	0.152297358991774	0.425576402152068	2.81517339751612e-07	0.630585576040121	3.73322310398549e-07	0.611278270883035	0	0.475403988444112	0.0186286097426344	0.483234276466321	0.488879710486618	0.452156819422422	0.00380588235217488	0.524757418519109	0.0662925080331098	0.543690097283211	1.78761079716594e-07	0.561538927338721	0.000377946922195616	0.669410019200559	2.66453525910038e-15
10586882	Young: Expression during histone H4 depletion: 0h,0.5h,1h,1.5h,2h,4h,6h(7)	128	2	0.281748424849958	1.15661298393194e-49	0.10648347684322	7.79172749683605e-65	0.403431811441527	0.000139643540709445	0.459439976660243	0.0972856256624217	0.426745559175623	1.24990512103892e-06	0.62562925290198	2.74821432988404e-06	0.629142708200424	0	0.468827680093112	0.00423973545188217	0.409362966683409	0.000333028810009087	0.436930090197811	0.00025374344698188	0.546614920559615	0.000913011760719007	0.563417775569151	3.68371999570627e-13	0.647518887515539	2.22044604925031e-16	0.660127203700471	7.56950058189432e-13
10586882	39. Young: Expression in sir2 deletion mutant(1)	129	1	0.52965633046859	0.0361512703198799	0.486232069072136	0.53583641845551	0.579465353687693	0.00110657571762873	0.426466682627711	0.00175622858979031	0.438746957270719	2.45920655396739e-05	0.540884368157095	0.112270171240392	0.510604985889266	0.362632687446415	0.479042872137008	0.0453991979317784	0.394858111501758	1.47793787013915e-05	0.516766850354813	0.311439340981909	0.529350663267048	0.0297817726454341	0.47662711566337	0.00531529942805331	0.597348801920631	1.98932093020687e-08	0.585692311049049	6.53366780174469e-05
10586882	40. Young: Expression in sir3 deletion mutant(1)	130	1	0.57698698552888	5.56824706343662e-08	0.424886862989441	0.000742541368854291	0.5978613023061	6.02360514727618e-05	0.411021755427082	0.000156263804996849	0.451320076395911	0.000813133960859558	0.504457943851883	0.86270082489123	0.49301646396982	0.549363626570321	0.490012262543127	0.340904939615055	0.401255650426921	4.84185346532365e-05	0.490032102102883	0.547851333283082	0.534083254370399	0.0117317280265106	0.476640355212952	0.00540059392164122	0.570320687038943	5.13650780908925e-05	0.613330205969628	1.33775593491592e-07
10586882	41. Young: Expression in sir4 deletion mutant(1)	131	5	0.67008085588332	0	0.604185600914466	4.20030433323504e-06	0.554785153367507	0.0272024317803903	0.465058395182381	0.144273432801982	0.445680759964548	0.000238751466496655	0.428004206792086	0.00602370339923396	0.401064001766373	7.36988908736921e-17	0.536910124911668	0.000538118631733031	0.516699453094481	0.49921733350883	0.521479815965273	0.202833289374321	0.506445579091047	0.639312786140367	0.477062355447433	0.00722214044785966	0.448770575013981	0.0037206558347098	0.511385058474428	0.602387074642054
10586882	42. Young: Expression in rap1 deletion mutant(1)	132	1	0.615809529141759	4.21884749357559e-15	0.334845145180785	1.04792142055151e-12	0.4618714167045	0.133270081312581	0.456667072234193	0.0769689599388976	0.374978092349174	1.46444045820399e-16	0.450151083484417	0.0632589695148574	0.47215006069496	0.0218320537777071	0.58974921540508	2.22044604925031e-16	0.578021234443886	0.00204552528143798	0.451585285019885	0.00505272911059057	0.507759755649144	0.581578349048901	0.540468223748721	3.66981597910154e-06	0.291681300558166	1.025758090834e-30	0.533343515447722	0.136156919091885
10586882	43. Young: Expression in fcp1 deletion mutant(1)	133	2	0.30631383811837	8.51845051812858e-43	0.0576436582372176	2.06805220110394e-88	0.346307808860921	2.58037772229505e-10	0.422456797246327	0.000945765787257428	0.458512526682395	0.00419300716952743	0.582595967444452	0.00130432666289093	0.599387715288734	0	0.518338477366255	0.0793279876823474	0.382351135666053	1.18906712501893e-06	0.400776883886564	1.94116857424453e-09	0.576116380347713	1.63133921926573e-08	0.568199667728939	4.44089209850063e-16	0.725663155720041	0	0.43425063274568	0.00214127738837896
10725359	44. Expression in snf2 mutant cells in YPD(1)	134	2	0.236607725364245	1.44407362819337e-70	0.141403109745243	1.90961895860412e-53	0.478977062692122	0.410167774374443	0.480489585418408	0.428214845053297	0.458634360683569	0.00654947882922129	0.65144216053307	1.97512830535373e-08	0.626116316418557	0	0.444385210125951	4.02486320016194e-07	0.444737429544059	0.0297785113293287	0.519527371266668	0.260551104579966	0.501865080753913	0.895155486140515	0.594817740530142	0	0.572780605611578	6.20232199812776e-05	0.535918681270728	0.110215359710638
10725359	45. Expression in snf2 mutant cells in minimal medium(1)	135	2	0.243894054641894	8.13388490361202e-67	0.136805601101856	8.90242190413986e-55	0.394442562557891	3.54512023021304e-05	0.485965401165156	0.568752800810094	0.474929159020834	0.0993810378853026	0.549356031174213	0.0672989498021677	0.573446525603245	1.77456604966153e-09	0.486176710520846	0.207812967464409	0.460733020815894	0.122581187809105	0.457874762808349	0.0152217853598789	0.508776659982362	0.535167687223178	0.618101361991601	0	0.539803235010205	0.0285047128274756	0.594653299005062	2.56531429054796e-05
10725359	46. Expression in swi1 mutant cells in YPD(1)	136	3	0.232503486230871	1.00800094236036e-72	0.168336979640023	5.64236279487608e-46	0.561540969919644	0.0159127003705306	0.522868121214976	0.353104752085562	0.418692032106255	9.08019352422279e-08	0.686101889132192	5.23825427478641e-12	0.578067827300422	1.59696256218922e-10	0.4289945494035	9.7910669058895e-11	0.440205229086445	0.0187124463818398	0.567551857243118	9.94116413879365e-05	0.487132822353489	0.363264074813704	0.586674418325801	0	0.62631535828397	3.63198360275874e-12	0.643232348577413	1.90070403860432e-10
10725359	47. Expression in swi1 mutant cells in minimal medium(1)	137	2	0.275613892161473	1.03261896637185e-51	0.153456417655932	4.9697438246785e-50	0.406958357520651	0.000267424695890392	0.516979542389002	0.490526833696115	0.498321287246127	0.912140759952238	0.519614168099017	0.467156015635408	0.553018822990229	1.40145662939073e-05	0.493457465602527	0.551063986828293	0.429352921479993	0.00547057182134757	0.480474903173819	0.260612906267927	0.53007699264208	0.0335729891173073	0.588836628288071	0	0.558840354632918	0.00120442530452358	0.574336707976959	0.000947905974696628
10657304	48. Expression in response to 0.15,0.5,1.5,5,15.8,50,158,500 nM alpha-factor(1)	138	1	0.338817514140646	1.63651589884938e-27	0.678588996430211	1.79856129989275e-14	0.451186361585526	0.0558360467086815	0.544650368085237	0.0698197364128266	0.527630603303	0.0693527635886959	0.552847825575098	0.0500986144193893	0.530324018202382	0.012979146825588	0.440767889803384	6.763415534403e-08	0.441382052569898	0.0211698942737829	0.585879948532661	7.49751323247949e-07	0.490013943277176	0.480442200220372	0.49935101226765	0.941119562949565	0.644039167773856	2.22044604925031e-15	0.464145684238087	0.110858119828689
10657304	48. Expression in response to 0.15,0.5,1.5,5,15.8,50,158,500 nM alpha-factor(2)	139	1	0.471088126317568	0.0512339653272909	0.379323450046379	2.22768070614683e-07	0.500086441842912	0.997297925036584	0.565389913928105	0.00792306865438763	0.566699122445668	1.16418090521098e-05	0.540254134193528	0.135616177295346	0.5364047629072	0.00285785805799121	0.446189908342686	9.41608725293735e-07	0.501891149059657	0.94071959591235	0.521937303423358	0.206238909477916	0.4813012313897	0.186414313205093	0.496428069443852	0.684342242724602	0.538191429110817	0.035583082502213	0.526788052016059	0.2335595275386
10657304	48. Expression in response to 0.15,0.5,1.5,5,15.8,50,158,500 nM alpha-factor(3)	140	1	0.542110205226191	0.00452005416343959	0.371126287138453	3.18592041973203e-08	0.475068204722395	0.328703038457239	0.32093604985079	3.56459159514369e-13	0.525221136201925	0.09736676781102	0.547296586690526	0.0795431242126763	0.537293573662019	0.00224795582030679	0.475117299538596	0.0233672859908809	0.496514872481723	0.890998317346208	0.492362753762574	0.65991795748441	0.474067319196484	0.0668984875403817	0.526055600112977	0.00302222488886117	0.527890119362687	0.124848808398891	0.449437620003491	0.0245511633115515
10657304	48. Expression in response to 0.15,0.5,1.5,5,15.8,50,158,500 nM alpha-factor(4)	141	1	0.574323974877312	5.40239106117113e-07	0.463543179454506	0.11767363663581	0.467603283946696	0.204381771245896	0.327317851120086	2.35022619934044e-12	0.504434957370583	0.770667131867477	0.553201007746462	0.0485853507614893	0.532341719854435	0.00805769971891523	0.45954023257264	0.000227118130467934	0.478088202466656	0.388906386026173	0.531614722778197	0.0685315772484625	0.448976333587829	0.000311899336492734	0.512318110238319	0.160929695344427	0.578736629135039	1.47304425519579e-05	0.437280175423285	0.00528734728554464
10657304	48. Expression in response to 0.15,0.5,1.5,5,15.8,50,158,500 nM alpha-factor(5)	142	5	0.548967605928514	0.000960865169396197	0.684422111141302	2.44249065417534e-15	0.503846310619978	0.88022629307275	0.32500873278464	1.19696280039298e-12	0.420846596512252	1.96490254731773e-07	0.513395807335201	0.619473938944891	0.533760024631516	0.00567759650648081	0.464338602070084	0.00115592741293901	0.467150092081031	0.196459127697637	0.568162706974084	8.593069917473e-05	0.42740184507537	2.90328793611521e-07	0.517585202746632	0.0453478422788853	0.523414463865271	0.197592390492938	0.500844388200384	0.97004825859021
10657304	48. Expression in response to 0.15,0.5,1.5,5,15.8,50,158,500 nM alpha-factor(6)	143	1	0.416715023935069	1.95835771430199e-08	0.609915065258739	2.39112212674364e-06	0.487461013323288	0.623268587529863	0.325583722874401	1.41733940115716e-12	0.45801395598497	0.00578605073103418	0.578014017407957	0.00382740244627677	0.593505751799557	1.84297022087776e-14	0.436056553186183	5.65568463904749e-09	0.448658546793906	0.0435067415537853	0.564626926776013	0.000196481432678697	0.460710808999571	0.0055019700167532	0.531927465254093	0.000279356541594833	0.5492532262833	0.00672272748027214	0.479182121661721	0.354594716807958
10657304	48. Expression in response to 0.15,0.5,1.5,5,15.8,50,158,500 nM alpha-factor(7)	144	1	0.416859977120646	2.07206381193699e-08	0.456555856421404	0.0622535984724931	0.420957719397128	0.00195794372353385	0.339099587760234	6.42372363252943e-11	0.503476762910534	0.819240780214793	0.528962507750387	0.282972049179544	0.594060957215919	1.28785870856518e-14	0.451943950825124	1.1925089661056e-05	0.431095485239132	0.00674013219267348	0.531494177432352	0.0695933819766497	0.453191506828836	0.000941753465621753	0.550782665549326	7.4841990382879e-09	0.560482081349001	0.000874169760086474	0.475838388025834	0.282642562613899
10657304	48. Expression in response to 0.15,0.5,1.5,5,15.8,50,158,500 nM alpha-factor(8)	145	3	0.372323051542126	7.37881043350439e-18	0.453251927779704	0.0448263799896698	0.392772759153348	2.66083683432701e-05	0.291638375060999	2.65673926262828e-17	0.504296396160232	0.777640845082995	0.555911092274729	0.038202416033478	0.592174544369992	4.30766533554561e-14	0.460061130855884	0.000273377844601214	0.424197081310341	0.00287615061109177	0.511433937251436	0.510043130050165	0.484798068767534	0.282763756740209	0.565516868684985	8.88178419700125e-14	0.569568748419362	0.00012908789519317	0.443400898935242	0.0118422409490935
10657304	49. Expression in response to 50 nM alpha-factor: 0,15,30,45,60,90,120 min(1)	146	1	0.543435186472428	0.0034025591924074	0.587795959860956	0.000164512081030743	0.526110356013893	0.306339740429533	0.406050936664744	0.000136154713985376	0.537930569598921	0.0126594322928606	0.445555006161067	0.04354901878646	0.50939590758168	0.441416789857154	0.505859780936941	0.593358971037978	0.475795245270383	0.341197844395246	0.468656585479972	0.0709287672818932	0.46133279063869	0.00629056710523145	0.496065355745865	0.65427745244951	0.458703573756594	0.023054700731614	0.533083326060394	0.141241154067489
10657304	49. Expression in response to 50 nM alpha-factor: 0,15,30,45,60,90,120 min(2)	147	1	0.561161703700505	3.72429082307058e-05	0.388657253417534	1.76620421978457e-06	0.410768826400885	0.000472818024012289	0.282755137951832	1.12967837919069e-18	0.491454143729169	0.574316947292626	0.523690675205827	0.379815425921209	0.581414325938844	2.55822030226227e-11	0.489338991769547	0.331323474322182	0.435027066242536	0.010624059232808	0.463668737490577	0.0363275918528781	0.471753089492334	0.0459491294460631	0.538573719144355	1.13265912755622e-05	0.534324875953281	0.0589168475842168	0.361983439518241	8.39702319161059e-10
10657304	49. Expression in response to 50 nM alpha-factor: 0,15,30,45,60,90,120 min(3)	148	1	0.524196506224921	0.102785578191807	0.449750653524347	0.0310411762867874	0.441113427159043	0.0210589609553545	0.29287012288696	4.07459992098616e-17	0.471871574979091	0.0644818231461369	0.552773264894477	0.0504233729002022	0.568988812651034	1.58585800047462e-08	0.457712931787006	0.000116548022036687	0.476312154696133	0.351626741835527	0.504899794650516	0.7777107353215	0.46055806811077	0.00532195031847024	0.544504954089572	4.07959251047529e-07	0.53159958823257	0.0820618476296338	0.447718297259557	0.0200811355922713
10657304	49. Expression in response to 50 nM alpha-factor: 0,15,30,45,60,90,120 min(4)	149	1	0.489093399671756	0.46209920802303	0.476207848850828	0.307217130116647	0.401765521933036	0.000118897833539527	0.284437589044967	2.0758112968002e-18	0.480159782296621	0.192214320294417	0.569521948309827	0.00995957525846736	0.576573513214532	3.53343354575486e-10	0.45345442594671	2.22234298802133e-05	0.450820358278922	0.0531377232836647	0.497003912037639	0.862950288001484	0.474861485401903	0.0756971867454956	0.544172216730261	4.97413868982832e-07	0.555313260264799	0.00233662735500961	0.466684303543376	0.138486140901369
10657304	49. Expression in response to 50 nM alpha-factor: 0,15,30,45,60,90,120 min(5)	150	3	0.38715572432229	2.76780602676772e-14	0.352055790834731	2.16300355078443e-10	0.43204195310776	0.007760734680738	0.310450821012584	1.39468441041547e-14	0.488633986193811	0.455022309317751	0.618408639620761	1.13602577644922e-05	0.625889091973192	0	0.436322588020119	6.53725972504077e-09	0.46769420726603	0.203975207047372	0.467749083725404	0.0631480106918979	0.455546136174011	0.00168371515419922	0.561143404139666	3.43036710148681e-12	0.623362814836451	1.13429265979903e-11	0.492871247163554	0.751246265601847
10657304	49. Expression in response to 50 nM alpha-factor: 0,15,30,45,60,90,120 min(6)	151	3	0.330222335886186	2.42051778873123e-30	0.337737985926974	3.3141104053012e-12	0.503576443403082	0.888574154397046	0.34160298602362	1.26080343587888e-10	0.411509568213309	6.01731915421105e-09	0.590803136257682	0.000762310984675718	0.659982882639377	0	0.420300873965997	3.8065193856381e-13	0.485555137005413	0.570043864138284	0.524346585739908	0.160698596261776	0.453112867955394	0.000923329669204018	0.583297167435837	0	0.555617099034341	0.00221009973258335	0.550633291150288	0.0243533558153044
10657304	49. Expression in response to 50 nM alpha-factor: 0,15,30,45,60,90,120 min(7)	152	3	0.289586335398422	1.09653315410286e-45	0.322234350551397	2.36468505509667e-14	0.492074758841314	0.756200600728535	0.408963827301498	0.000218521884143066	0.423368660200477	4.73394993818137e-07	0.644613187037429	8.28132613595045e-08	0.701998514524206	0	0.393348479652492	2.52254949716692e-22	0.534435515374742	0.175724569914363	0.526292207117049	0.129818156934236	0.429544754376664	6.41968937149617e-07	0.562969379503112	7.68718422250458e-13	0.624757338614595	6.64868160527021e-12	0.563816765578635	0.00454354237683385
10657304	50. Expression in response to 50 nM alpha-factor in bni1 deletion mutant: 60,90,120 min(1)	153	5	0.679612891960768	0	0.489082746957247	0.639404351071083	0.470967488028156	0.255385988882809	0.269633720192422	8.4217929917594e-21	0.402573243955111	1.51694272933959e-10	0.522834404652586	0.397280323759067	0.452496271044374	9.9507549670722e-05	0.513988262252151	0.202440423413571	0.489642279145042	0.683804098918853	0.52279346780692	0.189099545786088	0.468975884222838	0.0283739028480978	0.515560467604238	0.0765671413454161	0.516128032599442	0.374820305426018	0.532861319602025	0.143947455372645
10657304	50. Expression in response to 50 nM alpha-factor in bni1 deletion mutant: 60,90,120 min(2)	154	5	0.645560280834342	0	0.635124357016369	6.66809563121262e-09	0.560245045055175	0.0182685398576503	0.296645171587771	1.48893152277057e-16	0.385809834101037	6.12046876268686e-14	0.549958010564071	0.0640288608570543	0.434598730307081	8.41214501076923e-08	0.491114852225963	0.418155216985928	0.519419331435906	0.44511167839295	0.539275688180708	0.0236437219460019	0.464134624566352	0.0112722104369008	0.497264575828146	0.755555386128342	0.573965327472653	4.69928845152623e-05	0.550432012567638	0.0249249875941064
10657304	50. Expression in response to 50 nM alpha-factor in bni1 deletion mutant: 60,90,120 min(3)	155	5	0.578767228907888	1.09019050231751e-07	0.599095021034583	2.1108681343307e-05	0.578483571130392	0.00210757280712959	0.292589496324381	3.69827052304198e-17	0.36700395710844	2.29900926338873e-18	0.594124618367043	0.000484335951232318	0.473650320540736	0.0308714834254755	0.459865761524712	0.000255095069686116	0.521170266197891	0.405160495250785	0.560780198071274	0.000462023269282019	0.449966664895132	0.000407436700880249	0.51904946362338	0.030154774364789	0.644869114236966	1.55431223447522e-15	0.482860228661197	0.445966462572372
10657304	51. Expression in response to 50 nM alpha-factor in kss1 deletion mutant 30 min(1)	156	1	0.494992116539514	0.735615089309199	0.531903231549063	0.170941623962824	0.423075193158866	0.002581831372754	0.267748485336117	4.06943467643903e-21	0.445668027312786	0.000355427184931898	0.53557486284759	0.187238788003316	0.578978974828867	9.77089520404206e-11	0.464819751008023	0.00134741887496758	0.44499693063229	0.0305571346798575	0.510128408411531	0.559522262391149	0.466230220919064	0.0170287049295931	0.545458951067957	2.29412498775616e-07	0.560942648205998	0.000797919497057098	0.428945387502182	0.00157983338613582
10657304	52. Expression in response to 50 nM alpha-factor in fus3 deletion mutant 30 min(1)	157	1	0.404084168692295	9.97854282490768e-11	0.507216290792568	0.756789972924575	0.390197776125466	1.69599364160432e-05	0.287294223540971	5.76583327656231e-18	0.492854735422986	0.638609725120704	0.511118959603808	0.680201602051298	0.560069369341284	8.59972464350989e-07	0.493808065220102	0.572606200648494	0.424490763993526	0.00298663458775628	0.456742091445504	0.0126916129083614	0.494212049290155	0.682568735392814	0.559046809052055	1.81463732928933e-11	0.508398488286356	0.643977229272332	0.553002269156921	0.0184303441060643
10657304	53. Expression in response to overproduction of Ste4p(1)	158	5	0.701133813853539	0	0.655888394906726	2.22846185948811e-11	0.623455818379363	1.32176143785578e-06	0.307123859014262	4.80514229745769e-15	0.295445954886467	3.29704511141894e-41	0.551755315391679	0.0550336880603957	0.421405410512939	1.20306497000587e-10	0.495001065178534	0.648742229438633	0.493117640493331	0.78668127274767	0.552724129864053	0.00238384612137699	0.456249349176906	0.00199280626913575	0.485452899178249	0.0977967480698546	0.589870022547473	7.60265107313529e-07	0.641080467795427	3.53142182163424e-10
10657304	54. Expression in response to overproduction of Ste5p(1)	159	5	0.737688587415786	0	0.453636078291748	0.0466146946909639	0.635784674072085	1.04086957719574e-07	0.268998549114882	6.5962385909938e-21	0.231712042342309	1.35002624292937e-69	0.597419415601234	0.000304534496319953	0.429000234937864	6.00108022483929e-09	0.508130689612171	0.458766334837089	0.543929627769407	0.0841021863547367	0.54032420524551	0.0201639339393007	0.475565562568242	0.0842628942771185	0.504447406180721	0.612739776642209	0.632755814077744	2.76889622341514e-13	0.536459242450689	0.104966682313987
10657304	55. Expression in response to overproduction of Ste11p(1)	160	5	0.732438957153167	0	0.447930037759184	0.0254392590963709	0.595069160502122	0.000195792876190648	0.302908573305022	1.21362222330867e-15	0.240160281616298	2.13742704889489e-65	0.554896282169009	0.0418463412748327	0.397262893541009	3.86797170152406e-17	0.55109050899946	3.2329895447436e-06	0.578609297393828	0.00199478806896325	0.522307062462634	0.198714526391048	0.522412511012683	0.113283698824924	0.488801256208433	0.202470008941138	0.575140431928361	3.55318054170439e-05	0.571172434107174	0.00155173374215622
10657304	56. Expression in response to overproduction of Ste12p(1)	161	1	0.627260356323873	0	0.328234359920921	1.68633700019569e-13	0.554220821661342	0.0336601432627046	0.352487895117621	2.10064987923435e-09	0.32757992235579	9.03097793968343e-30	0.499179047663896	0.975721594160547	0.375690391105657	2.33423317750644e-24	0.564276639855344	4.7145651826952e-09	0.492160555834589	0.757888657720728	0.495772464973616	0.807564961587001	0.52301440085172	0.103922968796434	0.514659262288967	0.0952392308276169	0.629395777602844	1.07736042309625e-12	0.638588213475301	7.15662418215857e-10
10657304	57. Expression in response to alpha-factor in far1 deletion mutant cells(1)	162	1	0.405173096878548	1.61599218721797e-10	0.483807118964855	0.487080357959414	0.431256245950235	0.00707834023976143	0.433897072194945	0.00726974644181542	0.522850116715974	0.133116196069031	0.485422994513904	0.588926071545016	0.546723548840882	0.000129209319100543	0.472196372157792	0.0112909507194484	0.470281544729059	0.242568395467314	0.50503073743859	0.771928665481703	0.508954677651912	0.526911817834977	0.526612327336289	0.00245477860989696	0.552430175856038	0.00391224551543812	0.497512109443184	0.911908293810312
10657304	58. Expression in rst1 rst2 double deletion mutant cells(1)	163	1	0.463501689380744	0.013855390429026	0.490774531758004	0.692155504964982	0.558873922815165	0.0210855045175447	0.480493510265437	0.428308879220982	0.446979740104108	0.000492207327105766	0.594588464285434	0.000454017843400711	0.451891249801942	8.10035687748945e-05	0.503486900902024	0.750685525773529	0.466458786762654	0.187203268644658	0.564100881183229	0.000221424423733962	0.516904333217967	0.232309911679494	0.511679364421683	0.183760448416812	0.533472845077848	0.0654835667110225	0.510010473031943	0.656216443310397
10657304	59. Expression in sst2 deletion mutant cells(1)	164	3	0.535145097901524	0.0178005920411433	0.261407981898078	1.31671821584174e-24	0.613175564085733	9.26025015557386e-06	0.425278108119069	0.00241190381181076	0.445175198791646	0.000313886171698194	0.703779834082864	4.21884749357559e-14	0.541240111960266	0.000728363932970488	0.448481730889138	2.67303637162606e-06	0.537351414699481	0.141909515394732	0.542187621845026	0.0150709303120677	0.46573462318369	0.0154726527086732	0.502827767948499	0.747576746758754	0.541338101666661	0.0229212398993328	0.575063820038401	0.000844118298643615
10657304	60. Expression in response to alpha-factor in ste20 deletion mutant cells(1)	165	1	0.526668064796684	0.0721371551000496	0.203200395393942	3.61483983754116e-37	0.476484304831888	0.356894358915751	0.497056364728185	0.904850338271997	0.52791621415821	0.0665067370110424	0.426191989828353	0.00621356915896335	0.438619188863367	4.9303299120826e-07	0.549546519723989	6.3306394948448e-06	0.478782298119315	0.404079273475239	0.445877089236048	0.00181777045287082	0.53078128584928	0.0296257018488144	0.545157105991004	2.75134055538473e-07	0.489618901407347	0.567810361794391	0.476270400593472	0.291309154788633
10657304	61. Expression in response to alpha-factor in rst1 rst2 double deletion mutant cells(1)	166	1	0.638136827266572	0	0.487485828593915	0.591220315784956	0.544079717651424	0.0841938302214751	0.360391882893031	1.43690047180752e-08	0.443644284662148	0.000212090676908705	0.550959478232205	0.0588765392114754	0.518132799993315	0.137397168958544	0.486147483061063	0.206853213341903	0.473750627825213	0.301997031668205	0.537832393231265	0.029277781151229	0.444303801843866	8.30736953866009e-05	0.509161851578487	0.297073703874166	0.481012036004716	0.296088160456309	0.427277338977134	0.0012216338806118
10657304	62. Expression in response to osmotic shock in hog1 deletion mutant cells(1)	167	3	0.430993980291112	3.27419908397085e-06	0.300639938535918	1.17020945684981e-17	0.458541648804362	0.104344318914386	0.487783913621967	0.619864122433993	0.47013219488447	0.0496295906469983	0.455720373902192	0.100699279949625	0.581701811464132	2.1793011839577e-11	0.491542222637902	0.440895792932128	0.495832635749763	0.86983740587655	0.467828039302332	0.0637987592947043	0.496017502766403	0.778410400168137	0.560402488968707	6.22168982999938e-12	0.432378598067258	0.000198433194187529	0.516133923895968	0.47311107340886
10657304	63. Expression in response to alpha-factor in fus3 loss-of-function mutant cells(1)	168	1	0.419380406979199	5.45261037949951e-08	0.586787564766839	0.000195613503066072	0.50083349614385	0.973951680317066	0.544004076607781	0.073967222711363	0.417100450636008	5.07120949407481e-08	0.488711512953937	0.675602841313475	0.559843269769411	9.4529097149909e-07	0.466507539385626	0.00227423627673713	0.537769964841788	0.137503353890234	0.522895817628863	0.187122641384334	0.456354777117125	0.00204349384080312	0.497811310938566	0.803285659152765	0.58471865527301	3.13439133092785e-06	0.620487868738	8.42764886765934e-08
10657304	64. Expression in fus3 kss1 double deletion mutant cells(1)	169	1	0.661211191809362	0	0.375611947080925	9.3774030235519e-08	0.499708346627573	0.990883695529363	0.474683428380046	0.303942372078137	0.52967531738007	0.0511134864500091	0.396637705728615	0.000127223562881901	0.440806103627846	1.2371871723362e-06	0.537323855842374	0.000671277989978458	0.519286092973938	0.448234058858682	0.449013867588573	0.00330750484638129	0.51604405850905	0.256943631114536	0.496346716991388	0.67756235019394	0.431254430239972	0.000154993059043977	0.476950602199337	0.30538459380595
10657304	65. Expression in ste4 deletion mutant cells(1)	170	1	0.518499442724987	0.212262423206926	0.316494931087146	3.39356647564577e-15	0.528891956129711	0.257688724005325	0.434517852166712	0.00783754861502797	0.529960678575441	0.0489213500889849	0.53178325602568	0.238699981466982	0.530407580233209	0.0127312767307171	0.452243499812944	1.3509429573125e-05	0.57705856911658	0.00244499611442905	0.48237243638065	0.309807960368785	0.460213915019031	0.00493561972351438	0.513888787117369	0.113941472199204	0.552775333848636	0.00368296846103822	0.568338169837668	0.00237494800847537
10657304	66. Expression in ste5 deletion mutant cells(1)	171	1	0.470939140064633	0.0500497746534705	0.523602418274321	0.311074812787598	0.519020719336689	0.456168227611135	0.409457703885991	0.000236300828296811	0.532632038847071	0.0319602911274	0.579525637101395	0.00319660623677009	0.543762239025332	0.000336586666138672	0.481264159080517	0.0877680197271363	0.572774708410068	0.00421403327512482	0.518439213953367	0.288048968545217	0.475446956135496	0.0827574411751826	0.491424685448286	0.329063596672684	0.441110845939852	0.00119274088905677	0.529618497992669	0.187807890206121
10657304	67. Expression in ste7 deletion mutant cells(1)	172	5	0.65071786226553	0	0.464309138097424	0.125584942584382	0.488742179824333	0.65918727894985	0.566060408628907	0.00730815720575917	0.561780573967969	4.8915207099931e-05	0.40716645868161	0.00057862161707487	0.421005919727099	9.6886622269698e-11	0.535580600241094	0.00118617244868147	0.4647497070149	0.165717574652789	0.493598749707572	0.712267723433698	0.577921617783101	3.67540580192838e-08	0.467754452485505	0.000242595643116882	0.405268557139855	1.85954477481686e-07	0.38650069820213	4.48719387739408e-07
10657304	68. Expression in ste11 deletion mutant cells(1)	173	1	0.516263462734695	0.272805452440487	0.549121489941815	0.0350140100725482	0.498874147704512	0.964818889865422	0.352653392834014	2.186257657646e-09	0.558085358698773	0.000134563232522478	0.551015987379624	0.0585895051785121	0.521246771211338	0.0817330135094307	0.465550437502598	0.00169414962641608	0.608730955968525	1.90654150928893e-05	0.504590145824127	0.791417726862987	0.455642922479786	0.00172295472368602	0.5029173638941	0.739858785535833	0.420427725198671	1.19346192326494e-05	0.572777753534648	0.00121081878009122
10657304	69. Expression in ste12 deletion mutant cells(1)	174	1	0.543275049974449	0.00352356356439176	0.553425615343534	0.0218546349714546	0.50712758675458	0.780067096582126	0.453697925456689	0.0600854495057008	0.501631527044402	0.914599634811425	0.513671289428865	0.61228594923564	0.564050457325353	1.54192539403297e-07	0.476256391071206	0.0304962163455627	0.492583291478319	0.770563171680982	0.504361077175015	0.801606993736782	0.491554098575988	0.550658585442119	0.500071943212824	0.993466912191376	0.42610840596849	4.78037362112383e-05	0.385522124279979	3.56965585441007e-07
10657304	70. Expression in ste18 deletion mutant cells(1)	175	5	0.560983537019051	3.92341726758172e-05	0.607792282322518	3.72582775964858e-06	0.464091496230995	0.15950270991911	0.402081608035993	7.00571690805084e-05	0.50648341634523	0.670002180898295	0.506861937164967	0.799202684779049	0.408106191914345	5.13073348044935e-14	0.537035478239182	0.000738829472005209	0.452860092639098	0.0637949255655706	0.486156455511944	0.425100806943652	0.594284120521419	2.70299338467339e-11	0.486534045793187	0.125376083976757	0.479125599752085	0.250692634757086	0.448600868388899	0.0222783488479293
10657304	71. Expression in bni1 deletion mutant cells(1)	176	1	0.370036065111737	1.89471091194973e-18	0.680229834440499	1.04360964314765e-14	0.376539964945373	1.3193726314273e-06	0.402368121869117	7.35222070343263e-05	0.500111847607635	0.99413415092726	0.622738653041683	5.35946394175646e-06	0.655602303869468	0	0.429200440620194	1.10662106514339e-10	0.508894888107595	0.72650999192043	0.457405578227756	0.0141205338306907	0.474415144982861	0.0706330926724108	0.523572643326867	0.00729758440401773	0.499361689243823	0.971979348806726	0.467453962297085	0.14781633378943
10657304	72. Expression in response to overproduction of activated Bni1p(1)	177	3	0.36992029235468	1.77212090899541e-18	0.329271449184383	2.35064178769132e-13	0.488491990425336	0.65210696307767	0.419116752424574	0.00102211617351924	0.487011946223271	0.393278494122787	0.515651464136313	0.561768044202883	0.619943974872254	0	0.463799387912042	0.000971397070009867	0.521626485853005	0.395109849051159	0.473331535442281	0.124410543307153	0.450388160615146	0.000455801777886137	0.550654433433876	8.1600084467226e-09	0.519756644024207	0.276964431525238	0.587904739046954	9.2713838657721e-05
10657304	73. Expression in response to overproduction of activated Pkc1p(1)	178	3	0.399945292627505	1.51649355703349e-11	0.158818713751651	1.50925594888578e-48	0.395333686597017	4.12546300016224e-05	0.469465344254874	0.215019924991534	0.291769464105157	1.22262858331989e-42	0.526364656667687	0.328394674121986	0.639861467008585	0	0.503980390322983	0.716831456009194	0.604447792845583	4.00852945783292e-05	0.460518637415196	0.0229233131024026	0.517956020129823	0.204542425173513	0.570177856278777	1.33226762955019e-15	0.496260254113222	0.836957550934839	0.584997927212428	0.000157085281969005
10657304	74. Expression in response to overproduction of activated Rho1p(1)	179	2	0.290683804197901	3.13935381047924e-45	0.129699402224325	7.19914925272697e-57	0.426220130126599	0.00384805187065063	0.328989181813305	3.81102644240686e-12	0.329713265675517	4.43439855009485e-29	0.696562360198724	3.1774582964772e-13	0.7106896085151	0	0.447443181818182	1.67587504436959e-06	0.540204531502874	0.113904681333698	0.453892542434561	0.00789620882964174	0.497817555221124	0.877448145649473	0.606786626422877	0	0.536197064197962	0.0463912344922806	0.563536393786001	0.00472408071869546
10657304	75. Expression in fus3 deletion mutant cells treated with alpha-factor compared to wild-type cells treated with alpha-factor(1)	180	1	0.539102723174527	0.00837482200757744	0.471576961275754	0.222530972512072	0.413527234802751	0.000704993591968799	0.563597567118155	0.00981034621856192	0.431394225367936	6.50315469292879e-06	0.425296476811628	0.00561724890138829	0.456631788089261	0.000380869989682948	0.556209341355946	3.02487991543643e-07	0.485750460405157	0.575267670566562	0.421305008967794	5.78674364692232e-06	0.573252326652054	2.26907001632526e-07	0.496828919706045	0.718169010175046	0.483586651041351	0.366428320089699	0.567854883051143	0.0025501938671868
10657304	76. Expression in tec1 deletion mutant cells treated with alpha-factor compared to wild-type cells treated with alpha-factor: 30,120 min(1)	181	1	0.445183260208287	0.000218843485810289	0.559357695659099	0.01084968358172	0.4265694113943	0.00401777412326807	0.497577715241882	0.92164509794337	0.670001872448789	0	0.515686782353449	0.56087868258701	0.57372404796332	1.54035628696647e-09	0.451197156752712	8.70354234463448e-06	0.486019727663374	0.58250060185046	0.526664240596813	0.124463582743822	0.483595369293767	0.246400078969872	0.484733133979579	0.0822823431138082	0.456705290641552	0.0171977491504731	0.376006938383662	3.51236561777552e-08
10657304	76. Expression in tec1 deletion mutant cells treated with alpha-factor compared to wild-type cells treated with alpha-factor: 30,120 min(2)	182	5	0.642659556447997	0	0.643658822812919	7.0278405317481e-10	0.53463787895612	0.1747871876609	0.469927167921964	0.222027567391289	0.522383003158197	0.141233110755653	0.487644902796418	0.646937629342605	0.376544330782227	4.76920975401917e-24	0.533373991977387	0.00235687192960721	0.500537836932865	0.983127004997271	0.515637753112734	0.367595729528112	0.514435634298129	0.307728750481665	0.453535759107478	1.23485422283343e-07	0.546115814932625	0.0111593800658289	0.445606781288183	0.0155738998665022
10657304	77. Expression in tec1 deletion mutant cells(1)	183	3	0.258560659942674	1.36559337405745e-59	0.551144721678269	0.028159665836843	0.387381037049114	1.02372505951244e-05	0.592228017913002	0.000180278251642685	0.568760314072077	6.19357258635489e-06	0.473557643254613	0.326947670387125	0.602072788313914	0	0.47303994159704	0.0140202584591234	0.530310006138735	0.233309690356447	0.535655753684594	0.0399371372597919	0.525028765840656	0.0769707137080007	0.513716090099548	0.118496001574253	0.442508931719984	0.00155772036613278	0.504304307034386	0.84820564319803
10657304	78. Expression in kss1 deletion mutant cells(1)	184	5	0.656738994589522	0	0.440020402139999	0.0100466860402715	0.475693678219888	0.340970851684807	0.562545053973188	0.0110918984268791	0.414287533235966	1.76164216902055e-08	0.404744413835323	0.000413480205254165	0.471276837472814	0.0186095803060026	0.53791412063017	0.000550467037672364	0.574715385903231	0.00330331663083938	0.453628382417925	0.00754447089093714	0.507062591790361	0.617750062821724	0.49821049584861	0.838608375820385	0.440259883665015	0.00101097938828474	0.458761891255018	0.0666825688903886
10657304	79. Expression in fus3 deletion mutant cells(1)	185	5	0.636023025493256	0	0.671170089666351	2.04058991926104e-13	0.479770500420965	0.428065498036824	0.350222604240666	1.18784124552299e-09	0.305197917836947	1.5568081991157e-37	0.462746344564526	0.167270021831293	0.458415516054998	0.000657124360497852	0.513047657646423	0.234468239871697	0.538534516435069	0.129713913545438	0.481544540043149	0.287637214629462	0.478790836583668	0.133980193974663	0.485230991004434	0.0927834739857038	0.621259808862973	2.51263454487116e-11	0.67173426863327	2.22044604925031e-14
10657304	80. Expression in fus3 tec1 double deletion mutant cells(1)	186	4	0.767769338913833	0	0.783840966372776	0	0.657977738765723	6.0568106086123e-10	0.532389800107541	0.188431575211152	0.420384725811082	1.66764195785049e-07	0.502711654226806	0.919928031897836	0.329040441130389	1.42817344456176e-44	0.565633963087667	2.22133089700094e-09	0.575876862548133	0.00284873504428029	0.550178381118245	0.00383932811873455	0.472783820440663	0.0544744164441451	0.433574515182682	4.02794469429623e-14	0.398398880106575	2.25897412877953e-08	0.462955467795427	0.099499499262288
10657304	81. Expression in fus3 tec1 double deletion mutant cells treated with alpha-factor compared to wild-type untreated cells(1)	187	1	0.569709908582225	2.59638999877687e-06	0.400406637371286	1.91728898285348e-05	0.423014051367538	0.00256102585219447	0.405432773257662	0.000122997800044151	0.459046549076883	0.00710570826121471	0.476147645844616	0.376563904344035	0.416863010656409	9.67627099170975e-12	0.549947390572391	5.32952329956871e-06	0.455503934371338	0.0801739525006775	0.460263575160511	0.0220520229041023	0.557481127750578	4.87478180195566e-05	0.504012582734695	0.647894628793729	0.559064048357739	0.00115322051556399	0.589256414732065	7.21546985815724e-05
10657304	82. Expression in response to alpha-factor in fus3 deletion mutant cells(1)	188	1	0.574614830205492	4.87885228217522e-07	0.436977648998866	0.00683653248356008	0.403961706966369	0.000168326129022404	0.246967074458273	9.17181454264468e-25	0.398689785167709	2.75876047440051e-11	0.508765981493254	0.745210547514784	0.4795064119396	0.0931607993491517	0.52963898241676	0.0069185231308746	0.428147497070149	0.00472333889070525	0.436732863715526	0.000267249853306411	0.539825620458551	0.00489347489733905	0.543460445221905	7.56392663836536e-07	0.566290637990176	0.000264512719120091	0.508672434107174	0.69976512675487
10657304	83. Expression in response to alpha-factor in fus3 tec1 double deletion mutant cells(1)	189	4	0.657946067925395	0	0.639552043024857	2.10846029524703e-09	0.458460829195135	0.103662412173376	0.45045927251652	0.0442532867155635	0.564275674393639	2.39161223447582e-05	0.417819217819218	0.00231473728664407	0.391366788785076	5.58172494622713e-19	0.534226134804838	0.00181593069066954	0.440188487080752	0.0186775561954198	0.457731797977697	0.0148780402932408	0.524377834726149	0.0849782548929157	0.462561551415416	2.03502327142748e-05	0.482158644444524	0.326208627781245	0.550865661546518	0.0237039805348394
10657304	84. Expression in rst1 rst2 tec1 triple deletion mutant cells(1)	190	2	0.216937981388106	3.30545616648466e-81	0.31322379578184	1.09408102487305e-15	0.386745724642672	9.13048028371747e-06	0.611281187815705	6.22281571005523e-06	0.632765856520491	0	0.595183380031865	0.000417885255328043	0.642961296959853	0	0.438309535686079	1.8949760527742e-08	0.468656175009766	0.217770913999041	0.510559252423904	0.542940151840619	0.490090637782868	0.483821906247533	0.560777276469773	4.60764759679932e-12	0.448479915651793	0.0045824363776404	0.450024000698202	0.0262636639363871
10657304	85. Expression in response to alpha-factor in ste2 deletion mutant cells(1)	191	5	0.633619791827297	0	0.595352481518613	4.27008512000615e-05	0.47607528733128	0.348605283064315	0.520450415445058	0.406291621530424	0.487727720980165	0.419861564502651	0.459406026072693	0.13234870382284	0.471609317937779	0.0200174893453849	0.536685398220892	0.000828939834673692	0.517361459902896	0.494797783736032	0.448352655246809	0.00292248806669473	0.523514319404315	0.0966095851803075	0.46845065295127	0.000329648472651255	0.386237136720322	3.84283388759454e-10	0.497465744458021	0.910272246622386
10657304	86. Expression in response to alpha-factor in ste12 deletion mutant cells(1)	192	1	0.396382670716183	2.81291161520882e-12	0.644948303647556	4.94386753757681e-10	0.438785119634105	0.016476028524372	0.487499362212358	0.611724044210517	0.537996979115955	0.0125059431806773	0.53588723285693	0.183384697327432	0.55999577047567	8.86211148465321e-07	0.468514621523881	0.00411674732478831	0.493298314638094	0.792145356331022	0.504922539055392	0.776700986181895	0.499270430012051	0.95888654785711	0.505930985142394	0.499653828602625	0.490314560395525	0.594048665000692	0.4565609181358	0.0534006360994612
10657304	87. Expression in response to a-factor in wild-type alpha cells(1)	193	1	0.603577473088765	2.87125878628558e-12	0.336559768197959	2.31073646371938e-12	0.492314406552151	0.763347515722404	0.276688632727206	1.21481156835066e-19	0.433897314908437	1.39401179672201e-05	0.571913384034596	0.00767853338551006	0.512407515311939	0.309391489423666	0.496238750675479	0.731801008309916	0.479372453819968	0.417307922062863	0.498657430272153	0.938343200092771	0.470337589770379	0.0360939803473787	0.557587211161323	5.59772228569955e-11	0.466202656541082	0.062917160897537	0.44218231803107	0.010140834906232
9990050	88. Expression in response to DNA damage by MMS(1)	194	3	0.492387703984244	0.264105902878066	0.154016246755802	5.71918897208313e-229	0.53000937507467	0.0105318390896529	0.507164154110427	0.526776672292256	0.507852301239561	0.261468050377634	0.542310439280136	0.000643493895679637	0.531755500068939	1.51039656337559e-08	0.502172444610716	0.66668732125928	0.503849266142084	0.741918966568998	0.498814041745731	0.881817515181849	0.508797399905028	0.176236889748761	0.524122043000725	2.32677543898774e-09	0.505818886446939	0.486014340431792	0.456876745505324	3.01798197265589e-05
9809554	89. Expression in response to 3-aminotriazole(1)	195	3	0.407191528470846	3.88167461165216e-10	0.261035543291889	1.09942650573378e-24	0.688834665568457	1.37445610448594e-13	0.514251773703787	0.562728315964003	0.4049445131009	4.13735609474091e-10	0.689289162016435	2.24797958026102e-12	0.506141487873382	0.61480669055477	0.472312372698175	0.0116252890606039	0.585353535353535	0.000788752143050075	0.548956681656313	0.0047863238392345	0.479651759415169	0.150442771018988	0.504011416988191	0.647947579590196	0.661856301715816	0	0.577382614766975	0.00057848626051471
9809554	90. Expression in his3 mutant cells(1)	196	2	0.211548617203547	2.7996839887704e-84	0.166413884698629	1.67874967937561e-46	0.587533259026145	0.000604359558675771	0.368479684337636	9.23053960815184e-08	0.440531775455941	9.25714452109519e-05	0.714919199767685	1.55431223447522e-15	0.618387632048096	0	0.45341623539926	2.18223905148318e-05	0.490837937384899	0.718612210483865	0.517499870031972	0.313262567753876	0.476194889596639	0.0925219409184987	0.586829629146061	0	0.629297466347986	1.11199938146456e-12	0.561080140513179	0.00659875209730698
9809554	91. Expression in his3 mutant cells in response to 3-aminotriazole(1)	197	3	0.308483391116908	3.65224425208692e-38	0.399362520964311	1.56063066608168e-05	0.497866362316417	0.933370959740482	0.49505469274335	0.840814536809225	0.542869090863698	0.00482780126782156	0.528917771342014	0.283614845970791	0.501699523150057	0.889240682576847	0.523398854803176	0.0329579998991665	0.504835649310787	0.849164718576833	0.526086207792883	0.13276616609801	0.540913602235072	0.00383451921456968	0.56465796331429	1.83408843668076e-13	0.417149258569286	5.1147356508166e-06	0.374516713213475	2.39029491384259e-08
9809554	92. Expression in cna1 cna2 double mutant cells(1)	198	1	0.528622679029046	0.0535755219437832	0.421164819308716	0.00071462106812372	0.573006109962457	0.00422929700486896	0.580148647039815	0.00113372471729489	0.656541961577351	0	0.543408443408443	0.107517346221777	0.471803921051879	0.0208672229571296	0.51376717275637	0.209590019596548	0.496934120207601	0.90402834907625	0.510428959475969	0.547862635001238	0.499347772640326	0.963236694104394	0.445824096180082	6.96517433825238e-10	0.480903751144293	0.293263637053116	0.42050859661372	0.000407243691122153
9809554	93. Expression in cna1 cna2 double mutant cells in response to 1ug/mL FK506(1)	199	1	0.516687646524896	0.260413999532347	0.408812857798724	9.0697738478015e-05	0.50188766495985	0.94103832005963	0.458944137652235	0.0954274089309592	0.508934077319652	0.55697905304669	0.49356031174213	0.811283027111133	0.483942109510613	0.188235116609556	0.518443696221474	0.092773333480233	0.496645320609409	0.895034971869787	0.440222830183775	0.000571595441774331	0.517590911074557	0.213805159296194	0.50738167339913	0.400748236694223	0.547539547127067	0.0088840449399421	0.478761018502356	0.344851665925982
9809554	94. Expression in response to 1ug/mL FK506(1)	200	4	0.555193001252149	0.000197504054002318	0.758624061876341	0	0.432441834478629	0.00811771587222407	0.564726614780189	0.0085691084655808	0.577409779175873	3.60032679225242e-07	0.475528399770824	0.364219596888998	0.5082554465571	0.498745497423837	0.489797927838051	0.352472298723177	0.557966404375244	0.0226229682782397	0.498685048478074	0.939597679439954	0.499843154334838	0.991156110984805	0.422297916178163	9.14560455087184e-19	0.49728611068565	0.88126460910267	0.46379821958457	0.107376816077749
9809554	95. Expression in response to 50ug/mL FK506(1)	201	2	0.21480259084247	1.97164131363702e-82	0.16520697280027	7.95117462735017e-47	0.625879703876952	8.13411074052084e-07	0.502197914336289	0.928874354235896	0.438105581145689	4.72590225052034e-05	0.696368502429109	3.32400773572772e-13	0.678026174841979	0	0.439983424782807	4.51087257354475e-08	0.502223896422791	0.930306758084524	0.514133373190195	0.415407957284985	0.486324397451236	0.333833884743751	0.56183544122506	1.94155802546447e-12	0.554037707353041	0.00293968572402559	0.53577249519986	0.111625240219987
9874773	96. Heat-shock induced expression in med2 deleted cells(1)	202	1	0.580131117392152	6.51601657075673e-08	0.305359251000197	6.54505684061093e-17	0.596667983206388	0.000152008628435674	0.576106708741027	0.00199493219771618	0.458526257973511	0.00640060820183915	0.542323781717721	0.116582122813631	0.397166315116918	3.56444020431827e-17	0.553149421166396	1.27251436943254e-06	0.492450053016351	0.766519167088174	0.447434756050012	0.00245246071315464	0.552089395979998	0.000232125236409031	0.454163596867539	1.81121170645953e-07	0.65843464260653	0	0.565923372316286	0.00336789299481999
9788350	97. Church: mating type a GLUCOSE 30 C vs. mating type a GALACTOSE 30 C(1)	203	4	0.557745221171041	2.24223105638188e-07	0.667436919675065	0	0.514575640829223	0.447623076233523	0.475718933854553	0.189783960650642	0.493702330574592	0.581984085790517	0.464806573897483	0.082732320563338	0.435855374693753	2.77314388792692e-12	0.508702638525169	0.291606134165695	0.527463167587477	0.150963657293631	0.525590379766577	0.0499032983295673	0.510017382647684	0.34654969203604	0.475982124776177	0.000277663316520736	0.516482807997407	0.227731981161349	0.481976566591028	0.286492687559179
9788350	98. Church: mating type A glucose 30 C vs. mating type ALPHA glactose 30 C(1)	204	1	0.500045549937203	0.996747275646384	0.400896780631319	1.64696150342416e-08	0.551123673679935	0.00785038474442201	0.567167869632281	0.000294307441643715	0.519603040856833	0.0872171781404998	0.526324629354932	0.195203731053385	0.508185061615749	0.37341854464508	0.489733887226171	0.214348356926705	0.464158853730677	0.0613905459459673	0.524480127888539	0.0611866481727528	0.508403989496958	0.430585017360664	0.495544183790928	0.500860471696699	0.480689674824839	0.158408086323867	0.475188732763135	0.143068553248676
9788350	99. Church: mating type a glucose 30 C vs. mating type a glactose 30 C FOLLOWED BY 30 C HEAT SHOCK(1)	205	1	0.501504571363229	0.900954718505291	0.335255647481003	4.18187751488776e-18	0.504538548142484	0.827333187240126	0.476047966863825	0.232804398373297	0.489292588847695	0.387926002317654	0.518922715892413	0.389476730933084	0.585511436588792	0	0.469139439664131	0.000561005116948678	0.530590434734081	0.140039368039303	0.501403004860804	0.921006051008616	0.488239599684926	0.308008956871157	0.515286017570131	0.0328202229300238	0.483904737818844	0.277240755072153	0.443946369348927	0.0022295120171058
10864329	100. Young: Expression in spt20 deletion mutant(1)	206	2	0.277303272905332	6.49334488820893e-69	0.160047878271135	3.66893541908274e-65	0.374361349392307	8.86915631428214e-09	0.516659667356131	0.429276259873378	0.545391154551923	0.000490260718463364	0.58195396074184	0.000385450106822116	0.562230572711662	2.56767784811984e-09	0.509007903105125	0.337520860034249	0.401440510073107	5.94649087403588e-06	0.477038548517065	0.122160615502999	0.544585648751262	0.000232363045376882	0.576608780136213	0	0.563039242575897	5.05235735748233e-05	0.41178052452435	4.56913649393864e-06
10864329	101. Young: Expression in spt3 deletion mutant(1)	207	2	0.273702692713006	7.8679860451243e-68	0.18831104948046	1.49137180178618e-52	0.402313689717356	1.2729253771587e-05	0.492371405657798	0.723865919311682	0.525237364091425	0.0585028899815103	0.593020335444578	8.39181964309432e-05	0.587998853271823	2.22044604925031e-16	0.499551975516482	0.962862591349651	0.399529828673475	6.61295631637418e-06	0.474740713784409	0.0969485330658195	0.558576670957238	2.35269382797831e-06	0.56022154845775	5.32907051820075e-15	0.59863005403557	6.01505734110219e-10	0.403744654389946	1.05180355208457e-06
10864329	102. Young: Expression in taf25_2 deletion mutant(1)	208	2	0.317715319535182	2.02826193030534e-47	0.0992056985449128	4.10655908099817e-91	0.358220619260929	6.29281280921471e-11	0.523036889637226	0.270951993561788	0.524845897464704	0.0546191067227526	0.588935194995801	0.000104464621430767	0.619809311445652	0	0.50217387350875	0.815668422347877	0.432736899380546	0.00185426843171973	0.410777273790647	1.45085087746201e-09	0.548846406613961	4.87051501729674e-05	0.542690885993989	1.07768098889238e-08	0.625325834131815	4.44089209850063e-16	0.458849166521208	0.031280483390884
10864329	103. Young: Expression in taf60 deletion mutant(1)	209	2	0.312439118475861	1.79389171509753e-45	0.102199261681455	2.26723511866851e-81	0.38550953601111	5.18257287064546e-07	0.544068836583761	0.0452222483273435	0.520375238737221	0.133944338291294	0.587564848170909	0.000280457847895876	0.602739356205975	0	0.504509602194787	0.645614709784339	0.45591620626151	0.0523941185646546	0.417373151204804	9.9548390634153e-08	0.55135032019416	4.89873404883046e-05	0.537100964971649	2.29627176473457e-06	0.661179877538372	0	0.434521186070868	0.00112027184951601
10864329	104. Young: Expression in taf61 deletion mutant(1)	210	2	0.284742384264015	7.01727056289359e-59	0.132835850612298	4.5098122646118e-69	0.383067378254043	3.28032994858711e-07	0.591174196485692	3.67434266765887e-05	0.529997877891373	0.0279516891225753	0.570017973048276	0.00380996487016261	0.625072594514281	0	0.480971234983581	0.0532478182087404	0.458855823427647	0.0713107404324414	0.449560708065816	0.00119717344817084	0.536919870876698	0.00363731537712852	0.540706618908808	2.41035857495575e-07	0.647037304846816	0	0.42462253447373	0.000186629572338356
10864329	105. Young: Expression in taf90 deletion mutant(1)	211	2	0.288600606288643	9.38387520117155e-57	0.119354861377882	5.72723734575064e-74	0.35651286577901	3.83454407701121e-10	0.563009494204963	0.00437741915067402	0.518463843013894	0.176490081212993	0.56437176740207	0.00786615304044136	0.602367665865007	0	0.509470736168267	0.336474528522198	0.405693677102517	3.62668027091322e-05	0.422713537469782	7.07123552076075e-07	0.547648676079999	0.000177045801172948	0.55319051495353	1.55868651319224e-11	0.641813985132204	0	0.444696391167743	0.00616387310416007
10864329	106. Young: Expression in tsm1 deletion mutant(1)	212	3	0.36342468151816	3.85172691932638e-24	0.248222132691209	1.29325927946833e-32	0.412419654766741	0.00015923883144598	0.631920650059331	3.73111364027068e-09	0.501961577350859	0.887157305162584	0.535457920306405	0.14798143727983	0.58227067605861	1.18793863634892e-13	0.514758827991853	0.138833484599761	0.52679976561192	0.246121963419562	0.456799927217904	0.00615530864381919	0.493759659727002	0.627473165038066	0.533460671709797	2.77293262564982e-05	0.516121264795666	0.32888620927978	0.45979392127771	0.0490999171476367
9843981	Heat shock unpublished data. From Eisen article: heat:0,10,20,40,80,160; dtt:15,30,60,120; cold:0,20,40,160(1)	213	3	0.440304909381721	8.62884790980553e-06	0.394956501981654	6.26344684325055e-07	0.441488008478328	0.0112878355354714	0.51513421014416	0.496972343770468	0.470864197530864	0.0342827695120423	0.52646119312786	0.278254316216878	0.571536169021563	9.29947230332573e-11	0.445311265951698	3.62607179678747e-08	0.556380796919471	0.0142677629835868	0.524811546359596	0.114089121584008	0.481797909329379	0.155153118967247	0.517886798020762	0.0244407689301134	0.565014016477821	7.67499114204817e-05	0.543469082736952	0.0326367575702222
9843981	Heat shock unpublished data. From Eisen article: heat:0,10,20,40,80,160; dtt:15,30,60,120; cold:0,20,40,160(2)	214	2	0.372551512945909	2.55560732504098e-21	0.197367280682851	1.48055785051041e-46	0.408578263601237	7.7896503405665e-05	0.544442351192696	0.0465146664593068	0.510533398244891	0.445031009439506	0.612964925086137	3.8469570686761e-06	0.636565748373513	0	0.4069460032423	8.48016743727991e-21	0.479415704001339	0.371934904139281	0.519145265264745	0.22368363865552	0.485531095409261	0.259427887946003	0.560287912740877	3.75255382323303e-14	0.540122034188095	0.0148733683942273	0.498603595740967	0.945390386818625
9843981	Heat shock unpublished data. From Eisen article: heat:0,10,20,40,80,160; dtt:15,30,60,120; cold:0,20,40,160(3)	215	2	0.382237754539929	1.74296321821582e-18	0.160088284346335	1.92867055880096e-58	0.38220998761703	3.42750298734802e-07	0.548006112295107	0.0312635467777631	0.520372991798674	0.139015537213616	0.575223093404912	0.00206349984671994	0.61774034770161	0	0.441850474913747	4.79344081354038e-09	0.478824850717116	0.357611111514889	0.46784850926672	0.0406951990572429	0.493248939131352	0.59817818273046	0.565466991388131	2.22044604925031e-16	0.546907291774269	0.00434733060812031	0.473389771338803	0.191098000120037
9843981	Heat shock unpublished data. From Eisen article: heat:0,10,20,40,80,160; dtt:15,30,60,120; cold:0,20,40,160(4)	216	3	0.433278357089682	7.00809544814148e-07	0.164397094510395	8.29931477878394e-57	0.443926652339341	0.0154162078115566	0.521637681671357	0.33259064922599	0.49642137587537	0.79533597141399	0.564968252847041	0.00790909048807964	0.582640920133661	8.26005930321116e-14	0.490150216153303	0.322290904588094	0.496366287181204	0.874799390160284	0.475400951365964	0.118070355042415	0.50208544243224	0.870916592835676	0.533060071250426	3.33509354444317e-05	0.551191311564752	0.00189381466715544	0.458914077500436	0.0439336544399403
9843981	Heat shock unpublished data. From Eisen article: heat:0,10,20,40,80,160; dtt:15,30,60,120; cold:0,20,40,160(5)	217	3	0.425716118556997	3.27007001570268e-08	0.199357719082911	5.48136416173173e-46	0.508760845640169	0.704925918120734	0.498512482975976	0.946865079419727	0.460819633249697	0.00449187597577403	0.585212654909625	0.000491497702166388	0.595038150887959	0	0.474512096271356	0.0103919600801289	0.517779312461633	0.440498961374523	0.488726248342908	0.473581684803943	0.50154750068809	0.90397470387812	0.530236883020336	0.000146491161523654	0.544813903206158	0.00651189267974184	0.490502814627335	0.64124732987909
9843981	Heat shock unpublished data. From Eisen article: heat:0,10,20,40,80,160; dtt:15,30,60,120; cold:0,20,40,160(6)	218	3	0.438124917855908	4.00018095680575e-06	0.2087371988869	2.03052640872824e-43	0.486457444610457	0.557602260195424	0.502046807725669	0.926805474062288	0.474462544782734	0.0635553078513789	0.567880043637619	0.0054132189608147	0.565482903369189	3.03485592212382e-09	0.51417817579083	0.153296013644693	0.524984653161449	0.277530862853715	0.454909217332536	0.00408542274194338	0.501916714519717	0.881007992949235	0.526812336129349	0.000743791068288813	0.531142227177363	0.058207441649575	0.477170972246465	0.261844099480518
9843981	Heat shock unpublished data. From Eisen article: heat:0,10,20,40,80,160; dtt:15,30,60,120; cold:0,20,40,160(7)	219	4	0.455452635894205	0.000910347773243183	0.735401694947015	0	0.431152937406267	0.00289812528811115	0.483365844149558	0.455745462543235	0.525190677701632	0.0674940364372765	0.440804313531586	0.0153829758852461	0.495447636978256	0.680453833434664	0.446398787255269	6.9106732696891e-08	0.481146408839779	0.41299013119681	0.517105092147332	0.276476951528092	0.466459224231834	0.00887063173031581	0.52440723455619	0.00215885290187567	0.512608062235299	0.44360170289176	0.568613632396579	0.000753939120093028
9843981	Heat shock unpublished data. From Eisen article: heat:0,10,20,40,80,160; dtt:15,30,60,120; cold:0,20,40,160(8)	220	1	0.432923209923054	6.04895047030917e-07	0.492649607885392	0.727826122824402	0.333585396810226	6.36696249360808e-13	0.412155382077317	8.31164787623432e-05	0.572946360583705	1.22605828156708e-07	0.465421110875656	0.157305133704644	0.537972033073852	0.000599066564896278	0.461035119715675	8.96363336205747e-05	0.446214213962833	0.0196353061297203	0.433831977333576	2.60136159189735e-05	0.517143058369488	0.181443922875059	0.537015698941635	3.35644178228733e-06	0.551314200633324	0.001838405930908	0.551662593820911	0.0112628183739578
9843981	Heat shock unpublished data. From Eisen article: heat:0,10,20,40,80,160; dtt:15,30,60,120; cold:0,20,40,160(9)	221	3	0.40166859858501	2.41103536245399e-13	0.2743068894115	1.02556245023791e-26	0.357942318693505	7.87674205405955e-10	0.539418546995464	0.0770484974102086	0.554131995156599	8.48731196110286e-05	0.475657115051054	0.31885434521816	0.57047412774899	1.79794401589106e-10	0.432488594795694	1.08089044190868e-11	0.494139600424131	0.799074472591133	0.496502885290219	0.823873935183185	0.49697931668004	0.81361775188294	0.562473104562798	3.99680288865056e-15	0.547905008530995	0.00359291542407125	0.492097224646535	0.697885145999815
9843981	Heat shock unpublished data. From Eisen article: heat:0,10,20,40,80,160; dtt:15,30,60,120; cold:0,20,40,160(10)	222	3	0.42046126903074	3.05806780297241e-09	0.215232621874092	1.36989031656579e-41	0.349674121280014	7.5157414837366e-11	0.546898651291733	0.0352793607782864	0.486422499344643	0.323883125687706	0.491140621443652	0.716567847680649	0.585104875169575	1.28785870856518e-14	0.439804552728935	1.33285712081803e-09	0.487557201852782	0.588611912947386	0.473609342101843	0.0928004769589522	0.514413166048574	0.260265543735929	0.567264988835479	0	0.564432697753445	8.87847828581201e-05	0.503747381742014	0.853853724720048
9843981	Heat shock unpublished data. From Eisen article: heat:0,10,20,40,80,160; dtt:15,30,60,120; cold:0,20,40,160(11)	223	1	0.470586365290568	0.0285035580185727	0.449671012564533	0.0170596824666055	0.491048701193741	0.698551051032072	0.482384632392286	0.429555248207202	0.446829694541188	0.000113581985274707	0.537879965152692	0.120944566596599	0.535275389921326	0.00141466247402922	0.486398319615912	0.171068160003609	0.522267565154306	0.333551390179828	0.495685386394947	0.783672939608708	0.51052896740678	0.41130172873844	0.501364006677396	0.863874219905698	0.545616778454162	0.00556807498989476	0.547821391167743	0.0188515814120589
9843981	Heat shock unpublished data. From Eisen article: heat:0,10,20,40,80,160; dtt:15,30,60,120; cold:0,20,40,160(12)	224	3	0.422658341783005	8.270734222083e-09	0.242394873933045	2.51529927381781e-34	0.481255472893103	0.417085768766411	0.496676308707535	0.881441104811962	0.558597910347152	2.07907421025944e-05	0.52334377182862	0.338920085747606	0.532208824086177	0.00354540374550871	0.527088919025647	0.00637683625342911	0.494080305820637	0.797002904196876	0.485135231732994	0.343931337758113	0.531381231320567	0.0142738198299943	0.514318864309771	0.0717201261804543	0.487804417594865	0.458327090885433	0.44299506894746	0.00509134573273976
9843981	Heat shock unpublished data. From Eisen article: heat:0,10,20,40,80,160; dtt:15,30,60,120; cold:0,20,40,160(13)	225	3	0.459063180135293	0.00225950164670306	0.223652310993263	2.48403985365456e-39	0.504606717725919	0.841741749491352	0.431885588092537	0.00221316323012357	0.494059843463281	0.66576893734552	0.599926224168648	4.16115418413465e-05	0.56358813432018	8.23283530237973e-09	0.502839220393233	0.774701056628813	0.491825018137173	0.72211006045122	0.454865028203062	0.00401415155573963	0.507841419094642	0.539887195397252	0.514766677502558	0.0629740716723388	0.5452612906558	0.00586007238638309	0.516842489963344	0.407333060991885
9843981	Heat shock unpublished data. From Eisen article: heat:0,10,20,40,80,160; dtt:15,30,60,120; cold:0,20,40,160(14)	226	3	0.533940396958213	0.0115620204905327	0.188179876134884	2.40134686193947e-49	0.479613780656986	0.378175213541762	0.426795061495812	0.0010378113298188	0.463071315332859	0.00739848897841135	0.523231538383054	0.341956885213653	0.535185239345761	0.00146869460547006	0.521614161158914	0.02976038976875	0.518273201629555	0.427860923385276	0.440619557588833	0.000159914229581423	0.530604348384036	0.0170268245124783	0.517351220769739	0.0293267080371122	0.531753466718434	0.0538465208756627	0.489463148018851	0.60514512064176
10929718	108. Rosetta 2000: Expression in ade1 deletion mutant (1)	227	1	0.539610177943677	0.00756344532323427	0.402911814033674	3.08658989749149e-05	0.514346534806546	0.574067292123534	0.435849683591915	0.00918592234486703	0.43259958306807	9.40614899988443e-06	0.602225832528863	0.000150740813571915	0.445002524537508	6.60521699991349e-06	0.503553019911045	0.746106087939922	0.501116133712819	0.964991559627493	0.55074179251904	0.00345907324886618	0.517827475817466	0.207768401208306	0.498914939807512	0.901710533336397	0.550486747571605	0.00546385548077222	0.588424026880782	8.41621384843894e-05
10929718	109. Rosetta 2000: Expression in ade16 deletion mutant (1)	228	4	0.589150242197557	1.83947190812717e-09	0.560889612944935	0.00896720646843696	0.603412555291154	5.09042809553328e-05	0.601431130055039	3.8069430403409e-05	0.511903032118738	0.433979986399079	0.486181158908432	0.608441652241575	0.472332772289288	0.0234041143524795	0.504571044810242	0.677015156000704	0.586938445225738	0.000629248677656014	0.501926126172962	0.9116328357111	0.472437506940313	0.0514650278053093	0.468729349633356	0.000372083348079181	0.434492290046698	0.000312300412613175	0.435317027404434	0.00402237584488366
10929718	110. Rosetta 2000: Expression in ade2 (haploid) deletion mutant (1)	229	3	0.335868630185279	1.81614428546278e-28	0.393578596257812	4.94107866597799e-06	0.405831802445953	0.0002250393460328	0.545274418762862	0.0660009886159298	0.445956634086058	0.000382053909286374	0.553100547039941	0.049011931294616	0.635138283912284	0	0.471422429022738	0.00921315849454977	0.515760505608572	0.535438963188475	0.532538145616178	0.0608342294009812	0.503839694224407	0.786157533301572	0.547756887230346	5.46992287020487e-08	0.43020114625224	0.000122605749687113	0.471699358526794	0.208227393597107
10929718	111. Rosetta 2000: Expression in aep2 deletion mutant (1)	230	2	0.273473519591455	1.14096239510655e-52	0.162547198980596	1.56638874353376e-47	0.339053721848422	2.87888495829372e-10	0.492308608105332	0.754800446480917	0.684179805015666	0	0.599736290645382	0.000217902516713053	0.691334231732296	0	0.414877166729019	8.72940805842803e-15	0.533707238127128	0.18503548398793	0.436071001533623	0.000230253432880431	0.49508571853246	0.728418682300282	0.552140094085735	2.95367663660784e-09	0.414723179015534	2.69821539397287e-06	0.585159931925292	0.000152587762562328
10929718	112. Rosetta 2000: Expression in afg3 (haploid) deletion mutant (1)	231	2	0.295916115994813	4.39367201661765e-43	0.239004277188018	4.02886272306163e-29	0.4483119946139	0.0428770397045252	0.426875520859908	0.0029849587334785	0.656863773109139	0	0.67777306868216	4.39290825937633e-11	0.67604462983788	0	0.387764086336617	1.49958046972806e-24	0.57388177353647	0.00367115347248004	0.486282524498973	0.429332991487267	0.450172983917486	0.000430509143583189	0.533570501684004	0.000133067031800493	0.479737551693554	0.26485650129913	0.623073943969279	4.43123637783316e-08
10929718	113. Rosetta 2000: Expression in ald5 deletion mutant (1)	232	5	0.733604513619194	0	0.553730124895764	0.0211060328285066	0.520770639571248	0.415782643803099	0.442442118318439	0.0194206975177713	0.431217466202299	6.14723547657602e-06	0.485700046306107	0.596009219807583	0.380926677210481	1.74047740217257e-22	0.572988890967286	2.90463209040581e-11	0.573962693230649	0.00363157280550586	0.436933989238647	0.000279260918434382	0.501967484122077	0.889428843618863	0.46124267578125	1.02728244501248e-05	0.497289316487439	0.881417867927932	0.503738654215395	0.867953045519053
10929718	114. Rosetta 2000: Expression in anp1 deletion mutant (1)	233	3	0.425694055306164	5.43767233910366e-07	0.290122647078114	2.1135343796093e-19	0.667533427693155	5.2664317351514e-11	0.534893852512098	0.156514295178277	0.433212497971514	1.13455413988213e-05	0.679636300848422	2.7524427181902e-11	0.587495874124728	7.60058682658382e-13	0.434711570436879	2.69520128729855e-09	0.580735532116748	0.00150038008328712	0.572832783135349	2.71358282630807e-05	0.418693237964256	9.19750890581632e-09	0.500470045643972	0.957336279002775	0.542495039912232	0.0193675819746544	0.657178390644091	2.76334510829201e-12
10929718	115. Rosetta 2000: Expression in aqy2-a deletion mutant (1)	234	1	0.607511137196885	4.18332035678759e-13	0.519280139418527	0.407964384835455	0.638063787052277	6.33772290203893e-08	0.54381372152687	0.0752094122220137	0.475181315457689	0.102813310088984	0.645807727625909	6.46355517996966e-08	0.486274615044187	0.260791094002242	0.488717940724114	0.303907818008733	0.530518583626318	0.230105269893427	0.537088326271737	0.0326015187161814	0.435855740011243	5.82931903355544e-06	0.448624469085735	4.99226133730296e-09	0.558909457471477	0.0011878210621501	0.460173023215221	0.0765471918564408
10929718	116. Rosetta 2000: Expression in aqy2-b deletion mutant (1)	235	5	0.646142703208471	0	0.488210795566341	0.612861359510847	0.451279831220545	0.0562890578912388	0.443141395230788	0.0209448877704752	0.462921769089615	0.0147986095785101	0.485575255272225	0.59280293262144	0.400991367078038	4.97829745037456e-16	0.553491447395768	1.09028298145297e-06	0.462250962665327	0.137688460917912	0.442688973512516	0.000959150981421329	0.560732758751059	1.7743078565724e-05	0.477026134038199	0.00892535780617442	0.514077388055183	0.438516428081002	0.564014225868389	0.00441674723112273
10929718	117. Rosetta 2000: Expression in ard1 deletion mutant (1)	236	3	0.456191161698956	0.00313768011516285	0.223350729417497	1.63489304075008e-32	0.480742444069317	0.450588303244861	0.472195729504776	0.258885000232353	0.675429726996967	0	0.559804729501699	0.0266207928353126	0.480095845649359	0.102956236505309	0.498349492871098	0.880450359969651	0.429684971259557	0.00569397038143243	0.454274648436485	0.00842606062821277	0.519460528686554	0.169117832321142	0.533204124211289	0.000157421045937634	0.411316480314596	1.06050171935835e-06	0.547096460987956	0.0362359848919482
10929718	118. Rosetta 2000: Expression in are1, are2 (haploid) deletion mutant (1)	237	3	0.385956954360386	1.47580081709431e-14	0.425699669255779	0.00142887680347149	0.39224778308298	2.42902345631845e-05	0.418227774572486	0.000898672484067386	0.553599221061304	0.000426685117858261	0.479941607214334	0.45712616393999	0.538444801332879	0.00163460126979187	0.513177947167145	0.229826869910734	0.409636419443049	0.000380520068048595	0.480552559070469	0.262510294088638	0.546876978124134	0.000925550230305827	0.523687885695558	0.00701811282504217	0.521721800520765	0.231968970872781	0.49075373101763	0.680955874878145
10929718	119. Rosetta 2000: Expression in arg5,6 deletion mutant (1)	238	5	0.768096017369709	0	0.506660560859748	0.774993020590768	0.548907810828703	0.0553654155170578	0.426310997028891	0.00276959214851977	0.344877104944513	2.06712240694514e-24	0.544055944055944	0.102428382224577	0.379457913822478	5.31315379439991e-23	0.563986573554475	5.5239566254528e-09	0.572771220492215	0.00421694518599125	0.493198123261678	0.695137844138226	0.504458219209748	0.752756653595654	0.443400009592428	1.18096633520331e-10	0.600493693475481	3.20399058395537e-08	0.509791193925641	0.663280992271482
10929718	120. Rosetta 2000: Expression in arg80 deletion mutant (1)	239	1	0.507966256986103	0.591147831729609	0.595859607042135	3.88445779235802e-05	0.49422104655069	0.820883517662321	0.523097070625006	0.348275711732971	0.4770692431562	0.1317357120345	0.535946096552157	0.182650737868222	0.482573620559602	0.153358477840648	0.495427266492081	0.676896736891779	0.551923237903901	0.0411695440697624	0.518357009175743	0.290187093930055	0.461603057755932	0.00666364232004514	0.502854746653308	0.745237903854141	0.486820236445692	0.46827175474188	0.508099690172805	0.718702179180991
10929718	121. Rosetta 2000: Expression in ase1 (**12) deletion mutant (1)	240	5	0.678368334822405	0	0.418807798255394	0.000493073213082107	0.695929221700135	1.64313007644523e-14	0.298310615010447	2.61747690571686e-16	0.340163527194198	8.13084273398514e-26	0.687085305267123	4.0512038168572e-12	0.420318782719758	6.6674655768415e-11	0.507053300494658	0.520415243470243	0.597875858027792	0.000118800996583346	0.569163460788646	6.75218714103476e-05	0.445006366724177	0.000102038946993458	0.46045538055295	6.77526168631713e-06	0.652918526328538	0	0.6127590984465	5.32922622697996e-07
10929718	122. Rosetta 2000: Expression in ate1 deletion mutant (1)	241	4	0.655075472924595	0	0.685617896729099	1.55431223447522e-15	0.674417852840844	8.31024138392422e-12	0.470540098199673	0.231588871636411	0.392456028660949	1.56244922688752e-12	0.548880412516776	0.0699737053626108	0.424032954293819	4.85139210669698e-10	0.498493681672694	0.890824205878905	0.548273480662983	0.0576672315176603	0.569447116009462	6.29937869467412e-05	0.430489285021412	9.03536449076822e-07	0.473178504433834	0.00226810299811984	0.526338155096691	0.147239087467994	0.481458915168441	0.409661211088926
10929718	123. Rosetta 2000: Expression in bim1 (**15) deletion mutant (1)	242	2	0.344004038761099	7.11670775841001e-26	0.238962699922233	3.94873904315374e-29	0.467921642929128	0.208867159286567	0.480730963510697	0.433958662877655	0.611443158696276	2.38919994899334e-13	0.697717658323719	2.30926389122033e-13	0.693240249516224	0	0.384246009477491	5.20795985017699e-26	0.465365673307662	0.173241609734589	0.492509292713992	0.666048466453046	0.477920191913418	0.118736921075317	0.513094830480474	0.136134153585875	0.555142284169395	0.00241075233676113	0.517200864025135	0.44434755478578
10929718	124. Rosetta 2000: Expression in bni1 (haploid) deletion mutant (1)	243	2	0.246390048857052	1.47415941682425e-65	0.412376790750405	0.000169528519225102	0.373979037501704	7.93186813398711e-07	0.479372966438633	0.40225826206789	0.568001348163128	7.83377033108934e-06	0.64757285363346	4.48152119858491e-08	0.69629942332557	0	0.404817984370454	4.19830094830715e-18	0.53949020592667	0.120463453236549	0.473446232226872	0.126034657549048	0.487692368183749	0.384497142214816	0.548981337397681	2.47882161463764e-08	0.513624657602559	0.4534104545553	0.465010800314191	0.119732115340067
10929718	125. Rosetta 2000: Expression in bub1 (haploid **2,10) deletion mutant (1)	244	3	0.303661028754821	5.2614648330403e-40	0.450787742787808	0.0346844009944164	0.400741572623095	0.000100865068636634	0.516991316930089	0.49022762188749	0.475972237825962	0.114268366860601	0.635453211210787	5.13095336884817e-07	0.667028126015399	0	0.416931142702748	3.75111373271362e-14	0.423322311512919	0.00256932780083446	0.502924280626966	0.8662036158309	0.452013219972373	0.000697369668249074	0.539782098663455	5.96399444741103e-06	0.544753349172369	0.0137914256836227	0.647425379647408	5.54267742813863e-11
10929718	126. Rosetta 2000: Expression in bub2 deletion mutant (1)	245	1	0.494182418957884	0.694862605953288	0.525295959860956	0.277641994398258	0.533741132683309	0.186219982615263	0.556086718186825	0.022757629845253	0.421050318940444	2.11121612397808e-07	0.510032728214546	0.709948267045128	0.475045645759339	0.0409104413657351	0.506638660265203	0.545224432528673	0.544662090518444	0.0790562863364472	0.539989862493827	0.0212198784570663	0.492954907519389	0.618629884295275	0.481436069795575	0.0346163842461508	0.540552324028197	0.0256473826640231	0.614444056554373	3.59838517205446e-07
10929718	127. Rosetta 2000: Expression in bub3 (**2,8,13) deletion mutant (1)	246	2	0.3574880063694	7.30683627702672e-22	0.260588148488227	9.14099263465348e-25	0.365608937102666	1.4023919985518e-07	0.500139986210704	0.995464561410016	0.617060255402015	1.4210854715202e-14	0.556755590088923	0.0353776730621105	0.658313891769815	0	0.438471390863366	2.06258242733746e-08	0.487803448853173	0.631518288191818	0.438479958930103	0.000393292504071857	0.46541164209634	0.0145270476083966	0.533958029129007	0.000111141916117052	0.509321046801144	0.608007258656018	0.544069100192006	0.0500355918727
10929718	128. Rosetta 2000: Expression in bub3 (haploid **2) deletion mutant (1)	247	3	0.365011337664057	8.86873498157752e-20	0.28343104966785	1.47782008309751e-20	0.379448065319111	2.32647421823657e-06	0.495935166760209	0.868897433695827	0.591715537580047	1.6560364191065e-09	0.644653214350184	8.20766219433722e-08	0.634012928331739	0	0.430923821548822	3.08525594174075e-10	0.535979267816284	0.157135041721683	0.469376283434275	0.0776611282684433	0.452252161164754	0.000741402594033665	0.53196293725486	0.000274955302239865	0.513445488902583	0.459371965577184	0.557165299354163	0.0110212934717164
10929718	129. Rosetta 2000: Expression in bul1 deletion mutant (1)	248	3	0.386534869188646	1.999937913283e-14	0.473099509036907	0.248299969252008	0.445725064339437	0.0334809356849952	0.584401218795831	0.000609809550669471	0.677688149895767	0	0.509028121149333	0.73786494057947	0.60463235759664	0	0.447459679095482	1.68799112683976e-06	0.46563494056588	0.176603957960607	0.45040452548673	0.00427030541136785	0.461640432824903	0.0067201431673346	0.497513712509592	0.777199293003058	0.506723991151987	0.711378359980787	0.441623210857043	0.00943520165042264
10929718	130. Rosetta 2000: Expression in cat8 deletion mutant (1)	249	2	0.329607174494692	1.48503210604433e-30	0.258665053546834	3.85031444751854e-25	0.410487011937408	0.000453268616613552	0.561202102148069	0.0129431553876926	0.602684841902907	1.48137058175735e-11	0.534870068203402	0.196099075772409	0.640412815715833	0	0.451031144781145	8.10445624121086e-06	0.453982504604052	0.0703606499896456	0.459605936939513	0.0199406728629911	0.498636998207293	0.923272523281826	0.516703398783893	0.0572801846554529	0.516063560363467	0.376700770574308	0.588654215395357	8.0650466434129e-05
10929718	131. Rosetta 2000: Expression in cbp2 deletion mutant (1)	250	1	0.473382941643413	0.072689597753495	0.355311115067133	5.30427350008456e-10	0.542797145591958	0.093606331446636	0.487396007907258	0.60877839817627	0.651381243056336	0	0.570900928476686	0.00857715441137885	0.55328541800781	1.26746405484379e-05	0.449729938271605	4.63037630614168e-06	0.5722605893186	0.00449028798041229	0.460455927841751	0.0227007838809472	0.460170490805949	0.00488739459030608	0.495612629764239	0.617529309836632	0.475815075104812	0.18322654951232	0.499685809041718	0.98885250766247
10929718	132. Rosetta 2000: Expression in cem1 deletion mutant (1)	251	3	0.354363090885885	9.24959215460248e-23	0.233290623916649	2.4537321623647e-30	0.489298780959181	0.675049877264535	0.498785259844498	0.960659707164874	0.64768278220924	0	0.685071382041079	6.84963197272737e-12	0.605104965159454	0	0.412706151016336	1.80057600614461e-15	0.544634884759194	0.0792419343391768	0.520394258012529	0.239986343609576	0.449819325027858	0.000391662436331567	0.516174066603428	0.0656505377303507	0.496654567733249	0.853942543425922	0.607837318903823	1.62488288579787e-06
10929718	133. Rosetta 2000: Expression in cin5 deletion mutant (1)	252	1	0.6467251255826	0	0.428474219752832	0.00214245047011702	0.680440670676256	1.55964130499342e-12	0.364649687778419	3.8809582871108e-08	0.439292464017776	6.59884409287705e-05	0.721562163986406	2.22044604925031e-16	0.448449779701561	2.40609942233e-05	0.484077919108783	0.146811545930327	0.548386489201406	0.0570834323639884	0.538529346780692	0.0264228591396682	0.456714053069141	0.00222404715335434	0.476618872170234	0.00778801170581403	0.538117695669674	0.0359427619086075	0.524141975039274	0.283021394837642
10929718	134. Rosetta 2000: Expression in cka2 deletion mutant (1)	253	3	0.306519524553551	6.72005808471767e-39	0.366611347431345	1.03679106284842e-08	0.257974787093038	2.50706835508272e-21	0.447317432469736	0.032417608882088	0.563871475115156	2.69109771644516e-05	0.367259227865288	8.61893078174402e-07	0.641952446133826	0	0.46881300141331	0.00448590055102698	0.426640018974273	0.00391908233679365	0.409634204985574	1.92500201362217e-07	0.566704344192843	2.43919305153995e-06	0.571730131016584	2.22044604925031e-16	0.482907377262317	0.346930387559224	0.499640534997382	0.987246850231027
10929718	135. Rosetta 2000: Expression in ckb2 deletion mutant (1)	254	2	0.326138973807363	9.72497050804705e-32	0.407205984315416	6.82136256575777e-05	0.242461638796786	6.16271758723399e-24	0.642146838993617	7.83216713706736e-09	0.64588448239274	0	0.372104102407133	2.12428541485377e-06	0.65946286969369	0	0.454740564076984	3.72143142866935e-05	0.446789720408505	0.0364114036254813	0.404541732733747	3.80070015812761e-08	0.546875033756385	0.000926050073055462	0.534879884810923	7.19452193869152e-05	0.46439102233019	0.0500572401891323	0.396009883923896	3.76103894095591e-06
10929718	136. Rosetta 2000: Expression in cla4 (haploid) deletion mutant (1)	255	1	0.454031098270668	0.00193821848908568	0.427964166252846	0.00199115290763831	0.609280058921009	1.8595203336691e-05	0.588919371867481	0.00030541541015916	0.514281791059681	0.347876119666399	0.643808716535989	9.76094052251852e-08	0.588713308635397	3.65041330496751e-13	0.443138561541339	2.20328900139967e-07	0.565408923489034	0.0101122898676678	0.524427165917184	0.159314990522643	0.426145351427188	1.8048918972822e-07	0.492722494377771	0.407518824185691	0.469242112837099	0.090545451655594	0.509409364636062	0.675648121049542
10929718	137. Rosetta 2000: Expression in clb2 deletion mutant (1)	256	1	0.500644816298527	0.965320563802517	0.407901671523204	7.73179588458583e-05	0.66958413742988	3.06166203500879e-11	0.40572975334953	0.000129221049731957	0.447736958394188	0.000592214172876735	0.667650867650868	5.13359132980895e-10	0.568446302235509	2.05209798043171e-08	0.440309083634701	5.35392053229727e-08	0.517626541659691	0.488247660923613	0.57454706142289	1.74653324664931e-05	0.437273184100948	9.3311812521519e-06	0.503583088415544	0.683421680649659	0.490021051431747	0.582926145732848	0.558529520858789	0.00925069087779073
10929718	138. Rosetta 2000: Expression in clb6 deletion mutant (1)	257	1	0.381044441080919	1.05085356410403e-15	0.509073213465881	0.696986289617411	0.563755427212454	0.0125018221339757	0.57245398443929	0.00326040038333208	0.518094096793119	0.234326288176094	0.604554480312056	0.000106225514915792	0.559729014761876	9.91294330621173e-07	0.483600407365839	0.135083274202375	0.461279926335175	0.127879206779618	0.574300122169946	1.86215617217211e-05	0.480682274322636	0.172272880318901	0.513866887736613	0.114516790549187	0.346463110126415	2.94549383580867e-17	0.507673132309304	0.732951487000871
10929718	139. Rosetta 2000: Expression in cmk2 deletion mutant (1)	258	2	0.18135161846993	2.10156044715561e-102	0.504989271894237	0.830445890743978	0.364521737663765	1.11073829466601e-07	0.663704061300877	2.9799052114754e-11	0.688225542698074	0	0.432219632219632	0.0119793996625959	0.663166917406325	0	0.408763951240803	9.26672181735725e-17	0.385105893186004	6.24510349594118e-06	0.500035741207663	0.99835691777077	0.472185603296265	0.0493735425126057	0.543047854227063	9.60792319482096e-07	0.52723435479677	0.133956944739642	0.498070671146797	0.931629809818345
10929718	140. Rosetta 2000: Expression in cna1, cna2 (haploid) deletion mutant (1)	259	1	0.547318318618964	0.00141981115656686	0.298676437519325	5.60423440714649e-18	0.506380532453641	0.802612789762302	0.513292802746346	0.589349262263138	0.484833164812942	0.318808131487607	0.512943734155855	0.631336930069724	0.462494628729076	0.0021210209134957	0.541947769879869	0.000132140894074428	0.509742452145767	0.701649940054463	0.483541498791297	0.342986029104919	0.502532863055587	0.857961611185327	0.540787804826057	3.44650646288969e-06	0.378461286381398	2.2608222595451e-11	0.470544052190609	0.190245335359059
10929718	141. Rosetta 2000: Expression in cnb1 deletion mutant (1)	260	1	0.456457818622997	0.00332470419286627	0.500509467904693	0.982555312971024	0.641307113109503	3.09498675576947e-08	0.620443743205109	1.00379381873239e-06	0.467843313485376	0.0345436912202814	0.670913486065001	2.35634622924863e-10	0.545807098337405	0.000174784607545275	0.461221655859002	0.000409849102461529	0.519941123946649	0.432960522794326	0.578459099061631	6.16686960963619e-06	0.457186750473237	0.00248492601375664	0.466982228694151	0.000171320583618997	0.515213310489027	0.402494117128407	0.502132789317507	0.924440093982982
10929718	142. Rosetta 2000: Expression in cue1 deletion mutant (1)	261	4	0.619799893432126	6.66133814775094e-16	0.586818601317355	0.000194522440160494	0.553951657223657	0.0345476125117075	0.627391376587764	2.30457867012035e-07	0.459687425882235	0.00805613046364378	0.449282255342861	0.0600839952679269	0.493941913461233	0.619666443829142	0.520903998836098	0.0568017483952905	0.579499414029801	0.00177163808848935	0.480371578591666	0.258091953369013	0.490300413459	0.49311838221959	0.451380044018588	3.13709700832444e-08	0.395850623884648	9.97544129771143e-09	0.524956362366905	0.267104126726136
10929718	143. Rosetta 2000: Expression in cup5 deletion mutant (1)	262	1	0.573515463491963	7.16190472482836e-07	0.310624338277319	4.38574341045791e-16	0.62798733872974	5.33105984690252e-07	0.374116418812577	3.19380579959919e-07	0.288827472568625	8.37367941565603e-44	0.616551686248656	1.55549729023985e-05	0.593142739054097	2.33146835171283e-14	0.446400475952945	1.03910094421824e-06	0.590124309392265	0.000394389582850874	0.541866600816199	0.0158583437961173	0.445760781411153	0.000126893608596883	0.521409850491345	0.014821944956261	0.606644202307465	4.4012660183057e-09	0.49491348839239	0.821058661640778
10929718	144. Rosetta 2000: Expression in cyc2 deletion mutant (1)	263	1	0.58848953086886	2.42065922861912e-09	0.414583899408783	0.000246489788656512	0.654299392377094	1.49465306797936e-09	0.472014532400266	0.255786069047233	0.495494638554969	0.767125521570517	0.672126078186684	1.75900627397141e-10	0.501157655519385	0.92443805752049	0.47346224591595	0.0155963250344923	0.591955466264859	0.00029930327698735	0.547056874008994	0.00670269167172988	0.40089924848026	2.51633631922877e-12	0.466636668123295	0.000146313113823067	0.565389451487314	0.00032029889620655	0.495136585791587	0.828778598248672
10929718	145. Rosetta 2000: Expression in cyt1 deletion mutant (1)	264	1	0.595755220331214	1.07156505890771e-10	0.446603078825811	0.0219268512093057	0.492011508712354	0.754314310550376	0.492179742294544	0.750825877165915	0.581971813404237	7.12943428737844e-08	0.494434633828573	0.83654583489303	0.511834472615919	0.332267010194965	0.46741268134015	0.00298360565329247	0.59297951894637	0.000256092623357906	0.490486665280341	0.583612604023126	0.452076303903815	0.000708731139648572	0.482636622159575	0.0481358153171077	0.484469315133878	0.392763682166821	0.465528451736778	0.125310121018947
10929718	146. Rosetta 2000: Expression in dfr1 deletion mutant (1)	265	3	0.268960517219537	1.01210855628315e-54	0.568593704616365	0.00324051159380456	0.535583116994466	0.163301235236248	0.621825943500519	7.53339873371672e-07	0.592056572919397	1.43968947874384e-09	0.586282404464223	0.00138046180150497	0.643938651328106	0	0.408648600199526	8.47142267058306e-17	0.467656537753223	0.203428898637106	0.5545293857711	0.00167875655525318	0.449870094630218	0.000396792433868671	0.504163297104152	0.635604072897869	0.53094774186884	0.0885589942367706	0.457684041717577	0.0598689183224947
10929718	147. Rosetta 2000: Expression in dig1 deletion mutant (1)	266	5	0.704432625711896	0	0.470447933551331	0.204691333768266	0.403062149576716	0.000146066936211915	0.460830680790883	0.111714674657542	0.522448414035876	0.140074008696953	0.370935461844553	1.71322391090034e-06	0.433609966507695	5.35297978417774e-08	0.536628242299539	0.000844820217548614	0.576660248897818	0.00257466446084353	0.410905942138234	2.84772191881186e-07	0.489226258297589	0.446503829650452	0.462651064093409	2.12989993547847e-05	0.551759807081972	0.00439604545014149	0.55982064932798	0.0078117440373544
10929718	148. Rosetta 2000: Expression in dig1, dig2 deletion mutant (1)	267	3	0.310111089654138	1.56634622919817e-37	0.400358618557281	1.90052955396363e-05	0.402461976130807	0.000132857784252948	0.41790986196313	0.000858111242774294	0.496224394262817	0.804008662474115	0.51461938734666	0.587852329508484	0.61813421411999	0	0.427695551190922	4.44378847563276e-11	0.450751297505441	0.0528048178542471	0.475544566036755	0.158835157156307	0.450722159786413	0.000497998968120512	0.589327324298687	0	0.614703231804403	2.75828027085367e-10	0.517447962122535	0.437832024428866
10929718	149. Rosetta 2000: Expression in dig1, dig2 (haploid) deletion mutant (1)	268	5	0.565470680312036	1.01238518468438e-05	0.585510967028643	0.000242662731785748	0.498561410955766	0.95505653633251	0.421538383041521	0.00144237123326351	0.396901721404586	1.23113212132184e-11	0.598885514037029	0.000246568066473163	0.439520855315236	7.23803971037038e-07	0.510960557218273	0.317915142414248	0.458472152463865	0.10248153000136	0.545058615580567	0.00942932206495861	0.488555883505583	0.418734958577025	0.498828841101424	0.893961791082253	0.561773307069505	0.000675714937804495	0.550952936812707	0.0234664803255862
10929718	150. Rosetta 2000: Expression in dig2 deletion mutant (1)	269	1	0.491657956031974	0.573771252500541	0.475258013285986	0.288280869073284	0.543183674157825	0.0906773143720683	0.513184215311875	0.592383336511971	0.457637968268235	0.0053606875506039	0.582905198056713	0.00211546381336736	0.548200186343329	7.84580948449687e-05	0.488701313546993	0.303194274007966	0.497530554160388	0.922641620635032	0.532174560058226	0.0637619718798035	0.5149856743305	0.289643739914889	0.477927838959115	0.0119979817978291	0.4675473122914	0.0741191209476064	0.520852242974341	0.353776389197034
10929718	151. Rosetta 2000: Expression in dot4 deletion mutant (1)	270	5	0.70077558257658	0	0.538404510489183	0.0993134079168343	0.419960475697192	0.00171508943139704	0.528233387103738	0.25161303121336	0.473125616347726	0.0773292399387491	0.359682293015626	1.97496238320938e-07	0.361252961229467	6.10640309809839e-30	0.531332876085962	0.00430243042400247	0.503582091634578	0.887986928760531	0.472474071378441	0.112760255224625	0.540045982136877	0.00466155882944164	0.48635443756395	0.120417896375832	0.536946153215954	0.0420482860459315	0.511917983068598	0.596141134562937
10929718	152. Rosetta 2000: Expression in eca39 deletion mutant (1)	271	1	0.446359966919358	0.000298244938489369	0.604183844128587	7.77497599391275e-06	0.523130572160667	0.364847715089314	0.501881310009276	0.939106137177717	0.460965434595364	0.0102967444003005	0.598763862400226	0.000250932801819204	0.513913078132749	0.254344649502631	0.480858092239265	0.08111319212141	0.46897427311792	0.222470084981485	0.536367978477295	0.0361375718023011	0.512782921710681	0.366409444841537	0.483791294071879	0.0650715178888081	0.551389002675064	0.00468638206287508	0.51497807208937	0.505384455772954
10929718	153. Rosetta 2000: Expression in ecm1 (**3) deletion mutant (1)	272	3	0.451270819524032	0.00101709265860332	0.430773852467464	0.00296778018261535	0.459272539183455	0.110583657903418	0.593932709805969	0.00013654195486712	0.580610917624736	1.16711148079318e-07	0.509133290951473	0.734918943228505	0.627840908177862	0	0.449617055326932	4.4087299063323e-06	0.515288241531335	0.547725360732611	0.506960112812248	0.688404456991355	0.446307580830608	0.000148306983721506	0.465909075769526	0.000104424182149882	0.491064005613715	0.622903413316684	0.573889422237738	0.00101706970154281
10929718	154. Rosetta 2000: Expression in ecm10 deletion mutant (1)	273	2	0.168399541274174	9.72895474836586e-111	0.314345796362751	1.61270595163737e-15	0.33615264926679	1.37097872410835e-10	0.624710706066898	4.10115130300426e-07	0.654450810770325	0	0.512447709417406	0.644464608338032	0.714344965275155	0	0.431889626719874	5.41518827826499e-10	0.425924298230928	0.00358127087826803	0.471408983390086	0.099487331957337	0.506574771525987	0.642235927563922	0.534112906878837	0.000103341543425284	0.508946324192049	0.622498689884492	0.523021578809565	0.305954938788669
10929718	155. Rosetta 2000: Expression in ecm18 (**7) deletion mutant (1)	274	1	0.631292237484087	0	0.460981785644014	0.09402043638717	0.435687268873487	0.0117511075875473	0.4586785563366	0.0933621054931963	0.360673082924515	5.29469455971139e-20	0.484137411410139	0.556499645792858	0.48474816171567	0.211466028714711	0.543201562954649	8.26248089200732e-05	0.460456777721971	0.119966656309113	0.437377180213667	0.000308466345152891	0.525021420451378	0.0770649406943769	0.478845281457836	0.0160535728221465	0.619263306748925	5.27911048209262e-11	0.533461337057078	0.136762570036481
10929718	156. Rosetta 2000: Expression in ecm29 deletion mutant (1)	275	1	0.512107268204198	0.414277108982445	0.539559304406487	0.0895395199235092	0.355725050283853	1.58302136727734e-08	0.500400988538138	0.987008422698005	0.508412038597411	0.580309987891408	0.328551246733065	2.0703345145484e-10	0.440835189642422	1.25114029349288e-06	0.551053617450222	3.28264549342983e-06	0.433238461967744	0.00865817709584467	0.422659600738218	8.34321453515828e-06	0.581778379235535	7.53681939080764e-09	0.531612463895165	0.000320633392481229	0.485466319490206	0.423835299907543	0.424918179437947	0.00084132772553319
10929718	157. Rosetta 2000: Expression in ecm31 deletion mutant (1)	276	4	0.685438776376854	0	0.693956188102578	0	0.57822846227692	0.0021781817094797	0.597218460910486	7.88602124803806e-05	0.449829357500406	0.000974526182935809	0.450840181143211	0.0683817581563992	0.443740737872016	4.03974738511557e-06	0.519478478197614	0.0758987727010416	0.585348652268542	0.000790280010714017	0.519998830287749	0.249201018506333	0.434590820769477	3.80309539032921e-06	0.424297421235505	6.91749757666066e-18	0.482436480599556	0.333784134005764	0.591781397277012	4.47540079557829e-05
10929718	158. Rosetta 2000: Expression in ecm34 deletion mutant (1)	277	3	0.303044918406303	3.01056567440506e-40	0.397659609852992	1.122031930932e-05	0.432220459027269	0.0079222692152599	0.59975129552659	5.10896043168785e-05	0.608868416782134	8.31335000839317e-13	0.468566786748605	0.243905265491422	0.645424127122275	0	0.430076355114935	1.86953606950765e-10	0.458345889837603	0.101436753753787	0.496263744118947	0.829556876042449	0.480609468552444	0.170651243666442	0.526274260850102	0.0027862365992779	0.542341873826766	0.0198055581172361	0.452421343166347	0.0343672174547998
10929718	159. Rosetta 2000: Expression in eft2 deletion mutant (1)	278	5	0.763559528311421	0	0.70677018429855	0	0.53176983699739	0.213273672681308	0.361811369235217	2.00778838595608e-08	0.325787614375413	2.33126856676804e-30	0.39909192939496	0.000183451601853601	0.311898976075869	1.39073441061504e-53	0.611280890177495	0	0.517809308555165	0.483746055400678	0.530805346884666	0.0759190624163188	0.561024197872689	1.6189692370272e-05	0.48019280114896	0.0241765002773517	0.384855436149333	2.35576168341173e-10	0.500313645487869	0.988872218909958
10929718	160. Rosetta 2000: Expression in erd1 deletion mutant (1)	279	3	0.364271862902281	5.6021604820015e-20	0.538915149584462	0.094896003776456	0.581089476443544	0.00148938116514463	0.519849259708436	0.420242001739372	0.517731341047822	0.243835958671057	0.661470179651998	2.1525117244181e-09	0.609760495150028	0	0.421043771043771	6.26233856111097e-13	0.472400803616273	0.277815611289332	0.55159015882093	0.00295490636669915	0.443186870591956	5.96266832657858e-05	0.484142933178078	0.0711170487065135	0.582477443622413	5.66472770713311e-06	0.560338300750567	0.00729460349158395
10929718	161. Rosetta 2000: Expression in erg2 deletion mutant (1)	280	3	0.319474211381126	4.37145084500379e-34	0.254228583608954	5.2084283047562e-26	0.610074902208273	1.61616141542975e-05	0.420564366837136	0.00125734434887139	0.449723252069056	0.000951197738469042	0.654657687991021	9.85198611580529e-09	0.594536457310569	9.54791801177635e-15	0.43079872802095	2.86906033903978e-10	0.563378257715274	0.0126990737632569	0.54129701593408	0.017344453325947	0.456959259446495	0.00235692774886293	0.557192356166866	7.55868700963447e-11	0.561112555700806	0.000771445651820857	0.618400898935242	1.40244027724279e-07
10929718	162. Rosetta 2000: Expression in erg3 (haploid) deletion mutant (1)	281	3	0.43150024886398	3.86139154882564e-06	0.306068992495011	8.58582612832782e-17	0.63471434133424	1.30951196330997e-07	0.359978465672634	1.30279721504545e-08	0.45766318391192	0.00539063564635412	0.647942517639487	4.15010714682751e-08	0.561808745152197	4.1110076565154e-07	0.4581088664422	0.000134986335818561	0.584291115575646	0.000918314256232566	0.53196823581399	0.0654965894986432	0.464529763301312	0.0122026448025217	0.525055556147681	0.00434979432821625	0.498076518926698	0.915706268091054	0.614912615639728	3.22442214262253e-07
10929718	163. Rosetta 2000: Expression in erg4 (haploid **7) deletion mutant (1)	282	3	0.365492458875761	1.19618533892965e-19	0.25615226414564	1.24811619424664e-25	0.396375908166435	4.91653783152998e-05	0.461124390176893	0.114430336663998	0.443231347289318	0.000190483142281413	0.595339565036535	0.00040880318489811	0.680577066529196	0	0.440919742694434	7.30461595562223e-08	0.443651291924773	0.0267111770477431	0.489039796210132	0.527728255155455	0.512240659149309	0.387095224555285	0.530539560773363	0.000509368575386304	0.55387991066499	0.00302799037982093	0.59114156048176	5.06015709671459e-05
10929718	164. Rosetta 2000: Expression in erg5 deletion mutant (1)	283	1	0.563769437605364	1.70852366134788e-05	0.421051799417216	0.000703200390898406	0.55000063250129	0.0501267099514113	0.471913794659853	0.254073600924061	0.552525683755883	0.000555323849228628	0.64931286446438	3.10583794238539e-08	0.585658473623806	2.25175433854474e-12	0.453798530573222	2.55245231316857e-05	0.550189742731179	0.0484273742083769	0.51883204231759	0.277897919862378	0.45346631080416	0.00100875352201228	0.45890676958987	2.90996727738022e-06	0.487192109453197	0.480927971447263	0.431679830685984	0.00238056665430927
10929718	165. Rosetta 2000: Expression in erg6 deletion mutant (1)	284	3	0.389197642600958	7.94574513151233e-14	0.356527982085469	7.39053325905714e-10	0.501027463205994	0.96789185935177	0.460960200742843	0.112901580091803	0.492104257948545	0.603771752571475	0.635955514743394	4.6528636432619e-07	0.619440835028946	0	0.473593184935778	0.0161156334048142	0.526543752441543	0.296597462825941	0.497276519976086	0.875309844843522	0.480406606183867	0.166220729927292	0.529674327064504	0.000731830953851764	0.402284311874646	7.56710066984275e-08	0.536909255541979	0.100737311095909
10929718	166. Rosetta 2000: Expression in erp2 deletion mutant (1)	285	1	0.545308664879148	0.00224992506588162	0.56805847051879	0.00349000583254999	0.418689850884307	0.00144526786396159	0.506332740681432	0.797060445244179	0.513769489071141	0.365431145289645	0.472673902976933	0.311047744525245	0.422415386212458	2.06582515255212e-10	0.529721988402544	0.00676124326439864	0.477629890060829	0.37905311132201	0.48258428426607	0.315651106039851	0.573785299456398	1.8520702216307e-07	0.479569626374915	0.0200572439783608	0.521915929629089	0.227815751743794	0.478420099493803	0.337245764537788
10929718	167. Rosetta 2000: Expression in erp4 deletion mutant (1)	286	5	0.626574497634013	0	0.580872466714764	0.000518810156261651	0.63317384930446	1.81575214641683e-07	0.479749751753425	0.410907799064441	0.426267710244791	1.25733945839742e-06	0.5398067701098	0.140024528834749	0.435447688401044	1.23236147772582e-07	0.507609401629463	0.488062000035475	0.552693370165746	0.038264427528828	0.501738647292766	0.920205751501603	0.493235976679685	0.632694522303819	0.463099626694662	2.6717044796612e-05	0.539754791783174	0.0286955699564471	0.521562990923372	0.337626637670722
10929718	168. Rosetta 2000: Expression in far1 (haploid) deletion mutant (1)	287	1	0.382157567671312	1.92883754351909e-15	0.628090771955139	3.85626708343523e-08	0.485910682384558	0.580972156396907	0.5193540748416	0.431925415538904	0.55681958331773	0.000187944116055494	0.591055857722524	0.000736652841714092	0.569934027776662	1.0072526368532e-08	0.440966246830444	7.47678369657361e-08	0.508345889837603	0.742779195665216	0.562266707389982	0.000333790156517688	0.470338021852101	0.0360941288782385	0.487321424289094	0.149022969644961	0.526662653477761	0.142323303565121	0.475570016582301	0.277325235480298
10929718	169. Rosetta 2000: Expression in fks1 (haploid) deletion mutant (1)	288	1	0.437932754058333	2.85186795641e-05	0.464841444218535	0.131327595778915	0.627192495442477	6.26590738406207e-07	0.529584842764087	0.229627771746659	0.35920857831205	2.16378357274369e-20	0.650276659367569	2.53471672539973e-08	0.612857271873245	0	0.447946283825913	2.10361821233165e-06	0.55718371560913	0.0245423759959298	0.582422798991448	2.04629787958766e-06	0.448180871137243	0.000250844615149958	0.487303438485888	0.148453414242297	0.546047424494463	0.0112813411504991	0.551137305812533	0.0229702882812697
10929718	170. Rosetta 2000: Expression in fpr1 deletion mutant (1)	289	1	0.522067283899948	0.136769442782459	0.413809156836474	0.000216415690395237	0.572682831525551	0.00440773026005159	0.494385506324891	0.819659787837179	0.45181789811382	0.0015405842955404	0.572133926679381	0.0074936160181196	0.621922788040731	0	0.451745983497527	1.09759782140804e-05	0.574575869189129	0.00336325513615821	0.51697187491877	0.32815284869789	0.41720147581833	4.90555762896278e-09	0.500676132972374	0.93866159505223	0.440000569920318	0.000961288373553523	0.531421277709897	0.162347186672725
10929718	171. Rosetta 2000: Expression in fre6 deletion mutant (1)	290	5	0.656229404667066	0	0.431499405035183	0.00328369458904553	0.387864549146053	1.11786028117985e-05	0.4635676074525	0.139036905155086	0.462155812705189	0.0128661840824684	0.364029573120482	4.64104039248472e-07	0.407020528298442	2.5857809462749e-14	0.580187029762647	2.73558953267639e-13	0.508855125844076	0.727691369746725	0.432666813963765	0.000104690639261975	0.573399882560188	2.14518161012478e-07	0.499399307479962	0.945493802099574	0.475547924955742	0.178449029267467	0.440259534822831	0.00789521027066216
10929718	172. Rosetta 2000: Expression in fus2 deletion mutant (1)	291	1	0.529336531951146	0.0479152716619711	0.525993989449915	0.264590546440172	0.647754409588157	7.10070291454201e-09	0.616070809473534	2.43748239503461e-06	0.473593478885019	0.0826175113644495	0.506889406889407	0.798412011011283	0.523287934510508	0.0563987561380117	0.483061842706904	0.122716233952956	0.57745270383392	0.00232202785338242	0.549018091549479	0.00473895428152749	0.429101006447956	5.45236278803412e-07	0.476148659991047	0.00663485527342362	0.454757587954734	0.0127874480525469	0.503531920928609	0.875198495909358
10929718	173. Rosetta 2000: Expression in fus3 (haploid) deletion mutant (1)	292	5	0.636023025493256	0	0.671170089666351	2.04058991926104e-13	0.479770500420965	0.428065498036824	0.350222604240666	1.18784124552299e-09	0.305197917836947	1.5568081991157e-37	0.462746344564526	0.167270021831293	0.458415516054998	0.000657124360497852	0.513047657646423	0.234468239871697	0.538534516435069	0.129713913545438	0.481544540043149	0.287637214629462	0.478790836583668	0.133980193974663	0.485230991004434	0.0927834739857038	0.621259808862973	2.51263454487116e-11	0.67173426863327	2.22044604925031e-14
10929718	174. Rosetta 2000: Expression in fus3, kss1 (haploid) deletion mutant (1)	293	1	0.661211191809362	0	0.375611947080925	9.3774030235519e-08	0.499708346627573	0.990883695529363	0.474683428380046	0.303942372078137	0.52967531738007	0.0511134864500091	0.396637705728615	0.000127223562881901	0.440806103627846	1.2371871723362e-06	0.537323855842374	0.000671277989978458	0.519286092973938	0.448234058858682	0.449013867588573	0.00330750484638129	0.51604405850905	0.256943631114536	0.496346716991388	0.67756235019394	0.431254430239972	0.000154993059043977	0.476950602199337	0.30538459380595
10929718	175. Rosetta 2000: Expression in gal83 deletion mutant (1)	294	1	0.455550378467786	0.00272308210615337	0.605767879395478	5.6347370922527e-06	0.475243899525062	0.332081535109666	0.603960693965286	2.42325177826075e-05	0.529217441236316	0.0547830557018036	0.491496943012095	0.752574964642801	0.466559600136399	0.00614562261768298	0.522741821507254	0.0382215462115469	0.441006752608963	0.0203455966188625	0.487072405188324	0.456333251091727	0.552800818535615	0.000190624131779282	0.498094004465808	0.828250559753796	0.442829868099066	0.00165393487046141	0.430844170012219	0.00210175177411852
10929718	176. Rosetta 2000: Expression in gas1 deletion mutant (1)	295	3	0.318418971169262	1.82328613430967e-34	0.268847384497184	3.39843124354344e-23	0.613990085190896	7.98401451329589e-06	0.490480937672121	0.699105115256669	0.426368572819533	1.30080433903954e-06	0.724688218627613	0	0.606567300698932	0	0.430146241218772	1.95094622792886e-10	0.525410876723031	0.317706201137247	0.562737191650854	0.00030081233211332	0.46398166763669	0.0109293808504312	0.537299724750597	2.18467082004903e-05	0.565879582960807	0.000288783014080751	0.609104446674812	1.22502300725635e-06
10929718	177. Rosetta 2000: Expression in gcn4 deletion mutant (1)	296	1	0.502312608270066	0.876083233203697	0.426855048768376	0.00169388868727669	0.30408694222171	1.65100363989027e-14	0.624150761224081	4.62112789145763e-07	0.553163814303012	0.000475019783560571	0.368304647092526	1.04907704326516e-06	0.525828380943872	0.0343377128839406	0.533385812861122	0.00234810214094017	0.535366789441375	0.16431400457114	0.410909516259	2.84977100279206e-07	0.559512559967542	2.6093571304342e-05	0.504253059584968	0.628341190847879	0.437132445919905	0.000541106063918163	0.398918877640077	6.95930177718795e-06
10929718	178. Rosetta 2000: Expression in gfd1 deletion mutant (1)	297	3	0.270726763482426	6.47297739763174e-54	0.511195996402103	0.630859081088261	0.320302869728629	1.92133366970576e-12	0.503050914423944	0.90140152079166	0.61475190053552	4.59632332194815e-14	0.389216955883623	4.00811631706095e-05	0.557161571364706	2.82365822656949e-06	0.5040049413892	0.715146062567578	0.395075757575758	3.692152280814e-05	0.426508603883445	2.29142050804897e-05	0.558641267174708	3.41848859701788e-05	0.552470333416823	2.34328667580996e-09	0.49028998258181	0.593105491562925	0.497592839064409	0.914753500386281
10929718	179. Rosetta 2000: Expression in gln3 deletion mutant (1)	298	1	0.593092684158159	3.45148354341518e-10	0.38981029054896	2.25587220365623e-06	0.679787788789547	1.87627691161651e-12	0.589954877341989	0.000259451124797305	0.341927623612828	2.75590857749476e-25	0.625203864597804	3.45947768320976e-06	0.468720803506777	0.0103887406036299	0.500461014465644	0.966491646901326	0.561334337853675	0.0158752593278932	0.588143991578072	3.80439193703452e-07	0.481577547651053	0.193019929067604	0.464717516307128	5.92921278402282e-05	0.550786668138961	0.00519500526799477	0.540564452784081	0.0712612938741324
10929718	180. Rosetta 2000: Expression in gpa2 deletion mutant (1)	299	3	0.31488552968646	9.38026660043526e-36	0.351542809358281	1.87331276595501e-10	0.388085221818202	1.16310890438488e-05	0.696394112206143	1.55431223447522e-15	0.595637693642412	3.25397042644227e-10	0.474571668511062	0.34585382492577	0.64974958709108	0	0.439916006775575	4.37460359461029e-08	0.491040934203918	0.724623496145842	0.461101868940241	0.0250160933757502	0.49034729432586	0.495211150013158	0.529070470375384	0.00093761122056435	0.486620408134188	0.461576777321207	0.466444296561354	0.135660257199121
10929718	181. Rosetta 2000: Expression in gyp1 deletion mutant (1)	300	5	0.555054690765747	0.000205487798299764	0.580798096112584	0.00052512127074622	0.751111445321669	0	0.553338671125293	0.0303206761678285	0.402315844661648	1.3572145276431e-10	0.673108709472346	1.38705047447729e-10	0.521790567196568	0.0742249213719772	0.452708930872511	1.63807112357153e-05	0.595070176907193	0.000185274267967106	0.60027000857789	7.59990892440499e-09	0.395932469083473	1.93565378169844e-13	0.452056010455747	4.85299712417281e-08	0.552969106756762	0.00355963111316915	0.529545950427649	0.188903116272778
10929718	182. Rosetta 2000: Expression in hat2 deletion mutant (1)	301	1	0.470033835062728	0.0433214033458982	0.662058812506441	3.5180747204322e-12	0.49832387158256	0.947643827604258	0.598106130480231	6.78091447363638e-05	0.519131183762124	0.208571044081486	0.480154301366423	0.461898315096916	0.551510206941369	2.44091406762514e-05	0.462025475952945	0.00053931328180432	0.528635805569507	0.260149158958169	0.510899443736841	0.53000542104292	0.486217889306712	0.330133550043159	0.450005878693085	1.26935646929066e-08	0.551044913283062	0.0049699972253463	0.537487999650899	0.0955044197280388
10929718	183. Rosetta 2000: Expression in hda1 deletion mutant (1)	302	3	0.481039126921579	0.201082876401129	0.2617616814549	1.54129922680862e-24	0.698890030514673	6.66133814775094e-15	0.400569233647452	5.40263178851918e-05	0.464758266861401	0.0205376914078069	0.646561182924819	5.53659917912341e-08	0.528656955687376	0.0188867228931415	0.475075211996508	0.0231354581506613	0.607804564986885	2.2449864123697e-05	0.587717371526604	4.32956660523232e-07	0.438879879984981	1.57024877783958e-05	0.485150721030866	0.0910227776703519	0.602470960778796	1.71324845421594e-08	0.539697700296736	0.0775218514975835
10929718	184. Rosetta 2000: Expression in hdf1 deletion mutant (1)	303	1	0.538496339635515	0.00943703595170042	0.365874082957772	8.58700405080514e-09	0.680812440878699	1.40287781391635e-12	0.516579862133207	0.500774199180459	0.415610231060181	2.90554720462198e-08	0.599718239112178	0.000218327180020239	0.490277557713241	0.425707145134704	0.484434494118136	0.156068597305894	0.491310899045706	0.732590180598911	0.576712653687193	9.86920078704934e-06	0.480743845968051	0.173623707881648	0.480832879247314	0.0291430908374619	0.547544177729651	0.00888756142587921	0.575079638680398	0.000841606480584733
10929718	185. Rosetta 2000: Expression in hes1 (haploid) deletion mutant (1)	304	1	0.569022389217571	3.25290740166295e-06	0.424923755492884	0.00127221347990427	0.531767728659758	0.213286930973897	0.472512333831789	0.26433048840113	0.400402950979291	5.88515766917027e-11	0.450643183976517	0.0672825149589223	0.43519539534643	1.09964666961437e-07	0.551375769006942	2.84567483155307e-06	0.479140856074558	0.412076284617779	0.502385238231395	0.890689084601921	0.536397268033687	0.0101155685961198	0.517874890752899	0.0419044887014364	0.526707534702804	0.141639888600591	0.428058998079944	0.00137827558769489
10929718	186. Rosetta 2000: Expression in hir2 deletion mutant (1)	305	5	0.698338898175488	0	0.577788136307845	0.00084248773486273	0.713767866404483	0	0.451002863830049	0.0466356214952172	0.350362880575216	7.92058892793288e-23	0.716631740874165	8.88178419700125e-16	0.510847315778665	0.374171040325938	0.443214552936775	2.28609609783558e-07	0.611729170154585	1.11605429893302e-05	0.587247862025942	4.98595499554e-07	0.390469011747006	1.00007777575606e-14	0.438581063347331	2.74360288519644e-12	0.585862414111227	2.30314740767845e-06	0.538029651771688	0.0908198774687943
10929718	187. Rosetta 2000: Expression in his1 deletion mutant (1)	306	3	0.314789447787673	8.58295702641864e-36	0.517586597831892	0.450365892514023	0.459252158586346	0.110395205024903	0.593792069454093	0.000139672421208381	0.584424970977044	2.86602033217065e-08	0.560467927134594	0.0249786710914468	0.614759754340485	0	0.433406856632165	1.29158679710417e-09	0.451569563033651	0.0568501692573225	0.508754971277066	0.613945065889782	0.487724990353776	0.385737873581148	0.511343296358075	0.196676037959926	0.538763130429827	0.0329115412944929	0.446986275964392	0.0183976932033587
10929718	188. Rosetta 2000: Expression in hmg1(haploid) deletion mutant (1)	307	5	0.7194202157264	0	0.626267228213513	5.98864504652852e-08	0.67355905664541	1.04989350546703e-11	0.379685776746851	1.03103609148862e-06	0.30403400367	5.76886896781267e-38	0.53666580333247	0.174060208067114	0.403973888793721	3.62413057623648e-15	0.546637543126741	2.13948412561837e-05	0.58617738155031	0.000702236922399235	0.550651789659744	0.00351831099405531	0.461063819766615	0.00593753885367489	0.466114663492283	0.000114943076244867	0.47565763461696	0.180396432671297	0.581432187118171	0.000293272884320794
10929718	189. Rosetta 2000: Expression in hog1 (haploid) deletion mutant (1)	308	1	0.54895835359752	0.000963074472571934	0.528272540734009	0.224990946848153	0.531424069625742	0.2183019465356	0.449152298455834	0.0389498482462922	0.460969179492941	0.0103051558365245	0.52739437890953	0.309852829273584	0.553379103900065	1.22472773698146e-05	0.469206338072079	0.0050166522931051	0.565783525866399	0.00969036498863707	0.464932676561566	0.0433410457986933	0.439317146687856	1.80545031167004e-05	0.482060743386554	0.041181634919067	0.57336299293655	5.41476003381725e-05	0.559280088148019	0.00838857637452572
10929718	190. Rosetta 2000: Expression in hpa3 deletion mutant (1)	309	1	0.553085130460239	0.00034428611632964	0.375490143260032	9.10527102539292e-08	0.410395650640021	0.000447396787255348	0.411055116626829	0.000304067639532385	0.605535457938559	4.00879329731652e-12	0.439125520943703	0.024024248814772	0.488028132121855	0.326671024779148	0.519628512491167	0.0736729386693014	0.517222640772365	0.498255022269445	0.447397065321931	0.00243883854698943	0.511160238802926	0.430358145315852	0.520521884725657	0.0195063845191181	0.433573649734097	0.00025679780031643	0.42153299005062	0.000484246124244801
10929718	191. Rosetta 2000: Expression in hpt1 deletion mutant (1)	310	1	0.496338923797327	0.805016817459917	0.459414732640613	0.081539223573771	0.613001274841488	9.55570329352895e-06	0.627554257739471	2.22395246662899e-07	0.444027762174038	0.000234125232677509	0.55016756531908	0.0629148387741834	0.538759444518186	0.00149588756077024	0.484841859957601	0.167198169897335	0.575839890618896	0.00286201091499194	0.536819942294196	0.0338853011569062	0.443336154826979	6.23321044700416e-05	0.477047034207665	0.00899156828697399	0.535695890518307	0.0494963576755194	0.489310961773433	0.634557641417113
10929718	192. Rosetta 2000: Expression in hst3 deletion mutant (1)	311	3	0.329526987626075	1.40640402456165e-30	0.342551579233385	1.40693493842286e-11	0.610162046830395	1.59112847040177e-05	0.490291236732382	0.693407807974964	0.526013057209552	0.0873040568512373	0.674040325555477	1.10502496042386e-10	0.639913050493	0	0.426199235149852	1.75762127064779e-11	0.47224663764719	0.275140954174977	0.501700631644615	0.921946173175372	0.427578782540615	3.1025776116083e-07	0.53279827789265	0.000189331300774365	0.574162662382766	4.48455123072122e-05	0.49167012131262	0.711078933951341
10929718	193. Rosetta 2000: Expression in imp2 deletion mutant (1)	312	3	0.36742761948911	3.92659893999054e-19	0.25436619850275	5.53650224483155e-26	0.549082802852159	0.0544964930813181	0.495297379117982	0.848559813421461	0.630221323446804	0	0.702071217222732	6.83897383169096e-14	0.635743626547143	0	0.403823341439082	1.88683162166606e-18	0.513466850828729	0.596431773351368	0.50756543890203	0.662917437364227	0.469999485822751	0.0340246960887464	0.511959559920703	0.173465317188294	0.511164382829726	0.538982578907927	0.474654717228138	0.259723345987672
10929718	194. Rosetta 2000: Expression in imp2 (**12) deletion mutant (1)	313	5	0.650526410185725	0	0.49952098305053	0.983598277646125	0.700845162278747	3.5527136788005e-15	0.422000860849782	0.00153889448140111	0.278321536905966	4.32160916444005e-48	0.686383650020014	4.86588547232714e-12	0.442719674133791	2.69512205114014e-06	0.506585271438666	0.548463837856892	0.558566326245884	0.0212836724415437	0.590538977411557	1.82382891233956e-07	0.465348342124036	0.0143488686241102	0.456375850661878	6.87109132472742e-07	0.611825490398624	7.57953033669878e-10	0.589309870832606	7.14566432238328e-05
10929718	195. Rosetta 2000: Expression in isw1 deletion mutant (1)	314	1	0.408323871440996	6.35051912533277e-10	0.73832967141077	0	0.452419036321035	0.0623174602294131	0.550338125571556	0.0409490954090059	0.462967207180217	0.0149282053512468	0.502631599601297	0.922284531754858	0.628751412921454	0	0.444097092322401	3.50579193886684e-07	0.486270160165188	0.58928040973599	0.490511034285566	0.584575595859585	0.476906528193116	0.102734675530667	0.484446859945217	0.0767027404449048	0.541946135405944	0.0209878355830111	0.483156964566242	0.453875797795559
10929718	196. Rosetta 2000: Expression in isw1, isw2 deletion mutant (1)	315	1	0.404703600390401	1.31399468149107e-10	0.639057215002483	2.40330000345068e-09	0.625425708506861	8.93987495809156e-07	0.483078676175263	0.492014454852497	0.41839918111573	8.16329202441127e-08	0.652393397847943	1.61041378010651e-08	0.627248581936267	0	0.427438609344474	3.79352958658606e-11	0.496057955243038	0.876816151166396	0.547631332692158	0.00606406667729487	0.457976163779713	0.00298477068173819	0.467362511857307	0.000203571779761368	0.65357856529684	0	0.459316089195322	0.0704347251061256
10929718	197. Rosetta 2000: Expression in isw2 deletion mutant (1)	316	4	0.578106754818448	1.39040308155813e-07	0.679134771243055	1.48769885299771e-14	0.654127914249692	1.55948920443905e-09	0.449290322243024	0.0394822009584912	0.454697225030895	0.00290437853584747	0.627024714903503	2.49012485764588e-06	0.48743066360144	0.303121284595162	0.502049559379806	0.851848773925409	0.547665885373068	0.0608901681629701	0.551631098749708	0.00293224989028129	0.485359558965545	0.300920885971016	0.46308280663796	2.64993510000599e-05	0.393742631108388	5.0024908798176e-09	0.438538575667656	0.00627541761190444
10929718	198. Rosetta 2000: Expression in jnm1 deletion mutant (1)	317	3	0.413142200735726	4.72163011383833e-09	0.365906290698873	8.66315291754887e-09	0.699388300975036	5.55111512312578e-15	0.526012577826446	0.290833849581279	0.455700607921707	0.00359359548799036	0.694009245524397	6.3726801613484e-13	0.605114124843602	0	0.433847217026229	1.65889610042882e-09	0.544576985322842	0.0796242638544702	0.600728145876114	6.48939990632869e-09	0.437038131644067	8.63349157058912e-06	0.493136833992369	0.434725652052175	0.536470625950609	0.0447565578391091	0.475221460987956	0.270521546329377
10929718	199. Rosetta 2000: Expression in kim4 deletion mutant (1)	318	3	0.328741251209327	7.60811688411814e-31	0.407186659670755	6.79816993919285e-05	0.407290772087296	0.00028130003313204	0.426313613593577	0.00277062973443353	0.624459673694591	2.22044604925031e-16	0.626881872336418	2.5559946505993e-06	0.618180333933159	0	0.418520856715301	1.13207398686855e-13	0.417037083542608	0.00110550252485254	0.49580788126121	0.80914470645913	0.491576350784682	0.55171492852424	0.522745046576569	0.00963522356705249	0.56698451597736	0.000227829103505384	0.536105232152208	0.108384445828389
10929718	200. Rosetta 2000: Expression in kin3 deletion mutant (1)	319	3	0.335129155423503	1.03768931138833e-28	0.37234959570501	4.29054765499607e-08	0.440233547587289	0.0192095926901751	0.613517042339941	4.03510226409942e-06	0.475134379408057	0.1021738389699	0.469983439680409	0.265810406199098	0.594568596553195	9.32587340685131e-15	0.452719452758033	1.64462487515056e-05	0.500900580389531	0.971750654941776	0.521554222661225	0.214281699946011	0.496942373692791	0.828949972392476	0.559182785054997	1.62980740014973e-11	0.484645634232264	0.398151232228754	0.509082627858265	0.68629529111886
10929718	201. Rosetta 2000: Expression in kre1 deletion mutant (1)	320	1	0.474389547807743	0.0841939714406774	0.433239208649945	0.00416752205025482	0.553717631746505	0.0353390738457706	0.588808822009495	0.000310692907474097	0.525781872199129	0.0901480381487716	0.576598149325422	0.00451705849241768	0.570662785103204	7.07173430924968e-09	0.464415242964626	0.00118450942854804	0.570606618672917	0.00549680101269123	0.524429440357672	0.159271130320502	0.438424033768051	1.35606412632483e-05	0.494046199533168	0.498011127346309	0.402477728582573	8.029498351433e-08	0.552915539361145	0.0186206712751962
10929718	202. Rosetta 2000: Expression in kss1 (haploid) deletion mutant (1)	321	5	0.692845623196685	0	0.460975929691087	0.093963671991995	0.484296398537657	0.538408039133291	0.525597198182534	0.298600821259277	0.405068344380781	4.37801843912103e-10	0.38042193496739	9.29185713001309e-06	0.453037174497768	0.000119265014347907	0.543984079477907	6.12216046289582e-05	0.566811066465763	0.00860918199367156	0.458087260533909	0.0157393476543325	0.517544246248558	0.215094514254712	0.491743433849548	0.347355558988387	0.447332594811588	0.00375242306421838	0.457592402688078	0.0593192366032179
10929718	203. Rosetta 2000: Expression in mac1 deletion mutant (1)	322	5	0.66060480827035	0	0.665650854032175	1.16617826506626e-12	0.439657971413753	0.01807968360539	0.495264672059406	0.84751804768493	0.494059094483766	0.696172835078774	0.436528454710273	0.018623243177454	0.45946775485857	0.00089787233770793	0.500165362472461	0.98797763117689	0.57983983481221	0.00169258293749741	0.471105183124951	0.0959501009103833	0.431697817598429	1.39201142285118e-06	0.466624094714572	0.000145489086394324	0.588547807409676	1.10115851481574e-06	0.462767280502706	0.0977893463637082
10929718	204. Rosetta 2000: Expression in mad2 deletion mutant (1)	323	1	0.492879263723223	0.631131316745401	0.539958094800851	0.0863642622309118	0.524017479524528	0.346749048606648	0.55177396544303	0.0355215607473713	0.486500892533923	0.374926114512672	0.432158413976596	0.0119038789852248	0.546551121804194	0.00013684007138659	0.478163580246914	0.0466131832392846	0.55226296110274	0.0398717318535953	0.532312651087832	0.0626414750546198	0.486273843889738	0.332112065866148	0.476047573115621	0.00640856929311682	0.465585005396433	0.058252508572336	0.576815325536743	0.000635918296758131
10929718	205. Rosetta 2000: Expression in mak10 deletion mutant (1)	324	3	0.371914288303583	5.78788291706718e-18	0.358016565319641	1.10365353124141e-09	0.551631080270036	0.0430998366192159	0.547387948888025	0.0543181278267582	0.516054625572657	0.291300958965994	0.635890372254009	4.71107200361587e-07	0.629543805948395	0	0.423269604481024	2.70985475870382e-12	0.466549472626821	0.18839018491254	0.50372000987757	0.830285329365154	0.453871819500453	0.00111650272998684	0.519535746450801	0.0261843811305813	0.547844454497206	0.00846763067557266	0.535257571129342	0.116915432846027
10929718	206. Rosetta 2000: Expression in mbp1 deletion mutant (1)	325	1	0.563082629958478	2.10365257335976e-05	0.484790919056676	0.513920403432364	0.518847835650865	0.460271405925484	0.681000208016893	1.98285832198053e-13	0.508740341284999	0.565626208665821	0.466862878984091	0.219274030805297	0.451593801111439	7.31305379736792e-05	0.517183018456167	0.11739666689524	0.538809364361851	0.126989268175431	0.488882534896415	0.521811131450408	0.537403154282988	0.00822004739545834	0.486059586966021	0.112595144125005	0.444647201513138	0.00231895566529863	0.369621116250655	6.72007170306588e-09
10929718	207. Rosetta 2000: Expression in med2 (haploid) deletion mutant (1)	326	3	0.257459158075838	4.09410301948385e-60	0.328363190885326	1.75731768553246e-13	0.456785403556906	0.0904641935151697	0.560525066035551	0.0139841274898429	0.488675679386835	0.456680505054909	0.579740685801292	0.00311611722494076	0.544186316331781	0.000294597369621563	0.451029196283826	8.10908977720195e-06	0.446017495395948	0.0337829015532451	0.504726612253386	0.785372913852202	0.498549717699407	0.918381367318843	0.586717301143631	0	0.577583252891455	1.96187458898489e-05	0.576640775004364	0.000654429811662194
10929718	208. Rosetta 2000: Expression in mnn1 deletion mutant (1)	327	1	0.336650808013183	3.24036346187844e-28	0.56909497418696	0.00302157471081066	0.476373265716603	0.354624857025381	0.58553680786958	0.000513636203449463	0.573494613588985	1.35853266791663e-06	0.551166678439406	0.0578382736914629	0.610741063442544	0	0.447083359313298	1.41998669699309e-06	0.53902701043585	0.12485842393152	0.511756907800681	0.498137398241885	0.464789228375498	0.0128437817684508	0.491263645895506	0.320043347183753	0.53035894294029	0.09478368398492	0.457785499214523	0.0604783585944154
10929718	209. Rosetta 2000: Expression in mrpl33 deletion mutant (1)	328	3	0.290146694521719	1.869308037908e-45	0.408289335607005	8.28576667117502e-05	0.449392166260695	0.0474095293513091	0.590798719453243	0.000226892609818785	0.689912743886455	0	0.504540353025202	0.866333776006418	0.5786109805008	1.19165566303536e-10	0.425238106372366	9.59024211743233e-12	0.455572297561248	0.0806410184257058	0.481464609706012	0.285549229431282	0.4834102222758	0.241113736718784	0.531518787836801	0.000334165709219958	0.51036471338351	0.568439737753193	0.545904608134055	0.041223002831025
10929718	210. Rosetta 2000: Expression in mrt4 deletion mutant (1)	329	1	0.645365032926436	0	0.355904323098689	6.24674628486741e-10	0.483883867140996	0.527808068629439	0.390581152099597	8.8701759602144e-06	0.327882759739854	1.13325920177078e-29	0.483387880357577	0.538012621495562	0.488349203155688	0.339831169234235	0.538372147399925	0.000471391468014337	0.57082914783191	0.00535157444336942	0.4750578357724	0.150706976292013	0.510267990046565	0.468142585596309	0.505354606763728	0.542250308652278	0.541525819171407	0.0223104997556214	0.531651466224472	0.159296030689246
10929718	211. Rosetta 2000: Expression in msu1 deletion mutant (1)	330	2	0.313398988506707	2.65548967824407e-36	0.148989496762829	2.78381297616217e-51	0.304910599456611	2.12623544363352e-14	0.470332081307131	0.228321168430903	0.663403862237701	0	0.56515190757615	0.0157249912408428	0.638361849947661	0	0.4426140260631	1.70334909697187e-07	0.489566242535856	0.681608915522133	0.403389241246653	2.60276094324754e-08	0.546075682570299	0.00113157632314009	0.549693941582111	1.55156916203936e-08	0.465097367324331	0.0547822340772906	0.583106781288183	0.00021942999489144
10929718	212. Rosetta 2000: Expression in npr2 deletion mutant (1)	331	5	0.778680921266459	0	0.609397399019948	2.66514611935165e-06	0.689113668915092	1.27453603226968e-13	0.448935777728063	0.038120949789529	0.36734823802569	2.80374879042752e-18	0.668117068117068	4.59457139001529e-10	0.403153856018121	2.11535794420477e-15	0.534500223427693	0.00166783221668898	0.53368352028573	0.185335715343079	0.579688271685165	4.40395659295767e-06	0.463678130226839	0.0102743052534679	0.430682298106028	3.03817017912606e-15	0.520903964864412	0.250015542547099	0.363654760865771	1.33597166754819e-09
10929718	213. Rosetta 2000: Expression in nrf1 deletion mutant (1)	332	5	0.639066330672616	0	0.637943412755671	3.21573434547417e-09	0.632572270300129	2.06159022297925e-07	0.501341643542776	0.95655297864019	0.400371743499482	5.81196733577959e-11	0.546806840746235	0.0827053896416796	0.47306667189465	0.0273431107921961	0.505337713555306	0.62669092978762	0.520511747307327	0.419918752732901	0.547533531751189	0.00616818166821509	0.447764776438757	0.00022348764173599	0.444995250415672	3.84225567837033e-10	0.552721547618624	0.00371762392909547	0.517535237388724	0.435533812711742
10929718	214. Rosetta 2000: Expression in nta1 deletion mutant (1)	333	1	0.511918188516956	0.421618594090377	0.574604254701159	0.00136563457270356	0.627650004708621	5.70803959210053e-07	0.451781291824151	0.0502305859776413	0.415354329725749	2.64143402331606e-08	0.600317863954228	0.000200075818364676	0.4929795038408	0.565175851715376	0.492743406285073	0.508457251741575	0.631300574808862	2.43051621273693e-07	0.536917418315095	0.0334170968763852	0.465183718987874	0.0138912683517644	0.480076309766158	0.023354532751712	0.565118026935859	0.000339250974437544	0.46781288182929	0.15234652134124
10929718	215. Rosetta 2000: Expression in ost3 deletion mutant (1)	334	1	0.449030569227127	0.00058872031504203	0.430506235418677	0.00285910394033271	0.493672175987159	0.804211374061639	0.528657270582879	0.24455587011372	0.511223458038423	0.460691540191675	0.578262814626451	0.00371600470221578	0.506880208365138	0.572973123484027	0.484553482354408	0.159269179294749	0.467706066186729	0.20413503269838	0.518241987471082	0.293243390914364	0.495800165660132	0.766654256366212	0.513273772568852	0.130855498310219	0.51394879978343	0.442738199808894	0.522448834875196	0.318156593886472
10929718	216. Rosetta 2000: Expression in pac2 deletion mutant (1)	335	3	0.30914884723073	6.753240005005e-38	0.321590781324663	1.90512255135241e-14	0.561602111710972	0.0158069032923152	0.431501607224858	0.00541098085307227	0.464076196182701	0.0182137031373494	0.672656636293	1.54730228629774e-10	0.599066001470049	4.44089209850063e-16	0.448929495573014	3.26022105549586e-06	0.413256878174005	0.000647470060737042	0.565772919861714	0.00015089789282885	0.51959274569355	0.166237177748516	0.529684735515433	0.000728736519676865	0.576737277419401	2.41370942768437e-05	0.546946456624193	0.036832642481873
10929718	217. Rosetta 2000: Expression in pau2 deletion mutant (1)	336	1	0.616976509043323	3.10862446895044e-15	0.450530666454291	0.0337381373780963	0.411688764387647	0.000540471109868255	0.519091110090651	0.438186932164433	0.503893445180941	0.798009614168983	0.361748801142741	2.9692339328317e-07	0.478869894239394	0.0834141822248217	0.539163627010849	0.000358535595639919	0.496147245940064	0.879578112467658	0.453854526786411	0.00784105851945361	0.524271326581624	0.0863361546068044	0.475757135700887	0.00579275189866168	0.527411386295554	0.131435758121027	0.460627945540234	0.0799685364640096
10929718	218. Rosetta 2000: Expression in pch1 deletion mutant (1)	337	1	0.637130932820011	0	0.41657375221355	0.000342829141237964	0.623696168869411	1.25882483748008e-06	0.491502706182027	0.730049245359624	0.390882173039234	7.36353937540746e-13	0.571243907607544	0.0082608382469953	0.478185810460102	0.0738966184146277	0.509945130315501	0.364794778286272	0.567433311010659	0.00800851606173558	0.565620857269112	0.000156217651228641	0.490978133640284	0.52380111522058	0.483064534394185	0.0539093540583763	0.455318603267781	0.0139388594594174	0.433918441263746	0.00329669775283011
10929718	219. Rosetta 2000: Expression in pcl6 deletion mutant (1)	338	1	0.470821469393526	0.0491309066698154	0.449008704288431	0.0286386536628479	0.464532138796083	0.164679381685243	0.543656727645707	0.0762685411492341	0.519294710956322	0.204715477699795	0.427412430442733	0.00712516247607305	0.515543341214947	0.202864556173015	0.507669675146527	0.484622498515561	0.540114543222278	0.114706592786147	0.456306698552156	0.0118207432797948	0.506646713132735	0.638605805786269	0.524331211230602	0.00561877657512588	0.460707199874618	0.0306010528799211	0.455020509687555	0.0454836782270574
10929718	220. Rosetta 2000: Expression in pep12 deletion mutant (1)	339	1	0.519958701390269	0.178378532153203	0.533900111497344	0.145697686350871	0.347690878347513	2.41850093952209e-09	0.484173054355207	0.520435033007893	0.466823952364903	0.0292114149224923	0.464444758384152	0.187478144452752	0.672286909590061	0	0.429800837594047	1.58745114682077e-10	0.513893771973882	0.584841706809351	0.436784526006602	0.000270306033741571	0.425816537236587	1.59135127048111e-07	0.520001212376364	0.0228221702887375	0.4664274188665	0.0646850471683687	0.564056772560656	0.00439319748167066
10929718	221. Rosetta 2000: Expression in pet111 deletion mutant (1)	340	1	0.514811084007844	0.317949682407401	0.371697242548885	3.66185895546177e-08	0.550607130960095	0.0474121319902563	0.476537918601289	0.340733800854693	0.583019635746296	4.84748212681296e-08	0.503279100248797	0.903246673079123	0.545701681621592	0.000180949895089322	0.46025688988652	0.000292881744998864	0.589049333110107	0.000462489542957023	0.494223246081464	0.739259161714072	0.465683205458748	0.0153178421895258	0.490268514719048	0.268044554898726	0.501949839888011	0.914553928645244	0.481308910804678	0.405886269854451
10929718	222. Rosetta 2000: Expression in pet117 deletion mutant (1)	341	3	0.344273779795471	8.61964888116918e-26	0.220636495235597	4.0347317208649e-33	0.488185578689485	0.643478095701021	0.46713529340194	0.182035435973213	0.61742650638505	1.17683640610267e-14	0.637043315831195	3.76734582419047e-07	0.577910987796408	1.73648873058596e-10	0.456013452425489	6.11943931141264e-05	0.507216502036944	0.776591013427022	0.495774414494034	0.807649003108155	0.506149387070473	0.663923039691804	0.534498352633655	8.62431887855841e-05	0.49853815438429	0.935885618817174	0.485458849711992	0.517884491214878
10929718	223. Rosetta 2000: Expression in pet127 deletion mutant (1)	342	1	0.506200959680239	0.67584130835709	0.544460737006812	0.0563568758257929	0.506299712844415	0.80505107577869	0.511465786454306	0.641489466888549	0.644571770962064	0	0.563432302826242	0.0186888143403137	0.566166183667415	5.92051416781203e-08	0.420069262584695	3.24041027252429e-13	0.521352335509794	0.401093855975058	0.511307543344337	0.514698063534723	0.461805920124509	0.00695660920471016	0.468491037740877	0.0003352923759059	0.45631525142391	0.0162144927616062	0.515031528189911	0.503836961434794
10929718	224. Rosetta 2000: Expression in pex12 deletion mutant (1)	343	5	0.674144289864617	0	0.51590008338877	0.494986266723343	0.753862825931428	0	0.427497609114018	0.00323879568804453	0.351792432810296	2.00200243917475e-22	0.66953999984303	3.2748870282262e-10	0.437808155075702	3.48209877595735e-07	0.499639917695473	0.97382432847717	0.560500027903343	0.017359365515522	0.56811884276468	8.68029517369084e-05	0.432525686178181	1.86343020167059e-06	0.479364538257802	0.0188426924467579	0.506990072700461	0.700492104695327	0.499980363065107	0.999303267131307
10929718	225. Rosetta 2000: Expression in pfd2 (**14) deletion mutant (1)	344	1	0.498388908210708	0.913495021415269	0.396798199177356	9.46247743081705e-06	0.328133938473086	1.6620740711429e-11	0.572152425359222	0.00339145292260734	0.62366675404761	4.44089209850063e-16	0.395304246819398	0.000103952089296242	0.590179661580203	1.48991929904696e-13	0.450762252151141	7.23544519955464e-06	0.493471315363581	0.797397033517268	0.410912440539627	2.85427723569068e-07	0.49295512356025	0.618642737551984	0.50306766192552	0.72698579321229	0.496440491413794	0.844711011394878	0.534090264444057	0.129543099499356
10929718	226. Rosetta 2000: Expression in phd1 (haploid) deletion mutant (1)	345	1	0.509791813063058	0.509095991710623	0.608633197162908	3.12703322258301e-06	0.440880104461102	0.0205519867453138	0.487301157437389	0.606091166936331	0.488250009362244	0.439923002485146	0.456735184007911	0.108735794414396	0.479372712690276	0.0910365021621723	0.513773148148148	0.209456580193568	0.391882917573525	2.1243692411235e-05	0.493736840737179	0.718202635502262	0.519061717256955	0.178017788377655	0.50273101098866	0.75593073070615	0.514146134693543	0.436308087932242	0.508070234770466	0.71969275025875
10929718	227. Rosetta 2000: Expression in ppr1 deletion mutant (1)	346	5	0.631482740606867	0	0.570764506366592	0.00238914989474881	0.618881428497135	3.20317634350253e-06	0.431733173199575	0.00556973691333582	0.355333358299317	1.92795816107945e-21	0.60667278849097	7.66874709636767e-05	0.422259028797083	1.90092116309721e-10	0.526771963461778	0.0147056089864535	0.505968525029298	0.814446032744392	0.550440266694393	0.00365869419486509	0.50557752691113	0.693506618143591	0.469451446325034	0.000507337765880795	0.568287496304423	0.000171449092444931	0.481949293070344	0.422159962905185
10929718	228. Rosetta 2000: Expression in prb1 deletion mutant (1)	347	1	0.421873317084026	1.37840401023372e-07	0.538655730869773	0.0971027814952303	0.46503532871092	0.170738485659848	0.465859718117486	0.165633565259623	0.475723077307169	0.110542463488741	0.53105648560194	0.249588271716898	0.568163476900401	2.34151542599648e-08	0.452297927838051	1.38065635907266e-05	0.50242619565824	0.923992315579355	0.538881885056276	0.0250711008342175	0.498973157787171	0.942158029268855	0.49492500586204	0.563517585911512	0.585812189883202	2.33235749158567e-06	0.53687980013964	0.100999435493164
10929718	229. Rosetta 2000: Expression in qcr2 (haploid) deletion mutant (1)	348	3	0.500540668265027	0.97091920801129	0.186711203140665	3.28026770975708e-41	0.415892789625854	0.00098439987600831	0.464109236342514	0.145012527969672	0.516596137762299	0.275347285042155	0.530358754601179	0.260410059857025	0.608811101922859	0	0.449317896038575	3.87035973407e-06	0.558691891288576	0.0210083209875338	0.456444464661693	0.0120916772500924	0.486625342370755	0.34465035636475	0.520159254295276	0.0217699465224308	0.503164482565781	0.861761159561633	0.595990792459417	1.96848657982862e-05
10929718	230. Rosetta 2000: Expression in rad27 deletion mutant (1)	349	1	0.73871654511318	0	0.357320878111853	9.15866608384604e-10	0.532346818729347	0.205073862946699	0.437645955248894	0.011341824833281	0.41587312287009	3.20978930210307e-08	0.570900928476686	0.00857877414642583	0.543309557792947	0.000387808699030101	0.501173385085422	0.91485051424951	0.591290669122161	0.000331030728634829	0.451377011255231	0.0050870410126651	0.489593959843189	0.462171717517996	0.45644396356476	7.14893714175175e-07	0.494371324459199	0.756761720578744	0.423979424855996	0.000723598817291013
10929718	231. Rosetta 2000: Expression in rad57 deletion mutant (1)	350	3	0.247368660789143	4.58430069951011e-65	0.305416053743594	6.77314802397447e-17	0.623221792902211	1.3839617574174e-06	0.507171349663314	0.770898334611165	0.5047160743487	0.756576764987392	0.68468052710477	7.5799366783258e-12	0.68573220104639	0	0.392330194953652	1.00903270648205e-22	0.51564819465372	0.538351498793896	0.557668763484183	0.000891812832067407	0.447532964594792	0.000209571715273223	0.527779905727746	0.00156857597410487	0.565979675216659	0.000282662749001572	0.583906986385058	0.000190633149208974
10929718	232. Rosetta 2000: Expression in rad6 (haploid) deletion mutant (1)	351	1	0.500473055076991	0.974554667593777	0.438256589118234	0.00805365165282583	0.506729813721342	0.792054732433997	0.454589519873463	0.065193841696195	0.385305770887166	4.7505654463133e-14	0.605747451201997	8.85026025101432e-05	0.61369707028306	0	0.425918651535935	1.47463923740556e-11	0.513503125174396	0.595448498522259	0.504546931454862	0.793343710825418	0.495058713424822	0.726986769201135	0.507695925349591	0.381093666434545	0.569223590426763	0.000139434271696715	0.529171212253447	0.194577577724309
10929718	233. Rosetta 2000: Expression in ras1 deletion mutant (1)	352	1	0.508927075973974	0.547222087883587	0.553977246109305	0.0205285998736786	0.501683858988757	0.947404328154163	0.531712109853852	0.197847040594316	0.560170268009837	7.65647342744202e-05	0.518897600715783	0.483580901152659	0.50395441241269	0.745959102924027	0.517769386249325	0.105407266856059	0.411293878006585	0.000486537537470256	0.490886316966026	0.599520231444085	0.518658801050996	0.187372668150269	0.498521333827166	0.866354423651333	0.355641320647857	1.96192873127278e-15	0.43711217053587	0.00516648160571987
10929718	234. Rosetta 2000: Expression in ras1 (haploid) deletion mutant (1)	353	1	0.53234970774496	0.0291578618865229	0.438341500435683	0.0081373965891302	0.482037666154575	0.481606338799634	0.45600508136862	0.0740109140383345	0.504264689360746	0.779228851179955	0.502099471796442	0.937960818199412	0.506427205740326	0.598483245436374	0.525467509456707	0.0202999827536146	0.525451336570121	0.316909496980809	0.483779340282291	0.349992407157434	0.492590014504983	0.600559155502462	0.515748069523789	0.0730677623107188	0.413252784595054	1.80864436157242e-06	0.449863086926165	0.0257765906139253
10929718	235. Rosetta 2000: Expression in ras2 (haploid) deletion mutant (1)	354	5	0.675374375408348	0	0.536084967534597	0.121457060072145	0.617000791329391	4.56838208306998e-06	0.508644475581564	0.725569052622974	0.406007814352944	6.48863743816448e-10	0.4364060182242	0.0183965140362067	0.486551816011835	0.270555158590639	0.507619923514985	0.487458807244768	0.582547854232937	0.00117053648136656	0.519902329027059	0.251503610980252	0.421700310709966	3.15544903247815e-08	0.453914376918486	1.56098595067498e-07	0.56435112790793	0.000398377286654261	0.531437096351894	0.162126905382724
10929718	236. Rosetta 2000: Expression in rgt1 deletion mutant (1)	355	3	0.303670281085816	5.28929605225342e-40	0.516373244385312	0.482244950726271	0.372571370742739	5.97047169711018e-07	0.578308547924345	0.00147356559791056	0.613969716261594	6.83897383169096e-14	0.427562336653246	0.00724509412491877	0.587346105254091	8.30446822419617e-13	0.475051310429397	0.0230022750572456	0.430328840895139	0.00615145293172222	0.470322775597203	0.087287211330508	0.492506838773458	0.596489965499284	0.528470777066635	0.0011937947443621	0.486142743667651	0.445738475142233	0.537308539884797	0.0971095876069303
10929718	237. Rosetta 2000: Expression in rip1 deletion mutant (1)	356	3	0.54373292173904	0.00319031674602188	0.199976107712056	6.13640154114584e-38	0.437916484529721	0.0150086658087038	0.448930544598691	0.03810424561557	0.535010797788014	0.021380221619659	0.515591815591816	0.563261620231201	0.574585218969481	9.93172211138926e-10	0.465417290185809	0.00162577535873071	0.566181846085161	0.00925838963707037	0.430621117205168	6.4070703958774e-05	0.484774088231952	0.282004658313168	0.514341180028564	0.102636941075829	0.492880982827588	0.695248930600259	0.59452129516495	2.63268432416641e-05
10929718	238. Rosetta 2000: Expression in rml2 (**13) deletion mutant (1)	357	3	0.540512873313763	0.00630199134298537	0.233281839987257	2.44474255376454e-30	0.320939587693493	2.30316240897727e-12	0.393759624051986	1.60345333541786e-05	0.63457414273053	0	0.436165854347673	0.0179632164802364	0.559148740736265	1.26095915375934e-06	0.482338170802677	0.107536080235564	0.546736006473576	0.0661050044573352	0.359207909854176	4.99022969638571e-16	0.5239848563998	0.0901322890487186	0.510831450375171	0.217671918483549	0.505949255719685	0.743387818678962	0.56578482283121	0.00344173230227551
10929718	239. Rosetta 2000: Expression in rnh1 deletion mutant (1)	358	1	0.487573644996126	0.402087567913346	0.633712486765546	9.54006829090304e-09	0.628591026071703	4.70874538471833e-07	0.51920754721918	0.435409237602594	0.430324183300253	4.65367312257569e-06	0.656761084033811	6.19256712575122e-09	0.507504673849359	0.538652953754356	0.479764855343559	0.0651941641552847	0.559102768011608	0.0201212952286898	0.56773283772192	9.51718715911376e-05	0.449948085381077	0.000405214716687622	0.480035258835692	0.0230680689739875	0.500292440363182	0.987160366779697	0.487762916739396	0.586325541323119
10929718	240. Rosetta 2000: Expression in rnr1 (haploid **9) deletion mutant (1)	359	3	0.39750694755162	4.81735580931572e-12	0.277780640688098	1.46959878543063e-21	0.561223313716423	0.0164627756638178	0.544588878815115	0.0702034188879241	0.535652423572882	0.0191091534786592	0.640647343677647	1.84834040073412e-07	0.621930180066535	0	0.403022638940849	9.84670607029433e-19	0.567817679558011	0.00765980847452696	0.529229809466871	0.0921619132005436	0.480734556211024	0.173430825666152	0.494796690478982	0.5537130626583	0.522532155972943	0.215012652334673	0.621768087798918	6.13734896237617e-08
10929718	241. Rosetta 2000: Expression in rpd3 (haploid) deletion mutant (1)	360	3	0.440226145948642	5.5698076455646e-05	0.267241682204462	1.70003888632651e-23	0.473150320256486	0.292869809397819	0.639972473739503	1.3182541502843e-08	0.559148909610655	0.000101189195039542	0.603645624857746	0.000121933153276021	0.661229081772196	0	0.471855255227169	0.0103301377142991	0.535860678609297	0.15851654838404	0.488075433443373	0.49206233320986	0.502202320538097	0.876341023966313	0.494199578466064	0.50915586895171	0.399182164343648	2.89448023843732e-08	0.306807470762786	8.64553657287325e-18
10929718	242. Rosetta 2000: Expression in rpl12a deletion mutant (1)	361	5	0.680789835911096	0	0.511871773369937	0.610404322203428	0.468973000628285	0.224175800598783	0.389352020838321	7.02416830527441e-06	0.385181939607285	4.46241555181558e-14	0.469834318319167	0.263454279302265	0.44922610310719	3.18666213875818e-05	0.543864052043064	6.41636838645265e-05	0.492248451364473	0.760518641210574	0.488624548361103	0.512211949456323	0.543347086494551	0.00219288787279392	0.493051567962355	0.429053887323485	0.508860836144347	0.62584255001506	0.397254101937511	4.90498604248172e-06
10929718	243. Rosetta 2000: Expression in rpl20a deletion mutant (1)	362	5	0.639702843597173	0	0.521220216623411	0.362444295394249	0.683307307076565	6.90558721316847e-13	0.418713801462921	0.000964240263324523	0.378824351820644	1.65522094931131e-15	0.684049508291933	8.91708928918433e-12	0.464333314799703	0.00347698960572455	0.499278926092198	0.94761152408082	0.557894553267481	0.0228146782556786	0.597606638766863	1.86888382547323e-08	0.502737669791914	0.84661458728085	0.464251467508313	4.72816551792729e-05	0.49605401419814	0.828098768953132	0.369643480537616	6.76382207357775e-09
10929718	244. Rosetta 2000: Expression in rpl27a (**4) deletion mutant (1)	363	5	0.744508267076363	0	0.454878125907673	0.05280983336862	0.584685597664524	0.000907965956539858	0.36758743577969	7.58598448566603e-08	0.33190103484003	2.22251362001308e-28	0.476660937266998	0.38693251441887	0.399411723302976	1.7111155458777e-16	0.557186967410733	1.87889195091273e-07	0.55973268597578	0.0188365037911356	0.497057198929063	0.865364698317282	0.523390960072624	0.0983848770258378	0.476644435325716	0.0078576791438467	0.519457435857249	0.284311258581334	0.531701649502531	0.158635382432015
10929718	245. Rosetta 2000: Expression in rpl34a (**9) deletion mutant (1)	364	5	0.696631724487409	0	0.579599968143616	0.000634951330697797	0.449650086231009	0.0485499824790796	0.514997494639313	0.542525941477989	0.473643161192875	0.0831998798500348	0.347466898982051	1.5618850302856e-08	0.456095223433622	0.00032189603363218	0.538395139668288	0.000467560936080469	0.548798063508008	0.0550054775630997	0.460185269423722	0.0217920759849896	0.54481616435006	0.0015420822021921	0.452894015656975	8.26215885613946e-08	0.476683491189388	0.199468797706473	0.411541608483156	8.36957911253064e-05
10929718	246. Rosetta 2000: Expression in rpl6b deletion mutant (1)	365	5	0.748680593876285	0	0.543981720057341	0.059071243580104	0.667072404530958	5.92761395523667e-11	0.515947307620352	0.517247779938171	0.321462507333758	8.37098755667075e-32	0.550462668644487	0.0613723884370545	0.379125915446152	4.02630839342345e-23	0.558602615662801	9.2805187090761e-08	0.639855739717618	3.80597795501814e-08	0.550633594135843	0.00352921092929326	0.467318418736446	0.0209252488713821	0.451322006496206	3.01682977875986e-08	0.52778290310286	0.126287103564085	0.427992996159888	0.00136411369886458
10929718	247. Rosetta 2000: Expression in rpl8a deletion mutant (1)	366	5	0.732592688191226	0	0.533282894058784	0.153178761048271	0.459692801151433	0.114322325264342	0.373353036065419	2.70932627939643e-07	0.326777765294786	4.93452944468656e-30	0.391109227472864	5.42149560525177e-05	0.38776639012991	3.75452099964432e-20	0.600647031009685	0	0.546419303532563	0.0679610467637488	0.457907579735385	0.0153014849217011	0.563745448559159	6.66592457321258e-06	0.477081840067573	0.00909778523003112	0.532230062584375	0.076140274598145	0.457778408099145	0.060452859137324
10929718	248. Rosetta 2000: Expression in rps24a (**9) deletion mutant (1)	367	5	0.668672603658134	0	0.615104025147804	7.81759387225023e-07	0.379112136856412	2.18152621945995e-06	0.400306923037675	5.16319086788658e-05	0.439136925938409	6.32363854356741e-05	0.364768901132538	5.35581156432167e-07	0.43873746127623	5.19458590752654e-07	0.559088570894126	7.27598075123126e-08	0.492291701545845	0.761814726823252	0.45621637077279	0.0116493484615206	0.560077290778469	2.18705743146863e-05	0.469228039334285	0.000461437270095505	0.50838317167781	0.644582358987917	0.485302845173678	0.513409165632694
10929718	249. Rosetta 2000: Expression in rps24a (haploid) deletion mutant (1)	368	5	0.661632291489232	0	0.5999095840868	1.80475816142778e-05	0.52299704411064	0.367631456019544	0.406854876164535	0.000155432002872413	0.349960928235279	6.0988841947688e-23	0.437967083421629	0.0214709248679409	0.370513723295905	2.72789701345219e-26	0.555293937315542	4.69333896191415e-07	0.540053853451643	0.115265867099188	0.514708156793429	0.396767157859743	0.492550695068262	0.598648168666573	0.489841934766158	0.247639523707611	0.566633302581383	0.000245765632615802	0.600696020247862	7.54703544947333e-06
10929718	250. Rosetta 2000: Expression in rps27b (**11) deletion mutant (1)	369	5	0.76323000298447	0	0.661387134705656	4.32343050249528e-12	0.531349575029411	0.219396339428823	0.325726325649791	1.4781651258119e-12	0.38129074136489	6.06897473685132e-15	0.518859143101567	0.484476073919046	0.34676635831206	3.78887629790998e-36	0.54897963690402	8.0788036118662e-06	0.515178023327195	0.550629778114975	0.483062891528684	0.329147941253229	0.509602368153503	0.497470159915681	0.45046543261852	1.72437337373202e-08	0.609749555640252	1.54878310176798e-09	0.574899087973468	0.000866773834030221
10929718	251. Rosetta 2000: Expression in rrp6 deletion mutant (1)	370	1	0.599207051509862	2.24427143535877e-11	0.352503771233685	2.45116661169275e-10	0.591822320548842	0.000321684377797782	0.446743750662318	0.0305788042317951	0.378629367486799	1.49416562415406e-15	0.635546608273881	5.03949824981476e-07	0.5039826949462	0.74420838451004	0.478885693353286	0.0543595892401118	0.50823288129918	0.74614567861898	0.540810610589795	0.0187078660561937	0.471295514948515	0.0425424424903769	0.485121827171086	0.0903975225091763	0.611898511439369	7.39266203808597e-10	0.552176426950602	0.0203338685831906
10929718	252. Rosetta 2000: Expression in rtg1 deletion mutant (1)	371	2	0.183060927311315	2.52972813138083e-101	0.349472729998407	1.04597681822132e-10	0.278008914051508	3.41798676324355e-18	0.541196502699641	0.094361407320124	0.705563919160144	0	0.360934912450064	2.53266917607798e-07	0.716978615512134	0	0.446436198403791	1.05641529774776e-06	0.447736341313689	0.0398715926511325	0.372190416157625	1.7875822954151e-13	0.559667029183232	2.48757002851985e-05	0.548972011425648	2.49519862549619e-08	0.440314026095227	0.00102212046659185	0.518186529062664	0.418684368627924
10929718	253. Rosetta 2000: Expression in rts1 deletion mutant (1)	372	1	0.476835959018342	0.118316160838756	0.616228368109886	6.09581251476143e-07	0.35887490670606	3.22647636846712e-08	0.480091213444956	0.418850199469085	0.519995755782746	0.188749637108481	0.361954431651401	3.09646432422981e-07	0.647415795987801	0	0.434958639896912	3.09105295773675e-09	0.470499888386629	0.2460550240311	0.466561175950716	0.0540306575403759	0.465855390025048	0.0158402497592366	0.481697863153351	0.0372506904415325	0.55670315344036	0.00180708736222801	0.594589478966661	2.59766637134007e-05
10929718	254. Rosetta 2000: Expression in rvs161 (haploid) deletion mutant (1)	373	1	0.336720319115268	3.43937638942417e-28	0.664254794854257	1.79789516607798e-12	0.507112125611945	0.780533463590345	0.520645349514169	0.401845497184794	0.516716973124118	0.271862968581808	0.601864017015532	0.000159233065536446	0.633214107456272	0	0.405409937855925	6.73920913846376e-18	0.492978123779229	0.7824629333612	0.541667749733566	0.01636317769245	0.448598694162619	0.000281335464315834	0.49516556597992	0.582168804810355	0.56311012641545	0.00051504963581861	0.537723642869611	0.0934493462524482
10929718	255. Rosetta 2000: Expression in sap1 deletion mutant (1)	374	2	0.302450159590848	1.76249907321177e-40	0.233267200104939	2.42053304068413e-30	0.400182160371405	9.21084983543994e-05	0.515310828260469	0.534125302872431	0.573081176896479	1.55863946904589e-06	0.465482329118693	0.200678844628188	0.614063939737635	0	0.48326695452467	0.127317342299931	0.468169959261119	0.210709190733777	0.445413428296639	0.00166047634361758	0.539644578216946	0.00509085093480732	0.564549382354195	2.03392858111329e-13	0.485793667472866	0.434361890269123	0.430116512480363	0.00188629182077293
10929718	256. Rosetta 2000: Expression in sap18 deletion mutant (1)	375	1	0.478389876146874	0.145064682654938	0.433369210804936	0.00423979482584081	0.654056933549415	1.58335655697783e-09	0.483083255163463	0.492106930550782	0.452342932754123	0.00173267828326621	0.700737758313516	9.9253938401489e-14	0.542461885268689	0.000503387530224941	0.451037769672029	8.12810085327704e-06	0.515777247614264	0.534982500874212	0.584305385875075	1.18839256413317e-06	0.446953110923588	0.000177981929944485	0.498878801665885	0.898455037229657	0.481025571612269	0.29640472802647	0.548832693314715	0.0298871128814995
10929718	257. Rosetta 2000: Expression in sap30 deletion mutant (1)	376	3	0.454893700206446	0.00235508186876248	0.256665831217382	1.57599776946995e-25	0.433231758311418	0.00890492067182402	0.577409757954684	0.00167059710342721	0.59118151518556	2.05781192086363e-09	0.593758093758094	0.000509552816293057	0.639349810265981	0	0.45621180945255	6.60619367030232e-05	0.517024527038339	0.503224783876651	0.479545631774583	0.238605088852459	0.513797233553565	0.329622553109542	0.513342884683024	0.128869459172074	0.402977833661631	9.35330368680757e-08	0.311485425030546	5.17270161154275e-17
10929718	258. Rosetta 2000: Expression in sbh2 deletion mutant (1)	377	1	0.445799370556805	0.000257540649283989	0.437274545812291	0.007101991506332	0.673188692001389	1.16160414620481e-11	0.553014871245393	0.0313374698346331	0.493749765943901	0.681201613205086	0.629902757175484	1.46687566071613e-06	0.527526457828011	0.0241219883349553	0.459556859749761	0.000228421337572785	0.507421591606674	0.770415149541834	0.589483637025292	2.52660198318821e-07	0.449382058324983	0.000348092202518163	0.491776990695344	0.349327860249456	0.533468926875661	0.0655130483885913	0.478572285739222	0.340666578598693
10929718	259. Rosetta 2000: Expression in sbp1 deletion mutant (1)	378	2	0.216079175280429	1.08231576704314e-81	0.305718806509946	7.55225984915914e-17	0.414847054160383	0.000850003245412625	0.583906033928994	0.00065646990542989	0.608175361070541	1.15796261468404e-12	0.595470634864574	0.000401287824976393	0.727249996062943	0	0.396643258718876	4.5894460831052e-21	0.514167922317094	0.577452398184247	0.495380611369603	0.790122494367374	0.461766384646927	0.00690207483204771	0.55345414019867	1.17355236639582e-09	0.447247819164283	0.00369771756941789	0.513652578984116	0.543783034299298
10929718	260. Rosetta 2000: Expression in scs7 deletion mutant (1)	379	1	0.579225575150991	9.18442180086743e-08	0.471006591460615	0.213367706511964	0.488301537259245	0.646725959617237	0.539136612150541	0.112003760628721	0.402722041218839	1.61407672095665e-10	0.433222669586306	0.0133011598215622	0.55889484071952	1.39830965317778e-06	0.491421285904311	0.434366795270577	0.547651933701657	0.0609555273107278	0.442990824257233	0.00102075227433686	0.452641898878186	0.000818830910399056	0.496475032374446	0.688272103240301	0.55005182712892	0.00588103116205896	0.540812096351894	0.0695421170846038
10929718	261. Rosetta 2000: Expression in sgs1 deletion mutant (1)	380	1	0.494917623413047	0.731832633936036	0.413142749393323	0.000193283848753478	0.662884543214596	1.75801151414134e-10	0.498310353353978	0.945300184525802	0.472875956509256	0.0746163690306845	0.678959760777943	3.26267901584743e-11	0.611054421058146	0	0.420209554391653	3.57777492965467e-13	0.539760868352029	0.117946776511385	0.550875334667672	0.00337656572249334	0.420370363169008	1.83975514416908e-08	0.46581773120417	0.000100098119655103	0.576336195995597	2.66226996654684e-05	0.552125152731716	0.0204566956586689
10929718	262. Rosetta 2000: Expression in sgt2 deletion mutant (1)	381	3	0.346009896672814	2.96277360186602e-25	0.377885228007383	1.59927414416144e-07	0.395076469405913	3.94922848356753e-05	0.572643031237858	0.00318053327603729	0.542854360933228	0.00485159934645218	0.459388759388759	0.132198969718367	0.562006883582986	3.77500092518801e-07	0.471077934696762	0.00840347183083803	0.457392293096713	0.093859292885769	0.461990200410699	0.0285289845244605	0.5576615218696	4.61734803527403e-05	0.544590636457623	3.87653101618923e-07	0.528125567694067	0.121702046053171	0.450601108395881	0.0280474180833534
10929718	263. Rosetta 2000: Expression in she4 deletion mutant (1)	382	2	0.148396713382239	3.02974986789232e-124	0.256340240234613	1.36065766815471e-25	0.367758035928884	2.21134358474148e-07	0.579044456742298	0.00132893344612595	0.570960566228514	3.10005361958687e-06	0.649541255601862	2.96337248073542e-08	0.71450903610876	0	0.380848869351956	1.84363014140723e-27	0.49706945142028	0.908261091956588	0.48978418808973	0.556141146965018	0.491527741590934	0.549423558752438	0.578542753586502	0	0.513917810366138	0.443762309245366	0.590345719148193	5.88440652071753e-05
10929718	264. Rosetta 2000: Expression in sin3 deletion mutant (1)	383	1	0.581350764408608	4.13017051670295e-08	0.381350780949882	3.5427777103348e-07	0.423144065521511	0.00260503076785547	0.52036472295159	0.408279319527762	0.496385175198792	0.812195565834378	0.557234348143439	0.0338616136763736	0.63565717198448	0	0.454663273683335	3.6097522406576e-05	0.521462553713935	0.398708044902592	0.438691481895454	0.000411979946990698	0.494434787417953	0.694155794235173	0.477923342508313	0.0119853950441238	0.491449770428972	0.638001965370146	0.422070278408099	0.000529635922382207
10929718	265. Rosetta 2000: Expression in sir1 deletion mutant (1)	384	1	0.55795612686986	9.3090561367637e-05	0.46815064321787	0.171650981436347	0.645969350393064	1.0737937428118e-08	0.58182259429772	0.000891825625266351	0.49607709495812	0.796519498532136	0.572002072002072	0.00760163534724367	0.514557309251185	0.233000140293749	0.486042394105666	0.203414583070545	0.533767230314192	0.184238865509202	0.571576967066102	3.7224169940675e-05	0.422737738924989	4.77910001258349e-08	0.45042030157529	1.67157762411737e-08	0.510279581536006	0.571612975344513	0.540167350322919	0.0740681375178953
10929718	266. Rosetta 2000: Expression in sir2 deletion mutant (1)	385	1	0.562365692926047	2.6087374753736e-05	0.38773025606911	1.44768167133671e-06	0.714479781744888	0	0.455945554522013	0.0736308481104668	0.379838719744348	2.83197062832919e-15	0.658888025554692	3.85722942475297e-09	0.500565650670216	0.963037418287773	0.47461069023569	0.0206924465692993	0.524351247279424	0.338296610825997	0.594891281744691	4.57029361022876e-08	0.44054253045204	2.65534613898272e-05	0.47091512432853	0.00093211274302831	0.570160040749303	0.000113026141259187	0.643116708849712	1.96439531308101e-10
10929718	267. Rosetta 2000: Expression in sir3 deletion mutant (1)	386	1	0.535512107030965	0.0166427827120532	0.38229768853826	4.38392244684207e-07	0.68402976410513	5.61106716645554e-13	0.500052985434893	0.99828330474449	0.438697274962863	5.59243077892316e-05	0.639819327698116	2.17987635720007e-07	0.527192531097128	0.0258927144736449	0.471819013177038	0.0102305268130346	0.549448211395725	0.0518474645294933	0.557505978529282	0.000922103545551778	0.443703208249996	6.95411814548674e-05	0.474258235499446	0.00339216941858089	0.505846313862243	0.747670601529946	0.614513876767324	3.53937177122177e-07
10929718	268. Rosetta 2000: Expression in sir4 deletion mutant (1)	387	5	0.749323275021506	0	0.436849403629754	0.00672386624368812	0.772409169300917	0	0.541994554928888	0.0881514642723085	0.375866132394612	3.37555764691747e-16	0.587596242141697	0.00116518503483465	0.310339419327448	1.91348080202594e-54	0.594655012054703	0	0.558217534460628	0.0220684163018192	0.561446284214083	0.00039975744892029	0.522513186053957	0.111671702968174	0.401030036957495	1.97666770628743e-29	0.525635728304736	0.158342923747194	0.599324162157445	1.00232215367591e-05
10929718	269. Rosetta 2000: Expression in sod1 (haploid) deletion mutant (1)	388	5	0.746164908802857	0	0.46150237985927	0.0984943967657155	0.550076532656042	0.0497874555476869	0.440113375747847	0.0150256327857673	0.390446766280942	5.98832603145319e-13	0.393313084222175	7.65396681340845e-05	0.470581665654816	0.0159464670850434	0.52486568358482	0.0234632191648727	0.577391316479714	0.00234129292575691	0.473308141197265	0.124082429258641	0.475329645947916	0.0813078313848757	0.458958645309303	2.99728881638476e-06	0.511368129343416	0.531603872564916	0.5879145575144	9.25538440210705e-05
10929718	270. Rosetta 2000: Expression in spf1 deletion mutant (1)	389	3	0.307657561265852	1.83212503266563e-38	0.252776307282932	2.67518416510954e-26	0.652507305389895	2.30660490707635e-09	0.515866848256256	0.519386519068942	0.431551511066172	6.8270834633613e-06	0.709657570263631	7.7715611723761e-15	0.593932078852989	1.3988810110277e-14	0.434553222554766	2.46680928649362e-09	0.515429850996149	0.544034263348739	0.560778573470926	0.000462150505188941	0.449180276160712	0.000329659163896474	0.536963073813736	2.58950582598949e-05	0.594691192237685	1.88204714701712e-07	0.627807536219235	1.32143866959922e-08
10929718	271. Rosetta 2000: Expression in ssn6 (haploid) deletion mutant (1)	390	3	0.406923448111267	3.47437176299902e-10	0.318890015834497	7.67622612521769e-15	0.449723175268918	0.0488764571441183	0.486844566899672	0.593203068682207	0.506377810233557	0.675062516254563	0.605197271863939	9.6259304952273e-05	0.638816298838391	0	0.428471312923473	7.12779791689704e-11	0.612640911881243	9.45504678218079e-06	0.516929635309714	0.329349437345614	0.474982684324982	0.0771118935027263	0.492428226653095	0.388811055518727	0.54473874496422	0.0138201220849186	0.6025669837668	5.09194801345814e-06
10929718	272. Rosetta 2000: Expression in sst2 (haploid) deletion mutant (1)	391	3	0.535145097901524	0.0178005920411433	0.261407981898078	1.31671821584174e-24	0.613175564085733	9.26025015557386e-06	0.425278108119069	0.00241190381181076	0.445175198791646	0.000313886171698194	0.703779834082864	4.21884749357559e-14	0.541240111960266	0.000728363932970488	0.448481730889138	2.67303637162606e-06	0.537351414699481	0.141909515394732	0.542187621845026	0.0150709303120677	0.46573462318369	0.0154726527086732	0.502827767948499	0.747576746758754	0.541338101666661	0.0229212398993328	0.575063820038401	0.000844118298643615
10929718	273. Rosetta 2000: Expression in stb4 deletion mutant (1)	392	1	0.566671110948734	6.93612856461634e-06	0.361186978234594	2.55816477898353e-09	0.620947599376494	2.15376246215371e-06	0.541150712817635	0.0947124074151822	0.412766355840168	9.80968777297062e-09	0.699461593400987	1.41886502547095e-13	0.511426464930783	0.349184137543184	0.476879780313422	0.0351301248571593	0.547803309336458	0.060138158924643	0.573140807361389	2.50628818241339e-05	0.438583255882685	1.42637406427552e-05	0.492781531111443	0.411311435644898	0.495880544701344	0.82066180735337	0.50658164601152	0.769765263286606
10929718	274. Rosetta 2000: Expression in ste11 (haploid) deletion mutant (1)	393	1	0.516263462734695	0.272805452440487	0.549121489941815	0.0350140100725482	0.498874147704512	0.964818889865422	0.352653392834014	2.186257657646e-09	0.558085358698773	0.000134563232522478	0.551015987379624	0.0585895051785121	0.521246771211338	0.0817330135094307	0.465550437502598	0.00169414962641608	0.608730955968525	1.90654150928893e-05	0.504590145824127	0.791417726862987	0.455642922479786	0.00172295472368602	0.5029173638941	0.739858785535833	0.420427725198671	1.19346192326494e-05	0.572777753534648	0.00121081878009122
10929718	275. Rosetta 2000: Expression in ste12 (haploid) deletion mutant (1)	394	1	0.543275049974449	0.00352356356439176	0.553425615343534	0.0218546349714546	0.50712758675458	0.780067096582126	0.453697925456689	0.0600854495057008	0.501631527044402	0.914599634811425	0.513671289428865	0.61228594923564	0.564050457325353	1.54192539403297e-07	0.476256391071206	0.0304962163455627	0.492583291478319	0.770563171680982	0.504361077175015	0.801606993736782	0.491554098575988	0.550658585442119	0.500071943212824	0.993466912191376	0.42610840596849	4.78037362112383e-05	0.385522124279979	3.56965585441007e-07
10929718	276. Rosetta 2000: Expression in ste18 (haploid) deletion mutant (1)	395	5	0.572524752357802	1.00771073197059e-06	0.618196553888821	3.92355454792437e-07	0.497592278424257	0.924851485555531	0.368288675115554	8.87917407905475e-08	0.526543834026139	0.0810401209557692	0.514584069129524	0.588751838427827	0.413304232320444	1.2236102302934e-12	0.536223994055784	0.000964096225124056	0.470060410737206	0.239089080169749	0.509631280704947	0.57895590864348	0.572771635736097	2.72013333857402e-07	0.492663790714529	0.40374549536666	0.372887821871405	2.65884325729139e-12	0.47510800314191	0.2683450039576
10929718	277. Rosetta 2000: Expression in ste2 (haploid) deletion mutant (1)	396	5	0.596966089495188	6.2257532462695e-11	0.618715391318198	3.48814230388683e-07	0.640211480320074	3.95245125517363e-08	0.455371872714594	0.0699557086915152	0.475918311300853	0.113451166677161	0.602306672003642	0.000149044850589863	0.488752711346856	0.356809095462983	0.469492377478489	0.00543676199679966	0.616197192923712	4.89837274852967e-06	0.522412661485275	0.196588765188779	0.44999367000277	0.000410291692709099	0.461682994889367	1.29469385212768e-05	0.47508628949815	0.170388290852373	0.529586315238261	0.188294106647587
10929718	278. Rosetta 2000: Expression in ste20 (**11) deletion mutant (1)	397	5	0.686938840194214	0	0.597820180082264	2.69119852578381e-05	0.671242696367053	1.96549443387539e-11	0.51095751876404	0.65636166038964	0.481401091013494	0.221527973305611	0.545840691295237	0.0892516894541866	0.431088000138842	1.64495961979274e-08	0.494010838841086	0.585242192441354	0.5811199006641	0.00142397450338705	0.518945114501833	0.275039492016198	0.423234416864668	5.82560243091518e-08	0.442276896103342	5.04524521715455e-11	0.570608140599343	0.000102165699240597	0.473450318554722	0.23776396489363
10929718	279. Rosetta 2000: Expression in ste24 (haploid) deletion mutant (1)	398	1	0.5159379704751	0.282527340977647	0.422157403329929	0.000835395392958618	0.713554924303651	0	0.419255430352935	0.00104267140854396	0.431535283176672	6.79171151323175e-06	0.709094048487988	9.10382880192628e-15	0.444437516652145	5.31182420275607e-06	0.496171462568067	0.727189313711493	0.548589486020425	0.0560529344438006	0.59734995191183	2.03604602067031e-08	0.439900024931115	2.17076782385433e-05	0.509383260146658	0.285547714389608	0.475712489447569	0.181387934435316	0.572429743410717	0.00127837935486053
10929718	280. Rosetta 2000: Expression in ste4 (haploid) deletion mutant (1)	399	1	0.518499442724987	0.212262423206926	0.316494931087146	3.39356647564577e-15	0.528891956129711	0.257688724005325	0.434517852166712	0.00783754861502797	0.529960678575441	0.0489213500889849	0.53178325602568	0.238699981466982	0.530407580233209	0.0127312767307171	0.452243499812944	1.3509429573125e-05	0.57705856911658	0.00244499611442905	0.48237243638065	0.309807960368785	0.460213915019031	0.00493561972351438	0.513888787117369	0.113941472199204	0.552775333848636	0.00368296846103822	0.568338169837668	0.00237494800847537
10929718	281. Rosetta 2000: Expression in ste5 (haploid) deletion mutant (1)	400	1	0.470939140064633	0.0500497746534705	0.523602418274321	0.311074812787598	0.519020719336689	0.456168227611135	0.409457703885991	0.000236300828296811	0.532632038847071	0.0319602911274	0.579525637101395	0.00319660623677009	0.543762239025332	0.000336586666138672	0.481264159080517	0.0877680197271363	0.572774708410068	0.00421403327512482	0.518439213953367	0.288048968545217	0.475446956135496	0.0827574411751826	0.491424685448286	0.329063596672684	0.441110845939852	0.00119274088905677	0.529618497992669	0.187807890206121
10929718	282. Rosetta 2000: Expression in ste7 (haploid) deletion mutant (1)	401	5	0.648181300137551	0	0.495088612279699	0.833056776704653	0.503988974799743	0.875818522496738	0.513568850320725	0.581646367145257	0.57090738868292	3.15206515000277e-06	0.433724188269643	0.0140132551684419	0.448360271910848	2.32979427202096e-05	0.521439835598786	0.0507425658305498	0.463409648975947	0.150209336917325	0.504892321488914	0.77803943167744	0.551893879000699	0.000245680477992449	0.467197142388941	0.000188919907612687	0.373056660765617	2.84004685223238e-12	0.424511803979752	0.000788552497557847
10929718	283. Rosetta 2000: Expression in swi4 deletion mutant (1)	402	3	0.474601639702844	0.0868011721749349	0.264302579430146	4.72553149832995e-24	0.708821706319812	2.22044604925031e-16	0.500853654228826	0.97234827673824	0.36284112896179	1.96621639887115e-19	0.691712776561261	1.18660636871937e-12	0.553744527088721	1.0673627442559e-05	0.459996570644719	0.000267232466364321	0.595165745856354	0.000182551494122052	0.578991967975878	5.3363153644792e-06	0.447777306808701	0.000224345453574264	0.50065156902818	0.94088639988542	0.552847642488985	0.00363693920362018	0.606767105952173	2.05837951927634e-06
10929718	284. Rosetta 2000: Expression in swi5 deletion mutant (1)	403	1	0.594713265517701	1.69944058825422e-10	0.354437406890348	4.17969139766426e-10	0.709305921195962	2.22044604925031e-16	0.499264091182046	0.976160580056636	0.380964935275687	5.11435729655983e-15	0.645477306083367	6.92732746720992e-08	0.481413715293234	0.127827278377788	0.485434333042358	0.184420586010972	0.5241412746247	0.342478518815177	0.574159431779782	1.93054463273334e-05	0.50137142738629	0.92280349098704	0.481957658088549	0.0400277067716448	0.525896823050427	0.154141517284251	0.47089642607785	0.195605280866969
10929718	285. Rosetta 2000: Expression in swi6 (haploid) deletion mutant (1)	404	3	0.351623451954543	1.45626632979998e-23	0.588133848344873	0.000155324271819079	0.517147812740263	0.501728119353549	0.59724593483969	7.85620082262017e-05	0.432209614400379	8.36151518111343e-06	0.645596603172361	6.76281621814212e-08	0.655655494316014	0	0.392384103379474	1.06004793685959e-22	0.566689686924494	0.00873361152772079	0.547171895713654	0.00657163879159572	0.452209601115116	0.000733535617358348	0.473482847539009	0.0025448989922935	0.575647661011395	3.14550306907968e-05	0.682307121661721	4.44089209850063e-16
10929718	286. Rosetta 2000: Expression in tec1 (haploid) deletion mutant (1)	405	3	0.214653367350279	1.69250399155424e-82	0.529432019413655	0.206529637496977	0.398059064375981	6.50431558739738e-05	0.580482259037287	0.00108248701294222	0.609326792245565	6.66799948589869e-13	0.517817648120678	0.508910112256741	0.617635895163076	0	0.453106814025024	1.92761542475141e-05	0.527189714827836	0.284994385787987	0.528991643055808	0.0948378696372012	0.51573684840456	0.266155682296441	0.514160406052822	0.107033290189218	0.461128228509551	0.0324294778403568	0.544136193052889	0.0496839860276863
10929718	287. Rosetta 2000: Expression in tom6 deletion mutant (1)	406	1	0.55056825919053	0.000650264753885299	0.427948355179942	0.0019861605154169	0.428126067345926	0.00486600565937597	0.492907147277268	0.773332334547317	0.630629017963025	0	0.391570718843446	5.82826660583691e-05	0.521465960846046	0.0786343884658167	0.491330745728894	0.429542602796147	0.555595317819075	0.0288061788180469	0.413253164721478	5.79114595806177e-07	0.524926362472493	0.0781922476676762	0.491841523091107	0.353120776656208	0.468514752031232	0.0831686398096843	0.406919837668005	3.48652472706166e-05
10929718	288. Rosetta 2000: Expression in top1 (haploid) deletion mutant (1)	407	5	0.722560551761573	0	0.4503198521489	0.0329965917070142	0.662830429215375	1.78213221957435e-10	0.428605724258564	0.00374291481600763	0.287746944787727	3.09835148481834e-44	0.565377944165823	0.0153661736669901	0.384738069993485	3.62135874991909e-21	0.549771636114229	5.75212572795358e-06	0.526237513254088	0.302213077087817	0.533532076109277	0.0533630339789399	0.537437720820765	0.00816258051615604	0.465737960836247	9.64102623383981e-05	0.598373233692264	6.18896622839316e-08	0.470724602897539	0.192983277515272
10929718	289. Rosetta 2000: Expression in top3 (haploid) deletion mutant (1)	408	1	0.618994228917852	1.11022302462516e-15	0.44999191878496	0.0318514184743589	0.622341210551246	1.64315500650325e-06	0.36795440897691	8.22809582286057e-08	0.413055961252793	1.09769842107534e-08	0.557549857549858	0.0328831307051469	0.47326898842698	0.0285200408083901	0.477514211040446	0.0404598491032257	0.575315307773871	0.00306033244050075	0.547529957630423	0.00617090008234444	0.425088911616387	1.20171349482599e-07	0.506394535912986	0.466734020971015	0.556188087952953	0.00198809483335194	0.545779149938907	0.0417751371739867
10929718	290. Rosetta 2000: Expression in tup1 (haploid) deletion mutant (1)	409	3	0.402028965015276	3.95273520768629e-11	0.335293711175032	1.56476622060212e-12	0.467578686674322	0.204041960626093	0.476622302812415	0.342483567740229	0.463989314558913	0.017937601620276	0.660128872250084	2.91909962868431e-09	0.618964852845657	0	0.413474378559255	3.16264730164519e-15	0.597317093587812	0.000129918520170857	0.482829273998596	0.322520935215178	0.511973200563262	0.397557656517901	0.49584636193831	0.636405060515818	0.624372998600133	7.70739028155276e-12	0.609493912550183	1.12239922889223e-06
10929718	291. Rosetta 2000: Expression in ubp8 deletion mutant (1)	410	5	0.594684796806949	1.72091896288862e-10	0.549992855737428	0.0319079706589347	0.604425260133725	4.2954387788452e-05	0.444532753502599	0.0243012038851845	0.377972013132107	1.0507050617625e-15	0.589993956660623	0.000849321028684402	0.499192019440385	0.947222002575233	0.497114795070042	0.792621293519542	0.572849349852112	0.00417576259783714	0.491439980764732	0.621875098941249	0.434544588025201	3.74642525806132e-06	0.474230923724207	0.00335845736224582	0.59234347672766	3.74488003940243e-07	0.569925488741491	0.0018744433329414
10929718	292. Rosetta 2000: Expression in ubr1 deletion mutant (1)	411	1	0.645557433963267	0	0.351098928126376	1.65401872396879e-10	0.683410615620533	6.7035266226867e-13	0.425139430190708	0.00236710236721315	0.430908636982112	5.59045104098494e-06	0.675177572147269	8.35429503354135e-11	0.437626729051079	3.22018829926461e-07	0.48984014527996	0.354551894256806	0.551462135163793	0.0430126739569054	0.587345338046841	4.8412877307058e-07	0.459940407288873	0.00464681148667212	0.481792122084968	0.0382370976189249	0.503453717127174	0.8492685813183	0.535942136498516	0.10998263744709
10929718	293. Rosetta 2000: Expression in ubr2 deletion mutant (1)	412	1	0.665936997794149	0	0.340453976894752	7.53028868206896e-12	0.421025888980563	0.0019756481563534	0.480411088477827	0.426364267345779	0.401262529803143	8.59253053183733e-11	0.420562266016811	0.00323131496594635	0.396081454982081	1.68512364550341e-17	0.581357167352538	1.23012711128467e-13	0.488104107372063	0.639954351460295	0.437189701333472	0.000295928319964078	0.572868422041871	2.62290858810132e-07	0.518852868802225	0.0318981026756675	0.499844340513142	0.993165765598287	0.434265360446849	0.00346628002066597
10929718	294. Rosetta 2000: Expression in utr4 deletion mutant (1)	413	1	0.294456857329531	1.1089435576983e-43	0.611281259076727	1.7873850841621e-06	0.298747225779066	3.15461918063747e-15	0.600839132294819	4.22366052788004e-05	0.600087131283626	4.73958650104578e-11	0.385021151687818	2.02068324025256e-05	0.578761552852502	1.09670050818522e-10	0.480482551856009	0.0753124087577091	0.41444904849601	0.000767789026915512	0.450577058043721	0.00440408276088456	0.54034779121984	0.00435786907824753	0.542328255563608	1.45209414226244e-06	0.435366761534653	0.000375417994416826	0.486583064234596	0.550743703339887
10929718	295. Rosetta 2000: Expression in vac8 deletion mutant (1)	414	3	0.314403696756987	6.24150040980956e-36	0.259130016209278	4.77258826619186e-25	0.526766049017444	0.294370220151953	0.575941865165805	0.00204437444956196	0.511803917162866	0.43783553279665	0.611059311059311	3.83696389740784e-05	0.712915893851795	0	0.416993104917488	3.91580590671016e-14	0.599524945588481	9.09802556854356e-05	0.519084830131788	0.271513977460814	0.456180648183075	0.00196032869532419	0.538234819982094	1.35148198849855e-05	0.459537438421891	0.0259767752682109	0.402121879909234	1.34660890068607e-05
10929718	296. Rosetta 2000: Expression in vma8 deletion mutant (1)	415	1	0.641222361033547	0	0.297213620478033	3.23320392805374e-18	0.613338608862608	8.99043809909905e-06	0.38584451587666	3.5622727964558e-06	0.291783195396273	1.23518836053745e-42	0.626907772362318	2.54368374186242e-06	0.559395730815845	1.13830452508346e-06	0.469834273808039	0.00598211852999114	0.601552821027959	6.51872640180517e-05	0.53188083231525	0.0662351709379407	0.457419642521508	0.00262429262558544	0.514986670521402	0.0880699724221239	0.544598758286107	0.0141213875739392	0.47129625589108	0.201820952115876
10929718	297. Rosetta 2000: Expression in vps21 deletion mutant (1)	416	4	0.653489528496468	0	0.582014377535628	0.000431807661831041	0.540165940227223	0.115591838786333	0.547884442037205	0.0518446663293421	0.54620754222372	0.00238804593348929	0.463590057529451	0.177090992372831	0.516518927924856	0.175943253300472	0.492126122334456	0.473071583951207	0.609590378927396	1.63777522663722e-05	0.447152075589405	0.00232766830356289	0.410686547610869	2.77695989503437e-10	0.45495572161707	2.94950391949362e-07	0.417883030978731	6.22082369776006e-06	0.550287462908012	0.0253403032693322
10929718	298. Rosetta 2000: Expression in vps8 deletion mutant (1)	417	2	0.197724448501763	2.43762149881333e-92	0.476079603481715	0.304613308983255	0.245845520696145	2.35727760610665e-23	0.596217624918069	9.34381911144033e-05	0.665206406271455	0	0.36772228893441	9.40625747130698e-07	0.652932175592109	0	0.444461851020493	4.17612690298527e-07	0.414707154417099	0.000796988439371798	0.390731330092797	3.06272198632284e-10	0.558817988599092	3.23944386795283e-05	0.562826575556361	8.65085780787922e-13	0.491479335045469	0.639161297613271	0.482505672892302	0.43661155245559
10929718	299. Rosetta 2000: Expression in whi2 deletion mutant (1)	418	4	0.498490921090902	0.918952273161382	0.721329254466921	0	0.476333910080806	0.353850792812089	0.467054834037843	0.180965874853255	0.490510179879914	0.532787913908572	0.407565162110617	0.000611008212082451	0.447323781336163	1.59158475669817e-05	0.499956743359521	0.996855015806802	0.468187398850382	0.210960994178944	0.498849133113254	0.947132381177631	0.494736164419194	0.709942305750289	0.512269815026006	0.162573606451243	0.484744657887519	0.401204844945237	0.590191896491534	6.05561382012176e-05
10929718	300. Rosetta 2000: Expression in yaf1 deletion mutant (1)	419	1	0.507688212577761	0.604162030202751	0.49250438025279	0.747673679801904	0.642184181564415	2.53987333387329e-08	0.432943988508048	0.00646824093889113	0.473131857843688	0.0773780305443593	0.669275505639142	3.483124899617e-10	0.499279116787901	0.952901916676947	0.473881692438791	0.0173081784596807	0.476258440761203	0.350506052308067	0.563546242624314	0.00025077509986815	0.442081389505686	4.26486734933481e-05	0.497254000842002	0.754624550892515	0.56060603901817	0.000852369760361293	0.471340438994589	0.202488747509278
10929718	301. Rosetta 2000: Expression in yal004w deletion mutant (1)	420	1	0.399029549098325	9.87037856123853e-12	0.4580344845356	0.0716879540526005	0.55484137570436	0.0316715809008934	0.489082383847423	0.657521349631812	0.519797276211162	0.193159430662595	0.652628852628853	1.52876058479023e-08	0.511563056711943	0.3434580700491	0.48538289271314	0.182864512909081	0.447455215134773	0.0388087387356528	0.582535871175691	1.97944475099909e-06	0.502937723629296	0.835556826619081	0.506589382114384	0.45326701669998	0.449962064678832	0.00589503528259969	0.539152229883051	0.081673103623437
10929718	302. Rosetta 2000: Expression in yap1 deletion mutant (1)	421	1	0.520953682831042	0.157697044596866	0.389730063993854	2.21776150794414e-06	0.639182611555658	4.96254235482496e-08	0.433549069091699	0.00696855283088442	0.420772697200065	1.91363120937144e-07	0.602316875044148	0.000148821518498155	0.502031682222596	0.867802514309601	0.475403858544291	0.0250084543414842	0.521281879569172	0.402681090548158	0.520998934262171	0.226326472407232	0.511589511993941	0.41284539573664	0.515368285966277	0.0802705111902804	0.553862100655052	0.00303736377339003	0.43598413772037	0.0044182083041765
10929718	303. Rosetta 2000: Expression in yap3 deletion mutant (1)	422	1	0.487274486293976	0.390864855088276	0.467979649392386	0.169371843039761	0.414890626471444	0.000855289673474052	0.576886445017472	0.0017957567395599	0.608786278695278	8.65307825392847e-13	0.451745897200443	0.0736404757397436	0.500312875526963	0.97955006995324	0.524638618697261	0.024759411320014	0.524038032256264	0.344548305256479	0.457977437550363	0.0154707525483928	0.520633414521489	0.144862586975535	0.496613756208433	0.699941728305531	0.408661007832842	5.00296545641156e-07	0.414070954791412	0.000132874203075214
10929718	304. Rosetta 2000: Expression in yap7 deletion mutant (1)	423	1	0.451362868355462	0.00103952030072386	0.462164688135371	0.104408099011251	0.674130416143682	8.97770746632887e-12	0.523138935659983	0.347409824872844	0.424520091375501	6.99876450998447e-07	0.681475987536594	1.72246661378495e-11	0.59044239988867	1.26343380202343e-13	0.414299762023527	5.74025231188842e-15	0.534257631564261	0.177941621232488	0.586712068831068	5.84762433364361e-07	0.437455954669442	9.89671764366986e-06	0.484067076387705	0.0697631624937463	0.60174894297591	2.15281039661619e-08	0.518394898760691	0.413351232756958
10929718	305. Rosetta 2000: Expression in yar014c deletion mutant (1)	424	3	0.34330347123735	4.30352867979838e-26	0.314837110813368	1.91683701952467e-15	0.496205695041612	0.88183396548388	0.569638560837091	0.00468765813671301	0.43153228725861	6.78682605229413e-06	0.632377386922842	9.23130029528707e-07	0.55096030450004	2.97992510605027e-05	0.480674154092364	0.0782372683103072	0.474708410067526	0.31997950972623	0.533380988276884	0.054447574470575	0.529587444050818	0.0365659537680956	0.531674997868349	0.000312152370923746	0.563570337072248	0.000468557258298752	0.527582802408797	0.219997819805157
10929718	306. Rosetta 2000: Expression in yar030c deletion mutant (1)	425	1	0.594251597925011	2.07902584037356e-10	0.441598581453963	0.0121926183520009	0.582092342377165	0.0012991132534157	0.596990165641627	8.19688513156169e-05	0.484093422711556	0.295764234023181	0.531105146256661	0.248848963747234	0.460737254942292	0.00129627813252823	0.509664027102299	0.378510495279544	0.603037976449579	5.08296563532795e-05	0.529720113851992	0.0868204118089067	0.457326528910372	0.00256689649150618	0.488582012598056	0.193750035461268	0.445299760277266	0.00261115314524921	0.434770466049921	0.00372310981808723
10929718	307. Rosetta 2000: Expression in yea4 deletion mutant (1)	426	5	0.717794652342477	0	0.530871412643237	0.185186285223613	0.669618573611203	3.02833313980955e-11	0.49482574333332	0.833578531491398	0.489663084047985	0.496850451430098	0.618339572885027	1.14858424129505e-05	0.412329609787814	6.83016741924364e-13	0.506365091241634	0.561900593706568	0.534532479491043	0.174490395681777	0.582252215954875	2.14592419256476e-06	0.470480176738708	0.0369896285821062	0.416069415874403	1.26378913696332e-21	0.498371808891469	0.928606150296838	0.516099013789492	0.474048498770519
10929718	308. Rosetta 2000: Expression in yel001c deletion mutant (1)	427	1	0.419926294507864	6.68789756981763e-08	0.510680672544482	0.646664443869564	0.353006700296994	8.47024138973008e-09	0.541375083239464	0.0929275827113896	0.467556454330974	0.0329614984243848	0.340740740740741	3.54474476516526e-09	0.444638708310983	5.7399323618695e-06	0.545644199193582	3.19134461364001e-05	0.47211060885094	0.272773970329635	0.493748862779756	0.718714501430538	0.58847391760288	4.06202183000914e-10	0.534724840525878	7.74096046647355e-05	0.52108562696578	0.245910591897041	0.480724166521208	0.391344117893522
10929718	309. Rosetta 2000: Expression in yel008w deletion mutant (1)	428	1	0.429036281948418	1.70991401358394e-06	0.518703328055168	0.422142528615997	0.283776623033448	2.43420163761926e-17	0.607805081630277	1.19960924720441e-05	0.553262180279369	0.00046364330181814	0.333745379199925	7.12078720861589e-10	0.459772113486237	0.000981366359986053	0.54534452030594	3.59640583014187e-05	0.455549277303421	0.0804795704188592	0.412939941774324	5.27216332724652e-07	0.572633801666712	2.86272867633386e-07	0.544218097181958	4.83637544013149e-07	0.45497415767558	0.0132222825433144	0.445797695932973	0.0159395360503773
10929718	310. Rosetta 2000: Expression in yel010w deletion mutant (1)	429	5	0.637096770367109	0	0.55833817425442	0.0122852700761786	0.646033303301235	1.05706294828423e-08	0.467801209114541	0.191027535841663	0.521133206006816	0.164792133876088	0.584255923649863	0.00178631896173465	0.422651931038184	2.33929303470097e-10	0.502957818930041	0.787515574136233	0.518227858697472	0.47350514971741	0.549174378102987	0.00460597729552403	0.446825430774675	0.000171678650703503	0.443444141424369	1.21750762033858e-10	0.53738641666162	0.0396473126719206	0.540031528189911	0.075042739642524
10929718	311. Rosetta 2000: Expression in yel020c deletion mutant (1)	430	5	0.581796774210385	3.47238742204325e-08	0.589991942208772	0.000112231392248807	0.561696284125202	0.0156402025196183	0.465888500329033	0.165975202986182	0.491097379819995	0.558410411009055	0.570810670810671	0.00865871270091878	0.449070067084241	3.00794563707691e-05	0.490101763519973	0.36704478204451	0.502352251799766	0.926299454736397	0.534678069194978	0.0456991558850588	0.500799135145225	0.95496755585929	0.470374634288668	0.000746201267212926	0.51817333414072	0.317253147214077	0.497507745679874	0.911748450091148
10929718	312. Rosetta 2000: Expression in yel028w deletion mutant (1)	431	1	0.503757869819228	0.799962214771619	0.516635005481172	0.475250300064562	0.464080251763624	0.159349540823171	0.480325395984358	0.424317307957043	0.459609282352794	0.00793170176839305	0.425767386373447	0.00592273614961975	0.420833492690411	8.80314666314651e-11	0.547298993016586	1.63095952301351e-05	0.521283972319884	0.402613785190753	0.481478256348938	0.285882539400108	0.541705608031881	0.00320889537310221	0.520057168208561	0.0224375000932593	0.5404939071956	0.0258535921036709	0.445847333740618	0.016033100256471
10929718	313. Rosetta 2000: Expression in yel033w deletion mutant (1)	432	5	0.692117061440697	0	0.64435099644895	5.82647485813936e-10	0.412340943495146	0.000594549811209162	0.435912481144381	0.0092593508405922	0.368254253579498	4.74368680883078e-18	0.388111888111888	3.3572511742956e-05	0.398473418114513	8.97178427012968e-17	0.590600838633246	2.22044604925031e-16	0.518885680004465	0.457720038597298	0.43597742455356	0.000225435205311681	0.541957079594206	0.00303107955854753	0.49374585327315	0.476592493133755	0.503983743022929	0.826483307776773	0.396724995636237	4.38309169474055e-06
10929718	314. Rosetta 2000: Expression in yel044w deletion mutant (1)	433	1	0.580092921871894	6.6500488671295e-08	0.281206958745983	6.00932886873697e-21	0.417798726845182	0.00128069473061595	0.41525797365381	0.000579538699807805	0.45421513188281	0.00261817759910208	0.430808473232716	0.0103183281185846	0.576356573326807	3.96064958607667e-10	0.47297590098516	0.0137985185018165	0.519704643116245	0.438453454952348	0.430218541238855	5.80860778406558e-05	0.489037438584984	0.438586678785591	0.505644044967173	0.520642094991945	0.618434428886411	7.16808834511085e-11	0.567607784953744	0.00264435196219637
10929718	315. Rosetta 2000: Expression in yel047c deletion mutant (1)	434	1	0.415358015389236	1.1467117632623e-08	0.523563183389707	0.311866331074002	0.575196672762105	0.00321862088672575	0.537507146492299	0.127733195714836	0.501741876693006	0.908843896366213	0.574662711026347	0.00564067084127773	0.531832634251241	0.00910523954610531	0.490769838300702	0.400283130414746	0.492288213627993	0.761695751986169	0.515370343895402	0.375823871960998	0.480618110186888	0.170826455368614	0.516650357317957	0.0580767958671755	0.462498886874379	0.0390456222031471	0.435549397800663	0.00415556555490448
10929718	316. Rosetta 2000: Expression in yel059w deletion mutant (1)	435	5	0.650537323191513	0	0.472839504726925	0.243717642789024	0.44697249743837	0.0377486976884231	0.490177416168538	0.68997328205784	0.54229112833764	0.00543645534044335	0.41423010210889	0.00147352352181534	0.401358718621252	6.3697287564906e-16	0.553857764891715	9.19882088279422e-07	0.540999776773257	0.106894973412397	0.44536404044605	0.00164309483611899	0.519103197102287	0.177046966497675	0.466438158147169	0.00013340899375557	0.51242960593572	0.493956499722741	0.516661939256415	0.458707584300548
10929718	317. Rosetta 2000: Expression in yel067c deletion mutant (1)	436	1	0.308403678726803	3.47995754004353e-38	0.652797622951588	5.44864153795288e-11	0.57835496253484	0.00214155324387622	0.471073877395629	0.240125824004553	0.528002097142643	0.065668349028694	0.606237197146288	8.19464623480481e-05	0.575404126871589	6.48797904290177e-10	0.412585474082388	1.63861459331655e-15	0.497661699871645	0.926735634868921	0.525001949520418	0.149693536676013	0.469632432399734	0.0318829906529653	0.529429770101467	0.000808874600596088	0.580679345019074	8.99820336286439e-06	0.457793135800314	0.0605207702261258
10929718	318. Rosetta 2000: Expression in yer002w deletion mutant (1)	437	5	0.679046601856065	0	0.523454262665255	0.314130230122149	0.576060388412014	0.00288481654160178	0.450134164354278	0.0428801041826528	0.430394337714864	4.75975844842274e-06	0.576126454914334	0.00477091957432929	0.422065550556475	1.71449989981328e-10	0.521359427609428	0.0516151557885758	0.500193230649032	0.993937596541995	0.514777689688337	0.394530110787935	0.5023083966009	0.870433910876385	0.453050142420916	9.1159638703278e-08	0.527642560224549	0.128230806167394	0.557489854250306	0.0105747399713687
10929718	319. Rosetta 2000: Expression in yer024w deletion mutant (1)	438	5	0.693059375766579	0	0.528868676742029	0.215327735577671	0.592978392350389	0.000269712278524903	0.42711820723454	0.00307968434113772	0.399077007577176	3.26698356717774e-11	0.500331206391812	0.9902029627789	0.400253771459774	3.02122007403579e-16	0.564128683958931	5.09707875906429e-09	0.52707252078799	0.287052383175941	0.510645356242364	0.539622913831602	0.508786597861973	0.534673727290023	0.466994219229621	0.0001721360738321	0.48939983828511	0.559661109201108	0.478614832431489	0.341597071877494
10929718	320. Rosetta 2000: Expression in yer030w deletion mutant (1)	439	5	0.715134251322727	0	0.555862862951962	0.0165035881233278	0.530215992162606	0.236493823439625	0.466224728891191	0.170202661747906	0.446017551086644	0.000387637656935474	0.378718812052145	6.91646791203379e-06	0.355080137594526	1.62746395590674e-32	0.580572962131604	2.09832151654155e-13	0.505952480607177	0.814929139060791	0.512814197707364	0.460311770769797	0.525586583344027	0.0706094905369088	0.467164834557256	0.000186053598178199	0.453298235740416	0.01016940859328	0.50969028189911	0.66652392542574
10929718	321. Rosetta 2000: Expression in yer033c deletion mutant (1)	440	1	0.653704230023387	0	0.372457930834169	4.39539669716366e-08	0.497190991494966	0.91236609671966	0.47427066530082	0.296088576989624	0.460348525134504	0.00914860402621382	0.5761350882563	0.00476293294931773	0.413782946339356	1.6169817868288e-12	0.55247134409943	1.73818291693273e-06	0.61115017579106	1.23703268488651e-05	0.476567089495984	0.176947507967134	0.498323522917831	0.905698340851524	0.478640193340723	0.0150481913648813	0.512604144033112	0.487911377305264	0.47235610490487	0.218937878680286
10929718	322. Rosetta 2000: Expression in yer034w deletion mutant (1)	441	1	0.61502450444278	8.65973959207622e-15	0.458905850331213	0.0777821314731856	0.601735724094504	6.72724624641852e-05	0.570307093114379	0.00430356416301381	0.439921856470559	7.84811141534203e-05	0.477963787054696	0.413965173080503	0.483390921499579	0.173584368843001	0.507047714802344	0.520726255626341	0.54112534181595	0.105841776446311	0.539496633828078	0.0228637043583204	0.464457389612842	0.012023458334977	0.47499473748721	0.00442698944897902	0.464488621184651	0.0506799668439187	0.519040735730494	0.397148650629395
10929718	323. Rosetta 2000: Expression in yer041w deletion mutant (1)	442	4	0.585014687482355	9.89211779156562e-09	0.652782397473976	5.48017187185224e-11	0.49229191761741	0.762663457680162	0.482676379354781	0.48175694878098	0.53012894930657	0.0476558973449093	0.54588385800507	0.0889348703020594	0.430989975448833	1.5673115966286e-08	0.524347383298	0.0265078418209448	0.489227914504158	0.671861631385842	0.530506420420576	0.0787938951746887	0.50681004002373	0.630370700836226	0.460789866532017	8.08900982613617e-06	0.46735211458248	0.0723957691525605	0.463808038052016	0.107519931193599
10929718	324. Rosetta 2000: Expression in yer044c (haploid) deletion mutant (1)	443	3	0.312106271799322	8.78112744750442e-37	0.339091882243814	4.99829755687992e-12	0.615177782056922	6.41752347840807e-06	0.414658780340703	0.000529544899192667	0.429997877891373	4.202870197269e-06	0.671776035412399	1.9168844289652e-10	0.634268596006828	0	0.42373698403791	3.67417803063174e-12	0.525521094927172	0.315611196017113	0.563127420654519	0.000275739776542272	0.450900609537686	0.000521970035087643	0.542520270666354	1.30302804013382e-06	0.541505515760078	0.0223757213295095	0.617632876592774	1.68791129073753e-07
10929718	325. Rosetta 2000: Expression in yer050c deletion mutant (1)	444	2	0.208833888394113	8.18782181378879e-86	0.168567704185367	6.50725311189384e-46	0.266738443850049	6.35340632167292e-20	0.473814728904274	0.287657315122987	0.700400204721068	0	0.502485617637133	0.926583908095003	0.7119918906263	0	0.397844052666584	1.29548471308229e-20	0.515782130699258	0.534881683564199	0.388153739180162	1.16343585248323e-10	0.496775158066296	0.819756463059342	0.583686859838634	0	0.491517804666935	0.640677918781188	0.599214522604294	1.0252416462242e-05
10929718	326. Rosetta 2000: Expression in yer066c-a deletion mutant (1)	445	1	0.409094187306087	8.78968464121473e-10	0.592626535430858	7.02188687422556e-05	0.593174467750165	0.000261773715031888	0.46051865545207	0.108867444459134	0.573750265263578	1.24807491541645e-06	0.57860422405877	0.00356653342108082	0.564921270104301	1.04240759801755e-07	0.420663943966413	4.83713856236237e-13	0.494115184999163	0.816991169174683	0.540878193964285	0.0185031603010377	0.471228974363295	0.0420478723965948	0.491851931542036	0.353708524826685	0.52903209719991	0.110113106133288	0.497886302146972	0.92511100137425
10929718	327. Rosetta 2000: Expression in yer067c-a deletion mutant (1)	446	5	0.685938639489803	0	0.597540851127622	2.83406493080118e-05	0.596605435856639	0.00015381743997267	0.476826394857927	0.346680645974934	0.399327915714839	3.65537449597821e-11	0.516106676712737	0.550422892800432	0.461266106179701	0.00150599999953155	0.509249516772665	0.399292750681256	0.556823762486746	0.0254484764127254	0.500437667333836	0.97988113547409	0.472652035515389	0.0533026922322257	0.468330414526134	0.000312625797142376	0.500023153012919	0.998983391003315	0.458673525048001	0.0660930761473115
10929718	328. Rosetta 2000: Expression in yer071c deletion mutant (1)	447	1	0.482454259085196	0.236774731649677	0.429949919890564	0.00264353319439927	0.61285579954488	9.80966705665942e-06	0.498895809702484	0.964236424292675	0.464459424034753	0.0194869050782607	0.594509979358464	0.000458900123842421	0.50116617241868	0.923883666694606	0.486087209544	0.204872083562532	0.539546012612311	0.119935516991401	0.536690949026539	0.0345136531123624	0.468125547393532	0.0243076639044511	0.501148426841746	0.896005991302422	0.514573574932055	0.422571288009874	0.543467446325711	0.0532444982774958
10929718	329. Rosetta 2000: Expression in yer083c deletion mutant (1)	448	2	0.244470783273873	1.59609168160208e-66	0.147394920780669	9.8673217787528e-52	0.626754663994232	6.84592355471025e-07	0.446695344215626	0.030427363454592	0.433282402726285	1.15872480448686e-05	0.739349202985567	0	0.656275621002481	0	0.410804027933658	4.37653345297901e-16	0.531281042468888	0.218694351067543	0.548903719684958	0.00483851226610166	0.452303146807975	0.000751332888082635	0.57674617168848	0	0.56834591313702	0.000169313088447698	0.59199576714959	4.29912004893396e-05
10929718	330. Rosetta 2000: Expression in yer084w deletion mutant (1)	449	4	0.550833018200521	0.000608977238433228	0.627907480628508	4.03076301225269e-08	0.674953370599372	7.17781389880656e-12	0.542745508993787	0.082605857173546	0.391538029434895	1.00979573792203e-12	0.647853829672011	4.22471009287051e-08	0.456084456787342	0.00032077778098103	0.485167388909673	0.176502640339183	0.560322841676433	0.0176909117086697	0.596249447635882	2.93012880625554e-08	0.436044127642126	6.21151199635457e-06	0.471688430598781	0.00127180886854159	0.509829700684973	0.58856641801199	0.561249236341421	0.00645657432940694
10929718	331. Rosetta 2000: Expression in yer085c deletion mutant (1)	450	4	0.614974446959708	8.88178419700125e-15	0.672071320821895	1.52322598978571e-13	0.642014811774644	2.63898662922202e-08	0.481447902234677	0.451228051830667	0.45402414210638	0.00251043303623824	0.547009331857817	0.0813727570016005	0.416858511162441	9.63461711689255e-12	0.513333956852475	0.224335039157105	0.556466599698644	0.0263871517825225	0.545088183306906	0.00937914756308067	0.459285155357144	0.00401512835526382	0.454640220652498	2.43310850201791e-07	0.517775814718905	0.327969414201199	0.527487345086402	0.221572926586503
10929718	332. Rosetta 2000: Expression in cells with CMD1 under tet promoter(1)	451	2	0.169122172048756	2.96246494710407e-110	0.232525836464316	1.68113738420075e-30	0.56894896557928	0.00691097659611128	0.419454289269076	0.00107313260660376	0.498758441623288	0.934960973869678	0.653981147920542	1.1419295065096e-08	0.730591834511183	0	0.391291256183232	3.93386110554913e-23	0.457872230593225	0.0976191583436674	0.554152803410361	0.00180846393811507	0.465652527656471	0.0152289399021549	0.564309654912389	2.49578135935735e-13	0.573821066392155	4.86223259812402e-05	0.587445998429045	0.000100883493286741
10929718	333. Rosetta 2000: Expression in yhl013c deletion mutant (1)	452	1	0.543276947888499	0.00352153660622512	0.453788333067863	0.0473320975737555	0.357307006287063	2.26724002561935e-08	0.539382569231031	0.109772341653377	0.640035451697063	0	0.394940861607528	9.82990479658123e-05	0.572932137025018	2.2975317204299e-09	0.474430908883069	0.0198077809998259	0.492800937552319	0.777111619568393	0.427507408177588	2.956282861403e-05	0.517019915078658	0.229123215743637	0.478771506357648	0.0156864605844524	0.45169141664381	0.00785182743225717	0.445716966311747	0.0157831796522802
10929718	334. Rosetta 2000: Expression in yhl029c deletion mutant (1)	453	1	0.676046236982089	0	0.255494055036588	9.2644342365581e-26	0.714286517461955	0	0.348984315002989	8.67093647560417e-10	0.411684829419915	6.44487628074402e-09	0.625386734477644	3.34864955586767e-06	0.455240962364625	0.000245476341937952	0.501742865901816	0.873816553768722	0.557739689714828	0.0231836119369959	0.556730069402927	0.00108114278258187	0.46834029200947	0.0252869735901488	0.477802437942318	0.0115256759917844	0.601587940486071	2.26927991953119e-08	0.462404542677605	0.0945709057576197
10929718	335. Rosetta 2000: Expression in yhl042w deletion mutant (1)	454	5	0.624132356730027	0	0.488709137160472	0.627962975075673	0.533710913177251	0.186592955660135	0.473833044857077	0.287964398906787	0.41372554893957	1.41970000965084e-08	0.572921915346158	0.0068626279980637	0.416331266887163	7.12781577170682e-12	0.538926040237769	0.000389328051012994	0.487820190858865	0.631971346786295	0.507668113644044	0.658614787597799	0.524617640081975	0.0819429896843562	0.499157248545148	0.923583452290093	0.454817785788324	0.0129040989759492	0.488334024262524	0.603911086719487
10929718	336. Rosetta 2000: Expression in yhl045w deletion mutant (1)	455	1	0.513399984911583	0.366232664996745	0.272880379278359	1.88856030030378e-22	0.526916443768527	0.291649540309053	0.46091571914318	0.112486259764723	0.499432772846996	0.970258385080045	0.502535847990393	0.925101477844105	0.530937234951683	0.0112553908741619	0.478330631417051	0.0483108362998229	0.547312210502818	0.0628221644856548	0.508545397832133	0.622461922468841	0.463158335915022	0.00923480811103561	0.501720641840041	0.844737708655954	0.58354675661909	4.27521052892565e-06	0.580370156222726	0.000351601098700582
10929718	337. Rosetta 2000: Expression in yhr011w (**14) deletion mutant (1)	456	3	0.46057486867621	0.00785363835793271	0.160492345098333	4.32682152514395e-48	0.563321109660262	0.0131148565643506	0.437672120895755	0.0113778906708397	0.616390917375076	1.99840144432528e-14	0.683740277679672	9.66671187541124e-12	0.560560296272394	6.99673768700393e-07	0.431035535395103	3.29702524989047e-10	0.563613343378537	0.0123721946004975	0.50067485898469	0.968984468750171	0.475527323335826	0.0837789266271622	0.51323455352575	0.132004782339028	0.516998585885211	0.349590890953352	0.509934652644441	0.658659564418154
10929718	338. Rosetta 2000: Expression in yhr022c deletion mutant (1)	457	1	0.418955274231973	4.63650506800174e-08	0.469950177552493	0.197164661867822	0.345225528876495	1.33161294882994e-09	0.612763471710357	4.67248749647098e-06	0.640628393813429	0	0.380693492814705	9.7385109767919e-06	0.612518524255969	0	0.468195327763229	0.00375356289414644	0.550834309950332	0.0456172827912296	0.428396064568116	3.69806703278441e-05	0.515156346610773	0.284199187089077	0.480153582105858	0.023895062961869	0.491512461663954	0.64045845110948	0.45291335747949	0.0362722214642576
10929718	339. Rosetta 2000: Expression in yhr031c deletion mutant (1)	458	2	0.248632197068007	1.9477732211132e-64	0.176988564495123	1.06278807534701e-43	0.480717846796943	0.45000447804877	0.631316877758023	9.69406026563036e-08	0.605219388583056	4.64495109042673e-12	0.597353488262579	0.000307313090841532	0.664532674521712	0	0.407435465768799	3.31725313197994e-17	0.461679641721078	0.131852074233012	0.506475007148242	0.709098323194957	0.512130694351007	0.391366209697658	0.539340697076441	7.5508867904972e-06	0.54970417573493	0.00623519751307033	0.471586991621574	0.206418298090736
10929718	340. Rosetta 2000: Expression in yhr034c deletion mutant (1)	459	5	0.761432203900498	0	0.448430721734486	0.0268848223373844	0.558242827083986	0.0225070243207715	0.455407850479028	0.0701861272269297	0.327062377510642	6.114266474292e-30	0.484608320971957	0.568282614191033	0.428208002607135	4.06206739033432e-09	0.578695130315501	7.4540373873333e-13	0.524693063228975	0.331566901228429	0.483198058277664	0.333020431419631	0.513657887198153	0.334529325069967	0.464350389425946	4.96328111067554e-05	0.546721711470715	0.010141357042434	0.377097879211032	4.62602556823206e-08
10929718	341. Rosetta 2000: Expression in yhr039c deletion mutant (1)	460	3	0.309611226541189	1.00603127017589e-37	0.231973620103252	1.26917531399422e-30	0.617378183765519	4.25399056380726e-06	0.52933169013071	0.233616406734447	0.465786865395898	0.0245210575847892	0.70545234787659	2.59792187762287e-14	0.62769290696557	0	0.424740070457663	6.97772663989399e-12	0.582942686533847	0.00110802291652612	0.571468768682904	3.82384809012315e-05	0.44816855680816	0.000249826068358642	0.525525102186008	0.00367031361107406	0.574441923338593	4.19400838682638e-05	0.551216399022517	0.0227532553954695
10929718	342. Rosetta 2000: Expression in yil037c (haploid) deletion mutant (1)	461	1	0.408902735226281	8.12515586423284e-10	0.49375404060752	0.788653681020566	0.48075649965353	0.45091826542367	0.508883237109167	0.718311389230897	0.517161617296434	0.259314142477102	0.477101237707298	0.395944725456739	0.625435928652167	0	0.440730868354325	6.63595944766588e-08	0.494987862045873	0.843760375828591	0.485816264199007	0.413809302314437	0.490903383502342	0.520385999036348	0.491710293341789	0.345436643447385	0.543517334482673	0.0166353224331253	0.56268055070693	0.00531555833310882
10929718	343. Rosetta 2000: Expression in yil117c (haploid) deletion mutant (1)	462	5	0.555193001252149	0.000198024448035961	0.568552712945872	0.00326005635136073	0.546301202736341	0.0696934387143409	0.354466672161453	3.42977347903927e-09	0.418961415071964	1.00085412506563e-07	0.535638435638436	0.186447902252875	0.473458931350899	0.0296727884982516	0.501614654778235	0.883028287814753	0.508336821251186	0.743049504015323	0.536988250890281	0.0330802068204004	0.498071403232922	0.891607030891101	0.489514693068938	0.232726629920652	0.59593326233076	1.29886474686813e-07	0.488295841333566	0.602745277199421
10929718	344. Rosetta 2000: Expression in yjl107c (haploid) deletion mutant (1)	463	1	0.428736411528499	1.54662028834164e-06	0.42977248451686	0.00257859019730758	0.405698274395926	0.000220438254125049	0.500957008533926	0.969001528989209	0.62284262692082	6.66133814775094e-16	0.389330759027729	4.08465342042929e-05	0.515190934419554	0.21329851771974	0.513686115267905	0.212356540167248	0.469606981416374	0.232046986312877	0.446749174703023	0.00215434683427539	0.53358268769522	0.0176496929452323	0.549555634086161	1.69981810849151e-08	0.375420405284586	7.1140939965996e-12	0.395667873974516	3.49420725146416e-06
10929718	345. Rosetta 2000: Expression in yml003w deletion mutant (1)	464	1	0.544615926250856	0.00262664803539914	0.464493015019348	0.127541404323594	0.439006495085465	0.0168713824582888	0.483549657818753	0.504138111768015	0.509933465653048	0.513808682705828	0.51664429846248	0.537216108298443	0.477128268681497	0.0609546350442158	0.527512782142412	0.0121743682480715	0.441910820916346	0.0223611218202348	0.46617224662733	0.0512923627994778	0.547533958382753	0.000783155466448138	0.486752290192275	0.131613108568649	0.496382786981595	0.842224532522038	0.494902578984116	0.820678925168341
10929718	346. Rosetta 2000: Expression in yml005w deletion mutant (1)	465	5	0.701753482790902	0	0.46990274433378	0.19645490147447	0.589768096916064	0.000436723874454037	0.520042885495204	0.415709778399648	0.382936499020085	1.41924865533104e-14	0.485098066916249	0.58064354402313	0.451907158727042	8.1417177388793e-05	0.534083504801097	0.00189737441640325	0.539961074836765	0.116096640577374	0.511947310961503	0.491220320974308	0.469203591290442	0.0295504807178787	0.461337933924156	1.08079849992379e-05	0.5282594989688	0.119923463576588	0.50046037702915	0.983666573710458
10929718	347. Rosetta 2000: Expression in yml011c deletion mutant (1)	466	5	0.674730982545359	0	0.452255830186735	0.0404521804991615	0.471703297861724	0.267610013856255	0.487481700400727	0.6112171792519	0.386910584328852	1.05813126400469e-13	0.421741894469167	0.00371732823797189	0.404433801355698	4.891544105696e-15	0.571635204929958	6.67605970505747e-11	0.600093476198449	8.28681829767586e-05	0.466535507265213	0.0538380741272658	0.485482270174652	0.304974728669277	0.50231966900793	0.79176774619749	0.508570532982357	0.637189928381981	0.48642978704835	0.546207790325206
10929718	348. Rosetta 2000: Expression in yml018c deletion mutant (1)	467	4	0.653393683836937	0	0.609900425376421	2.39551541003635e-06	0.677680856715969	3.3753000394654e-12	0.550989650178384	0.0383964516680422	0.448720867817599	0.000749868363140353	0.606613924795743	7.73440459349573e-05	0.39785039889621	5.80178815469853e-17	0.509203142536476	0.401665247689167	0.531922819353759	0.209364707102653	0.618045410828936	1.03472785895065e-11	0.466956766334958	0.0195498690925192	0.45226467907998	5.53699785543408e-08	0.432536394755308	0.000205185020791656	0.486857435852679	0.558920781465949
10929718	349. Rosetta 2000: Expression in yml033w deletion mutant (1)	468	1	0.577352333983527	1.82981328089582e-07	0.388815364146577	1.82504366227961e-06	0.491333326774061	0.734205006395899	0.435476823124152	0.00878936468280193	0.403760376487036	2.51718878631206e-10	0.50706442827655	0.793401836820927	0.477264378374018	0.0625010970528731	0.526068036330382	0.0175268751358382	0.559312043082761	0.0196835408483551	0.46790699487926	0.0644395426885673	0.51183795898421	0.402887268189772	0.525489713452848	0.0037178601381167	0.511548366643989	0.52510003331092	0.452262065805551	0.03376510026567
10929718	350. Rosetta 2000: Expression in yml034w deletion mutant (1)	469	5	0.748630061914701	0	0.490557861499686	0.685298662614972	0.538678859417452	0.129687728681212	0.475332336422188	0.316489742311966	0.409028199078755	2.23599130694583e-09	0.428026967420907	0.00762552456172378	0.451912140309649	8.15411143662052e-05	0.549892442947999	5.45519124095506e-06	0.580661588258273	0.00151470091274253	0.454742533336799	0.0091170975372018	0.507914872987417	0.575978550066503	0.454499248593111	2.23379438602842e-07	0.472575790497291	0.13126141194153	0.463172565020073	0.101487585925635
10929718	351. Rosetta 2000: Expression in ymr009w deletion mutant (1)	470	1	0.458858442657137	0.00553418277846552	0.49034997517076	0.678751375167925	0.521952714203589	0.389759800592862	0.410833362769686	0.00029361229795277	0.456381929620892	0.00414288954218072	0.569817836484503	0.00964424032974165	0.492693625277643	0.549431494275354	0.523397166105499	0.0329994817812556	0.441268346447904	0.0209150826071418	0.517037183852772	0.326273041518836	0.539114846025518	0.00571174701901289	0.504370217108629	0.618902436581964	0.491553424686811	0.642064010384937	0.537096351893873	0.0990143394268848
10929718	352. Rosetta 2000: Expression in ymr010w deletion mutant (1)	471	1	0.635391020114568	0	0.469894545999681	0.196343733580642	0.628662709551191	4.64352055473682e-07	0.472922480346328	0.271542261363977	0.453915290416807	0.00245294577184134	0.657557706042554	5.19368059670455e-09	0.498013473413294	0.87071536541302	0.507992346302532	0.466441410717995	0.505556253139126	0.827054609180914	0.535723986899223	0.0395649283929058	0.476798939844286	0.101142483130817	0.445030805684047	3.94476522699419e-10	0.488179852604358	0.51541026042883	0.476285128294641	0.291634356546273
10929718	353. Rosetta 2000: Expression in ymr014w deletion mutant (1)	472	5	0.807579984029053	0	0.611304097293144	1.78108783521758e-06	0.423737211175314	0.00281143968943965	0.335061574308475	2.12062931738842e-11	0.339209826611242	4.17513610589763e-26	0.387086090116393	2.84159497279826e-05	0.371931545984346	9.38835355315576e-26	0.599218522675313	0	0.57281935375858	0.00419198155490297	0.436231512048036	0.000238757534686201	0.533171561936538	0.0190878769814893	0.455102855479408	3.22474666840931e-07	0.534996313327943	0.0541357093171333	0.54059390818642	0.0710600194945752
10929718	354. Rosetta 2000: Expression in ymr025w deletion mutant (1)	473	1	0.3952282644952	1.61035345389129e-12	0.619706218553533	2.78327515701449e-07	0.401270062589517	0.000109763765539802	0.57312382499892	0.00298425069518116	0.609664332347177	5.6665783176868e-13	0.455792580035004	0.101243024381696	0.578088075023277	1.57779345144604e-10	0.462213311094484	0.000574682604381807	0.522241754562197	0.381791044527734	0.477540225104624	0.195642881733341	0.514528099786681	0.30463262715347	0.473063761670788	0.00217118562038322	0.490571024538632	0.603853139376313	0.504303761563973	0.848226127825125
10929718	355. Rosetta 2000: Expression in ymr029c deletion mutant (1)	474	1	0.52953249157682	0.0464480057586167	0.522565914606152	0.332812274726969	0.317974562203691	9.96197633345105e-13	0.455043493846494	0.0679226482876638	0.539726123157198	0.00902387422127537	0.373816643513613	2.90014853765601e-06	0.537898755600665	0.00190323977771167	0.513601550484267	0.215194916993831	0.49214799933032	0.757509033047287	0.406623495620077	7.45023962892666e-08	0.539834046052134	0.00488384819427412	0.489782648229664	0.244883512476862	0.509937629345197	0.584484209725055	0.519027098970152	0.397502410613961
10929718	356. Rosetta 2000: Expression in ymr030w deletion mutant (1)	475	5	0.6125882945202	3.15303338993544e-14	0.646373056994819	3.34430261261787e-10	0.565965667830001	0.00975849578894161	0.496851618541501	0.898272225652256	0.458780911008751	0.0067429694259443	0.511649517710124	0.665842116858793	0.515062056056624	0.217207248379589	0.475500244211664	0.0255834184617927	0.585162397455215	0.000811845777083375	0.500446765095786	0.97946414970877	0.422064339560927	3.6545222918873e-08	0.43358792126748	4.07578653810577e-14	0.60189819085919	2.05580523715554e-08	0.598370679874324	1.21816413498621e-05
10929718	357. Rosetta 2000: Expression in ymr031c deletion mutant (1)	476	1	0.468299616099435	0.0325554777899632	0.429103149097246	0.0023441916744692	0.527166633167524	0.287190761190869	0.533152528713527	0.178227150375898	0.482718046661424	0.255978782922773	0.513079513079513	0.627758519000919	0.479565708842245	0.0940996549475771	0.507847248202187	0.474561614753167	0.445027624309392	0.0306449505810815	0.513195978789218	0.447067017465881	0.533108910086818	0.0193113997835679	0.509019630504988	0.304621109962339	0.553181402075222	0.00342771839582912	0.451985512305813	0.0327496191808926
10929718	358. Rosetta 2000: Expression in ymr031w-a deletion mutant (1)	477	1	0.514459732669316	0.329574511090392	0.387691606779788	1.43628367669409e-06	0.670478775365059	2.41229258790554e-11	0.314087191785034	4.38087860074811e-14	0.397676915203036	1.74999117520819e-11	0.696678517890639	3.07531777821168e-13	0.470345924310155	0.0151221153224929	0.481793370952322	0.0971129345491902	0.586334337853675	0.000686864395371689	0.574617244157937	1.71506714294889e-05	0.470573506390705	0.0375993539073532	0.510147073909661	0.248149642825943	0.584461478729505	3.35685388330731e-06	0.543765818641997	0.0516378122427124
10929718	359. Rosetta 2000: Expression in ymr034c deletion mutant (1)	478	1	0.578592858054534	1.16152676365999e-07	0.444730930674887	0.0176895828692867	0.525249451480826	0.322566079830363	0.440569312144392	0.0158076894777388	0.460586450960566	0.00957892706317154	0.52942007487462	0.275420118638169	0.404717430171871	5.88383186962585e-15	0.534230291599119	0.00181325091993134	0.466363915397065	0.185948465232354	0.499855410569	0.993353022187058	0.561262706983348	1.49912991234125e-05	0.495968015912773	0.646303231735079	0.553254423115968	0.00338359732364713	0.462820736603247	0.0982663947535807
10929718	360. Rosetta 2000: Expression in ymr040w deletion mutant (1)	479	1	0.59098220373443	8.52492743064204e-10	0.29872445633333	5.70215532416195e-18	0.60492704449014	3.9443395619676e-05	0.483062976787146	0.491600017180228	0.492354666766531	0.615295097774603	0.636524530463924	4.16535276270835e-07	0.477311623060678	0.0630509778618048	0.503609006734007	0.742254721914723	0.567521206540544	0.00792839168788828	0.551130721842427	0.00321909520649721	0.438188981311169	1.25650576616959e-05	0.502060790016414	0.814558123148171	0.432028809472076	0.000183732387043506	0.502672259556642	0.905408645029705
10929718	361. Rosetta 2000: Expression in ymr041c deletion mutant (1)	480	1	0.593537982242167	2.84384515936154e-10	0.471973409288947	0.229042635979431	0.623878188684974	1.21557090726476e-06	0.582870528454487	0.00076518775239931	0.484614213134604	0.31187549232307	0.58530212772637	0.00156544079505827	0.513497678421809	0.268799921482898	0.47884373571102	0.0538772395824526	0.597820748925721	0.000119819703780832	0.537412271581191	0.0311188246522203	0.430268923343085	8.34623166154671e-07	0.449821024604579	1.12280689421862e-08	0.52434521498463	0.180351667809347	0.49133411153779	0.699975221234462
10929718	362. Rosetta 2000: Expression in ymr044w deletion mutant (1)	481	1	0.598517159752645	3.07671665922271e-11	0.503490147944795	0.88093079708494	0.394363148507086	3.49598695794154e-05	0.501019806086391	0.966968085311443	0.490551373753261	0.534563240407346	0.391726903848116	5.97310957205926e-05	0.453882918667468	0.000157910880368003	0.548160488631168	1.14100951555951e-05	0.500150678051231	0.995272567503467	0.412803150424995	5.0609782740023e-07	0.575023213590526	1.15125032174035e-07	0.487454152855346	0.153320550768194	0.505912567099212	0.744908179119417	0.431551645138768	0.00233625383844178
10929718	363. Rosetta 2000: Expression in ymr140w deletion mutant (1)	482	3	0.320344404973104	8.89215961007408e-34	0.441328036428712	0.0117984012620754	0.411936845449013	0.000560424628769401	0.533349425206153	0.175658727170438	0.590839980526533	2.35808794712966e-09	0.477696153453729	0.408317731172581	0.534844724070139	0.00430615791790201	0.482400262917238	0.108761547499989	0.456521011217144	0.0873173363906254	0.494197252475891	0.738122315754298	0.543477359133797	0.00212538428834685	0.538875064615663	9.66065843766017e-06	0.480785492678305	0.290343516273449	0.489648062489091	0.645271087070923
10929718	364. Rosetta 2000: Expression in ymr141c deletion mutant (1)	483	3	0.437650439343379	2.62215100640741e-05	0.274903611014813	4.44189952770934e-22	0.358361175103063	2.87668482446857e-08	0.411063620462059	0.00030461863716901	0.583153453419716	4.61578895105674e-08	0.495046031409668	0.854290060315618	0.506611202904359	0.588073708917145	0.526880949411814	0.0143082507140806	0.412726017076846	0.000599774488227867	0.453592641210262	0.00750049079637137	0.575149381453411	1.09716093987799e-07	0.534502432746419	8.6091255540488e-05	0.464710177708279	0.0521490764746619	0.508004778320824	0.721878364145367
10929718	365. Rosetta 2000: Expression in ymr145c deletion mutant (1)	484	1	0.546420368034003	0.00174756363614947	0.327693269870419	1.41300407283021e-13	0.44797466059278	0.0415302391474549	0.488375257241016	0.636890876732145	0.495681883433821	0.776539459393834	0.468333686515505	0.240419971238679	0.47261736528274	0.0248689096413351	0.524014060356653	0.0286495389705805	0.453068670126681	0.0649701681497811	0.467132385433183	0.0582593873625163	0.556517585510053	6.5098404531172e-05	0.508216181360846	0.349720569733091	0.503959521409413	0.827515210203445	0.51668484901379	0.458114811614824
10929718	366. Rosetta 2000: Expression in ymr147w deletion mutant (1)	485	5	0.614211722750818	1.35447209004269e-14	0.549564785578428	0.033397520279264	0.658061369491792	5.92238924568278e-10	0.461437069656877	0.117356186301515	0.419993259184361	1.4486405205338e-07	0.657110341958827	5.72769365270176e-09	0.457706524362671	0.000529982643194055	0.482107988319408	0.103009661976381	0.498876192867906	0.964751479676743	0.553733006680357	0.00196148345855129	0.468857925912675	0.027769028161994	0.4589496524077	2.97898847026482e-06	0.558418257397388	0.00130548680255771	0.553766473206493	0.0168038429812685
10929718	367. Rosetta 2000: Expression in ymr187c deletion mutant (1)	486	1	0.547163875863136	0.00147149986851614	0.465313434024492	0.136566513475069	0.516736686902023	0.512017767752145	0.553521830653317	0.029750193552383	0.41027574929159	3.68683771409163e-09	0.478228281258584	0.419590920898328	0.436623984681151	2.07620438817316e-07	0.517058964126865	0.120063335724032	0.576725821753446	0.00255215840287515	0.502566543630267	0.88243868987846	0.513383731345412	0.344301178115431	0.537454935570856	2.0169868221398e-05	0.491460812635133	0.638419856442123	0.390525724384709	1.12602739544455e-06
10929718	368. Rosetta 2000: Expression in ymr237w deletion mutant (1)	487	3	0.393062981803275	5.56928233663828e-13	0.408172802143747	8.11283815203201e-05	0.581101423690125	0.00148655676539255	0.40523326020035	0.000118984185590268	0.503253067695265	0.830683985758472	0.635568584053433	5.01360519766791e-07	0.538801064837387	0.0014782579452679	0.45335946917737	2.13688253110354e-05	0.483587253753	0.518675027931641	0.525239466091342	0.145885030886674	0.493257796806657	0.633788914208145	0.526616740519483	0.00245047148789101	0.60162569770714	2.24005876070521e-08	0.467799790539361	0.152173442820024
10929718	369. Rosetta 2000: Expression in ymr244c-a deletion mutant (1)	488	1	0.525462177657092	0.085979830051333	0.272783170459763	1.80264767312379e-22	0.533160637055299	0.193870664872359	0.481198020307159	0.445138104054659	0.500588947558951	0.969118315099345	0.580061689152598	0.00299512214426745	0.465972898262263	0.00530382369062264	0.527523693727397	0.0121333297658068	0.486243651989508	0.58852914691355	0.520934600088378	0.227714482116292	0.502655142182972	0.851171899038707	0.496820093339657	0.717392592693558	0.56964105705971	0.000126832901259144	0.469134556641648	0.169866859474551
10929718	370. Rosetta 2000: Expression in ymr258c deletion mutant (1)	489	1	0.495219628986272	0.747197973421242	0.449747725547883	0.0310259424149666	0.622107887853305	1.71992282083089e-06	0.527587749767453	0.262600203071075	0.469652598334769	0.0460703941899408	0.563587702981642	0.0184067608639342	0.470088006888082	0.0142593922520436	0.493039188178077	0.525883410153535	0.511072046431162	0.663285079667721	0.591042278599465	1.55769419585283e-07	0.492588934300678	0.600511573427067	0.501071487572476	0.902936812567693	0.49636711417285	0.841547018717865	0.448652688078199	0.0224096210978816
10929718	371. Rosetta 2000: Expression in ymr269w deletion mutant (1)	490	5	0.805707929057871	0	0.490686692464091	0.68938045034871	0.58824587714576	0.000546059958016709	0.43493584837531	0.00824212459648543	0.277305671023231	1.62513095714395e-48	0.441230486685032	0.0293591229740787	0.433898898298902	6.11519902203856e-08	0.578315952737249	9.5901064867121e-13	0.607382526926726	2.41706785530926e-05	0.50822080268254	0.635754925470588	0.497453742411025	0.85722201713302	0.441575366510701	2.94286424903517e-11	0.540284817678928	0.0266393997123853	0.444153102635713	0.0130152829113079
10929718	372. Rosetta 2000: Expression in ymr285c deletion mutant (1)	491	1	0.298758716763373	6.08130417367005e-42	0.587819383672666	0.000163888714320048	0.531934990111896	0.2108955389928	0.518105319345179	0.462215660628506	0.623829781922131	4.44089209850063e-16	0.535578787093939	0.187179019924869	0.595776228594863	4.21884749357559e-15	0.425706395228	1.28844652769688e-11	0.449930939226519	0.0489725466513121	0.550523121312157	0.00360299308948808	0.464401867111538	0.0118918418767789	0.519475877041056	0.0266474074060845	0.507479135573358	0.680656260444646	0.437782553674289	0.00566251339550835
10929718	373. Rosetta 2000: Expression in ymr293c deletion mutant (1)	492	2	0.320388531474769	9.2807413363696e-34	0.129779628779432	7.59647540896992e-57	0.407444680734432	0.000287946079987298	0.4909774308213	0.714089244061423	0.679391578973648	0	0.665348119893574	8.81077877323833e-10	0.673086694642806	0	0.398870001454878	3.10944382470368e-20	0.54663276410514	0.0667049390262218	0.4422318109745	0.000873703593716758	0.47933115477729	0.144178804769029	0.531677745699395	0.00031179394514691	0.503973057016966	0.826941024268587	0.566558299877815	0.00307979823740157
10929718	374. Rosetta 2000: Expression in ynd1 deletion mutant (1)	493	1	0.664953166598421	0	0.383654512831564	5.9355907318886e-07	0.608450779452423	2.14975580365984e-05	0.57521380604191	0.00225654428677857	0.451522800184748	0.00144055673257154	0.525501322471019	0.344464725206413	0.50533366800998	0.662126873956094	0.487645487799809	0.260253384937868	0.565544952285284	0.00995529920296656	0.519599503522134	0.258788324717145	0.456562392384646	0.00214583295572794	0.456863299235803	9.12635391318042e-07	0.517752305505786	0.328624701582599	0.485091202653168	0.507349633817719
10929718	375. Rosetta 2000: Expression in yor006c deletion mutant (1)	494	5	0.82044950196363	0	0.618725346438175	3.47978125425641e-07	0.488363381829784	0.64847499203024	0.451647192883991	0.0495933799028593	0.37794380157036	1.03448137010442e-15	0.437584861827286	0.0206769719885138	0.334600048016028	7.82871914128605e-42	0.591140832190215	0	0.566679920754506	0.00874167160895545	0.466392217514491	0.0528234118808704	0.531704428448779	0.0250779115879927	0.440483145303973	1.25382678017786e-11	0.491732593386787	0.64915014383203	0.517521600628382	0.435889239051606
10929718	376. Rosetta 2000: Expression in yor009w deletion mutant (1)	495	1	0.401823990297863	3.59911430678802e-11	0.488467871899859	0.620654713644515	0.463452669928499	0.152210019493895	0.543752232256748	0.0756330747291536	0.538024441698186	0.0124445415940113	0.536622636622637	0.174579409050215	0.493435238301235	0.590696306997709	0.480185730764434	0.0709945512363323	0.513517076845806	0.595065505580425	0.478756400925372	0.220968090428014	0.532150984908682	0.0231039963254083	0.520733301180935	0.0182896410675237	0.529544313085727	0.104003067244511	0.488166019375109	0.598731509121156
10929718	377. Rosetta 2000: Expression in yor015w deletion mutant (1)	496	1	0.448500813967888	0.000515636795325085	0.582411996739405	0.000404804022474448	0.439084503577849	0.0170116546787826	0.480558270241417	0.429838866428566	0.49695340099115	0.841283809971452	0.454567430325006	0.0921313663565387	0.459286971618799	0.000851351188271366	0.509701827950285	0.376660966132048	0.444772308722585	0.029880568517862	0.514039471290063	0.418569776886554	0.552663848629674	0.000198300648025063	0.525795305572135	0.0033260742604373	0.500739827812824	0.967525779812676	0.457360032291849	0.0579438907028394
10929718	378. Rosetta 2000: Expression in yor021c deletion mutant (1)	497	3	0.379559323336704	4.60341587111608e-16	0.416924523793908	0.0003630316061933	0.492473937432972	0.768100584003915	0.518226335461909	0.459207083540572	0.540327553708073	0.00802889900569781	0.574738841405508	0.00559121712168786	0.575990025264659	4.7837978023324e-10	0.474757996632997	0.0214333207100986	0.473089318600368	0.289945636746094	0.53735573548907	0.0313643028092534	0.484934822632613	0.287081616360361	0.518456098652797	0.035669099186993	0.470893456958549	0.109205372534452	0.472986123232676	0.229626483657036
10929718	379. Rosetta 2000: Expression in yor051c (**14) deletion mutant (1)	498	5	0.653662238675028	0	0.504880351169785	0.83409650804281	0.386527160308155	8.77246549664804e-06	0.510256933569347	0.677046913706591	0.52225692493977	0.143489701950121	0.400254291163382	0.000217571208114839	0.446911916941913	1.36546904301533e-05	0.504158353078106	0.704748018807774	0.536577096936213	0.150357478743315	0.458926204153778	0.017957345182352	0.508072150734301	0.568432178795878	0.484136604839913	0.071003041743198	0.49353247299112	0.721920073969036	0.538898586140688	0.0836791030673476
10929718	380. Rosetta 2000: Expression in yor072w deletion mutant (1)	499	1	0.420470284122478	8.20160333035287e-08	0.479653491553374	0.382532633687277	0.5603982509231	0.0179702386531351	0.599297975694731	5.5246697306055e-05	0.493500106105431	0.669202947091752	0.535399841460448	0.189401352846881	0.537412006771096	0.00217567830502485	0.473701261587064	0.0165536410657501	0.524316368100898	0.338977830032018	0.570889111278625	4.41815717822092e-05	0.498522712591769	0.916863608241107	0.493341422503837	0.448538329287712	0.503626118023374	0.841837812818627	0.448943423808693	0.0231814545897206
10929718	381. Rosetta 2000: Expression in yor078w deletion mutant (1)	500	5	0.780027016806503	0	0.568073695996402	0.00348355733437922	0.414300291934484	0.000786980633053701	0.335064845014332	2.12252640437121e-11	0.329470346652686	3.70126719563428e-29	0.402196008256614	0.000288215073498247	0.34639868537642	2.58784241785006e-36	0.60790024732926	0	0.54871853898097	0.0554070803452087	0.435807166437056	0.000216897158320495	0.571278577345005	4.74498584646099e-07	0.462963484156506	2.49572831764908e-05	0.547133122700282	0.00949756599489393	0.565790277535346	0.00343898417627964
10929718	382. Rosetta 2000: Expression in yor080w (**3) deletion mutant (1)	501	2	0.301633344831529	8.4478768923528e-41	0.151191335063572	1.15916437262946e-50	0.594152736411413	0.00022560187969356	0.592454350758346	0.00017391039709902	0.539365364690609	0.0096703671417393	0.680429783460087	2.25237606343853e-11	0.705972210482471	0	0.400312149270483	1.04974222535471e-19	0.556581700987778	0.0260911262011321	0.480303995217177	0.256465766164907	0.452669120026685	0.000825024100535646	0.501407139298047	0.872764223021803	0.636175692186036	6.70574706873595e-14	0.529444492930703	0.190429989891642
10929718	383. Rosetta 2000: Expression in ypl216w deletion mutant (1)	502	1	0.440642500843386	6.26925281049732e-05	0.488213137947512	0.612945447035988	0.647006652508008	8.44610603678575e-09	0.423256157757918	0.00183086547905066	0.418791147062128	9.40220968129232e-08	0.642799400375158	1.19734523407189e-07	0.55247920510654	1.71115050084936e-05	0.465106310013717	0.0014743130482069	0.447907946872035	0.0405203066790875	0.585153102336825	9.28071393291319e-07	0.457528095033782	0.00269031524848911	0.496665964998295	0.704340698440779	0.618140919922633	7.96638310873732e-11	0.489860795950428	0.652076172635957
10929718	384. Rosetta 2000: Expression in zds1 deletion mutant (1)	503	1	0.400860087199661	2.3077242146419e-11	0.506910610049752	0.766772494121147	0.51395016733173	0.584694418522436	0.546614099882124	0.0583675063911442	0.527831579472968	0.0673351261399606	0.670025821540973	2.91204838021031e-10	0.547853403915395	8.82959911758796e-05	0.44993595938812	5.06210755526367e-06	0.45920182487862	0.108640240588626	0.540843102596761	0.0186060986702443	0.497731786999266	0.872663716117589	0.500184521018076	0.98324407668247	0.519339889791658	0.287198052581877	0.47886520335137	0.34728744943989
10929718	385. Rosetta 2000: Expression in cells with AUR1 under tet promoter(1)	504	1	0.687403591897236	0	0.44957263255535	0.0304507736015708	0.341492365709435	5.31082339688088e-10	0.468492636332832	0.200761178510453	0.48646044764009	0.373504167091411	0.359115631842905	1.76334621250579e-07	0.512314472204537	0.313033611025468	0.480742221598703	0.0792938440490563	0.552865673307662	0.0376409342887751	0.415441826310728	1.10566438703662e-06	0.509159484388239	0.517512326155313	0.500685125873977	0.937847625814587	0.508724411468222	0.631169957554718	0.491591573573049	0.70847940975728
10929718	386. Rosetta 2000: Expression in cells with CDC42 under tet promoter(1)	505	3	0.312374114919645	1.10569725321412e-36	0.383253965651323	5.43377084060669e-07	0.590539045710165	0.000389789947845554	0.606497453428419	1.52945356699519e-05	0.483605337727346	0.281219783638997	0.613925580592247	2.40762591936505e-05	0.649083983376298	0	0.407403250613127	3.24176888883116e-17	0.530381857246498	0.232225733357281	0.535807816277196	0.039106744666151	0.415740823556404	2.62476668284878e-09	0.53316090832303	0.000160599388922877	0.537324794027235	0.039988235865464	0.574965089893524	0.000857708375061605
10929718	387. Rosetta 2000: Expression in cells with ERG11 under tet promoter(1)	506	3	0.29903201638659	7.8684164146146e-42	0.123732771786487	1.17245119716574e-58	0.586370862211702	0.000715406244356398	0.355190152297148	4.10031847605585e-09	0.360487086344855	4.73696255697568e-20	0.693667051242809	7.00550728538474e-13	0.661078027331855	0	0.431961071621565	5.6547913156544e-10	0.565803755789944	0.0096684948069401	0.542977827454446	0.0132805213206924	0.471539425080702	0.0443324934320534	0.580458574698371	0	0.560443255527337	0.000881007438695125	0.604055572525746	3.70958371309627e-06
10929718	388. Rosetta 2000: Expression in cells with FKS1 under tet promoter(1)	507	3	0.402055773051234	4.00012278277899e-11	0.362949620065774	4.0591144931753e-09	0.541486462364065	0.104106847387679	0.517740962712645	0.471284836411945	0.437804990700171	4.35168000994079e-05	0.621303163727406	6.89780168006138e-06	0.669225486033731	0	0.425996071829405	1.54757607155517e-11	0.622626123109549	1.42252825430234e-06	0.524234488315874	0.162630803290808	0.432219340237135	1.67436760119003e-06	0.505635218600784	0.521291542785475	0.499979696588671	0.999108568025347	0.591457387851283	4.76503267370365e-05
10929718	389. Rosetta 2000: Expression in cells with HMG2 under tet promoter(1)	508	3	0.439821415777454	4.95723255090401e-05	0.241912343411819	1.6358579905936e-28	0.571243539702106	0.00525450484730916	0.476462038225394	0.339184085288502	0.506979989763947	0.646392027337131	0.611302614332917	3.6901725816163e-05	0.580944128819227	3.324651665082e-11	0.444006941846448	3.3579774456935e-07	0.621835760924159	1.66183202443548e-06	0.519428270645421	0.262986259600285	0.433381856110737	2.51327634527248e-06	0.526834402045319	0.00225764165701836	0.469592970032877	0.0942854479863864	0.621953002269157	5.86418205106298e-08
10929718	390. Rosetta 2000: Expression in cells with IDI1 under tet promoter(1)	509	2	0.240725961613739	1.96053479988805e-68	0.351702676873202	1.95951116255814e-10	0.44401028306541	0.0282751353744125	0.599974357666077	4.91605703911713e-05	0.762234205894469	0	0.558579579791701	0.0298851811401366	0.68337478759978	0	0.402069044352995	4.51028891742882e-19	0.482916178358167	0.501735275136566	0.476713953367472	0.179712779830923	0.42940908071589	6.10695401323589e-07	0.507002889052908	0.425441059946113	0.512166730189035	0.5031719689134	0.535657400942573	0.112830969835977
10929718	391. Rosetta 2000: Expression in cells with KAR2 under tet promoter(1)	510	3	0.283831859998472	4.02656612696413e-48	0.257996889317805	2.87401936050211e-25	0.516597536618311	0.51555356862139	0.510460371473689	0.67101853336443	0.458285336229387	0.0061102111195291	0.59535133777558	0.000408192090515458	0.676296119411428	0	0.418174413892006	8.91710040491734e-14	0.569450025113009	0.00631723995493316	0.517814067739336	0.304724495978886	0.428047591209211	3.69695016720963e-07	0.554670596675691	4.90483209603099e-10	0.564294848276525	0.000403246597691531	0.611747796299529	6.72714805860508e-07
10929718	392. Rosetta 2000: Expression in cells with PMA1 under tet promoter(1)	511	3	0.394980112233147	1.43012911237894e-12	0.233085079968893	2.21860129677834e-30	0.548172703774346	0.0591356506729765	0.384119545607377	2.53362526522618e-06	0.425904704839656	1.11535650796919e-06	0.6910150455605	1.4308554341369e-12	0.6060675354761	0	0.446297205595045	9.90834349490863e-07	0.449587030526257	0.0474470348383708	0.51861954459203	0.283377956144679	0.52070794861857	0.143423725692015	0.53125391357755	0.000375055044091743	0.616734997738129	1.33113520206507e-10	0.516308474428347	0.468337024977027
10929718	393. Rosetta 2000: Expression in cells with RHO1 under tet promoter(1)	512	1	0.462978339581425	0.0125498652920825	0.466691339748335	0.152853695397627	0.603655014118834	4.89003035744062e-05	0.509963878324509	0.685771657628571	0.493805190428042	0.683875624030707	0.551724706270161	0.0551729886107186	0.603809592985417	0	0.457199437793574	9.6143995547504e-05	0.539627629890061	0.119177481266429	0.527538600504276	0.112587365225187	0.422552591907023	4.44165613779439e-08	0.488335290677225	0.184308572237868	0.498019170694697	0.913201189135289	0.530097421015884	0.180775300058469
10929718	394. Rosetta 2000: Expression in cells with YEF3 under tet promoter(1)	513	5	0.669347786581463	0	0.566565202522276	0.00427975763479682	0.47644424641688	0.356103932818771	0.439130855708232	0.0134488338713711	0.306159108215057	3.50624525168802e-37	0.414978063462912	0.00162243069750181	0.357785136950134	2.26369567404238e-31	0.60397597372906	0	0.517498186282717	0.491419569342208	0.448745483611032	0.00314651781494602	0.513388916326078	0.344133969012072	0.51954782025388	0.0260959977151485	0.473125763604176	0.139187924468792	0.598051579682318	1.30006834009322e-05
10929718	395. Rosetta 2000: Expression in response to 2-deoxy-D-glucose(1)	514	1	0.675071183638842	0	0.359848307395366	1.80088651446903e-09	0.720009248574412	0	0.457410176605033	0.0837392452545222	0.28622551773209	7.60498530407873e-45	0.632346777801323	9.28688312917814e-07	0.468268765059244	0.00933315458317027	0.499573149187347	0.968974030908138	0.639924102907528	3.75594069179641e-08	0.568878180967482	7.23542881828632e-05	0.447324917245548	0.000197759368638459	0.464728757434132	5.96321927701974e-05	0.603560220986603	1.20789087620921e-08	0.557775680747076	0.0101960571944002
10929718	396. Rosetta 2000: Expression in response to Calcofluor white(1)	515	1	0.501260452168533	0.932269217536903	0.475380402702171	0.290686317449001	0.437246033162745	0.0139525272227775	0.47114779534801	0.241358308527813	0.458105081826012	0.0058919010912521	0.564357640115216	0.0170398587817668	0.560748471537969	6.45757092465615e-07	0.446793942511535	1.24504048104893e-06	0.497974217311234	0.936509138330713	0.480095071612383	0.251442244655735	0.499267189399134	0.958704250653064	0.497400968169125	0.767377145508554	0.630533124837484	6.81676937119846e-13	0.510804677954268	0.630896785354812
10929718	397. Rosetta 2000: Expression in response to Cycloheximide white(1)	516	5	0.727530002462544	0	0.555149607885392	0.0179409616951609	0.483223254682969	0.511028076974429	0.416350389410239	0.00068213033152838	0.339385087817848	4.7207376872208e-26	0.391340758007425	5.62349324392107e-05	0.344420997081435	3.28344993254563e-37	0.614711674356736	0	0.464566940119426	0.163538672605919	0.458891762626394	0.0178626403741136	0.552130443743608	0.000230152724110644	0.500566302998167	0.94861048683242	0.476363267210703	0.193374036745389	0.478686834526095	0.343264758889626
10929718	398. Rosetta 2000: Expression in response to Doxycycline(1)	517	2	0.278713660283824	2.40650937359244e-50	0.257582287850537	2.37635732839073e-25	0.402079664240204	0.000124958449855264	0.491604752204783	0.733174558029335	0.686763784343832	0	0.618144930266142	1.18765229899509e-05	0.655832260150457	0	0.390994824791121	2.99192404303916e-23	0.52647259891735	0.297893080271341	0.4707019573185	0.091400479214006	0.475082927284535	0.078302775020657	0.546269144888301	1.39344665583963e-07	0.48307301035474	0.351610174692492	0.570426230581253	0.00173775154010647
10929718	399. Rosetta 2000: Expression in response to FR901,228(1)	518	2	0.325174596230648	4.49686364869883e-32	0.334651898734177	1.28138220215636e-12	0.372377403680595	5.73993112724495e-07	0.504240797214929	0.86327707023598	0.610183125491518	4.41424674590962e-13	0.578207875177572	0.0037402919678966	0.642644243331348	0	0.475599487675105	0.0261858029487589	0.489737848094202	0.686560947674055	0.419374983753997	3.39591105119888e-06	0.540818760297048	0.0039242412786098	0.570591946090553	8.88178419700125e-16	0.363431418994732	5.68622432403684e-14	0.261698703962297	3.08527616425732e-26
10929718	400. Rosetta 2000: Expression in response to Glucosamine(1)	519	1	0.472356644620813	0.0623359126402621	0.288123424748662	9.6309457667303e-20	0.629699308886924	3.75363619298241e-07	0.527646622472889	0.261600651618566	0.329631377248499	4.17083160386094e-29	0.52171050049838	0.420920561331536	0.523688710866053	0.0522919341707258	0.491752140749054	0.452317618140735	0.589910848819689	0.000407154872535065	0.547614436848535	0.00608228222605312	0.471820278200138	0.0464696246297644	0.538957249744202	9.2590891340727e-06	0.562144111476414	0.000627088267781462	0.519106192180136	0.395548714523611
10929718	401. Rosetta 2000: Expression in response to HU(1)	520	3	0.292914090446043	2.61650108164451e-44	0.352582826598207	2.50510524825635e-10	0.604470238003208	4.26396263237816e-05	0.595188006714105	0.000110996927635609	0.399152404848394	3.39054143904659e-11	0.657217866308775	5.60278734518249e-09	0.681231742901486	0	0.412870084590764	2.03127800309045e-15	0.559260421898543	0.01979580524721	0.556176730524291	0.00120947177567476	0.444656164488327	9.21230817947075e-05	0.518864776070089	0.0317903836747488	0.561216209958645	0.000755601024821084	0.596527535346483	1.76821210959854e-05
10929718	402. Rosetta 2000: Expression in response to Itraconazole(1)	521	3	0.239799305078771	6.56677178744145e-69	0.197895487636912	1.92576605378062e-38	0.642493404417108	2.37447288498061e-08	0.373207816725343	2.62597302961393e-07	0.375402264414735	2.62263385615489e-16	0.718760252093585	4.44089209850063e-16	0.666715732577076	0	0.407474695514819	3.42726038128683e-17	0.54762891344383	0.0610936522983851	0.5529207065062	0.00229589762848614	0.453094936563922	0.000919161096390769	0.587243718957836	0	0.583868049198371	3.93084051242276e-06	0.610007745679874	9.99649995225838e-07
10929718	403. Rosetta 2000: Expression in response to Lovastatin(1)	522	3	0.435040095806701	1.18652363066191e-05	0.327161549344602	1.19183496423721e-13	0.679997216994326	1.7696955012525e-12	0.450573093080364	0.0447461020400326	0.327618369970915	9.28266032197166e-30	0.698863538257478	1.68087765928249e-13	0.609602209380095	0	0.454533243962256	3.42768022104948e-05	0.583504241308109	0.00102525792023744	0.551477411556757	0.00301806334591093	0.432431924444462	1.80423906443712e-06	0.511177427284064	0.203327731132284	0.54439679277341	0.0145639278997547	0.646843362716006	6.58855192625651e-11
10929718	404. Rosetta 2000: Expression in response to MMS(1)	523	2	0.28749008933007	1.44704666134628e-46	0.210483444049883	1.91187583489051e-35	0.438903186541497	0.016688976469706	0.503299488069119	0.893420049184984	0.499008351121597	0.948031691531717	0.567134436831407	0.012820692149587	0.646713071447786	0	0.430230806002411	2.05153354300888e-10	0.463697750990569	0.153453205470603	0.485705141535182	0.410169459815841	0.49193584277756	0.568821417203294	0.57884801263536	0	0.553787654813511	0.00307869363053159	0.527293157619131	0.224884529657567
10929718	405. Rosetta 2000: Expression in response to Nikkomycin Z(1)	524	3	0.351892718510403	1.74258879943467e-23	0.444764309606574	0.0177586366835408	0.564907282338737	0.0109947243728512	0.565788285901557	0.00755169070900674	0.43907800621653	6.21704975354588e-05	0.544697950758557	0.097510562653164	0.576068445016666	4.59933424679093e-10	0.444243229621316	3.75829852272773e-07	0.478275154863553	0.392952145937049	0.538397104312339	0.0269439155417228	0.496981909170373	0.831126266130083	0.527954268097715	0.00146448821670031	0.614820777869994	2.64139377037509e-10	0.465904280851807	0.129471133703939
10929718	406. Rosetta 2000: Expression in response to Terbinafine(1)	525	1	0.625022478419531	0	0.397766773791566	1.1464898234551e-05	0.706525023859354	6.66133814775094e-16	0.410716925641156	0.000288481240098764	0.28930806775768	1.30073125622041e-43	0.640152888637737	2.04069481091196e-07	0.453186461279765	0.000125431773900026	0.50649265286611	0.55410401264844	0.631156175009766	2.50626241538043e-07	0.571266993319643	4.02448772507391e-05	0.441395459771679	3.46022306143258e-05	0.498710850901688	0.88335252619601	0.524657246358743	0.174837053778644	0.612946194798394	5.1027266634307e-07
10929718	407. Rosetta 2000: Expression in response to Tunicamycin(1)	526	3	0.467137380982996	0.0267045319207053	0.238876031818906	3.78711334538203e-29	0.643119580693812	2.06130497115709e-08	0.431017542757938	0.00509308866527795	0.333262929258885	5.99849249136128e-28	0.70355772173954	4.48530101948563e-14	0.555608281768597	5.219807310608e-06	0.472286132934281	0.0115592950465994	0.576013588927954	0.00279950251186944	0.552238699279977	0.00261479245022977	0.487880539773771	0.391817724982742	0.519090181483416	0.0298044746493811	0.550643119458861	0.00532406498695037	0.596525353464828	1.76915961807023e-05
10894548	Expression during the cell cycle in fkh1 fkh2 mutant (alpha factor arrest and release): 0,5,30,45,60,75,90,105,120,135,150,165,210(1)	527	2	0.27112152960485	7.75349302914091e-54	0.193483612701328	1.33976235243398e-39	0.403464139285217	0.00015327493085018	0.459114214356829	0.0965336061616753	0.454455054987579	0.00272981919769459	0.619505858899798	9.2204570105725e-06	0.721215692563718	0	0.410643991353868	3.62282054396751e-16	0.445783804899827	0.0328412662397445	0.451557016973824	0.00520775962957422	0.479011846384578	0.137682349666345	0.587301340142181	0	0.54034180971073	0.0262724120330968	0.604594497294467	3.22789126205869e-06
10894548	Expression during the cell cycle in fkh1 fkh2 mutant (alpha factor arrest and release): 0,5,30,45,60,75,90,105,120,135,150,165,210(2)	528	2	0.287847371650004	1.88786566529922e-46	0.172405110138763	6.2574516615106e-45	0.375454171064893	1.05528004787499e-06	0.617328722946357	1.87845955679222e-06	0.467044901321949	0.0302417159691616	0.528625022564416	0.288434630233226	0.673744584939358	0	0.43975648979507	3.98317265832951e-08	0.42619984374128	0.00369569345862943	0.476224948662629	0.170583289715814	0.510921729692267	0.440115715005256	0.571316041204809	4.44089209850063e-16	0.49964379980124	0.984355852051058	0.610499214522604	8.85638553382861e-07
10894548	Expression during the cell cycle in fkh1 fkh2 mutant (alpha factor arrest and release): 0,5,30,45,60,75,90,105,120,135,150,165,210(3)	529	1	0.511628993863569	0.432795715030599	0.289486104994894	1.59335552183232e-19	0.462600901525171	0.142725903411075	0.636254335320614	3.11344692249804e-08	0.44079142168795	9.8925133947569e-05	0.443593667836092	0.0364510351830881	0.520859011249056	0.0873440279070428	0.510799611339735	0.324885297822604	0.443052765221274	0.0250827539739145	0.498447206987081	0.928684527017477	0.530660519007923	0.0302156298449292	0.517241474063139	0.0496388484575436	0.468580292867803	0.0836965857708801	0.5420639509513	0.0613160800817392
10894548	Expression during the cell cycle in fkh1 fkh2 mutant (alpha factor arrest and release): 0,5,30,45,60,75,90,105,120,135,150,165,210(4)	530	5	0.689892706173962	0	0.466666159150746	0.152391126563657	0.503653749116255	0.886137252488649	0.562227141363832	0.0114787597461281	0.461861713415471	0.0121508443841055	0.376828110161444	4.92725235371688e-06	0.400198813354884	2.84997960124489e-16	0.573993536184894	1.52993173685445e-11	0.460351442602824	0.118845519562555	0.520513503678095	0.237066877377168	0.546549892260423	0.00100054503235225	0.500888548638941	0.919418123535944	0.363089466803922	4.81820282172188e-14	0.319574751265491	1.00595890368152e-15
10894548	Expression during the cell cycle in fkh1 fkh2 mutant (alpha factor arrest and release): 0,5,30,45,60,75,90,105,120,135,150,165,210(5)	531	5	0.665807702399485	0	0.558808407274499	0.0114811649450484	0.539586850157633	0.12037586377713	0.407531258135881	0.000169580457036018	0.505217391304348	0.731259446565453	0.376617770557164	4.63119984121674e-06	0.400498833184796	3.23722775504588e-16	0.580365512117055	2.23154827949656e-13	0.546025168815224	0.0699060409316967	0.536465454498193	0.0353645342828777	0.472880390705576	0.0549699056242489	0.513050698648533	0.136861070027603	0.333254494356008	3.94634647398819e-20	0.326123669052191	9.66779295095196e-15
10894548	Expression during the cell cycle in fkh1 fkh2 mutant (alpha factor arrest and release): 0,5,30,45,60,75,90,105,120,135,150,165,210(6)	532	4	0.671611049086226	0	0.668878655285817	3.76809694557778e-13	0.530932826957486	0.224568216436044	0.415585698380739	0.000592030726986461	0.49981724899824	0.990395125266054	0.426842629872933	0.0065687512600474	0.439385227711355	6.46357227132952e-07	0.529936712807083	0.00625963266369922	0.624922568223673	8.52785531968436e-07	0.524511970055366	0.156963219220913	0.472446580656479	0.0510426224976819	0.467673349835863	0.000226714927494729	0.427733747475431	6.73841248132118e-05	0.378953024087973	6.87438345532583e-08
10894548	Expression during the cell cycle in fkh1 fkh2 mutant (alpha factor arrest and release): 0,5,30,45,60,75,90,105,120,135,150,165,210(7)	533	5	0.653002001824844	0	0.622253558076999	1.51889648858372e-07	0.556210389606739	0.0275553547565726	0.333872999799833	1.47555589201189e-11	0.487778901247051	0.421506608017924	0.446885325673204	0.0488005537582798	0.457829617661928	0.00054585497904705	0.501812492206011	0.868732837406936	0.591376471901334	0.000323825112388709	0.485679797769749	0.409021552215217	0.449855835933385	0.00039195944161755	0.458047198078317	1.77101856739449e-06	0.550589333228848	0.00534174308420865	0.604934325362192	3.02262723450575e-06
10894548	Expression during the cell cycle in fkh1 fkh2 mutant (alpha factor arrest and release): 0,5,30,45,60,75,90,105,120,135,150,165,210(8)	534	1	0.59113403685844	7.6563244633121e-10	0.55984959570501	0.0101263539259593	0.49633078974111	0.885573198902131	0.437530172261536	0.0110996511137793	0.477940056672783	0.146608605536982	0.519038088735058	0.479837270196708	0.469235192085004	0.011625152148348	0.507000691067049	0.523055236148887	0.518984736871477	0.45484826300429	0.445081035065374	0.00153605609749495	0.514339712155798	0.310408939855697	0.430844336870097	3.28096203972793e-15	0.693026312508682	0	0.59822940303718	1.22562535649351e-05
10894548	Expression during the cell cycle in fkh1 fkh2 mutant (alpha factor arrest and release): 0,5,30,45,60,75,90,105,120,135,150,165,210(9)	535	4	0.567157451424076	5.84391400737516e-06	0.717992532488827	0	0.60472534685668	4.02430006101184e-05	0.621900515594071	7.27080705420491e-07	0.539645982349049	0.00910692559631632	0.522368204186386	0.406598257489991	0.414548503098705	2.44331355993069e-12	0.49355683896579	0.556802643054098	0.48856311736146	0.652649103917187	0.506348613241143	0.714305594646707	0.504780336133655	0.735328672429395	0.43436156060816	7.62589404337314e-14	0.508625387812966	0.6347690398951	0.577539164775703	0.000558914582621473
10894548	Expression during the cell cycle in fkh1 fkh2 mutant (alpha factor arrest and release): 0,5,30,45,60,75,90,105,120,135,150,165,210(10)	536	1	0.442490357410429	2.30892102764256e-05	0.534441787143138	0.106644756768574	0.5120835857482	0.605349779265465	0.547198247948286	0.0364386956830254	0.515808460971926	0.256714242037544	0.57314952163437	0.0030765417003793	0.494024350618568	0.593075914494614	0.488604408280334	0.257023832114467	0.477633377978682	0.337052799644634	0.511145733149645	0.483329727446824	0.492150155311775	0.544893040740091	0.495400214097672	0.567701363188807	0.56137863724928	0.000227154463106283	0.488905677256066	0.59023137822648
10894548	Expression during the cell cycle in fkh1 fkh2 mutant (alpha factor arrest and release): 0,5,30,45,60,75,90,105,120,135,150,165,210(11)	537	4	0.488130208291322	0.423228604630967	0.78015054483786	0	0.585878213985025	0.000761567944894015	0.560280417237405	0.0143155673614386	0.596075596999089	2.63700838942782e-10	0.477360237966299	0.401026234717409	0.377310530326429	8.50064577847962e-24	0.513555306147899	0.216481343005372	0.541091160220994	0.105932821566326	0.521206558186686	0.221492076184187	0.502597459273057	0.854294090798446	0.492992614496291	0.424863068331985	0.413362138056073	1.83883152572159e-06	0.419064736428696	0.000316783830409952
10894548	Expression during the cell cycle in fkh1 fkh2 mutant (alpha factor arrest and release): 0,5,30,45,60,75,90,105,120,135,150,165,210(12)	538	4	0.590050090696568	1.19066045911609e-09	0.801504862783311	0	0.550343588756095	0.0482231619181341	0.440064969301155	0.0147846363013202	0.544089178494301	0.00370157567185236	0.480765698947517	0.475120790216338	0.361174059388821	4.6008825313469e-30	0.549998830901609	5.0365540740227e-06	0.544771611139014	0.0778512942636074	0.530581801876738	0.0775981475678662	0.487246891928152	0.366768749597961	0.464379699623764	4.89685287125508e-05	0.470509116944087	0.104077340231245	0.425684019898761	0.00093325969102434
10894548	Expression during the cell cycle in fkh1 fkh2 mutant (alpha factor arrest and release): 0,5,30,45,60,75,90,105,120,135,150,165,210(13)	539	4	0.457640930793988	0.0042425416050853	0.676795318048515	3.04201108747293e-14	0.525955744587546	0.308656229324183	0.468694111813659	0.203116729442507	0.557148385324995	0.000169414052867856	0.478591666470454	0.426862810131915	0.426841924099322	1.96455622822461e-09	0.512231756869102	0.264462160164586	0.491865477984263	0.748785517990958	0.540552948974552	0.019322282174532	0.511309955119671	0.423661501582855	0.487838016525622	0.165799160089751	0.498733708293409	0.944381686115664	0.516990857915867	0.44938703500076
10894548	Expression during the cell cycle in fkh1 fkh2 mutant (alpha factor arrest and release): 0,5,30,45,60,75,90,105,120,135,150,165,180(1)	540	2	0.226815912301188	8.24045361032374e-76	0.139350598244151	4.56264758699293e-54	0.37413294614884	8.12458603233683e-07	0.434275819933251	0.00759491924493626	0.432546655182314	9.21296508867762e-06	0.635868396474457	4.69894537946658e-07	0.731239600946308	0	0.404788627010849	4.01641466921322e-18	0.428766253697193	0.00508164671037073	0.455592524239037	0.0104886815240289	0.4860707654803	0.324875393356499	0.604214073691166	0	0.600577400522189	3.09264389652952e-08	0.613097290102985	4.89001927617139e-07
10894548	Expression during the cell cycle in fkh1 fkh2 mutant (alpha factor arrest and release): 0,5,30,45,60,75,90,105,120,135,150,165,180(2)	541	2	0.335399370936388	1.19970947834417e-28	0.242801277066214	2.35404911618569e-28	0.392037652098991	2.32045230562394e-05	0.604879762311264	2.03647229530812e-05	0.500620404698598	0.967456741762258	0.554250351220048	0.0442091202912274	0.654979606043592	0	0.430239379390614	2.01953015700883e-10	0.456562168647804	0.0874738008725003	0.483369291154376	0.337731627431692	0.494772891365581	0.711742496093501	0.542634930161792	1.205295719231e-06	0.553574647094653	0.00318256801269312	0.555930354337581	0.0128355545789667
10894548	Expression during the cell cycle in fkh1 fkh2 mutant (alpha factor arrest and release): 0,5,30,45,60,75,90,105,120,135,150,165,180(3)	542	1	0.570162798322434	2.21735785821409e-06	0.370692946621818	2.83372447693093e-08	0.484682224324313	0.548308262846176	0.632824019017192	6.838427513145e-08	0.469479584066709	0.0447749039912535	0.418101763556309	0.00238853399929858	0.505969221532907	0.624693405216296	0.510338986573554	0.3459674557882	0.47052848931302	0.246346516612962	0.522850328819111	0.187840260526018	0.503426408057114	0.808635144351344	0.507312894355389	0.405075950477637	0.423158355922363	2.33800787593153e-05	0.465981192180136	0.13021370146119
10894548	Expression during the cell cycle in fkh1 fkh2 mutant (alpha factor arrest and release): 0,5,30,45,60,75,90,105,120,135,150,165,180(4)	543	5	0.672864146837814	0	0.499229942190033	0.97362729256766	0.527974829259791	0.272949945720058	0.544149950089029	0.0729178785249842	0.473937260482592	0.0865982370291862	0.38641818338788	2.53157212414015e-05	0.414309547829782	2.17754401097737e-12	0.561003683958931	2.68861637398032e-08	0.49644232379039	0.888708505627793	0.520430973980401	0.238986152968907	0.524915560429437	0.078229775867895	0.491440006688054	0.329782999202067	0.391496432655009	2.33448281242893e-09	0.343127618257986	2.99441037161578e-12
10894548	Expression during the cell cycle in fkh1 fkh2 mutant (alpha factor arrest and release): 0,5,30,45,60,75,90,105,120,135,150,165,180(5)	544	4	0.534305270934348	0.0206858742888612	0.72837338024342	0	0.441930056601838	0.0228763295537373	0.428765334704413	0.0038125039930315	0.564875357325644	1.99725765011038e-05	0.41020539505388	0.000869738404707792	0.483671014999063	0.180862346668987	0.485549034584528	0.18779745861125	0.535684887549528	0.160460585418164	0.530412843440514	0.0796570779905417	0.476948224079309	0.103274078713304	0.480981761729408	0.0303846197647686	0.498191215390698	0.920695730401981	0.456241272473381	0.0516171039692296
10894548	Expression during the cell cycle in fkh1 fkh2 mutant (alpha factor arrest and release): 0,5,30,45,60,75,90,105,120,135,150,165,180(6)	545	5	0.678439269360028	0	0.499215887903007	0.973145062422652	0.548394079225706	0.0578843415611365	0.398411876063797	3.68142129220592e-05	0.485220387222409	0.331151658003672	0.373908470878168	2.92447521067856e-06	0.414112534272485	1.93562577846098e-12	0.56479468034252	3.49694317947069e-09	0.571377448518332	0.00498977489922114	0.506395726651244	0.712404991924741	0.514889104065587	0.292608824333436	0.474504707617454	0.00369909190309595	0.453825055834381	0.011027463999634	0.410567398324315	6.94111561011422e-05
10894548	Expression during the cell cycle in fkh1 fkh2 mutant (alpha factor arrest and release): 0,5,30,45,60,75,90,105,120,135,150,165,180(7)	546	5	0.658791114156209	0	0.484590645466556	0.508195023658415	0.531644039518681	0.214865588370812	0.326035080282746	1.57688281230091e-12	0.448997740578462	0.000796629948903145	0.488068721402055	0.65810989698208	0.454937085825598	0.000221029058497727	0.520385958348921	0.0630934941811567	0.559369942519114	0.0195083835933971	0.455774479478048	0.0107926791970271	0.494794495451692	0.712879385300985	0.481212163199181	0.0324072943461087	0.52928214973944	0.106934444181798	0.576039666608483	0.000717071553074655
10894548	Expression during the cell cycle in fkh1 fkh2 mutant (alpha factor arrest and release): 0,5,30,45,60,75,90,105,120,135,150,165,180(8)	547	5	0.690510714436531	0	0.640794090640782	1.49530521298402e-09	0.618764064368953	3.24702134002486e-06	0.458133656740729	0.0889972001577469	0.470049807137775	0.0489109882264153	0.487819924183561	0.651479049911579	0.416914594140823	9.78529021746766e-12	0.520258007024982	0.0647922241813295	0.552348066298343	0.039472668528165	0.497188141717138	0.871249597924902	0.486889776384746	0.354077538541078	0.425268571341021	1.75794580837164e-17	0.522487987148297	0.215732775089209	0.596418986734159	1.79301962999201e-05
10894548	Expression during the cell cycle in fkh1 fkh2 mutant (alpha factor arrest and release): 0,5,30,45,60,75,90,105,120,135,150,165,180(9)	548	4	0.541173584642459	0.0054751800975319	0.709340362038434	0	0.639842521234474	4.22212660389221e-08	0.640627269052189	1.10801592345666e-08	0.485231871574979	0.331452928503858	0.519270404118889	0.474766300845232	0.422232513921916	1.83510442788211e-10	0.516288917986449	0.13753000320223	0.489297672861209	0.673718443143822	0.506044488055938	0.727511572608227	0.502549282161031	0.856979621794538	0.45148712616175	3.30910702983691e-08	0.460894561179165	0.0313187534564689	0.568446718449991	0.00232498719978702
10894548	Expression during the cell cycle in fkh1 fkh2 mutant (alpha factor arrest and release): 0,5,30,45,60,75,90,105,120,135,150,165,180(10)	549	4	0.442171982328522	8.65259228829844e-05	0.707226948626896	0	0.591363405724277	0.000314004944305779	0.635491606714628	3.04146563490093e-08	0.545628081738631	0.00253307809454473	0.557472157472158	0.0319550717075536	0.442838589331507	2.4202396953798e-06	0.502345860872095	0.829606369004239	0.465641218818014	0.173772440111733	0.508071339450495	0.63965450276116	0.53306807836407	0.0186562011163498	0.464332153819918	4.37137821784127e-05	0.470239117193427	0.0991979175519104	0.509635189387328	0.666212350885161
10894548	Expression during the cell cycle in fkh1 fkh2 mutant (alpha factor arrest and release): 0,5,30,45,60,75,90,105,120,135,150,165,180(11)	550	4	0.453590544971785	0.00174445144534674	0.726375914699847	0	0.568339656003632	0.00739702846163293	0.592871692825772	0.000161429820773717	0.558309553233719	0.000125946305592262	0.528566158869189	0.289401905729641	0.398901191433863	1.16863503080605e-16	0.521637673026562	0.0485501251797007	0.516792231709359	0.508881401633618	0.526487808998986	0.126818582988357	0.496389741170086	0.798566294966163	0.484218789968452	0.0723555852361385	0.461684969420213	0.0349190410241383	0.483987716006284	0.476258544285314
10894548	Expression during the cell cycle in fkh1 fkh2 mutant (alpha factor arrest and release): 0,5,30,45,60,75,90,105,120,135,150,165,180(12)	551	5	0.478808603434181	0.152897226751675	0.627205937467792	4.72940189233384e-08	0.540599555000204	0.11159248461073	0.460724055779926	0.11062249182732	0.513566765282303	0.372375092777053	0.524320909169394	0.367101849377361	0.413015621921663	1.0123443199595e-12	0.554104574552105	8.14594762088561e-07	0.526113343378537	0.304339173177687	0.492201918328091	0.653109147244277	0.491393148134466	0.542953548616691	0.488328712536238	0.18391376668248	0.537087208494662	0.0411979925509756	0.487062532728225	0.564955496166095
10894548	Expression during the cell cycle in fkh1 fkh2 mutant (alpha factor arrest and release): 0,5,30,45,60,75,90,105,120,135,150,165,180(13)	552	4	0.425809828063221	5.60206536456011e-07	0.74924223969118	0	0.537505218135639	0.141590642027394	0.423929923164578	0.00200045212284604	0.539314184423723	0.00973488058114524	0.538648332587726	0.151768244671393	0.419219299229526	3.57337193961771e-11	0.51353062518186	0.217412560277257	0.496145850772923	0.879492855731219	0.537871708559694	0.0290445190371256	0.494530709560283	0.699049215103283	0.515022059254562	0.0871938807965091	0.469097139356204	0.088905576258227	0.479530677256066	0.362513012486793
10734226	412. Expression in pdr1-3 mutant (Green/Red)(1)	553	1	0.483644251194618	0.269935855337906	0.484891641447029	0.516575039046544	0.47003279167797	0.240232746128046	0.475111236706216	0.312019140515731	0.514077319651974	0.354650091618859	0.502930627173051	0.913456511869961	0.513932522374537	0.253517447001002	0.50693366275928	0.527365474738607	0.496055164908756	0.876686138301506	0.49921011931065	0.963688479072005	0.523121989200549	0.102190652582569	0.485565726786323	0.100304313103253	0.515007782974343	0.408727960159114	0.504095391865945	0.855444656728294
10734226	413. Expression in pdr3-7 mutant (Green/Red)(1)	554	1	0.499526944923009	0.974541768579318	0.508817308322949	0.70498487227334	0.488729529798541	0.658670512610901	0.490628773576883	0.703412038342665	0.510175885356202	0.503382276342392	0.481133793255005	0.484091495557	0.489166986184304	0.374566094522966	0.511716833977636	0.285433772776045	0.466896869244936	0.192810413984305	0.505277676691534	0.760954846137117	0.527161305180617	0.0548439931820655	0.493364903969134	0.449930095745239	0.483370081320505	0.359898068690677	0.505264880432885	0.814804817386037
10734226	Expression in PDR1-3 mutant(1)	555	1	0.575089545957277	4.11655660892407e-07	0.465249018542289	0.135822560279738	0.472783469508518	0.286279806625453	0.409080918571199	0.000222340292946819	0.531326567551711	0.0394735078784876	0.445361933240721	0.0428000340468221	0.473250829754897	0.02840485296034	0.545632118510205	3.2043582050223e-05	0.501296110274011	0.95935010609278	0.45314165215357	0.00693414599898505	0.493772622178668	0.659901796591443	0.468539999094048	0.000342498897370492	0.573115077598213	5.72958411826363e-05	0.512868737999651	0.567127547811583
10734226	Expression in PDR3-7 mutant(1)	556	5	0.696893636626325	0	0.634344344086424	8.09860356554282e-09	0.673840168329677	9.67803615026241e-12	0.402801163324659	7.90109916439654e-05	0.462838382703566	0.0145701777044404	0.552008036856522	0.0538253413418928	0.446649178633446	1.23444490869958e-05	0.505952659309141	0.587482147124579	0.534615491935934	0.173416736056462	0.578682319149489	5.79027529634679e-06	0.448359969011099	0.00026301931750491	0.427344099723951	1.33724228280015e-16	0.517208031602082	0.343619018446114	0.490252989177867	0.664665780484691
11101837	Meiosis in SK1 a alpha cells: 1h,2h,3h,4h,6h,8h,10h(1)	557	3	0.373817421617336	9.06880498822797e-18	0.302257352734496	1.09605462064742e-17	0.614980301098725	5.48703628244773e-06	0.499201947770752	0.973914333873696	0.332623550412563	1.23991613473899e-28	0.528677607465486	0.28338889858541	0.551626068911036	1.97359228246707e-05	0.531245193706613	0.00406704766953214	0.481599838160612	0.465344618899933	0.58810695069013	3.01820253012508e-07	0.540445225648198	0.00393091638642984	0.554107208043784	5.17018650114665e-10	0.461168479132011	0.0310711648403986	0.394434019898761	2.17154022227427e-06
11101837	Meiosis in SK1 a alpha cells: 1h,2h,3h,4h,6h,8h,10h(2)	558	1	0.45350893466763	0.00150725093106845	0.468296456445765	0.168406608443633	0.662858540383802	1.05723874099795e-10	0.527397394686542	0.260091079769326	0.311880812393114	6.04632823625394e-36	0.549728834577319	0.0620195999905699	0.510984389648464	0.362309266109152	0.530538148979507	0.00484899130199179	0.514954796584631	0.551662006391251	0.606995854019911	4.36495506406231e-10	0.511730586676242	0.401444895119093	0.500697782550307	0.935925205705602	0.51696724026772	0.344586644467251	0.446617537964741	0.0162631736263708
11101837	Meiosis in SK1 a alpha cells: 1h,2h,3h,4h,6h,8h,10h(3)	559	5	0.54409613504038	0.00272496618489093	0.523684987210599	0.305524701248658	0.641250187993439	2.43200211080818e-08	0.540831491925935	0.094655173518332	0.320037698635609	8.90451918308708e-33	0.45507601265177	0.0931980577355329	0.450296339886632	4.04697671930575e-05	0.553679802136592	8.1923496564329e-07	0.507798984318321	0.75722088616695	0.573483922954953	1.97371317665063e-05	0.52889330476409	0.0395954263057019	0.496003737716363	0.646607618731587	0.493389992911616	0.71387530542964	0.434475366556118	0.00331263054746427
11101837	Meiosis in SK1 a alpha cells: 1h,2h,3h,4h,6h,8h,10h(4)	560	1	0.44980325748478	0.000655298076443018	0.272684204855288	9.05089277721848e-23	0.542634100815083	0.0926501374528774	0.619711105093012	9.8779427193385e-07	0.370040569723751	7.96457732569792e-18	0.447906414573081	0.0518603884578282	0.50388306329406	0.748749409172315	0.561452357941555	1.72304930323719e-08	0.475521792510743	0.332514215443639	0.522145902108081	0.198924549831758	0.541276550881728	0.00332115749053319	0.517333901107393	0.0470083776996748	0.545930947029468	0.0109386630397355	0.437015622272648	0.00480545157285508
11101837	Meiosis in SK1 a alpha cells: 1h,2h,3h,4h,6h,8h,10h(5)	561	3	0.434732396491326	9.41264817566487e-06	0.215257802471681	8.83406281116481e-35	0.483045451542671	0.50371759813519	0.516065707172396	0.511354039731225	0.410402326829695	3.05693301235088e-09	0.433586054798176	0.0131935069705189	0.473880598214151	0.0312254047676007	0.578829576630503	4.78950212823293e-13	0.463694263072716	0.150676973024339	0.47094207324998	0.0919139432408107	0.548680487232633	0.000534857734183714	0.525129497783083	0.00398708887871857	0.664085402559655	0	0.45298590504451	0.0353277540942133
11101837	Meiosis in SK1 a alpha cells: 1h,2h,3h,4h,6h,8h,10h(6)	562	1	0.492801449247169	0.62433295185667	0.250631857320878	3.52376230688441e-27	0.500340145137963	0.989273038896205	0.527208347887974	0.264975324018082	0.425439089240909	7.62976450870065e-07	0.407179016269925	0.000517085218976519	0.463986693067983	0.00291238548756779	0.568071663133392	3.89174248383028e-10	0.50865561694291	0.731300813413305	0.469589430999974	0.0770956648006202	0.550737196230346	0.000297990154122241	0.488690926628581	0.194072517757738	0.71735193648238	0	0.447116643393262	0.0176623882845802
11101837	Meiosis in SK1 a alpha cells: 1h,2h,3h,4h,6h,8h,10h(7)	563	1	0.598431990859646	2.07989181433277e-11	0.406298897206945	4.91292785945727e-05	0.536770111081282	0.145879083494519	0.453290395506835	0.0555189284012239	0.393773233968718	1.80556250334097e-12	0.392281007432523	5.54573965497187e-05	0.465439547530887	0.00425739644194961	0.567046883443488	6.92753632236531e-10	0.499382638540097	0.98044808371339	0.483087585453978	0.325256331984657	0.54035751305859	0.00399222460698567	0.450687090989512	1.46198939624103e-08	0.707878792196366	0	0.445779695409321	0.0149313475877961
11101837	Starvation in SK1 alpha alpha cells: 2h,4h,6h,8h(1)	564	4	0.600008682956779	5.81867887206045e-12	0.674071714341931	2.42028619368284e-14	0.649807227662514	2.081723904368e-09	0.522556750017335	0.349758561655456	0.278432885193923	5.38338814900279e-50	0.5025460510309	0.923239097846126	0.356760698591433	4.52296011254327e-33	0.551241452591761	1.87298778620004e-06	0.537280958758859	0.134514562023065	0.63399248784799	3.33066907387547e-15	0.542231019406086	0.00231738320237529	0.452115796597885	2.64343844130286e-08	0.550928079617868	0.00422394874804133	0.601161306510735	4.38471834263154e-06
11101837	Starvation in SK1 alpha alpha cells: 2h,4h,6h,8h(2)	565	4	0.583705838505544	7.71801533794303e-09	0.679773655707446	2.88657986402541e-15	0.666564295161646	2.45337083981667e-11	0.489827450641778	0.672575215831728	0.295969741227577	7.64523624781697e-43	0.493123935548178	0.794250715497343	0.375704050283773	2.04087566241245e-25	0.559619081764144	2.72590154892782e-08	0.549630280707629	0.0458637819117718	0.623268500948767	3.69260177990327e-13	0.52494731843602	0.071314953329135	0.452382669279715	2.94433817496896e-08	0.552930993335494	0.00288255458048314	0.563542393960552	0.00384163871767296
11101837	Starvation in SK1 alpha alpha cells: 2h,4h,6h,8h(3)	566	4	0.660860314949347	0	0.745794254607464	0	0.659644731053424	1.80032655450191e-10	0.493187773839848	0.777889850431772	0.278810620529529	1.01042561051556e-49	0.479811322235565	0.445365149533182	0.360608890807245	2.43603894531535e-31	0.544325456208172	3.81136035212393e-05	0.560682097215246	0.0149687631156652	0.646917158379039	0	0.510479494049587	0.450218765222806	0.438116430097843	6.87365887788661e-13	0.554983775080947	0.00203377873057176	0.567917612148717	0.00207248910157354
11101837	Starvation in SK1 alpha alpha cells: 2h,4h,6h,8h(4)	567	4	0.829026650034613	0	0.822041104104789	0	0.695990363491463	4.66293670342566e-15	0.445022051098892	0.0227364466422809	0.288925588885144	1.72274413215375e-45	0.42282498646135	0.00351013571451545	0.334348558442481	1.3228070856249e-43	0.568407973770628	2.01471506144912e-10	0.651061024610748	1.35520172861447e-09	0.616439655844662	7.6403328108654e-12	0.487983591264517	0.386317155679235	0.375785879678973	3.6262630075561e-47	0.581929251516522	4.22417243428619e-06	0.532057296212253	0.145810592323189
11101837	Starvation in W303 a/a cells: 2h,4h,6h(1)	568	1	0.501160099963133	0.936488639957552	0.505893431026244	0.796673427137082	0.494498644338903	0.826223429521404	0.517345207303879	0.473075355708377	0.488469460360259	0.440086416407796	0.502546835880169	0.923379079494618	0.512313508027258	0.304111862001794	0.492363449307894	0.47841023836429	0.528358864892014	0.255977358297876	0.504852681240415	0.775786255075526	0.500668214383396	0.961639069809282	0.497616214934345	0.782260588519798	0.488977384849381	0.536652527472835	0.495828242276139	0.850113181584277
11101837	Starvation in W303 a/a cells: 2h,4h,6h(2)	569	1	0.50109106333956	0.940220021215613	0.527671719963646	0.226045932660639	0.490581353018648	0.70681572799964	0.475780423124675	0.316088390670964	0.487213921032593	0.391610477133776	0.531356298022965	0.236039845101773	0.510492819932501	0.380864199759107	0.497783389450056	0.836870985606544	0.508604693342262	0.730163570489188	0.496746900262535	0.848476768927927	0.502215499030625	0.873214514368379	0.495517371621334	0.603015767367899	0.494436509095572	0.754979561357298	0.510079747774481	0.647736237688597
11101837	Starvation in W303 a/a cells: 2h,4h,6h(3)	570	1	0.505176323332433	0.723296643978724	0.511839565628836	0.606242977720021	0.489241855843117	0.668989327476315	0.490234980591631	0.687509862554748	0.509615898338514	0.521425079525028	0.502513087361572	0.924707327217759	0.506291899528871	0.601039989944331	0.487858653406493	0.261737211064633	0.499743289246052	0.991829987954894	0.489743898001092	0.548886293985557	0.497973104641119	0.884489321139039	0.505235617352703	0.545531774765113	0.488347266697775	0.515390858885385	0.506516189561878	0.768807007845021
11101837	Meiosis in W303 a alpha cells: 2h,4h,6h,8h,10h,12h(1)	571	3	0.377429389293962	5.68106540210122e-17	0.233167648905171	4.12029812007593e-31	0.738074188184595	0	0.445235955261977	0.0242862253344493	0.30745758903494	1.27537277486502e-37	0.699171984020469	7.48290318597356e-14	0.61428859304359	0	0.474095637444403	0.0168006057002992	0.529018081366148	0.247755837215443	0.602924930467105	1.8909467325301e-09	0.460531063003132	0.00472924239496441	0.524161928184686	0.00534356666905977	0.558531529060593	0.00110402150089972	0.550597290102985	0.0226620733679663
11101837	Meiosis in W303 a alpha cells: 2h,4h,6h,8h,10h,12h(2)	572	3	0.367506620161446	1.18953775467249e-19	0.298213817238052	1.46547467378373e-18	0.586344859380908	0.000594121623612054	0.442980476502595	0.0187381912144933	0.290232058819858	1.59742804122966e-44	0.625674774159623	2.24483686150911e-06	0.668406738827837	0	0.465282584071164	0.00131893334928415	0.482969194709526	0.496566612928575	0.573223012139014	1.84223409247508e-05	0.470520576379734	0.0344507776477102	0.530515912772851	0.000421690781687412	0.590765509847154	3.9599018419878e-07	0.544156920928609	0.0462036602312526
11101837	Meiosis in W303 a alpha cells: 2h,4h,6h,8h,10h,12h(3)	573	1	0.46408173936231	0.0141458471769682	0.437926313373123	0.00695784571223426	0.566540541224326	0.00826924405654683	0.423725176977894	0.00170258618552309	0.302136588897627	1.21671168134748e-39	0.580585183615487	0.00247447222721275	0.55494139248411	5.11464064656408e-06	0.500945800598578	0.930424763249178	0.539034683855126	0.119952061124566	0.569306425619298	5.22451081734765e-05	0.472176097498376	0.0464054981996862	0.497416872282145	0.765827568113433	0.62599655910608	2.1564972030319e-12	0.585546124978181	0.000116313823033787
11101837	Meiosis in W303 a alpha cells: 2h,4h,6h,8h,10h,12h(4)	574	3	0.409447199319408	6.56872225886993e-10	0.367391360361289	8.57200085825425e-09	0.566943936491248	0.00798186400850165	0.45329693691855	0.0550720272698239	0.327526744810196	1.92876925278328e-30	0.542640860822679	0.109826345123449	0.533669391967311	0.00526695039761615	0.511716444278173	0.280168304270902	0.54760031251744	0.0583174882967212	0.538815276441995	0.023687614244972	0.486036414983384	0.318271499871207	0.49636062268183	0.675227675818014	0.727059460499179	0	0.611420514051318	5.39412321698407e-07
11101837	Meiosis in W303 a alpha cells: 2h,4h,6h,8h,10h,12h(5)	575	1	0.480169170568857	0.176523884839566	0.461142824349521	0.0918744803835638	0.600725830368776	6.64879407239471e-05	0.499706944755161	0.990403270076149	0.355404261693443	7.51232584132609e-22	0.494860806982019	0.847298139189752	0.437809119252981	2.60542726471015e-07	0.534408124454421	0.00152909059960704	0.558025698978738	0.0210979120924886	0.527465818408671	0.109709582995399	0.507415170475683	0.59640186035111	0.458979378943554	2.37081034089447e-06	0.763448516604272	0	0.645044401291674	7.06763536584276e-11
11101837	Meiosis in W303 a alpha cells: 2h,4h,6h,8h,10h,12h(6)	576	1	0.45820342507059	0.00440636693775733	0.309751215695828	1.58749005578324e-16	0.627959930340525	4.08353457492794e-07	0.442476133659357	0.0182703560770696	0.358400679074761	5.26248155686598e-21	0.559091301515544	0.0268745379627435	0.513481930192922	0.264420109062501	0.515404430103504	0.156112689595477	0.573966878732072	0.0032958688575091	0.54801441345429	0.00518807795657139	0.487199362938709	0.360789585875997	0.484042179373082	0.0664955161488345	0.721774161949982	0	0.538616577936813	0.0827369205270245
11102525	Low-Pi vs High-Pi in WT (NBW7) exp1(1)	577	1	0.419379695261431	5.43909920671977e-08	0.7197557599153	0	0.535202210662285	0.167845416968422	0.541447038768331	0.0923542159831714	0.489379720131321	0.48511650742384	0.473657319111865	0.328762429096126	0.534888433440111	0.00425696524311903	0.451959928503138	1.198964166364e-05	0.491886405491378	0.74968268855522	0.586865106183879	5.58380280679671e-07	0.466059116557069	0.016469912404086	0.51857383904971	0.0345099330651426	0.350490309573593	1.90902833754182e-16	0.597088824402164	1.57767505393203e-05
11102525	Low-Pi vs High-Pi in WT (NBW7) exp2(1)	578	1	0.418351025846268	3.64442074545629e-08	0.487600019676002	0.594480361816045	0.512366805770098	0.627925632953763	0.57671702245405	0.00183155414596747	0.468941567114806	0.0411383177427988	0.537337634307331	0.166166796853127	0.548846185120109	6.24928494714627e-05	0.472187798769589	0.0112387383653561	0.422392432613427	0.00226788838511711	0.469831496451873	0.0820736518141596	0.513062910666672	0.355841975001991	0.523659491441422	0.0070667665594859	0.494723250255574	0.771458228196292	0.550043092162681	0.0260099750425482
11102525	Low-Pi vs High-Pi in WT (DBY7286)(1)	579	2	0.138287711433556	2.09807972325852e-131	0.286699256996693	5.42925782940763e-20	0.349232775935715	3.4835252791226e-09	0.560975769302725	0.0132774863692262	0.543920658103334	0.0038878115411769	0.543690989145535	0.10526861667375	0.715973782091435	0	0.376198195951282	1.60685181600992e-29	0.475929878899492	0.343859785331182	0.504782823425437	0.782861264149155	0.466741157555575	0.0187618865732835	0.601616957015263	0	0.546801500315237	0.0100057410812169	0.614378054634317	3.64529691099236e-07
11102525	PHO4c vs WT(1)	580	1	0.428113658480805	1.24730240811618e-06	0.323351080774672	3.38651643278895e-14	0.638273918036266	6.0274550239825e-08	0.552690417224322	0.0323591132451222	0.488505411376999	0.449853468622585	0.489099228493168	0.686082925051747	0.51822600379693	0.135315014949023	0.511199702789209	0.307384264354111	0.551954629164574	0.0410223045246694	0.520420901458241	0.239285138481379	0.494034463702327	0.673325578416792	0.518838213703317	0.0319997270984245	0.462187211700464	0.0374222811114643	0.477016604119393	0.306686601592567
11102525	pho80 vs WT(1)	581	1	0.485756866771653	0.336799335564052	0.619854959757892	2.68183134810585e-07	0.515518770529938	0.543156600506586	0.57676477475957	0.00182353103081856	0.515757780024716	0.300257892001438	0.416977074552832	0.00208269761023927	0.508881679699665	0.46676761965446	0.468425640146319	0.00400806950951791	0.504536385959038	0.858406915062409	0.554813365911986	0.00158558415290044	0.50204439466863	0.885127220127071	0.508973250447647	0.307059548793976	0.36570646966421	1.45844692001215e-13	0.516899764356781	0.452294508070107
11102525	pho85 vs WT(1)	582	3	0.254102459838953	9.44533112614383e-62	0.407816174610462	7.60153917297785e-05	0.4593941199869	0.111627303350383	0.522940076743842	0.351544560079295	0.487237389057409	0.401499196379005	0.620736502554684	7.59643091186035e-06	0.659264249174263	0	0.402709320571975	7.57033457754368e-19	0.451866733634689	0.0583776941531377	0.540151997608588	0.0206897273647548	0.456284779878127	0.00200754446926916	0.534557722437756	8.37269327387258e-05	0.601448310008157	2.36416732857236e-08	0.674405437249084	8.65973959207622e-15
11102525	PHO81c vs WT exp1(1)	583	3	0.331290149778632	5.4510859751577e-30	0.325508999428459	6.91573192134592e-14	0.560710987671847	0.017375239245863	0.522440312888805	0.3621283923911	0.482239199091238	0.243000260780488	0.510557007526705	0.695499482333998	0.623619900747591	0	0.447200139252608	1.49600058352955e-06	0.492068474803281	0.755105879438633	0.50162882430922	0.92522350873441	0.472103075687323	0.0486833763303318	0.541453529347502	2.37643294487278e-06	0.522875532964547	0.208056824151262	0.585488850584744	0.000143593345259152
11102525	PHO81c vs WT exp2(1)	584	1	0.356798351851439	4.60799558474473e-22	0.641156574126995	1.37303990399573e-09	0.54020529586302	0.115203017112262	0.582758016172986	0.000777121997063812	0.56275774257574	3.70129355418136e-05	0.431097297763964	0.0106326418761527	0.557709224059051	2.26310768902671e-06	0.431092951116099	3.39509188271319e-10	0.536527568502707	0.1508717864123	0.577696186738062	7.5717806773401e-06	0.446606365341515	0.000161266449912905	0.533394057623849	0.000144093652349353	0.383607310652879	1.49932903693419e-10	0.537082715133531	0.099119749924018
11137008	428. Expression in strain PM38 (wild type) in response to 30 min 50 nM treatment with rapamycin in YPD(1)	585	2	0.0842268159123012	4.48388526649613e-173	0.250972673781259	1.1109320597388e-26	0.410016852645472	0.000420913164276596	0.672057444061118	2.75934830540336e-12	0.708982261668477	0	0.640647343677647	1.82747961874341e-07	0.726938245409472	0	0.342171197572432	6.19196465565285e-47	0.403951810926949	0.000157899446981248	0.519757739596059	0.254778400144017	0.454222885899748	0.00121287340342005	0.599217767442232	0	0.43731197082008	0.000558537780559199	0.555930354337581	0.0128427431710114
11137008	429. Expression in strain YHE711 (wild type) in response to 30 min 50 nM treatment with rapamycin in YPD(1)	586	2	0.11784931226712	1.09370595392762e-146	0.185128339064359	1.09514035362661e-41	0.579634020698253	0.00179197957891852	0.590289797621804	0.000242723062222394	0.565193174300016	1.7937289442882e-05	0.666250696553727	6.87406132016122e-10	0.686885999856659	0	0.391575606891965	4.63384308373137e-23	0.472557759919638	0.28009867019667	0.564412479530036	0.000203447582607152	0.461625958087209	0.00664744592395497	0.59845944934132	0	0.476512158893785	0.195764894288348	0.49898597050096	0.96400027118169
11137008	430. Expression in strain PM38 (wild type), glucose versus ethanol: strain was shifted from medium containing dextrose as carbon source, ammonium sulfate as nirogen source, supplemented with leucine and uracil to same medium for 30 min, compared to a shift to a medium with synthetic ethanol instead of glucose for 30 min(1)	587	2	0.121940977719912	5.81119544968951e-144	0.164987960160781	4.51050349432627e-47	0.303176843143897	1.09455495583132e-14	0.470794559115392	0.234619540087341	0.581662484864372	7.47278499080295e-08	0.678528878528879	3.29196669923704e-11	0.758474073755062	0	0.337015993265993	4.17001108050764e-50	0.439502762430939	0.0171209908045609	0.421499311169452	5.81910302464658e-06	0.447832397228282	0.000220584504462386	0.633402367731071	0	0.603404917699944	1.17920133657634e-08	0.641517389596788	2.84809287265375e-10
11137008	431. Expression in strain PM71 (gln3 deletion) in response to 30 min 50 nM treatment with rapamycin in YPD(1)	588	2	0.0972790080742009	1.70070047089066e-162	0.154075977475663	6.78735649630848e-50	0.337692438517361	2.00505982608664e-10	0.620454209463853	9.928822433114e-07	0.678562208990251	0	0.65632392299059	6.73941968898362e-09	0.76755662372114	0	0.329833702248826	2.88678974416585e-54	0.394242842792567	3.18098234671913e-05	0.457736021938603	0.0148512150238363	0.46728601260728	0.0207569847146606	0.615871288929272	0	0.504842897902337	0.789781425707902	0.551065303717926	0.0231102583024769
11137008	432. Expression in strain MS221 in response to 30 min 50 nM treatment with rapamycin in YPD(1)	589	2	0.0814966665512102	2.74867510871776e-175	0.239969923825764	6.18913081355177e-29	0.392652583908324	2.59177549990599e-05	0.702950569168233	2.22044604925031e-16	0.693329588435756	0	0.612556018616625	2.99576132785084e-05	0.704818411672202	0	0.3473644625265	5.31627935229856e-44	0.424036637089123	0.00280934154815667	0.521072366197915	0.224575695445336	0.460733277249126	0.00551490796183709	0.615243534436818	0	0.422953897008275	2.22621524295661e-05	0.549827631349276	0.02666714874238
11137008	433. Expression in strain PH2 (ure2 deletion) in response to 30 min 50 nM treatment with rapamycin in YPD(1)	590	2	0.0812124539222055	1.24076067926101e-175	0.128319154119312	2.38329851923239e-57	0.387476615021765	1.02948152664014e-05	0.604871912617206	2.03474166620143e-05	0.599976781635022	4.85462781085744e-11	0.681754609027336	1.56286095176483e-11	0.731484501975117	0	0.37241616265536	2.80762199379654e-31	0.393376443997991	2.72689680412608e-05	0.494385056276156	0.746161213715602	0.476954057182559	0.10323520257041	0.618335677038924	0	0.523932378954267	0.187589037764427	0.553372643567813	0.017558813296052
11137008	434. Expression in strain P40-1A (gln3 ure2 double deletion) in response to 30 min 50 nM treatment with rapamycin in YPD(1)	591	2	0.0818570329814759	6.8702426877706e-175	0.151382824724302	1.30732883251501e-50	0.392888717723108	2.71439298614742e-05	0.653993335609745	4.02366806540044e-10	0.698223919909124	0	0.669915157793946	2.99654745461453e-10	0.755250507719685	0	0.337236303362847	9.17617938173835e-50	0.375043947764942	8.9475711518673e-07	0.451856268357984	0.00553992055990097	0.478046791858025	0.120860684969237	0.618903478854025	0	0.429054894012631	9.46326074700641e-05	0.570416957584221	0.00174048637795421
11137008	435. Expression in wild type versus strain PM71 (gln3 deletion) under steady state conditions in YPD(1)	592	3	0.322266280188102	3.7000880085029e-33	0.427591142051364	0.00186563429003299	0.435997897284602	0.0120742642541032	0.605325232449065	1.85770548888353e-05	0.735506622227215	0	0.529806220715312	0.268680468343164	0.58806136409873	5.11812814352197e-13	0.448957683834227	3.22474914621352e-06	0.562107958033372	0.0144957566329831	0.495983987938967	0.816827453404409	0.473329323614951	0.0592320575049787	0.503127697870481	0.72158270218398	0.370450343911292	9.58857038873887e-13	0.521517716879036	0.338142620606923
11137008	436. Expression in wild type versus strain MS221 under steady state conditions in YPD(1)	593	1	0.59227207357074	4.85683937512249e-10	0.476197308135558	0.306841755976851	0.562775752992785	0.013890118427591	0.473045458886573	0.273570704538202	0.553178294573643	0.00047146848940316	0.469640460549551	0.260239454373245	0.456360532881498	0.000348363944710526	0.492190422745978	0.476553880039191	0.518267620960991	0.472422464631016	0.519360362350862	0.264499144513175	0.483440467996355	0.241824028046505	0.513327396908041	0.12918672427879	0.340459711976519	1.60626839754881e-18	0.521638265840461	0.335792844496815
11137008	437. Expression in wild type versus strain PH2 (ure2 deletion) under steady state conditions in YPD(1)	594	4	0.490767359863958	0.5326523196852	0.654324855475082	3.17126325199979e-11	0.594226528228533	0.000215688090901667	0.500489297596293	0.984111809364605	0.533147586413512	0.0289804771822757	0.56058094542943	0.0243877804908266	0.503660820431302	0.763712999580373	0.46947185330673	0.00530039280165243	0.562952034153692	0.0130992061164961	0.570521626679837	4.65136270542121e-05	0.446201720808667	0.000138960855703261	0.494489516275153	0.529608070200506	0.406451141799737	2.47460373585696e-07	0.452746443532903	0.0351974956918656
11137008	438. Expression in wild type versus strain P40-1A (gln3 ure2 double deletion) under steady state conditions in YPD(1)	595	4	0.529681240590498	0.0418942457208531	0.645909851118253	1.93968174855286e-10	0.606590522881788	2.18449346636174e-05	0.516991316930089	0.483044135539429	0.603921656742688	3.80895315288399e-12	0.507277122428638	0.783890761397241	0.492600903562667	0.537727085837544	0.443862753044852	1.98940008886091e-07	0.525928483732351	0.299976315804233	0.568129565126979	6.59246667771285e-05	0.430276916854946	5.49063921947802e-07	0.459994244542974	3.67796514990393e-06	0.449785033180049	0.00496776362593685	0.60803532466399	1.04025062253044e-06
11137008	439. Expression in strain Jk9-3da (wild type) in response to 30 min 50 nM treatment with rapamycin in YPD(1)	596	2	0.0901117729031964	3.69493156309193e-168	0.213876383176081	1.15180179137197e-34	0.423718938915837	0.00280238707840091	0.639277121674183	1.54960988485442e-08	0.729186733076184	0	0.643194964407086	1.10334902769793e-07	0.743680862463004	0	0.331706208172258	4.35783362006293e-53	0.371884591774095	4.70171285091038e-07	0.533725728470796	0.0519815866751776	0.442010096021521	4.17139943496097e-05	0.618342421715126	0	0.402993506470377	9.37302736512944e-08	0.494584569732938	0.809686670367774
11137008	440. Expression in strain TS19-4c in response to 30 min 50 nM treatment with rapamycin in YPD(1)	597	3	0.168455766977909	9.05350977727254e-111	0.603349370836417	9.12271825259658e-06	0.371744199611785	5.00088487356723e-07	0.530014613513772	0.222767142805638	0.652338688536868	0	0.60002668487517	0.000207764319570813	0.718763950440002	0	0.368368873924429	3.61023858747824e-33	0.449342876276578	0.04630461208752	0.521798562553612	0.208980753317448	0.432685772456259	1.95589486052874e-06	0.534800114443	7.43041546180656e-05	0.515028442585871	0.408085509708119	0.570349864723337	0.00175182550385178
11137008	441. Expression in wild type versus strain TS19-4c under steady state conditions in YPD(1)	598	4	0.532309614310651	0.0283372321348443	0.760791350054812	0	0.519872487740017	0.433310369371087	0.525285172843722	0.301439190963422	0.564760763459786	1.83511913034451e-05	0.575464042130709	0.00486920516404177	0.624057315839729	0	0.372474877374569	1.34786608926438e-31	0.608417740945365	1.78172693052758e-05	0.571319630370929	3.5402257736683e-05	0.394074085596253	4.96904281580946e-14	0.439302826968579	3.58562114676396e-12	0.490010365425784	0.580092923414915	0.54259087537092	0.0566353006190559
11137008	442. Expression in strain PM38 (wild type) in response to 30 min 50 nM treatment with rapamycin in YPD(1)	599	2	0.090354468662355	4.27456846670779e-168	0.163766993975396	3.02330417824165e-47	0.415884356275326	0.000977590403184028	0.637502436675864	2.32154717672017e-08	0.760257648953301	0	0.649497304042759	2.9445100357961e-08	0.703257087265436	0	0.342419176331213	8.45204275385748e-47	0.37329650092081	6.2096214096016e-07	0.504750331418471	0.784218761579001	0.469704157965621	0.0322197687178173	0.623302006949181	0	0.411626018287318	1.14245174719805e-06	0.50013473119218	0.995217464651631
11137008	443. Expression in strain YHE710 (mks1 deletion) in response to 30 min 50 nM treatment with rapamycin in YPD(1)	600	2	0.0822107567125661	1.05258073220478e-174	0.15558681333096	1.8085478250203e-49	0.410968415696714	0.000484860802981791	0.663339704668344	3.25195426142955e-11	0.745656542960217	0	0.659971117546875	2.98978064527944e-09	0.742184137933916	0	0.334315895581328	1.56566796610461e-51	0.372060382833864	4.84492770658159e-07	0.502145447219984	0.90159246257145	0.456344191114931	0.00203147970671288	0.620178056121035	0	0.394546574956989	6.44910344824907e-09	0.5209542459417	0.351297918449765
11137008	444. Expression in wild type versus strain YHE710 (mks1 deletion) under steady state conditions in YPD(1)	601	4	0.776275077968682	0	0.761974838141461	0	0.605055653085693	3.45684244125177e-05	0.461180646317643	0.112729091975042	0.390725137000836	4.94334867498533e-13	0.434404652586471	0.01441659529889	0.388343771623684	3.44426523046412e-20	0.534643373030719	0.00149176617871927	0.574347759361572	0.00326599207129519	0.566262574406696	0.000122363398406655	0.48297770847187	0.22620655749887	0.436965005622229	5.25662341433628e-13	0.416386277743543	3.66562004515212e-06	0.504031571827544	0.856853152972348
11027285	445. Expression in response to 0.1% MMS for 60 min (average of 3 experiments)(1)	602	2	0.225873835214562	4.63142006778455e-80	0.0666003382398411	4.74008813987186e-81	0.432539520788912	0.00674540310823369	0.419576613668149	0.00081497437831445	0.522672358910984	0.126605572089085	0.628289107076986	1.0870617648262e-06	0.642844470812908	0	0.491537416344515	0.429245036120349	0.435546068418997	0.00937576309853425	0.464116152426503	0.0340598460424338	0.500510720595651	0.970491240841411	0.629678473791354	0	0.403258875618453	4.84088702399933e-08	0.473370679874324	0.224800780531613
11027285	446. Expression in response to 0.1% MMS for 10 min(1)	603	5	0.624242435744934	0	0.463676695181253	0.0998945532924475	0.553716226188083	0.0263429322627216	0.483313512855836	0.474508493045437	0.449196220150046	0.000424284528425478	0.557126038944221	0.025404122263238	0.420109234857837	4.90590977646961e-12	0.540058636779316	0.000116812341075745	0.479910290752832	0.404405231115778	0.500643341737932	0.968792538424099	0.507852653219419	0.558123410311563	0.492656463165075	0.377695151349994	0.464525666005322	0.039364245621371	0.491891582300576	0.703527767251454
11027285	447. Expression in response to 0.1% MMS for 30 min(1)	604	3	0.335979658157211	8.1888468405075e-31	0.192598778213981	4.00897403145208e-43	0.52067716993623	0.397929376329151	0.457349341476083	0.0707143182152482	0.497832203622564	0.881797042265294	0.629850957123684	5.07757925705121e-07	0.529019968432836	0.0130994538119342	0.514815464313921	0.158890723060377	0.46981974440538	0.215561497794696	0.489137597151101	0.513691764312971	0.521173084592528	0.118476791961474	0.580623444561093	0	0.435638186086108	0.000219086591543869	0.495536415604818	0.835909360532637
11027285	448. Expression in response to 0.1% MMS for 60 min(1)	605	2	0.267714773884892	2.6716454560268e-59	0.0799161896017015	5.6922743866057e-78	0.469318065220722	0.21267306703196	0.44808343178158	0.0288334538683153	0.511373753261182	0.438277209813068	0.603163727406152	7.33336933382844e-05	0.626022630526303	0	0.47988683127572	0.0574020736049553	0.431948629945868	0.00553023948042364	0.462888279483247	0.0266270713290378	0.500114285615524	0.993319790629004	0.628356517255713	0	0.401274128110963	1.7742669604101e-08	0.478193183801711	0.314705118519791
11027285	449. Expression in response to 0.1% MMS for 60 min(1)	606	2	0.247227977910178	4.27274204301876e-68	0.092766492705825	1.65202334353607e-71	0.466364284198291	0.177604877840799	0.446807202355955	0.0271132558514813	0.505495013044727	0.711734649067839	0.634366194972256	3.46481170643287e-07	0.634073992892728	0	0.487892297460199	0.258990181317732	0.44201197053407	0.0196544167178049	0.485815614358868	0.403080988735793	0.487306735246678	0.358823612194035	0.612668067338847	0	0.425672773125407	2.85678741956344e-05	0.498283950078548	0.937770596673942
11027285	450. Expression in response to low MNNG (8 microgram/ml) for 60 min(1)	607	2	0.235957927041337	6.44246896446838e-77	0.211661661778898	4.3736659629889e-38	0.384045646915291	2.17667811593544e-06	0.569867510247121	0.00309629208955009	0.616890986031532	1.11022302462516e-15	0.613292992080871	1.1924992947554e-05	0.659048755552456	0	0.423488355780022	3.61749365654271e-13	0.44652394106814	0.0283499044985656	0.511544410075122	0.487998286976054	0.47355595047825	0.051398009466374	0.565797730324864	5.77315972805081e-15	0.477516643454287	0.197066240489704	0.54729828504102	0.0283140392045171
11027285	451. Expression in response to BCNU (200 micromolar) for 60 min(1)	608	2	0.221280171495514	1.11727239514265e-82	0.109318929250719	3.43159883451881e-66	0.323698698874569	1.45139213346287e-12	0.451411702062245	0.0431551407081351	0.565669774931656	9.6865427592352e-06	0.645535384929324	3.20704096612445e-08	0.719083093119277	0	0.43131196221474	1.40693392925831e-10	0.482056057815726	0.469566597718556	0.511110641782122	0.511749916183253	0.475506151331438	0.0760869501658261	0.594372924971223	0	0.437744041661175	0.000445985679709867	0.516595937336359	0.449415692276067
11027285	452. Expression in response to low 4NQO (2 microgram/ml) for 60 min(1)	609	2	0.307019862145013	4.34803104390101e-42	0.23419771102512	9.58834248876019e-33	0.372824371258579	1.93985686150323e-07	0.511641096288272	0.621419951585785	0.574228613514087	3.44874411917218e-07	0.568074686256504	0.00837783280718396	0.628670261333824	0	0.4454457122667	2.06487806476736e-07	0.451757213014119	0.0475008075002629	0.456276156065608	0.00849272560283173	0.507067344689305	0.601883698080487	0.56442456421065	1.86517468137026e-14	0.487636647301249	0.477239699727447	0.55331155088148	0.0132625600019025
11027285	453. Expression in response to gama-ray exposure (30 kilorad) for 60 min(1)	610	3	0.302467003578042	5.88055646714109e-45	0.421500365411463	0.000372721789137826	0.401337529393741	4.44879439573465e-05	0.460499685358096	0.0902121999285283	0.523745896216405	0.099214707409605	0.486422892483499	0.594961192833128	0.53980718382779	0.00057123322010777	0.468145056532402	0.00216837645130514	0.476829761705452	0.33585206720983	0.567712367757532	3.77272776692639e-05	0.508436611666984	0.528903560578533	0.554913405018972	4.06270572739231e-11	0.51968682878525	0.252489401794146	0.586277055332519	5.06592499567304e-05
11027285	454. Expression in response to tBuOOH (5mM) for 60 min(1)	611	2	0.177328515162198	3.31420609038139e-111	0.0908761911008255	4.29058489523797e-73	0.294221327662374	1.01760097238255e-16	0.421187109232418	0.000980628651005544	0.560338788400804	4.41494979701584e-05	0.606441257956409	4.82537042867381e-05	0.737091032154991	0	0.397395768383423	6.01971957276251e-22	0.471672526368659	0.251299270947853	0.505112617296145	0.761601770196852	0.481879140693154	0.187275546045014	0.635634855554016	0	0.452484674486448	0.00708393788227282	0.512249629080119	0.574794350011498
11027285	455. Expression in response to high MNNG (27 microgram/ml) for 60 min(1)	612	2	0.1932892606059	3.47723315133408e-101	0.121300794535693	3.25611026595694e-63	0.368833990900415	1.11939273787417e-07	0.52851532194866	0.231822908725611	0.642886067732714	0	0.655667789001122	2.5371533762808e-09	0.679517275003608	0	0.416366208380097	3.55986701571965e-15	0.455625313912607	0.071575788291101	0.524711470978139	0.141503021208852	0.464762655349582	0.0101398000376897	0.582031999408467	0	0.460329271463733	0.0241830238304105	0.56299746901728	0.00381903928511385
11027285	456. Expression in response to high 4NQO (8 microgram/ml) for 60 min(1)	613	2	0.248482024618792	1.25933026762303e-69	0.173575129533679	4.3644362284051e-48	0.386077381613328	3.45626607200928e-06	0.519944110178306	0.399636719828626	0.635102422948732	0	0.596744445229294	0.00019150198057738	0.610584063242316	0	0.454826038159372	1.85963096995356e-05	0.485847424521458	0.562740899243791	0.52937504873801	0.0783733316403175	0.485325856591212	0.280880264796031	0.561652252488702	2.92876833896116e-13	0.476748319625562	0.183288117570092	0.536594519113283	0.0905697709516553
11027285	457. Expression of G1 arrested cells (with alpha factor) in response to 0.1% MMS for 60 min(1)	614	2	0.298799996393963	3.56877020178279e-44	0.100032559098277	1.22631204219052e-69	0.470598528942556	0.236556286215312	0.407203533408952	0.000107868020251372	0.525451322572994	0.0856002999505459	0.590315744861199	0.000580501642634346	0.62171275809017	0	0.484966174086544	0.159205980709548	0.435942993470618	0.00964287521379633	0.47937504873801	0.222034513172201	0.513133772069114	0.340269841776968	0.605282313826953	0	0.42884829789735	5.7354030464599e-05	0.437805463431663	0.00448296950052979
11027285	458. Expression of S arrested cells (with hydroxyurea) in response to 0.1% MMS for 60 min(1)	615	2	0.304504414310841	8.5205156703097e-42	0.0603233422968453	9.5270211556249e-84	0.493899876451415	0.806024586702845	0.45799170810651	0.079642296023184	0.516043390879926	0.278567292241928	0.617930666415515	7.04944847074174e-06	0.608650245013516	0	0.499192802510704	0.939754199524139	0.440513561024611	0.016238913531334	0.477837526968366	0.189499126545188	0.49756435533191	0.859637277319405	0.612514938208774	0	0.399695805030259	1.41567973742459e-08	0.422784844650026	0.00041854683773328
11027285	459. Expression of G2 arrested cells (alpha nocodazole) in response to 0.1% MMS for 60 min(1)	616	2	0.308581370929745	2.6030297175299e-40	0.0712400097443057	4.4891629355259e-80	0.44417895007597	0.0243242224968122	0.452651953723437	0.0477163282130969	0.496366450710906	0.805728051852708	0.610273676940344	2.55693921675793e-05	0.615583965217626	0	0.499843210915742	0.988261575062065	0.460742786985881	0.11191890870692	0.469081256011021	0.0665862324804562	0.496536432914776	0.801028056991986	0.611772024615237	0	0.422637947431975	1.16604907807301e-05	0.439543332169663	0.00563282451811617
11027285	460. Expression of stationary phase cells in response to 0.1% MMS for 60 min(1)	617	1	0.59280870876841	1.96606952940215e-10	0.258371084709873	5.30758938405329e-26	0.428211806409628	0.00423552295932653	0.367951138271053	4.95411775279043e-08	0.501838495050494	0.902193280367996	0.433557015375197	0.0122489700497603	0.436995835718333	1.52702441045317e-07	0.563551019453797	3.8824512493818e-09	0.485131703778113	0.552137678501095	0.435912440539627	0.00017329320029305	0.546658344772697	0.000800291183401303	0.571376993093452	2.22044604925031e-16	0.421147962000563	1.02118236155578e-05	0.321260254843777	6.32360383090704e-16
11027285	461. Expression of rpn4 deletion in response to 0.1% MMS for 60 min(1)	618	2	0.299625114527251	3.86323273690773e-44	0.102485032184317	2.6274723270213e-69	0.380354650500871	1.33461634401506e-06	0.396547573724981	1.471978560538e-05	0.406709857818722	2.53982856224537e-10	0.611725648089284	1.93759567845841e-05	0.668070723046183	0	0.468414988360976	0.00299207456767977	0.511406886545008	0.643627343214576	0.477899261781602	0.189059148774367	0.496658063919578	0.80757509794873	0.627300434190612	0	0.45335166577023	0.00810588944522895	0.472556838017106	0.208144926331435
11027285	462. Expression in response to 0.05% MMS for 60 min(1)	619	2	0.245591027041954	1.53577274096712e-70	0.101888896176297	5.40105913156285e-70	0.39674978670651	2.82711506244598e-05	0.433401233186937	0.00512149100282255	0.564931031469623	9.97596137963797e-06	0.596549802610409	0.000211478265068843	0.626218197817681	0	0.498532132019786	0.889882916154961	0.439123276968581	0.0132185612948996	0.476518351485535	0.161387912228242	0.503368293065477	0.805408232029688	0.603612881565484	0	0.431324957879327	9.16351553383994e-05	0.465149349799267	0.108682653191968
11027285	463. Expression in response to 0.1% MMS for 60 min(1)	620	2	0.216179527485829	6.5629264958415e-85	0.0616467876584621	4.05153890565012e-82	0.375984769368946	7.15223126125497e-07	0.414606449046982	0.000403158225740036	0.551526295422487	0.000549060402433188	0.609897734140158	3.22656172211389e-05	0.641304519002488	0	0.506993026977595	0.515579082085214	0.450990568670127	0.0492633338668979	0.465144199526916	0.0404555261871856	0.517650970433944	0.203182732249164	0.622556512059814	0	0.394432234693187	3.08038222880741e-09	0.441473751963693	0.00792078372233112
11027285	464. Expression in response to 0.2% MMS for 60 min(1)	621	2	0.213540240759887	3.93695990439093e-86	0.0696448481668525	6.44965961142247e-79	0.388032513377402	7.93647492369915e-06	0.422376992023403	0.00132828802287692	0.507080353019012	0.635558235891428	0.637234819053001	2.20976114517768e-07	0.643245407864666	0	0.499793069584736	0.984680088719004	0.446818321334896	0.0332092276041906	0.463710977099633	0.033240404231585	0.514514921294154	0.296297365228479	0.638331560288412	0	0.400057348232	2.13737400495344e-08	0.427648804328853	0.00105178812787675
11095743	465. Expression in rpd3 deletion(1)	622	1	0.53730397513353	0.0118620978399691	0.55592610724358	0.016347746549306	0.344047670919418	9.85125490015984e-10	0.512166371648998	0.621157355418744	0.452096268833714	0.00163386880162241	0.505305581063157	0.844018951823839	0.680416209619854	0	0.471038575050921	0.00829081610260776	0.502841257882694	0.911011055283016	0.435077720880663	0.000182633227277599	0.509814520279108	0.487854059585705	0.510694641696155	0.223364929736517	0.381089687648046	5.91983176597432e-11	0.277239156048176	3.79543689915384e-23
11095743	466. Expression in rpd3 deletion(1)	623	1	0.549018849607867	0.000945048859392728	0.60158731460053	1.29235102539482e-05	0.386871522121381	9.27127515456125e-06	0.51238289237677	0.61496164969277	0.49340573468649	0.664587890221467	0.487520896611806	0.643521670228419	0.634839067563437	0	0.483024561458203	0.121767694691741	0.504284558290083	0.866161593956099	0.446621481115646	0.00209415547270777	0.508637097586089	0.541531520511076	0.501614142570131	0.854189216813795	0.337766126073498	4.23809118012694e-19	0.309127901902601	2.05458336907634e-17
11095743	467. Expression in sin3 deletion(1)	624	1	0.49961258829452	0.979152406138249	0.566463308941337	0.0043248456897389	0.400413374731714	9.50823663317313e-05	0.520530220667983	0.404305154454335	0.46130547129536	0.0109510331378559	0.539737703374067	0.140574823026819	0.679973652248895	0	0.461182685912624	0.000402558264065028	0.492201015681679	0.759011519799554	0.470502781315796	0.0891090465280612	0.505906773183453	0.676304495999973	0.491687561284959	0.343942915357022	0.42671465870678	5.47919969683098e-05	0.315558998079944	2.31348975144733e-16
11095743	468. Expression in sin33 deletion(1)	625	1	0.52228435781943	0.132802798803392	0.524309817387964	0.296624237784226	0.349043025548835	3.29638244823464e-09	0.504062216675105	0.868933171795506	0.508536119537131	0.574607264978342	0.503793176520449	0.888130342097348	0.659443586148115	0	0.479422179615081	0.0606819682537976	0.476004520341537	0.345222886651585	0.429484221881417	4.81671133473624e-05	0.514145275380804	0.317381593121305	0.51210153119138	0.168256373731081	0.373040275556474	2.76960325284105e-12	0.280378338278932	1.51864236171673e-22
11095743	469. Expression in hda1 deletion(1)	626	3	0.404025096117485	9.56050988071248e-11	0.443806861302926	0.0158415679680043	0.564305703334406	0.0117295885861775	0.487685792446239	0.616919647614781	0.528519641987792	0.0607574296564903	0.665653426259487	8.0849282824147e-10	0.571725308464416	4.14201939413772e-09	0.456519412229289	7.38496977574467e-05	0.601223561582678	6.84084439868116e-05	0.557917327337475	0.000843256700143957	0.477217194951384	0.107313424323029	0.489642092508313	0.238278020263272	0.421448594968316	1.53141101784532e-05	0.564329507767499	0.004214499875556
11095743	470. Expression in hda1 deletion(1)	627	1	0.527957222915224	0.0593210667771447	0.489783118927377	0.660916818039935	0.636490967178805	8.83321880085219e-08	0.386633410129507	4.12129148705215e-06	0.483978079866182	0.292109670596352	0.592997574815757	0.000562970916167194	0.471895678589576	0.0212571703422056	0.50439009435923	0.689016805337111	0.595075757575758	0.00018404300429542	0.533280587975358	0.0550827697025684	0.485017998364139	0.289597279483131	0.47990611077656	0.0221478737904131	0.43006044717373	0.000118069250048723	0.627512436725432	1.40849187868497e-08
11095743	471. Expression in sin3 deletion(1)	628	4	0.475128548091007	0.0934788988387219	0.828223819205652	0	0.448981040422455	0.0455990054787677	0.422178787248434	0.00157436140442268	0.443900685316257	0.000226010661566768	0.557044414620172	0.034422041584977	0.546095065951333	0.000158650872473132	0.437437128486511	1.18459049378225e-08	0.46503571627881	0.169098821646832	0.566218385277222	0.000135674153857845	0.492566898132845	0.599371163846137	0.463463506139154	3.19518943936485e-05	0.585947902158929	2.24080799804405e-06	0.58777982632222	9.45850880400556e-05
11095743	472. Expression in sap3 deletion(1)	629	4	0.478314908541894	0.143596557941633	0.860743097002689	0	0.486500314142307	0.596809872016241	0.488171165195503	0.630911965859767	0.455030520915253	0.00311139456046861	0.614830511800209	2.06311496295797e-05	0.649133156417516	0	0.38361703454296	2.74410862281696e-26	0.511948211395725	0.638398973288489	0.547443853811962	0.0062534870749813	0.408173560314504	8.59102337727641e-11	0.450168333795191	1.404166157885e-08	0.580625558789062	9.09081878286422e-06	0.5809390818642	0.000318152238505842
11095743	473. Expression in ume6 deletion(1)	630	4	0.434475703616048	9.92159370848597e-06	0.830316736781943	0	0.59863084554178	0.000111265732705368	0.504596650012232	0.851907983570929	0.420089877541849	1.49418571703323e-07	0.636854167157197	3.89130608180466e-07	0.541776837312118	0.000618829482720518	0.405921483352039	9.98597894374539e-18	0.490722138512194	0.715199512812533	0.597037703724884	2.24673344373372e-08	0.428918667961183	5.07876403633399e-07	0.446294058556446	9.7495033581379e-10	0.670140093538172	0	0.710398302496073	0
11095743	474. Expression in hda1 deletion(1)	631	4	0.56087179732935	4.03655197183106e-05	0.904638734551996	0	0.574949997259161	0.00331487449474133	0.493935457198889	0.80543764864463	0.431839368859928	7.4241814617584e-06	0.534247682732531	0.204121517990048	0.471002529037002	0.0174907970892298	0.422980317579083	2.22110128799316e-12	0.577375272057593	0.00234055890560159	0.560069272958852	0.000536696838582262	0.427124880691434	2.59921364878136e-07	0.419316019888302	4.11498472810665e-20	0.67313609340994	0	0.763042743061616	0
11095743	475. Expression in hos2 deletion(1)	632	4	0.491853915657649	0.582707557086392	0.894319959898434	0	0.49527662092511	0.853151625201477	0.528627834230161	0.244902250610926	0.536054375912819	0.017763076449808	0.457121329848603	0.111825676015861	0.449749169280926	3.81953239126101e-05	0.452195177079436	1.31616501237021e-05	0.437292817679558	0.0136444940154704	0.531894154038107	0.0660391339918789	0.465009374012963	0.0133942188864162	0.470300526118051	0.000721702763991814	0.572462518834085	6.64492813169382e-05	0.620988065107349	7.3798590571883e-08
11095743	476. Expression in hos3 deletion(1)	633	4	0.481330931206784	0.207966279119114	0.894019549513253	0	0.521240798863184	0.405197426528803	0.484931203972992	0.540492150006592	0.491849105593629	0.592023662162949	0.54138981108678	0.1248277094669	0.49945315078672	0.964254859714048	0.426372131811947	1.9312656696459e-11	0.500396925051621	0.987543663481278	0.540027878141977	0.0210594902181931	0.41497517474465	1.86144268515412e-09	0.461952781937457	1.48069633351302e-05	0.629096569435886	1.19459997449667e-12	0.670769876941875	3.06421554796543e-14
11095743	477. Expression in response to trichostatin A (TSA): 15min,30min,60min,120min(1)	634	1	0.446459132928477	0.000304609105211358	0.510609815514059	0.648751129240397	0.425634715044113	0.00356457993101777	0.430856624029745	0.00497552139035911	0.51981075784244	0.192718590602943	0.528059931090234	0.298075786510899	0.569652809403685	1.14054714561718e-08	0.497527227002536	0.821666767867443	0.51354916569005	0.594063747074996	0.472624509370695	0.114612433630579	0.494722337804083	0.709121547576969	0.514686657331813	0.094504650576255	0.447021275837872	0.00354213652774367	0.473372316285565	0.236225994732913
11095743	477. Expression in response to trichostatin A (TSA): 15min,30min,60min,120min(2)	635	1	0.371981901491618	5.87500595066779e-18	0.827943904655717	0	0.445678680911533	0.0332675709108609	0.561255741724133	0.0128375440010529	0.524006041768091	0.114464453491929	0.521444436595952	0.426468276523494	0.56961247465419	1.16248053405599e-08	0.433699261129817	1.50708048487319e-09	0.491241838272225	0.73046575951316	0.544281406773934	0.0107044275899673	0.470110530825358	0.0346287809703813	0.473218805955832	0.00229516165388068	0.534282488129628	0.0591396697571567	0.585629581951475	0.000139484215637697
11095743	477. Expression in response to trichostatin A (TSA): 15min,30min,60min,120min(3)	636	1	0.395032779348038	1.43917157950645e-12	0.84197359667944	0	0.445800261714978	0.0336619384070573	0.473685208952314	0.285099261792664	0.486671909523275	0.380836676814761	0.520257744500169	0.452501885011006	0.570034462909868	9.47953626706521e-09	0.444926632580954	5.16078399951468e-07	0.475011161337128	0.325628298527951	0.53363540069143	0.0525462724320611	0.455373519525989	0.00160849445768631	0.480397056589998	0.0256231519648303	0.568407179571206	0.000166107736873533	0.594798394135102	2.47588670896359e-05
11095743	477. Expression in response to trichostatin A (TSA): 15min,30min,60min,120min(4)	637	4	0.479161615447502	0.159836390493783	0.86268493099345	0	0.496238725664513	0.882809378478575	0.424962812074399	0.00230242822605449	0.518221672970578	0.230858092417585	0.527406151648576	0.309452252586937	0.52240073071782	0.0663673662232083	0.438147940308434	1.71743679821357e-08	0.52426404933311	0.339845053938978	0.542584024330015	0.0141095789424472	0.446730372795789	0.000166292050790519	0.454199068868307	1.84058683246945e-07	0.5707353040703	9.86375361631264e-05	0.636147233374062	1.39123779163697e-09
10611304	478. Expression in haploid cells in response to rapamycin (100nM) for: 0min,15min,30min,60min,120min(1)	638	1	0.429066174094707	1.72457382718282e-06	0.57559859550825	0.00117555568295402	0.475891159178086	0.344880169916059	0.541227901475873	0.0940807935417205	0.496730454755396	0.82982895866611	0.536549645640555	0.175401186856141	0.528725733666596	0.0185922334706898	0.470008989067631	0.0062744842574883	0.471821809252748	0.267816702556507	0.481345688960516	0.282432131021495	0.5038930563171	0.783240448967305	0.500648488126705	0.941159608574193	0.562169045490327	0.000623195012523725	0.53125	0.164611161839598
10611304	478. Expression in haploid cells in response to rapamycin (100nM) for: 0min,15min,30min,60min,120min(2)	639	2	0.278897757946685	1.28549481452197e-50	0.259272315865416	3.4286609143189e-25	0.470586581695975	0.247473737695508	0.598839422733499	5.62149564975467e-05	0.58436355465678	2.61619879093899e-08	0.613909098757584	2.25356699852242e-05	0.655662243556966	0	0.437240979756412	9.48814548547975e-09	0.426767676767677	0.00385085612336585	0.495900483481064	0.81261091940642	0.483421240359717	0.239714909906404	0.540711365162432	3.31298316136319e-06	0.514067058249418	0.437214185558519	0.462444362017804	0.0937171482048518
10611304	478. Expression in haploid cells in response to rapamycin (100nM) for: 0min,15min,30min,60min,120min(3)	640	2	0.285102750694281	5.61999971425652e-48	0.183081097920902	1.75788682831278e-42	0.455721395831957	0.081480209980879	0.554385296999716	0.0265589648516338	0.567498533248449	8.35880543648138e-06	0.629484432514736	1.42910251499373e-06	0.664332447040152	0	0.433124064721287	9.34258294927541e-10	0.436189240471008	0.0117356451085301	0.512147461724416	0.482110364634323	0.483145788261809	0.231682342332155	0.554567594645293	4.45022463324563e-10	0.513843720724796	0.444220956269479	0.457260756676558	0.0562965665221496
10611304	478. Expression in haploid cells in response to rapamycin (100nM) for: 0min,15min,30min,60min,120min(4)	641	2	0.191526098453342	4.01182107333534e-96	0.139696099466874	5.8646244856562e-54	0.482280124982255	0.487475842855272	0.585740245773921	0.00049717155851603	0.588345129760701	6.32445673609539e-09	0.714468696286878	1.77635683940025e-15	0.723763048934247	0	0.407666167851353	3.91816216540149e-17	0.461464785981361	0.129630040614101	0.538850692729589	0.0251657886499916	0.454296339792523	0.00123807354566271	0.564691603427694	1.783018177548e-13	0.516578625850873	0.361524643304227	0.404365945191133	2.10503735841051e-05
10611304	478. Expression in haploid cells in response to rapamycin (100nM) for: 0min,15min,30min,60min,120min(5)	642	2	0.305892975677757	3.70326518100846e-39	0.181956169363528	1.94787499590962e-42	0.501840578752736	0.942504217886138	0.618886887216904	1.37462992899628e-06	0.515924053477137	0.295144102247433	0.689783617056344	1.9630963521422e-12	0.672508509667966	0	0.452243629712765	1.34497841479743e-05	0.509494809978235	0.708824400776248	0.526944321696863	0.120478768884746	0.482746760791349	0.222709605294399	0.542768991009763	1.12301026256034e-06	0.441435700521121	0.00126681718014534	0.390679547041368	1.16020233710545e-06
10611304	479. Expression in diploid cells in response to rapamycin (100nM) for: 15min,30min,90min,120min(1)	643	3	0.290673128431369	2.8542715741682e-45	0.406939538457214	6.45514656711825e-05	0.493183744435746	0.789359115817163	0.599498142893214	5.30178678421755e-05	0.545600119836723	0.00271343761372744	0.568154740882014	0.011484156141264	0.592370111661371	3.70814490224802e-14	0.432851404996467	9.2845684890507e-10	0.445694514202801	0.0326587308494826	0.551766915338827	0.00284682697359639	0.480772363361717	0.174101205357869	0.532617670452123	0.000204144934188077	0.512855621373437	0.479127458472563	0.582472944667481	0.000243618083911157
10611304	479. Expression in diploid cells in response to rapamycin (100nM) for: 15min,30min,90min,120min(2)	644	3	0.33263221225132	1.44396794853467e-29	0.347404407424411	5.65087869199753e-11	0.56756730165111	0.00808444017863086	0.57218644070014	0.00335817730639087	0.576231884057971	5.34555662845548e-07	0.59088633028027	0.000748467538735031	0.582574552597638	1.29738442211647e-11	0.454220055493204	2.99359285802538e-05	0.486362241196495	0.591568866313332	0.579812716071846	4.20292556801982e-06	0.455470521872625	0.00164303982548434	0.532198917654331	0.000245664753548036	0.408748276881538	5.05423670079257e-07	0.514460420666783	0.519973367136043
10611304	479. Expression in diploid cells in response to rapamycin (100nM) for: 15min,30min,90min,120min(3)	645	3	0.4026320272047	4.04565907988246e-14	0.269340455733681	4.25874117327889e-30	0.435765980145082	0.00376122100039921	0.539868596121466	0.0623093227290776	0.535921057559076	0.00655579549317631	0.517722681359045	0.449350914921421	0.575411518897393	1.12820863762408e-12	0.46198260901193	6.6390330513935e-05	0.508513309894525	0.699901729055181	0.536086597696967	0.0166645531466691	0.498377317092246	0.894969137559823	0.536187852388515	2.11225736035381e-06	0.490983860568994	0.567813626902183	0.481806925292372	0.351585120741031
10611304	479. Expression in diploid cells in response to rapamycin (100nM) for: 15min,30min,90min,120min(4)	646	2	0.301712108264609	8.16987911839086e-41	0.113353680817772	6.60755589906086e-62	0.456443150081312	0.0877562229561703	0.591162421944605	0.00021232785997527	0.570320688062515	3.75105502015138e-06	0.640929889414738	1.71900419232429e-07	0.64361741959806	0	0.439671015712682	3.78819024504256e-08	0.462611613371282	0.141288765214242	0.508678939980765	0.616843942949107	0.512828938414096	0.364415499684406	0.553404179634209	1.19030807432807e-09	0.47846627318418	0.235768905195478	0.453510647582475	0.0385979485248143
10611304	480. Expression in haploid cells deprived to amino acids in response to rapamycin for: 15min,30min,60min,90min,120min(1)	647	3	0.284938106650433	1.16715895177828e-47	0.352467464325535	2.41487746786142e-10	0.623630107623608	1.27357342827317e-06	0.585936488125375	0.000483152877802873	0.525114032131221	0.0987622618643664	0.631920604647877	1.00346215381464e-06	0.598863524241506	4.44089209850063e-16	0.433213435798312	1.15489932496757e-09	0.457087449076399	0.0914946446114177	0.619308375139716	6.20969942133343e-12	0.461074837850532	0.00594753084706954	0.558379752248892	3.03101987952914e-11	0.374396329713152	4.76476581211277e-12	0.5040457540583	0.857212480991378
10611304	480. Expression in haploid cells deprived to amino acids in response to rapamycin for: 15min,30min,60min,90min,120min(2)	648	3	0.430338962704565	2.61127231020408e-06	0.315981949610696	2.76237004553661e-15	0.673887254536791	9.4020347063406e-12	0.55862413179113	0.0172368065814368	0.516760663595851	0.270388267303895	0.608999081726354	5.28613194361593e-05	0.525727463722026	0.0349660292607836	0.466809946169514	0.00248006374637461	0.479619398403929	0.42268564663114	0.593062956512698	8.12260070315318e-08	0.474786303182239	0.0746875884387213	0.510094698584584	0.250374292773368	0.456941095173131	0.0177621526258076	0.510568489265142	0.638230730637084
10611304	480. Expression in haploid cells deprived to amino acids in response to rapamycin for: 15min,30min,60min,90min,120min(3)	649	3	0.331053622240136	4.55036529654353e-30	0.0998668356304285	4.14979881797549e-66	0.654038661289937	1.58806168215619e-09	0.49037235023765	0.695813058387297	0.472301738880775	0.0686472372595236	0.698293737687677	1.95843341543878e-13	0.576437564218224	3.77988529365325e-10	0.47608946980089	0.0293331072073507	0.430385345164351	0.00618881147031911	0.558564568116243	0.000739380515729415	0.484067202534419	0.260215853725528	0.533801735829852	0.00011936909108301	0.630901079642802	5.85309578582383e-13	0.487739461511608	0.585584426971335
10611304	480. Expression in haploid cells deprived to amino acids in response to rapamycin for: 15min,30min,60min,90min,120min(4)	650	3	0.450158641890664	0.000406002620300582	0.220395229974983	1.51006145835669e-36	0.676032136687745	3.97681887420731e-13	0.532501004106698	0.164936827974775	0.500570972050581	0.968500626552186	0.635389638419941	1.28392556808521e-07	0.531426072832023	0.00674704910413326	0.475468938354741	0.0186703403127215	0.495476868128802	0.851547924412167	0.595069662862936	8.23769252811246e-09	0.455898714859334	0.0010424230983808	0.512640522414308	0.130083041449457	0.500688178784004	0.968215633734388	0.483730799441438	0.446520829046734
10611304	480. Expression in haploid cells deprived to amino acids in response to rapamycin for: 15min,30min,60min,90min,120min(5)	651	3	0.447615437063509	0.000226735494310021	0.200357915842929	4.35868243589761e-41	0.705293051903056	0	0.549772293458196	0.0348767481493406	0.485983847008451	0.33619868358987	0.688385015657743	3.09530179265494e-13	0.518313101144446	0.117303106477218	0.469013566737332	0.00320354044388896	0.528792064289302	0.237266386140381	0.610011437186452	3.67506025611419e-11	0.458675488047107	0.00230308475593848	0.514834207532188	0.0779959659756386	0.512770133325734	0.463217654526623	0.446768633269331	0.0134744663853406
11179418	481. Expression in response to heat shock: 15,30,45,60,120 min(1)	652	2	0.258717000612552	3.15610686970163e-60	0.155554605589858	4.87006855123201e-50	0.320361200403114	1.43134380139404e-12	0.427576760195771	0.00308637968058024	0.625852276273577	0	0.592051046596501	0.000595816584928022	0.702511778228941	0	0.450578703703704	5.86508874505233e-06	0.518447597522183	0.465470571332503	0.45816264199007	0.0152925786172176	0.483744869569651	0.247825316810718	0.603084881666738	0	0.369039078723806	4.13722904830849e-13	0.378717380869262	5.74855716858203e-08
11179418	481. Expression in response to heat shock: 15,30,45,60,120 min(2)	653	1	0.500058598096297	0.996836124026167	0.295645981879339	1.34561316980337e-18	0.389740266859322	1.4570272797516e-05	0.394647947762903	1.7598735056201e-05	0.588821231072663	4.65313143571677e-09	0.480541232056384	0.469092405632828	0.564250684806912	1.27215239231759e-07	0.52978563931496	0.00645138486833075	0.588183631899102	0.000501400093716242	0.453233279613215	0.00684688916370696	0.485683188175479	0.309991500509553	0.55847750842002	2.39830377779526e-11	0.260783782917351	7.58674285275581e-40	0.368895640600454	4.88953613402068e-09
11179418	481. Expression in response to heat shock: 15,30,45,60,120 min(3)	654	1	0.596690180240153	5.96294125188024e-11	0.322440480094445	2.01475898678668e-14	0.421945124188114	0.00214309912227829	0.448844852105223	0.0370493499603525	0.534351695814453	0.023415565624944	0.418843446116173	0.00252648363068103	0.480523458272496	0.109200674718151	0.579425297210791	3.72146757854352e-13	0.597379178525587	0.000121119933233826	0.446121104208365	0.00183183088222613	0.520829363582511	0.139560971499438	0.529741524023704	0.0006788032879399	0.245533071407454	7.01062339571147e-45	0.41682558038052	0.000204972843433974
11179418	481. Expression in response to heat shock: 15,30,45,60,120 min(4)	655	1	0.51621743831898	0.27174503590691	0.294303797468354	7.13768685510614e-19	0.385442069206886	6.46097984061827e-06	0.439486054364364	0.0135215428973743	0.529024953500855	0.0551792622100331	0.456334910880365	0.103750427093376	0.522034825440525	0.069614022152718	0.549449484557509	5.93081120259242e-06	0.597289190244991	0.000120553735244888	0.439365691040004	0.000446032005971975	0.512444169640469	0.376833242341992	0.541799922594432	1.73964806893245e-06	0.321757064340442	6.32116404872473e-23	0.471608810438122	0.204476553502659
11179418	481. Expression in response to heat shock: 15,30,45,60,120 min(5)	656	1	0.515036461301295	0.308622743769199	0.22173565760009	3.89761393243692e-33	0.414399383803188	0.000758427630661337	0.445909066527465	0.0274095423327232	0.519693917038036	0.193642636408656	0.494881213063031	0.848874746250512	0.561290339168641	4.59815875597513e-07	0.549439092571809	6.07158103704819e-06	0.62506836318991	7.87291543291602e-07	0.433257518650412	0.000112680629006461	0.49329560395735	0.634285359610739	0.546317356833007	1.19934958853207e-07	0.291044058402585	7.68344372109164e-31	0.428799201431314	0.0014758373624745
11179418	482. Expression in response to acid: 10,20,40,60,80,100 min(1)	657	2	0.169136169164875	3.39789365962319e-111	0.394893257690037	5.88310060759194e-06	0.349694501877123	3.33814990362513e-09	0.462144196263284	0.122615601202353	0.681351408705639	0	0.520898181504242	0.436511267086584	0.675716327474457	0	0.427211544456915	2.70902455366612e-11	0.437280958758859	0.0132504203652092	0.486962907124847	0.450598937922317	0.474489463039081	0.0702363524890497	0.584214609934558	0	0.406804492396907	2.59506970085197e-07	0.531695103857567	0.156907038831374
11179418	482. Expression in response to acid: 10,20,40,60,80,100 min(2)	658	2	0.137600666547414	2.93398956745055e-133	0.189997563923582	8.43425765736679e-41	0.304500879176793	1.36425535387082e-14	0.500058872705436	0.998082416619267	0.69449075634448	0	0.506537794416582	0.807498390772414	0.70478241572046	0	0.407560169597207	2.49209183335988e-17	0.413323846196774	0.000611642299368107	0.466965051597307	0.0556878719499737	0.490010486623398	0.477953093078438	0.613175500138557	0	0.467685517968519	0.0738298424727984	0.493819274742538	0.782313103810882
11179418	482. Expression in response to acid: 10,20,40,60,80,100 min(3)	659	2	0.208714557048212	6.8200155738738e-87	0.176446303254036	2.40548932992015e-44	0.345153142617796	1.04358587128833e-09	0.605522128941691	1.62871808788712e-05	0.667712491730018	0	0.509153697032485	0.732825164734858	0.667110884565161	0	0.431211159953444	2.86835925122661e-10	0.442547017132652	0.0230461226690098	0.43032966390268	5.38766334231113e-05	0.491304355340552	0.536512372125909	0.576345654496717	0	0.510251441720304	0.570380058518066	0.520152404433584	0.367325507786341
11179418	482. Expression in response to acid: 10,20,40,60,80,100 min(4)	660	2	0.276081965214082	5.76497049605915e-52	0.249163184326659	2.92527081576748e-27	0.371042123180329	3.86700034066588e-07	0.615544225830465	2.43496748764116e-06	0.65531663109014	0	0.437231679655922	0.0194056991991192	0.634918933581363	0	0.484009851602444	0.143250853423191	0.473838523355098	0.301386964493483	0.45087663434795	0.00446414620653686	0.519860636361319	0.158599911092919	0.568944579745055	3.10862446895044e-15	0.317852753961837	7.5383201344003e-24	0.445756785651946	0.0153840669704599
11179418	482. Expression in response to acid: 10,20,40,60,80,100 min(5)	661	2	0.359909270218834	1.7582952570438e-21	0.243492865106953	1.3564269267275e-28	0.357080008602018	1.68095531491834e-08	0.5402375317422	0.0996743801688067	0.58401602816163	2.62703023778954e-08	0.461664822270883	0.152134249271832	0.655155889789395	0	0.454551949536517	3.00470300152505e-05	0.475661309224845	0.334855772733345	0.423278248550856	8.4169010725598e-06	0.50226929320504	0.87164133438348	0.527538346398576	0.00158710983291277	0.547770721056062	0.00807571890791525	0.534217904520859	0.125211097824363
11179418	482. Expression in response to acid: 10,20,40,60,80,100 min(6)	662	2	0.302565932347905	6.6854130478352e-41	0.327094205885935	8.3135553572652e-14	0.36201773533616	5.38487916141157e-08	0.595882704638253	8.97076627459636e-05	0.656790373116629	0	0.441407077770714	0.0288760321237523	0.65382982463865	0	0.465524457538346	0.00157556873411218	0.448041882917574	0.0398435437125814	0.445729575524421	0.00165723503011982	0.512162236316728	0.387297272132244	0.523032070019398	0.00836144566639185	0.434218372093852	0.000270953665980596	0.51379821958457	0.537059990424171
11179418	483. Expression in response to alkali: 10,20,40,60,80,100 min(1)	663	2	0.175357531421153	7.39449349879963e-107	0.212918349277141	4.37416663204725e-35	0.368429892854282	2.33769441696532e-07	0.469904927122132	0.220269074761711	0.627774906689635	0	0.579643364491849	0.00306081599810293	0.707862801429939	0	0.403857375192252	1.52624876505347e-18	0.45099545175512	0.0532521217952615	0.511355956434717	0.511633459659095	0.462937326114112	0.00861822698818371	0.600854392266371	0	0.452110308077552	0.0082082987369286	0.530171059521731	0.178378037557795
11179418	483. Expression in response to alkali: 10,20,40,60,80,100 min(2)	664	2	0.196225333641428	3.07146188533479e-94	0.223707942546075	9.04676280969356e-33	0.414927873769609	0.000805261920376482	0.531745471053599	0.194939501907146	0.547212173413724	0.00180767139776727	0.615408945711976	1.69491225554541e-05	0.676981649456638	0	0.411142676767677	3.91713097300994e-16	0.419387940175233	0.0014370644247545	0.509210509214733	0.59364082222179	0.469730298909815	0.0315177581419724	0.589624672924838	0	0.567723275189588	0.000178955013026005	0.517560329027754	0.432377939661086
11179418	483. Expression in response to alkali: 10,20,40,60,80,100 min(3)	665	2	0.254328548850172	1.75696530383378e-62	0.174727581069812	6.80291012186772e-45	0.397150370856589	4.95322685975055e-05	0.521955594280713	0.369259463357349	0.519785791858593	0.190290101027436	0.606690055174904	6.79973529045252e-05	0.660576494450678	0	0.424375831358856	3.92246481641174e-12	0.439525782688766	0.0166287542278636	0.513828923084921	0.422311994421678	0.477387651190796	0.107598914709076	0.575406312617241	0	0.609349186616846	1.36172517706257e-09	0.504217031768197	0.85020898026747
11179418	483. Expression in response to alkali: 10,20,40,60,80,100 min(4)	666	2	0.233520530922476	4.62388888593687e-73	0.211631796418968	1.35163284944524e-35	0.390989808295887	1.73064569662095e-05	0.5987360684284	5.47925052403198e-05	0.537431000262143	0.0133029135145821	0.572782212176152	0.00663034971101739	0.655132910230917	0	0.40604865527705	7.04398686072305e-18	0.426706986997042	0.00373305705114275	0.502336175300876	0.89226750923708	0.480756376337995	0.171264395730177	0.580193783706727	0	0.571500065897037	7.5294647909896e-05	0.586301601501135	0.000112722676551824
11179418	483. Expression in response to alkali: 10,20,40,60,80,100 min(5)	667	2	0.244819287741326	3.40765706947425e-67	0.197070383869426	3.96968956778688e-39	0.430547844505883	0.00616955488253841	0.629019533963664	1.34040924582024e-07	0.514646793743524	0.332543282290177	0.575049641716308	0.00510467707836315	0.62605894787047	0	0.42364917175874	2.51040788344103e-12	0.501794184943356	0.943388906621555	0.485104364326376	0.387681550836494	0.503974287680875	0.77744533380646	0.580299033962526	0	0.529945750709729	0.0971935480235182	0.56545481323093	0.00339362284510347
11179418	483. Expression in response to alkali: 10,20,40,60,80,100 min(6)	668	2	0.220843414024731	7.29826002234916e-80	0.229100104001724	1.45984361059649e-31	0.457819191775797	0.0966492318452988	0.66526418799494	1.51254564428882e-11	0.494989077382067	0.740550538453341	0.577179722634268	0.00402166986852026	0.628329424665776	0	0.434299008604564	1.75631563905525e-09	0.490967687929014	0.721042325682426	0.518626367913493	0.280625090938167	0.500099162755247	0.994379629999005	0.585821091884806	0	0.47919292158965	0.249692435856959	0.53191765578635	0.153609051480161
11179418	484. Expression of msn2 msn4 double deletion in response to acid: 10, 20 min(1)	669	3	0.351332359387107	7.68078450320744e-24	0.306225346438175	6.69889214212415e-17	0.499314087490389	0.978469673342338	0.522651600487204	0.355602423185321	0.549197468449238	0.00116352536633846	0.537077849199061	0.16744351217942	0.486087403955891	0.25231414789058	0.494791926466309	0.63362916634264	0.513346866454601	0.598130737743615	0.498103441553378	0.912612167893445	0.506195403773888	0.660191654447352	0.55007056097054	1.04459094707465e-08	0.590137528896741	6.30841699988949e-07	0.450869479839414	0.028223374853245
[truncated: 659 more rows]
