# Supplementary material for: The Yin and Yang of Yeast Transcription: Elements of a Global Feedback System between Metabolism and Chromatin
Source: PLoS One. 2012 Jun 7;7(6):e37906. doi: 10.1371/journal.pone.0037906 (PMC3369881; doi:10.1371/journal.pone.0037906)
Supplement: Dataset S4 — IUPAC Motifs: iupac.motifs.csv. A list of consensus DNA motifs in IUPAC format with an “ID”, as used in Table S5 and Figure S3A (see Methods section of the main article), the IUPAC “SEQUENCE PATTERN”, and a “DESCRIPTION”, including PubMed IDs of the original publications where the motifs were taken from. (CSV) [file pone.0037906.s032.csv]

ID	SEQUENCE PATTERN	DESCRIPTION
STRE	AGGGG	STRE, stress-response element
TATA	TATA[AT]A[AT][AG]	TATA Box, Basehoar et al. 2004 (PubMedID:15006352)
PAC	GATGAG	PAC, Polymerase A & C motif
RRPE	TGAAA[AT]TTT	RRPE, ribosomal RNA processing element
A4T3	AAAATTT	A4T3
PUF3	TGTA[CTA]ATA	PUF3, Gerber et al. 2004 (PubMedID:15024427)
PUF4	TGTA[ACT]A[CTA]TA	PUF4, Gerber et al. 2004 (PubMedID:15024427)
PUF5	TGTA[TA][CT][TA][GAT]TA	PUF5, Gerber et al. 2004 (PubMedID:15024427)
SRE	C[ATGC]GG	SRE, Aviv et al.2003 (PubMedID:12858164), Oberstrass et al. 2006 (PubMedID:16429156)
bZIPs	TGA[CG]TCA	bZIP short, e.g. GCN4, TGACTC
bZIPl	TGA[ACGT][ACGT]TCA	bZIP long
dT7	TTTTTTT	poly(dT) tract (dT)7
dG7	GGGGGGG	poly(dG) tract (dG)7
dT5	TTTTT	poly(dT) tract (dT)5
dG5	GGGGG	poly(dG) tract (dG)5
IS_Sir2	[AG]A[ACGT]TT[ACGT][ACGT][ACGT][ACGT][ACGT]TTCA	IS_Sir2, Crampton et al. 2008 (PubMedID:18439895)
GATA	GATAAG	GATA transcription factor motif, GAT1,GZF3,DAL80,GLN3
GCN4	TGA[CG]T[CA]	GCN4 (bZIP version), after MacIsaac et al. 2006 (PubMedID:16522208)
UME6m	GGCGGC[TA]A[TA]	UME6, after Bernstein et al. PNAS 2000 (PubMedID:11095743)
lstm.2	AAATAA	LSTM 2, Ionescu M and Hochreiter S, unpublished
lstm.3	TTTCCG	LSTM 3, Ionescu M and Hochreiter S, unpublished
lstm.4	TTTCGC	LSTM 4, Ionescu M and Hochreiter S, unpublished
INR	[CT][CT]A[ACGT][AT][CT][CT]	YYANWYY, INR after Yang et al. 2007 (PubMedID:17123746)
GCn	GCGCGCGC	Z-DNA forming, Wong et al. 2007 (PubMedID:17284586)
Q	GTCACCCG	Q element, Brandl and Struhl 1990 (PubMedID:2196450)
ARE2	ATTTATTTA	ARE consensus, dual repeat, after Fernandez et al. 2009 (PubMedID:17497241), Tang and Curthoys 2001 (PubMedID:11294877)
ARE3	ATTTATTTATTTA	ARE consensus, triple repeat, after Fernandez et al. 2009 (PubMedID:17497241), Tang and Curthoys 2001 (PubMedID:11294877)
AREc	[AT][AT]ATTTA[AT][AT]	ARE consensus, single repeat in dual AT-context, after Fernandez et al. 2009 (PubMedID:17497241), Tang and Curthoys 2001 (PubMedID:11294877)
HSE.min	TTC[AGTC][AGTC]GAA	Heat-shock element, minimal inverted repeat, Santoro et al. 1998 (PubMedID: 9774650)
HSE	TTC[AGTC][AGTC]GAA[AGTC][AGTC]TTC	Heat-shock element, default, Santoro et al. 1998 (PubMedID: 9774650)
HSE.gap	TTC[AGTC][AGTC]GAA[AGTC][AGTC][AGTC][AGCT][AGCT][AGCT][AGCT]GAA	Heat-shock element, gapped, Santoro et al. 1998 (PubMedID: 9774650)
HSE.step	TTC[AGTC][AGTC][AGTC][AGCT][AGCT][AGCT][AGCT]TTC[AGTC][AGTC][AGTC][AGCT][AGCT][AGCT][AGCT]TTC	Heat-shock element, stepped, Yamamoto et al. 2005 (PubMedID: 15647283)
RSC	CGCG	RSC-binding, Badis et al. 2008 (PubMedID:19111667)
