# Supplementary material for: The Yin and Yang of Yeast Transcription: Elements of a Global Feedback System between Metabolism and Chromatin
Source: PLoS One. 2012 Jun 7;7(6):e37906. doi: 10.1371/journal.pone.0037906 (PMC3369881; doi:10.1371/journal.pone.0037906)
Supplement: Dataset S5 — Protein Binding Analysis: tuliCoarse.ChIP.results.csv. A list of all 135 protein binding sites in promoter regions from experiments in [73] (“macisaac06.5.1” in column “SOURCE”) and [101] (“lieb01.rap_sir”) as used for Table S5 and Figure S3B. The column “total” gives the total number of genes in our reference genome annotation bound by the given protein as described in the Methods section of the main article, and columns “number” and “p-value” give the number of genes in the cluster and the p-value for enrichment in cumulative hypergeometric distribution tests. (CSV) [file pone.0037906.s033.csv]

ID	SOURCE	total, number	A, number	A, p-value	AB, number	AB, p-value	B, number	B, p-value	B.C, number	B.C, p-value	C, number	C, p-value	B.D, number	B.D, p-value	D, number	D, p-value	l.b, number	l.b, p-value	cd.ab, number	cd.ab, p-value	ab.n, number	ab.n, p-value	l, number	l, p-value	cd.n, number	cd.n, p-value	n, number	n, p-value	r, number	r, p-value
Rap1.lieb01	lieb01.rap_sir	346	20	0.871265213860482	82	4.92256117742822e-60	7	0.704495031198671	1	0.999874084760278	16	0.961267073796334	5	0.842164225757068	24	0.996990042756933	21	0.999999619876854	11	0.163705965727136	24	0.0732874360040838	7	0.999999890165503	45	0.999999999500074	13	0.98212834293333	70	1.33860778463739e-33
Sir2.lieb01	lieb01.rap_sir	70	2	0.965121164297399	5	0.0433184563840928	0	1	0	1	0	1	0	1	1	0.999737213169933	3	0.998179290163128	0	1	1	0.974773354472381	2	0.982257794617645	3	0.999999783533367	8	0.0611402171674782	45	8.1427932351141e-48
Sir3.lieb01	lieb01.rap_sir	43	2	0.8231928931578	6	0.0010549533371354	0	1	0	1	1	0.949772096437754	1	0.588470573441047	2	0.959161439022105	7	0.401553205903597	2	0.256521353797857	0	1	1	0.975063876536008	9	0.821246230283865	3	0.491810266671185	9	2.93446772389109e-05
Sir4.lieb01	lieb01.rap_sir	44	1	0.962143783360506	1	0.709625932429811	0	1	0	1	0	1	0	1	1	0.994313288578419	2	0.98978498179118	1	0.638559849681642	0	1	1	0.977123100918031	8	0.915783418548597	4	0.278900680542089	25	9.30189942433154e-25
igRap1.lieb01	lieb01.rap_sir	291	26	0.136581750340193	47	1.33230556833614e-24	4	0.914150727644644	6	0.738000342642327	15	0.888133224097533	6	0.547662873149507	24	0.955787940104272	17	0.99999853505048	12	0.0326405162778174	13	0.729229242383094	15	0.984659171237969	52	0.999665457069729	9	0.994093196711815	45	2.02689092194551e-16
igSir2.lieb01	lieb01.rap_sir	57	0	1	1	0.798864543183539	0	1	0	1	2	0.903127164053242	1	0.692228587823215	0	1	2	0.998234853566666	0	1	1	0.94986180763897	1	0.99254985887954	6	0.998948276439752	6	0.131326219026505	37	1.6288365818798e-39
igSir3.lieb01	lieb01.rap_sir	53	1	0.98068429234873	0	1	6	0.00133581039573879	0	1	2	0.879147207466926	1	0.665566859323926	3	0.942454404729588	4	0.952274542351812	1	0.706766592833041	0	1	3	0.821540756453852	8	0.980330820733722	4	0.405540523583269	20	1.56166803562044e-15
igSir4.lieb01	lieb01.rap_sir	43	2	0.8231928931578	0	1	0	1	0	1	1	0.949772096437754	1	0.588470573441047	0	1	3	0.952962450169314	0	1	0	1	1	0.975063876536008	5	0.993890297972054	3	0.491810266671185	27	2.30224531657835e-28
ig2Rap1.lieb01	lieb01.rap_sir	18	0	1	0	1	0	1	1	0.364667864453084	1	0.713299664866767	0	1	2	0.6068518091594	0	1	2	0.0621137854594357	0	1	0	1	1	0.995525826454979	2	0.300713557136624	9	5.89825050830215e-09
ig2Sir2.lieb01	lieb01.rap_sir	10	0	1	0	1	0	1	0	1	0	1	0	1	0	1	0	1	0	1	0	1	0	1	0	1	2	0.120480120950056	8	1.85636236215724e-10
ig2Sir3.lieb01	lieb01.rap_sir	8	0	1	0	1	0	1	0	1	0	1	0	1	0	1	0	1	0	1	0	1	0	1	0	1	1	0.395349326341486	7	9.10805792180767e-10
ig2Sir4.lieb01	lieb01.rap_sir	9	0	1	0	1	0	1	0	1	0	1	0	1	0	1	0	1	0	1	0	1	0	1	0	1	1	0.432232286044519	8	3.84009578292259e-11
inRap1.lieb01	lieb01.rap_sir	10	1	0.523749158062604	6	7.73578361532337e-08	0	1	0	1	0	1	0	1	0	1	0	1	0	1	2	0.0887157586054244	0	1	0	1	0	1	1	0.325997619084747
inSir2.lieb01	lieb01.rap_sir	0	NA	NA	NA	NA	NA	NA	NA	NA	NA	NA	NA	NA	NA	NA	NA	NA	NA	NA	NA	NA	NA	NA	NA	NA	NA	NA	NA	NA
inSir3.lieb01	lieb01.rap_sir	0	NA	NA	NA	NA	NA	NA	NA	NA	NA	NA	NA	NA	NA	NA	NA	NA	NA	NA	NA	NA	NA	NA	NA	NA	NA	NA	NA	NA
inSir4.lieb01	lieb01.rap_sir	0	NA	NA	NA	NA	NA	NA	NA	NA	NA	NA	NA	NA	NA	NA	NA	NA	NA	NA	NA	NA	NA	NA	NA	NA	NA	NA	NA	NA
YHP1.p5	macisaac06.5.1	19	1	0.75599803310494	0	1	0	1	0	1	0	1	1	0.323953330727891	3	0.351226812795831	3	0.512337902456455	1	0.354984802538517	3	0.0691683344767442	3	0.200322737367383	4	0.76598945283135	0	1	0	1
GCR2.p5	macisaac06.5.1	120	11	0.236874166836744	7	0.0474980378282541	5	0.14738967037443	3	0.577811613342152	6	0.824164056483577	3	0.443949676648303	13	0.573738265811214	14	0.813397275544892	5	0.137826780694673	16	0.000341442963034416	6	0.936587094767987	22	0.98135297263044	8	0.449148500384093	1	0.991610337639195
ABF1.p5	macisaac06.5.1	374	45	0.00029403287331873	11	0.459492451700303	8	0.651029295664322	10	0.452850712150714	25	0.535418525247131	9	0.351431303197454	23	0.999707414486315	77	0.000224649302678686	8	0.625668258594318	25	0.0953544565790368	29	0.655533008864346	93	0.703734519524919	9	0.999824608525063	2	0.999995920877113
HAP3.p5	macisaac06.5.1	40	2	0.790760722935211	0	1	2	0.238751673154091	4	0.0167075379673482	6	0.0480701749153435	1	0.562077242279417	2	0.945279412626438	4	0.833896900621247	1	0.60339699042735	7	0.00360598414245412	1	0.967708848761512	7	0.924587494772154	3	0.443709582826357	0	1
PHO2.p5	macisaac06.5.1	310	17	0.903612762018916	17	0.00496274131915888	12	0.0565600743573714	13	0.043656491508758	15	0.933570172434045	9	0.179231903248572	39	0.211200612923451	35	0.940038620314599	13	0.0235943056194609	17	0.41091874642673	25	0.566629779339707	72	0.881594325826676	22	0.255408593009416	4	0.998343160466726
SWI4.p5	macisaac06.5.1	165	7	0.95649660538281	4	0.674311874266226	6	0.186317143522394	22	6.28037533923438e-11	14	0.213894816614283	3	0.659010786643094	23	0.141231651146477	13	0.995301549649784	11	0.00125706608357907	8	0.60874810347012	13	0.602396422435958	31	0.98853211094538	9	0.683383026160818	1	0.99863987548592
UME6.p5	macisaac06.5.1	183	15	0.327056831826957	3	0.887080432602373	3	0.805975271574689	5	0.479763117500429	12	0.57405577887806	13	7.7437399675612e-05	39	3.18435352227078e-05	8	0.999996549747409	5	0.404849088962132	10	0.455756096897972	11	0.895475592995685	36	0.981848058695143	22	0.00156331821284559	1	0.999345806485699
ARG80.p5	macisaac06.5.1	87	11	0.0443552427980288	5	0.0917711800773787	3	0.33063854644211	4	0.169854643261834	4	0.843926924533527	4	0.100686435342394	10	0.497314088977148	8	0.936514548858383	2	0.594114211029152	3	0.827725368889	9	0.28205011223757	16	0.96292079638741	6	0.438383067918575	2	0.856305228175169
SPT2.p5	macisaac06.5.1	44	6	0.0905922029097768	2	0.344062013314266	2	0.273538349813969	2	0.299048223205598	3	0.572881931115844	1	0.596912936503279	3	0.878815647296109	4	0.884627368718744	0	1	5	0.0709622736654483	5	0.291036442259471	6	0.984704635356058	5	0.127160231338642	0	1
RLM1.p5	macisaac06.5.1	65	5	0.500000831520506	1	0.839612129278415	1	0.785785811048838	1	0.806950337097448	4	0.641759413986636	2	0.383275722221812	8	0.429372231150195	8	0.71228536125222	1	0.77823555976806	4	0.423711134236142	6	0.444007977295213	14	0.829229112310941	6	0.202398951064772	4	0.242340488434197
ACE2.p5	macisaac06.5.1	86	5	0.745873920441791	1	0.911605500316844	1	0.87027666486114	1	0.886986521504417	1	0.997535133579158	2	0.52650450432103	28	6.04026705338666e-08	7	0.96774128614357	4	0.131993120225595	4	0.644800310239263	8	0.408803007966474	16	0.957915817038689	6	0.427349554901113	2	0.851799491787901
PDR3.p5	macisaac06.5.1	2	0	1	0	1	0	1	0	1	0	1	0	1	0	1	0	1	0	1	0	1	0	1	2	0.0671457754488815	0	1	0	1
GZF3.p5	macisaac06.5.1	28	2	0.604752090763646	0	1	0	1	0	1	0	1	0	1	2	0.831708270137424	6	0.191642081621686	0	1	1	0.769253783388822	1	0.90932414475839	8	0.444660433744844	4	0.0873280418764842	4	0.0214637962507972
AZF1.p5	macisaac06.5.1	18	0	1	0	1	3	0.00780841062953825	0	1	0	1	0	1	2	0.6068518091594	2	0.742647714197495	1	0.339902073386185	0	1	2	0.440958909615394	3	0.882849364570129	4	0.0209576670112418	1	0.508670388095207
ZAP1.p5	macisaac06.5.1	7	0	1	0	1	0	1	0	1	0	1	0	1	0	1	0	1	2	0.0100326999558687	0	1	1	0.450627753065167	4	0.0792259205236334	0	1	0	1
MAC1.p5	macisaac06.5.1	83	5	0.717093519300728	3	0.403327455489523	0	1	0	1	5	0.661322808444616	1	0.820906299647158	6	0.908919648808084	16	0.114339490182727	1	0.854310986416576	8	0.0592850202928647	7	0.526684384188611	22	0.493370865851495	8	0.131129254517354	1	0.962960774750822
SOK2.p5	macisaac06.5.1	154	2	0.999875868058485	4	0.620392896535944	5	0.289092450038584	9	0.0140635165657799	5	0.980544104310153	5	0.204357014528952	26	0.0173324966484305	12	0.994634571271027	12	0.000180095465545615	7	0.675881132560609	15	0.27900725509857	29	0.985649387209446	14	0.0851270630584116	9	0.140920185357353
MATA1.p5	macisaac06.5.1	9	1	0.487046282306446	0	1	0	1	0	1	2	0.117794322421532	0	1	2	0.261427884732119	1	0.744646906775169	0	1	1	0.375347634082571	0	1	2	0.721410734984819	0	1	0	1
YML081W.p5	macisaac06.5.1	9	1	0.487046282306446	0	1	0	1	0	1	0	1	0	1	1	0.651468719420209	1	0.744646906775169	2	0.0166931300234196	3	0.00872142816302845	1	0.537104889399863	0	1	0	1	0	1
ADR1.p5	macisaac06.5.1	116	7	0.732633272920714	2	0.836006891145865	0	1	0	1	6	0.798717236314678	4	0.210606608341222	11	0.749057394209056	15	0.679046128574773	1	0.932796563096267	8	0.237502350527569	8	0.745899728824775	44	0.00271599845943814	9	0.274234025857953	1	0.990144656005617
FKH2.p5	macisaac06.5.1	194	2	0.999992730011757	7	0.288320791514831	6	0.297892235399749	5	0.531871678716809	13	0.541282839805999	1	0.982747076327074	45	6.79496975793591e-07	23	0.842785452008568	3	0.825151828084563	5	0.973197835385663	21	0.112981815781924	54	0.292894224304462	4	0.998120689262284	5	0.87709177978229
SUM1.p5	macisaac06.5.1	75	3	0.912054006002469	1	0.879196596347081	4	0.0967890801930141	2	0.560582018988936	4	0.749517520143004	0	1	2	0.998482686581834	3	0.999038943931606	1	0.824371854062921	3	0.743444055552102	7	0.418389349753463	12	0.98606230021005	33	3.63077627422223e-21	0	1
PUT3.p5	macisaac06.5.1	7	0	1	0	1	1	0.15218056069724	0	1	2	0.0750274344806645	1	0.134184332723511	1	0.559413627317251	0	1	1	0.149028260697515	0	1	0	1	1	0.877707161934375	0	1	0	1
GAT1.p5	macisaac06.5.1	72	4	0.766793691092368	2	0.596138717767987	15	5.51534835054105e-11	1	0.838470387553774	1	0.99340603033939	2	0.433336392698854	6	0.82190180382866	5	0.980853072577117	1	0.811634113431345	6	0.158739735787994	4	0.85289566984663	21	0.303933118596232	3	0.823811075875587	1	0.942512634028522
CBF1.p5	macisaac06.5.1	215	25	0.0100692133349845	6	0.548973947869666	9	0.0626840925021247	7	0.286074922029146	10	0.919502038706451	8	0.0710179140228161	17	0.951271907019664	28	0.702411165219746	7	0.218023323644814	24	0.000209478715443866	29	0.00484397674746316	37	0.99923937077598	7	0.980316472219164	1	0.999822980162261
ARR1.p5	macisaac06.5.1	55	7	0.0946447247598702	1	0.787163458608417	1	0.728172690995833	1	0.751057741875203	3	0.722856416005627	0	1	6	0.576978061154789	4	0.961165744274513	2	0.35779989282438	2	0.778281412139807	5	0.473954040335584	15	0.460197811009271	6	0.11576552623452	2	0.633984299989392
PDR1.p5	macisaac06.5.1	19	0	1	4	0.0015688024617222	0	1	0	1	0	1	0	1	3	0.351226812795831	1	0.944122105803335	0	1	3	0.0691683344767442	1	0.803592133034673	4	0.76598945283135	2	0.323698011231577	1	0.527721423765395
MSN2.p5	macisaac06.5.1	267	10	0.994076313361375	11	0.118822615857878	7	0.4301330802417	5	0.801042255469964	10	0.98770080393882	9	0.0931765545200232	68	9.00405581335112e-12	15	0.999998050504245	7	0.407178429150143	13	0.608477710798599	21	0.614055173430189	67	0.647124240580537	18	0.361386338706454	6	0.951231601233543
CHA4.p5	macisaac06.5.1	40	5	0.153795800549907	2	0.303196246470268	2	0.238751673154091	1	0.635767903864343	4	0.278200744084372	1	0.562077242279417	3	0.834222368696821	6	0.500789310334992	0	1	2	0.611837393119104	3	0.648232504394755	6	0.967565436125626	2	0.710061543963935	3	0.200042511360158
RCS1.p5	macisaac06.5.1	151	8	0.855630883595058	4	0.604768687614064	5	0.275511289488262	1	0.978726568317799	6	0.945367791592666	6	0.0868347108609349	21	0.156938954643888	13	0.985565644530601	2	0.864156426250619	6	0.789145210761589	16	0.172270250612081	48	0.059950378525623	12	0.208256351230227	3	0.93645048119673
RAP1.p5	macisaac06.5.1	238	12	0.927361112279212	73	1.63017109071338e-61	3	0.921149253195017	1	0.997793487455612	7	0.99712814541867	3	0.8698809999505	23	0.785310908406597	19	0.99882924401687	6	0.459818981485479	18	0.0584554296206723	13	0.96101751762181	37	0.999968166510496	8	0.980945802107611	15	0.0414622632987001
SKN7.p5	macisaac06.5.1	214	11	0.907560367278951	8	0.23851685900845	9	0.0612243731720285	10	0.0396704137070228	12	0.780592217448705	10	0.0114736047226748	50	1.24849574881349e-07	11	0.99999474590891	8	0.114155713456938	20	0.00591698847301411	16	0.689217076639346	36	0.999530521046204	11	0.764346912144901	2	0.998165625845352
RPH1.p5	macisaac06.5.1	4	1	0.256632453458638	0	1	0	1	0	1	1	0.242156662828048	0	1	0	1	0	1	0	1	2	0.0144730428206556	0	1	0	1	0	1	0	1
MET28.p5	macisaac06.5.1	2	0	1	0	1	1	0.0460531155522822	0	1	0	1	0	1	0	1	0	1	0	1	0	1	0	1	1	0.451232136544216	0	1	0	1
MOT3.p5	macisaac06.5.1	190	13	0.607189725381176	10	0.0367393658237705	6	0.281630017014004	5	0.513168832105597	13	0.510024416559188	4	0.545184561123501	27	0.0998962384156923	21	0.910043629749045	5	0.436652664297223	11	0.374083126091836	18	0.293408533494871	32	0.99907347989481	15	0.180884441992895	10	0.199220513753008
STB2.p5	macisaac06.5.1	33	4	0.206894853588741	1	0.60407947374996	0	1	0	1	4	0.176436223772396	0	1	0	1	6	0.315823438707677	1	0.533504823233686	3	0.234894481154835	3	0.515416418160513	9	0.495600452644804	1	0.87506287151204	1	0.728710134546328
MET4.p5	macisaac06.5.1	27	7	0.002286325859352	2	0.170218376216638	0	1	3	0.0284229396721128	1	0.846719999390529	0	1	3	0.586219021029706	0	1	0	1	6	0.00197413331027281	3	0.38323014914284	1	0.99970292601113	0	1	1	0.655894659406025
SUT1.p5	macisaac06.5.1	127	7	0.812832279836602	2	0.871324843911285	3	0.572418385599491	5	0.20794983277757	2	0.998593568622756	4	0.258953815755156	19	0.103310299641271	19	0.423234689956909	12	2.73109204200162e-05	7	0.470617622686719	8	0.828844919500845	24	0.97612640992832	8	0.514084166127736	7	0.219682545352274
YAP6.p5	macisaac06.5.1	205	10	0.928978288242738	8	0.205032198970471	7	0.200606095937742	2	0.966401184191943	6	0.995161477448525	5	0.406045795803287	24	0.412414067642792	20	0.976222670274293	7	0.185838991196884	9	0.72506331092578	11	0.95589653925546	53	0.536165466924215	21	0.0126683813306203	22	1.11178671455202e-05
GAT3.p5	macisaac06.5.1	50	3	0.703898159858101	14	3.36010177455661e-11	0	1	0	1	2	0.857691001102701	0	1	3	0.925835432906469	3	0.97891824310499	1	0.685584640308744	4	0.249013392123328	0	1	4	0.999705261985729	8	0.009894119904663	8	0.000579679664855865
CIN5.p5	macisaac06.5.1	212	4	0.999894079818211	1	0.997637452818984	9	0.0583712015661401	7	0.274314695005065	8	0.977224610707497	8	0.0665600497719704	35	0.00908254022533937	25	0.858620168019534	11	0.00864270553555227	9	0.76073204640293	10	0.983830443748006	42	0.98600567921064	24	0.00222428124904571	19	0.000493381410709754
SKO1.p5	macisaac06.5.1	33	0	1	2	0.230982850762236	0	1	0	1	1	0.899087228978305	1	0.49378574080881	8	0.0240613681285008	1	0.9933732181601	4	0.00630779316248098	0	1	2	0.76615104253705	13	0.0621277851820312	1	0.87506287151204	0	1
NDD1.p5	macisaac06.5.1	130	5	0.960965551712453	8	0.026800394603485	0	1	5	0.221411874614509	7	0.77733001961421	2	0.74822778966227	35	2.93846385231193e-07	15	0.832534692718762	2	0.801799077695525	7	0.49547812058882	12	0.377244454572783	29	0.853994451127733	2	0.997521329988403	1	0.994393317434366
IXR1.p5	macisaac06.5.1	3	0	1	0	1	0	1	0	1	0	1	0	1	1	0.296121391787306	0	1	0	1	0	1	0	1	2	0.166664785979539	0	1	0	1
SPT23.p5	macisaac06.5.1	69	8	0.116931250514995	2	0.572800524787219	1	0.805276156914787	0	1	5	0.495138682720925	0	1	4	0.955463282169242	14	0.0969391737442711	1	0.797980045164106	2	0.873738162713163	5	0.678269103344184	14	0.889556322361992	8	0.0570286720400424	5	0.127142933044703
SNT2.p5	macisaac06.5.1	24	2	0.519877847955235	1	0.489985411880087	1	0.432694394210061	0	1	2	0.484443879901606	2	0.0848611256560581	9	0.000652911774330387	3	0.676323192638645	1	0.42541874227039	0	1	0	1	3	0.96802409087636	0	1	0	1
SFP1.p5	macisaac06.5.1	87	2	0.988254920717939	35	4.52857661901407e-33	0	1	0	1	2	0.983128466434187	0	1	5	0.970548832310068	9	0.880528150057132	2	0.594114211029152	4	0.653849770691739	4	0.934474124072613	12	0.99810089635462	4	0.78556693647386	8	0.0186182538210415
ROX1.p5	macisaac06.5.1	175	12	0.603042838987251	4	0.718584237654429	10	0.0073869990399113	4	0.638163706829002	5	0.992976943761415	5	0.284342136733896	30	0.00898211752133375	15	0.990820922936127	7	0.103606869610355	15	0.0323379521579883	15	0.467964358010372	39	0.886488244870492	7	0.916427378074648	7	0.518697774671435
RPN4.p5	macisaac06.5.1	105	4	0.948646347412116	0	1	1	0.917731445692013	1	0.930499122338937	4	0.928548314090145	4	0.165322555777505	13	0.374492181733902	7	0.994599121946292	1	0.91297936043807	8	0.164779514365131	8	0.63867911813147	49	3.05401487676455e-06	3	0.959366337915176	2	0.918685637123483
STE12.p5	macisaac06.5.1	327	14	0.98965144517331	6	0.896207874980965	7	0.646570253137912	10	0.294275835177558	22	0.524133418868217	8	0.348386410670223	38	0.393093125273003	51	0.227630765398186	6	0.763890215263627	21	0.158662417258178	32	0.164314372773764	71	0.969740100339557	31	0.00852589151218818	10	0.822013931015437
INO4.p5	macisaac06.5.1	65	3	0.853461623479523	6	0.00868881722967227	0	1	1	0.806950337097448	4	0.641759413986636	2	0.383275722221812	10	0.175194341903133	6	0.910978070968	1	0.77823555976806	12	8.5750693891493e-05	5	0.625527354108743	13	0.894748195371798	2	0.913471284955716	0	1
STB1.p5	macisaac06.5.1	33	2	0.69423251841919	3	0.0616113645236982	3	0.0405625608555214	6	0.000135021683929325	5	0.0661620230349509	0	1	4	0.502500593776253	2	0.957353149933726	0	1	2	0.506626925120258	2	0.76615104253705	3	0.996202142049462	1	0.87506287151204	0	1
MCM1.p5	macisaac06.5.1	79	3	0.928835499734989	1	0.892159695112205	1	0.846637876342705	6	0.0133229396102383	2	0.972770904868725	0	1	18	0.00196785625847276	9	0.799664045960104	2	0.541357441073058	5	0.375401115537689	8	0.319574774708716	17	0.848426004650013	5	0.531583597794369	2	0.816515373172952
CAD1.p5	macisaac06.5.1	39	0	1	0	1	2	0.230083697530163	0	1	2	0.746433111702997	2	0.188042121384546	9	0.0234358144382685	3	0.926897409301086	2	0.222598074836156	4	0.134745217594094	1	0.964804418381228	9	0.715430334938806	5	0.0857849634216776	0	1
YAP1.p5	macisaac06.5.1	73	4	0.776158466528971	1	0.872145772544488	3	0.241434132629169	1	0.842534735656563	8	0.113167041821603	0	1	15	0.0122026721225889	10	0.587697690585722	3	0.231346788788669	7	0.0766325109413392	3	0.945724215505166	15	0.884729497515038	1	0.990123895706212	2	0.780507350368206
YOX1.p5	macisaac06.5.1	8	0	1	1	0.20078393233111	0	1	0	1	0	1	0	1	2	0.218393076242835	2	0.313123856265278	0	1	2	0.0590049443845122	1	0.495712724954256	0	1	0	1	0	1
DAL82.p5	macisaac06.5.1	155	14	0.216103547084114	3	0.807972083569045	10	0.00314081546337197	2	0.902923803694437	8	0.824829382218144	5	0.207983631202653	16	0.65295686123877	14	0.979124376363389	3	0.691761461425724	6	0.80938224232536	20	0.0273111877452961	42	0.397634297238518	10	0.47308102763013	2	0.984881360829738
HAP5.p5	macisaac06.5.1	77	4	0.810678053405305	4	0.162762205106224	4	0.104106814326465	8	0.000591673465874098	4	0.767793959763999	1	0.797025689066477	11	0.225793664960449	6	0.969185022102606	1	0.832384931037556	10	0.00530482791164145	5	0.768125501458648	13	0.978625631584546	4	0.698959511112467	2	0.805140580180778
HAC1.p5	macisaac06.5.1	12	0	1	0	1	0	1	2	0.0343789890380708	3	0.041645719425491	1	0.218943413862879	0	1	2	0.519388925681918	0	1	1	0.466117935384065	1	0.642022224923815	2	0.858247355562947	0	1	0	1
AFT2.p5	macisaac06.5.1	191	9	0.93661340569401	4	0.780002693790257	6	0.285676428408732	5	0.517872836899077	11	0.742608990289038	9	0.0154230638407375	30	0.0284054924844814	14	0.9988537208192	5	0.441170599192956	15	0.0614651253060775	8	0.991062599493053	46	0.747116966834198	9	0.832342916762753	20	4.06663969928666e-05
ASH1.p5	macisaac06.5.1	32	2	0.677783767527396	2	0.220717912202325	2	0.170389917426027	4	0.0076574767296953	3	0.363151580424416	3	0.0265784609775473	4	0.477648270736869	1	0.99228170094112	0	1	2	0.490158292152657	3	0.49435597365554	5	0.944677260059634	1	0.866910781612548	0	1
CST6.p5	macisaac06.5.1	68	3	0.873890299179827	1	0.85267830465806	0	1	0	1	9	0.0361925920590964	0	1	5	0.884596114056132	8	0.759199202375658	1	0.793213890733661	2	0.868423082312525	14	0.00100933560281355	13	0.927101832041521	4	0.601816253928514	8	0.00439573580417501
SMP1.p5	macisaac06.5.1	2	0	1	0	1	0	1	0	1	0	1	0	1	0	1	0	1	0	1	1	0.0992288294427337	0	1	0	1	0	1	1	0.0758203050193544
MET32.p5	macisaac06.5.1	26	12	5.81826347786173e-08	2	0.160364981153845	1	0.458927959840502	1	0.480905968789987	0	1	0	1	0	1	0	1	0	1	7	0.000234765901017828	0	1	3	0.979771334039181	0	1	0	1
HSF1.p5	macisaac06.5.1	61	1	0.989389053080295	2	0.505932396917585	1	0.76436050673884	0	1	2	0.922611196514258	11	2.76762106549848e-08	13	0.0140873954283722	5	0.943755651615595	0	1	6	0.0884355988311235	5	0.56793334896245	13	0.834393040481062	1	0.9788139296192	1	0.910852543053683
DAL80.p5	macisaac06.5.1	80	8	0.210218567615213	0	1	1	0.850259969886045	1	0.86827804037697	8	0.164841958419685	2	0.487817085192356	3	0.995087373808748	8	0.892261680697296	1	0.843729135338064	0	1	11	0.0603775194992474	29	0.0258021882280845	5	0.542969929069932	3	0.603471022735036
PHO4.p5	macisaac06.5.1	37	1	0.936159469414139	0	1	2	0.212821166186462	0	1	0	1	1	0.534006434322972	0	1	2	0.974442460313291	0	1	3	0.290786452844851	7	0.0283147014257108	13	0.137512702788893	5	0.0715711883740932	3	0.170547189111418
STB5.p5	macisaac06.5.1	35	0	1	1	0.625763996995582	1	0.562843618643325	1	0.586596187183862	3	0.418761525070203	3	0.0335706082169449	8	0.0335322861135999	2	0.966944620889951	1	0.554635422394363	2	0.538510065141071	0	1	11	0.283198117653374	1	0.889903362494937	1	0.749394893675958
GLN3.p5	macisaac06.5.1	148	6	0.95918287027116	2	0.920139915727962	18	6.26406741330379e-09	5	0.306780738684957	7	0.875974979598967	5	0.183076648407985	13	0.847248102382214	13	0.98186212832406	8	0.0191983850117836	13	0.0376117729246525	12	0.560429084391783	33	0.868151156780836	12	0.189696557421001	1	0.997290802444394
UGA3.p5	macisaac06.5.1	3	0	1	0	1	0	1	0	1	0	1	0	1	0	1	0	1	0	1	0	1	1	0.226332246286796	2	0.166664785979539	0	1	0	1
GCR1.p5	macisaac06.5.1	26	0	1	1	0.517875900130304	1	0.458927959840502	1	0.480905968789987	0	1	2	0.0973729094429536	2	0.798968698284677	2	0.898393917300869	0	1	5	0.0089890730379445	3	0.360192742230455	7	0.528134100497147	2	0.47616672153496	0	1
PHD1.p5	macisaac06.5.1	211	6	0.998229130442383	2	0.982431837994887	8	0.118252059673246	11	0.0154547494948269	7	0.990007772333705	8	0.0651139624639264	24	0.471659191284057	20	0.98383184461844	12	0.00294978770681239	12	0.388301077322187	18	0.465935820577285	46	0.931390091782919	14	0.409791544108784	23	5.32655713588181e-06
GAL80.p5	macisaac06.5.1	2	0	1	0	1	0	1	0	1	0	1	0	1	0	1	0	1	0	1	2	0.00258307737348714	0	1	0	1	0	1	0	1
FKH1.p5	macisaac06.5.1	188	4	0.999528165666736	7	0.262320401967639	4	0.643815269204243	2	0.951466265920694	13	0.4941949077935	3	0.74338103889526	27	0.090598298408159	34	0.0694651839753122	7	0.136340168344381	10	0.490361593891511	13	0.780280220315075	52	0.316012648203821	8	0.89504271213519	4	0.937833709894031
REB1.p5	macisaac06.5.1	327	32	0.0403988173166795	6	0.896207874980965	5	0.886292200113265	8	0.570844302565531	31	0.029314179777495	4	0.907474186400107	30	0.887280744179489	49	0.335210942083777	7	0.622879245291125	15	0.702448477478004	39	0.0100855100434365	88	0.35768491079025	11	0.991931234433898	2	0.999974313324027
SWI5.p5	macisaac06.5.1	138	8	0.779929318566324	6	0.181255150133987	1	0.96283621135346	3	0.672537100334853	2	0.999304032199052	7	0.0219697729842868	28	0.000939391767942223	17	0.760172243249145	3	0.613878698131356	3	0.97492070638211	14	0.238956748243966	25	0.98891134189337	11	0.218618093422828	10	0.0403369869028182
OPI1.p5	macisaac06.5.1	43	5	0.19021282323594	1	0.701317661540822	1	0.638434938836199	2	0.289783767881589	0	1	2	0.217911512152649	2	0.959161439022105	5	0.74263438805472	3	0.0737334271862946	4	0.173589278320845	5	0.27473277608399	9	0.821246230283865	2	0.747106480849748	2	0.499764556531293
RTG3.p5	macisaac06.5.1	130	6	0.911432811197667	1	0.974814795909134	10	0.000834890588925682	11	0.000351317184759887	9	0.509091318211644	18	7.52655498176633e-11	5	0.999208969062612	13	0.935492849653324	3	0.573015267163206	11	0.0661689540475818	11	0.502703732484423	22	0.994888536595392	8	0.541164543539569	2	0.964392105322775
XBP1.p5	macisaac06.5.1	67	4	0.715371244245007	2	0.556710243196585	3	0.204525402790086	3	0.231848683859144	3	0.836080567805554	2	0.397781009434656	11	0.115195062752893	7	0.850553504907946	2	0.453879314750004	2	0.862903791503435	1	0.996862490782077	11	0.977402487139892	2	0.9218821026419	14	1.75512835323906e-07
YAP3.p5	macisaac06.5.1	7	0	1	0	1	0	1	0	1	1	0.384529157771352	0	1	0	1	0	1	0	1	0	1	1	0.450627753065167	4	0.0792259205236334	1	0.356077626654005	0	1
LEU3.p5	macisaac06.5.1	18	3	0.133081293185839	0	1	7	8.19130927908487e-08	0	1	0	1	0	1	2	0.6068518091594	0	1	1	0.339902073386185	3	0.060441423615968	0	1	2	0.967236828334495	0	1	0	1
FHL1.p5	macisaac06.5.1	182	10	0.848172341328393	85	3.31783691126208e-92	4	0.618209721773626	1	0.990473277180717	4	0.99863206454923	1	0.97773100293861	10	0.997164114448592	10	0.999949223013302	4	0.600348623782146	10	0.448791872852803	6	0.998055675939577	16	0.99999999922535	6	0.970195776513738	15	0.00433426553459257
YDR520C.p5	macisaac06.5.1	6	2	0.0630119526089164	0	1	0	1	0	1	0	1	0	1	1	0.504650512437282	0	1	0	1	0	1	1	0.401521276344421	1	0.8348604526331	1	0.314262947148645	0	1
DAL81.p5	macisaac06.5.1	1	0	1	0	1	0	1	0	1	0	1	0	1	0	1	0	1	0	1	0	1	0	1	1	0.259188955996549	0	1	0	1
RME1.p5	macisaac06.5.1	56	2	0.917397702598054	2	0.46086353452376	1	0.734565841991576	3	0.161843715681825	1	0.97975923087711	0	1	7	0.424992072004678	12	0.0857823200801661	3	0.134553031919653	2	0.78678384664525	8	0.0842273474465996	11	0.89358399986384	4	0.447275962810833	0	1
MBP1.p5	macisaac06.5.1	227	7	0.997669973646161	5	0.758512113915138	9	0.0819449140548047	47	5.64325075581939e-32	13	0.762420067433527	6	0.31597770821935	17	0.973075649452696	27	0.855439537957457	7	0.259083134786067	15	0.179761702393559	30	0.00566218166765111	33	0.999991699825451	6	0.995466801690017	5	0.943932863834988
GAL4.p5	macisaac06.5.1	18	0	1	0	1	0	1	0	1	3	0.115137312312495	0	1	4	0.129259405363454	2	0.742647714197495	0	1	5	0.00163549788628148	1	0.785996181165844	3	0.882849364570129	0	1	0	1
THI2.p5	macisaac06.5.1	17	1	0.716876012597104	0	1	0	1	0	1	2	0.31662647985684	0	1	0	1	1	0.924261116112317	5	2.82285936868055e-05	0	1	0	1	4	0.678973421611716	0	1	4	0.00347643695158069
DIG1.p5	macisaac06.5.1	258	13	0.934829349900684	2	0.994649330178652	7	0.395297377159028	9	0.191275963717291	13	0.891970995916079	5	0.609666594895721	21	0.952644686143301	37	0.476298597337873	4	0.846708499397542	16	0.239826709135175	26	0.15594013163594	75	0.134188193769557	23	0.0408334860301412	7	0.878713395857052
MSN4.p5	macisaac06.5.1	250	6	0.999799805292849	9	0.253022511616074	2	0.982500845455225	3	0.952315548755813	13	0.865668116355975	6	0.40034003981746	60	2.10291693075669e-09	16	0.999969176153333	4	0.82866784116571	16	0.203213961276839	24	0.234501923762907	59	0.823232626952515	17	0.353687192717177	15	0.0590719930266561
TYE7.p5	macisaac06.5.1	67	8	0.102914012543751	1	0.848444922608004	1	0.795761626789799	3	0.231848683859144	3	0.836080567805554	2	0.397781009434656	4	0.947835168390821	11	0.338768041273187	2	0.453879314750004	6	0.124264273265732	8	0.180194952536745	14	0.861950073938165	3	0.784378376441474	1	0.929817925111082
INO2.p5	macisaac06.5.1	49	2	0.8748478360274	4	0.0453569357946783	0	1	0	1	1	0.966971988542537	2	0.263356420882807	8	0.167280609700638	4	0.928660214729578	1	0.678191902959395	10	0.000140230695966575	4	0.579019520224689	11	0.760247737244392	2	0.809127883495766	0	1
HAP4.p5	macisaac06.5.1	81	5	0.696666848683744	3	0.388303195102889	0	1	17	6.7229643932394e-12	6	0.460846692275886	1	0.81327306303936	4	0.983410003918662	2	0.999938531922998	1	0.84733854113603	13	0.000194435109961849	5	0.80528653544227	20	0.642055861899837	3	0.879384989990129	1	0.959876318085728
STB4.p5	macisaac06.5.1	11	1	0.557831759369791	0	1	0	1	0	1	0	1	7	3.7475429843326e-10	0	1	0	1	0	1	0	1	2	0.226230437078447	1	0.963243194861297	0	1	0	1
SWI6.p5	macisaac06.5.1	165	4	0.998115843611503	4	0.674311874266226	7	0.0896024512629015	25	1.34703333143202e-13	17	0.0488257373157823	3	0.659010786643094	18	0.560309415563405	18	0.906119591239013	11	0.00125706608357907	8	0.60874810347012	19	0.0806521227347277	25	0.99973855260398	4	0.992199547902972	2	0.989342630795627
BAS1.p5	macisaac06.5.1	57	14	3.23652991967099e-05	3	0.207738031470112	2	0.384908718007662	1	0.763392610379945	5	0.333751894376029	2	0.323954167203919	2	0.990013250113754	7	0.708508805935494	2	0.374296330443047	5	0.162810288773859	6	0.323755331370665	3	0.99999247154246	3	0.683960143920389	2	0.653419211180615
STP4.p5	macisaac06.5.1	4	0	1	0	1	0	1	0	1	0	1	0	1	2	0.0627914664129319	1	0.454706916414953	0	1	0	1	0	1	0	1	0	1	1	0.145915608269444
SNF1.p5	macisaac06.5.1	3	0	1	0	1	0	1	0	1	0	1	0	1	1	0.296121391787306	0	1	0	1	0	1	2	0.0190218760270523	0	1	0	1	0	1
YAP7.p5	macisaac06.5.1	192	6	0.995167629766105	4	0.783465917467325	8	0.0785015162780894	0	1	14	0.410019124178523	10	0.00549690677641494	30	0.0302682845756556	20	0.948058813947533	6	0.27249667628178	15	0.0637372436540681	21	0.10437112335116	43	0.889442049148906	13	0.387382186806293	2	0.995923053507474
GTS1.p5	macisaac06.5.1	62	4	0.656109974115649	2	0.514651902306049	0	1	4	0.0674104700914935	6	0.23319254365004	1	0.722609722209951	6	0.695128020830589	9	0.514732577690366	1	0.76218109596507	2	0.832012503217217	7	0.243023564128568	17	0.441213320035456	2	0.899253473827475	1	0.914335108515136
TEC1.p5	macisaac06.5.1	117	8	0.604395580239848	2	0.839545824173246	4	0.290145269051267	6	0.0703611481318965	7	0.676355643425424	2	0.693908405056106	5	0.997497360382367	17	0.482739682859442	0	1	11	0.0351118660770888	13	0.160002001775846	26	0.848461473382984	12	0.051630484408311	4	0.669094951466518
YRR1.p5	macisaac06.5.1	6	1	0.359128785906557	0	1	0	1	0	1	0	1	0	1	0	1	1	0.597402274209728	0	1	0	1	2	0.08060606234284	2	0.487790116609193	0	1	0	1
NRG1.p5	macisaac06.5.1	173	9	0.880066476501656	4	0.710095106230027	5	0.377130092394097	3	0.81044594252115	6	0.978604468616535	7	0.0621393864217234	32	0.00213155337592248	17	0.964073940932318	12	0.000528877540549609	8	0.66209453255162	8	0.977480895924527	31	0.995517921197476	21	0.00175971583305281	10	0.131752107538017
GCN4.p5	macisaac06.5.1	220	21	0.10402063932493	4	0.863995777621849	40	6.43347228623508e-26	11	0.0204729627966337	8	0.983579172705968	30	1.76400824694833e-17	11	0.999559257194663	15	0.999797153654524	5	0.566909264089332	44	9.17159162843912e-16	7	0.999404454785763	16	0.99999999999989	7	0.983802800608799	1	0.999855781419383
SIP4.p5	macisaac06.5.1	9	1	0.487046282306446	0	1	2	0.0174211806916448	2	0.019686863438063	0	1	2	0.0134795668960685	0	1	0	1	0	1	0	1	1	0.537104889399863	0	1	1	0.432232286044519	0	1
RFX1.p5	macisaac06.5.1	12	0	1	2	0.0416999810582105	0	1	0	1	0	1	0	1	0	1	3	0.232310366105848	1	0.241768175660045	1	0.466117935384065	1	0.642022224923815	3	0.637469272742275	1	0.52995451548041	0	1
YAP5.p5	macisaac06.5.1	126	7	0.806397944606838	25	2.4847059160956e-15	0	1	0	1	5	0.931723061206554	1	0.927255848937656	7	0.989442978572606	15	0.795460841605816	3	0.551621749602347	6	0.626127350225836	7	0.901694337573105	19	0.998915486534274	12	0.0810222814766025	19	2.6939559122887e-07
HAP2.p5	macisaac06.5.1	102	8	0.445795573113756	3	0.538803554795641	15	9.20236419611549e-09	8	0.00366297184543839	5	0.822813669622355	2	0.619773510041826	6	0.975482233351067	4	0.999840222912238	0	1	18	2.90318651428522e-06	7	0.742175726079501	16	0.99552405336876	8	0.281149490160101	2	0.91044342508784
IME1.p5	macisaac06.5.1	10	0	1	0	1	0	1	0	1	0	1	0	1	1	0.690020399263117	1	0.780615239125366	0	1	2	0.0887157586054244	0	1	4	0.245832035721123	1	0.466871415499459	1	0.325997619084747
HAP1.p5	macisaac06.5.1	125	2	0.999075254200264	1	0.97093803144747	1	0.949147002868904	6	0.0901729394239856	7	0.741549915931727	4	0.249985878503738	32	3.16212700171161e-06	10	0.98731458535103	4	0.317750115024089	12	0.0246653298925512	6	0.95061442180097	27	0.889925119362065	7	0.646424128218276	6	0.353524936012034
RIM101.p5	macisaac06.5.1	5	0	1	0	1	0	1	1	0.118260639734099	1	0.292932559015704	0	1	0	1	0	1	0	1	0	1	0	1	2	0.386571383732089	1	0.269741118997729	0	1
MIG1.p5	macisaac06.5.1	24	0	1	0	1	0	1	0	1	0	1	0	1	4	0.269920897421132	2	0.870855754385133	1	0.42541874227039	0	1	0	1	7	0.433607302896899	4	0.054693539223492	6	0.000233763668318331
RDS1.p5	macisaac06.5.1	15	2	0.291399846049299	0	1	0	1	0	1	0	1	1	0.265793930545105	4	0.0748451567794738	1	0.897352492519174	0	1	0	1	2	0.351503130834326	4	0.571580190784377	1	0.610896492023587	0	1
ARG81.p5	macisaac06.5.1	34	2	0.709982404363448	0	1	5	0.00102941949208955	1	0.57599797656511	0	1	4	0.00472709949845398	1	0.981519375659945	2	0.962441719100035	2	0.180840298764047	1	0.831635519300722	2	0.780535538245219	10	0.3826884595206	3	0.34309443930297	1	0.73925663400166
MET31.p5	macisaac06.5.1	80	17	3.6192030080633e-05	8	0.00151927133889505	6	0.0104906156793356	0	1	4	0.793236106394698	2	0.487817085192356	5	0.950215855832323	5	0.991693469828146	3	0.274397342956266	11	0.00222750447907491	7	0.486756564707439	8	0.999905050442048	4	0.727287347124364	0	1
STP1.p5	macisaac06.5.1	61	7	0.142522115609174	0	1	5	0.0133466423038791	3	0.192874334142962	1	0.985738482431905	2	0.353846038004004	6	0.679681489477185	5	0.943755651615595	0	1	8	0.0114832680658912	5	0.56793334896245	16	0.527076626371768	3	0.727765838245411	0	1
RLR1.p5	macisaac06.5.1	3	0	1	1	0.0805776544330502	0	1	0	1	1	0.187744520928952	0	1	0	1	0	1	0	1	0	1	1	0.226332246286796	0	1	0	1	0	1
RGT1.p5	macisaac06.5.1	6	0	1	0	1	0	1	0	1	0	1	0	1	2	0.135302545011876	0	1	0	1	0	1	0	1	0	1	4	0.000184137757816007	0	1
ARO80.p5	macisaac06.5.1	4	0	1	0	1	0	1	0	1	0	1	0	1	2	0.0627914664129319	0	1	0	1	0	1	0	1	0	1	2	0.0204511080028821	0	1
