# Supplementary material for: The Yin and Yang of Yeast Transcription: Elements of a Global Feedback System between Metabolism and Chromatin
Source: PLoS One. 2012 Jun 7;7(6):e37906. doi: 10.1371/journal.pone.0037906 (PMC3369881; doi:10.1371/journal.pone.0037906)
Supplement: Dataset S6 — Sequence Motif Analysis: tuliCoarse.motifs.results.csv. A list of all 146 DNA motifs found in promoter regions. The motifs were either given as a position weight matrix [71] (“zhu09.pwms” in column “SOURCE”) or as consensus motifs in IUPAC motifs from diverse sources (“IUPAC.motifs”, see results file “iupac.motifs.csv” for definition and sources) as used for Table S5 and Figure S3A. The column “total” gives the total number of genes in our reference genome annotation harboring one or more instances of a given motif as described in the Methods section of the main article, and columns “number” and “p-value” give the number of genes in the cluster and the p-value for enrichment in cumulative hypergeometric distribution tests. (CSV) [file pone.0037906.s034.csv]

ID	SOURCE	total, number	A, number	A, p-value	AB, number	AB, p-value	B, number	B, p-value	B.C, number	B.C, p-value	C, number	C, p-value	B.D, number	B.D, p-value	D, number	D, p-value	l.b, number	l.b, p-value	cd.ab, number	cd.ab, p-value	ab.n, number	ab.n, p-value	l, number	l, p-value	cd.n, number	cd.n, p-value	n, number	n, p-value	r, number	r, p-value
Asg1	zhu09.pwms	68	0	1	4	0.117648808200479	4	0.0732199285096328	2	0.507506987348012	4	0.676972502626311	2	0.404975727749113	6	0.777174172898762	8	0.759199202375658	1	0.793213890733661	8	0.0212420175141996	10	0.0488156575661774	13	0.927101832041521	4	0.601816253928514	2	0.745933047329503
Yll054c	zhu09.pwms	2976	204	0.823672902646926	92	0.0669704839648485	64	0.845083754424043	74	0.530595631423218	206	0.255821805172682	65	0.23410190814807	356	0.0121633440365957	408	0.798053891272998	77	0.0621489453885974	155	0.359920165469218	215	0.997602692385587	759	0.779514920896828	180	0.577764463403616	121	0.228189477900239
Ecm22	zhu09.pwms	215	10	0.950484235134624	11	0.0348978234623965	7	0.234478707216221	7	0.286074922029146	15	0.473470127868014	11	0.00415098629079042	31	0.0708088904734387	24	0.914353250248234	7	0.218023323644814	14	0.204911068434447	6	0.999764355705878	51	0.795341208273228	13	0.553468693995678	8	0.596237512538599
Hal9	zhu09.pwms	2622	174	0.921845525412965	87	0.0117002016387729	53	0.933973812618598	70	0.230314116215538	182	0.264788118536362	58	0.220963395452265	340	1.37114700202021e-05	339	0.989311568328092	66	0.153492885034289	141	0.199368072105825	184	0.998805396744795	666	0.801979453268773	155	0.717248344705306	107	0.24013534209629
Gal4	zhu09.pwms	2062	145	0.616162717926902	76	0.00111014037724631	57	0.0630342144640271	55	0.280939849561799	136	0.609005608676304	56	0.00487193792738623	252	0.0191769904282149	260	0.99226604711013	50	0.318495384049312	122	0.0202662497579781	159	0.853683886033635	495	0.993956534146746	126	0.502909959723265	73	0.847525080711344
Ynr063w	zhu09.pwms	935	67	0.511078903314394	24	0.686815813330266	20	0.699026189897022	19	0.862545254493544	63	0.500240863521859	31	0.00307168730172791	130	0.00175737032693651	109	0.991898608313413	22	0.470401949522022	49	0.435345021315618	71	0.786632718250805	237	0.681755755228505	48	0.923378934409687	45	0.0636539009420634
Tbf1	zhu09.pwms	998	67	0.73913633117181	28	0.495848452169939	27	0.223520924516892	13	0.998428789542439	54	0.970634727264144	11	0.995160249879763	137	0.0021603563527302	128	0.901861561769912	31	0.0388138443433989	53	0.388681132356178	84	0.410521660641837	279	0.0583749588020619	58	0.680128913167874	28	0.980469582279191
Yap1	zhu09.pwms	1008	62	0.923394492956914	19	0.979823742430617	30	0.0862561755650004	22	0.782629431741327	66	0.60400132469918	9	0.999390255788996	134	0.00799093351703432	142	0.507372375027212	24	0.440765409917028	44	0.892672303006345	68	0.97406976336017	283	0.0472177178151382	67	0.228146930912412	38	0.597172568742738
Gzf3	zhu09.pwms	1362	99	0.439225337682965	30	0.940261352737123	51	0.000119967757634086	31	0.744091479728456	98	0.216054858406332	24	0.82285239252129	144	0.751825794408024	208	0.0783941292485089	30	0.618047688949449	72	0.37624485434893	99	0.932512805809123	352	0.541477399513757	73	0.913849526223361	51	0.630538490127813
Tea1	zhu09.pwms	61	1	0.989389053080295	1	0.820382987467593	4	0.0530150475632455	1	0.786270592469184	8	0.0490341646711647	2	0.353846038004004	4	0.917255442690889	4	0.9794585616177	1	0.75657736598781	4	0.376975429442896	5	0.56793334896245	18	0.303883080272877	7	0.075732301481021	1	0.910852543053683
Gat3	zhu09.pwms	230	14	0.773853562712648	3	0.957021581855082	4	0.790756317907272	2	0.980652479162904	19	0.19868304962552	7	0.187553078534202	31	0.137647690836234	36	0.266447436216619	5	0.606932725226093	7	0.953642540858002	16	0.791712708260521	70	0.0661824146108015	9	0.947269275230878	7	0.793905491619511
Ume6	zhu09.pwms	465	31	0.689240892052028	9	0.905402301909764	12	0.399467063752072	12	0.490118635555929	25	0.903414520088877	17	0.0124538265049265	62	0.0613766884935959	43	0.999580210951	10	0.623508816960584	26	0.335308369198776	30	0.939381453587642	122	0.454157751473224	54	1.76725770161467e-06	12	0.954523177300348
Nhp6b	zhu09.pwms	5047	369	0.112015257915345	136	0.822543290416051	120	0.316887583167492	128	0.307397222681463	328	0.946093193928782	111	0.0105624073874821	561	0.352602706751234	711	0.472641939281038	120	0.113461501084261	267	0.0399583090493134	411	0.679755985131178	1309	0.488809682281718	295	0.980524255934461	181	0.997582998819881
Matalpha2	zhu09.pwms	4339	299	0.91049819845324	116	0.788174296106232	98	0.766263006509632	104	0.800954144735809	285	0.768175848789055	91	0.327554921004762	480	0.490902211761623	626	0.0910214842767706	101	0.373173617771051	208	0.965738464628917	373	0.030034295227904	1132	0.317995686916604	265	0.494005322547587	161	0.871044713430656
Fkh1	zhu09.pwms	1448	85	0.988379469550868	34	0.886327006443984	29	0.854239147326765	37	0.453682251430672	96	0.566488728027174	23	0.936476177267684	165	0.326844002432802	241	0.000755875676813178	33	0.532684796959029	57	0.992476317355331	141	0.00868061077872919	360	0.863248202809121	93	0.290676239098281	54	0.647459652873518
Pho2	zhu09.pwms	952	62	0.814295138578894	23	0.791430474448286	25	0.286640349181105	27	0.254100763850563	64	0.50811035476475	19	0.577704651826199	117	0.100427074507061	127	0.773321246154613	19	0.772104330572932	53	0.254467520024673	70	0.865589800586758	256	0.238770002099273	54	0.74454588478062	36	0.587331558690774
Ypr015c	zhu09.pwms	397	24	0.836839833410951	3	0.99914576639741	5	0.959790508704165	9	0.662168772977044	25	0.659623728644627	8	0.56551630598939	51	0.135469547313704	51	0.785868634447444	15	0.0354415452933973	19	0.647399571289067	43	0.0330725711475139	104	0.468272868100824	30	0.125318102203349	10	0.950000196332988
Mcm1	zhu09.pwms	364	20	0.918425563510324	9	0.683415555903069	8	0.620278344508282	14	0.067108001706601	17	0.961502427525323	8	0.464916393274376	43	0.339562156038183	47	0.765195951131863	10	0.315894236957464	25	0.0749969616574688	36	0.132791771534292	78	0.98272499973809	20	0.721166761991018	29	0.000135142021523952
Xbp1	zhu09.pwms	1095	83	0.286200648458823	34	0.248230783319638	26	0.491981723943678	35	0.0612036743364138	83	0.109820897205712	21	0.65800180144739	109	0.909569120549843	151	0.629798898660346	29	0.209448340492849	58	0.389167198541808	86	0.695866493452478	267	0.908036314908588	63	0.719376667257004	50	0.107366969727546
Ybr239c	zhu09.pwms	797	64	0.165311578637823	27	0.147992122744722	15	0.84883788907905	18	0.707113968807096	45	0.91423631556211	23	0.0499281005756657	99	0.102282859143893	99	0.933639104856453	22	0.193847640860113	47	0.151936449867417	65	0.540293327499269	202	0.669126745704294	48	0.55988882294446	23	0.95428747904173
Sip4	zhu09.pwms	1014	78	0.246429467539322	29	0.449237400664427	20	0.827100853819712	25	0.552572581582625	65	0.676840105085774	26	0.119093514937239	144	0.00035531006196618	132	0.86574754662638	24	0.45337520842287	52	0.501319292059424	79	0.717005580754455	230	0.99603643596617	74	0.0471893627372663	36	0.74295813592075
Pdr1	zhu09.pwms	642	50	0.273465477527909	21	0.234411923100297	20	0.106581019214425	12	0.887964747373112	44	0.458196359141744	21	0.0183242564709428	81	0.101381715329478	83	0.8255135680547	13	0.716539206821797	22	0.98693031078016	57	0.273512370309837	157	0.827649044569303	39	0.534422593961531	22	0.760294657215534
Ydr520c	zhu09.pwms	1119	80	0.518274986587791	19	0.99597899593633	24	0.709372456157783	21	0.944907651683997	75	0.517691970505487	35	0.00416522708544792	146	0.0109256766804484	145	0.891832562156642	30	0.184214280078917	62	0.243809291662936	101	0.143697118927923	271	0.931643985727731	73	0.270507752594622	37	0.879555507361826
Put3	zhu09.pwms	393	30	0.377656413051035	10	0.653227488863213	10	0.433858285027502	6	0.932833248227869	30	0.248027850472623	7	0.698022844767068	58	0.011404501487849	45	0.950226127083296	7	0.801457054837427	16	0.859393090899846	34	0.394899292605791	109	0.213417840272516	21	0.770120100051571	10	0.945840553343783
Yox1	zhu09.pwms	1966	135	0.738352457053424	58	0.290857239656974	52	0.147372933201105	53	0.256210501159675	125	0.785160142378692	40	0.537637484654677	219	0.450129401256259	289	0.168944094619487	37	0.940072504979123	104	0.331268980570666	170	0.198752911579562	496	0.813337275888584	123	0.373375877689406	65	0.952369765002816
Sum1	zhu09.pwms	5414	401	0.00110466424395445	156	0.0168207781475594	130	0.112294231703024	134	0.652631952799868	355	0.950739527848666	106	0.954911010159944	580	0.998543190983503	773	0.0424403988089419	127	0.125165624359805	276	0.522640629395084	446	0.37711558590145	1395	0.85484323472813	330	0.53694619215722	205	0.901707049767997
Ygr067c	zhu09.pwms	45	1	0.964868957015305	0	1	1	0.65520914766542	0	1	3	0.58839987625428	3	0.0629698053655173	5	0.564896105312104	4	0.894981774909252	1	0.646855815573143	0	1	4	0.51012953965279	10	0.766007317819789	5	0.136368615406109	8	0.000274901714406221
Rds1	zhu09.pwms	182	9	0.912117100193622	7	0.237053862110671	3	0.802968376315049	5	0.47492895562604	17	0.100552408773697	7	0.07701211875706	25	0.145611496347847	15	0.994663801351531	5	0.400286839106714	7	0.827621470891335	12	0.825213865213603	52	0.226763030231979	14	0.217990337964555	4	0.927210606500407
Fkh2	zhu09.pwms	3057	204	0.935864925908048	75	0.944024361978735	71	0.550244644308436	72	0.774852159063842	207	0.42432514818993	57	0.857844670263988	343	0.341073079628003	467	0.0027813950150741	76	0.150371221683885	133	0.997160091306539	282	0.0014613793934865	782	0.742509775045907	178	0.83120226171258	110	0.881495809714797
Tec1	zhu09.pwms	1972	121	0.986617579609922	52	0.688645146345645	47	0.455333679391244	53	0.264902884579708	142	0.146954735803456	44	0.253924043910847	204	0.897269142398322	296	0.0742053049796149	51	0.149948110875936	85	0.97853722525778	156	0.731603985585651	515	0.414743590145601	121	0.480442196958025	85	0.11753059658632
Ypr013c	zhu09.pwms	1623	119	0.383505315112151	31	0.995847014057906	27	0.987974206947976	33	0.931763135235778	97	0.923978416351385	37	0.235157067575396	178	0.562604027054061	256	0.0114518246199741	37	0.531184004440975	93	0.0952519199361326	142	0.182938757827709	413	0.706556201448905	119	0.00893440205623693	41	0.999774850097342
Usv1	zhu09.pwms	381	20	0.948959829985265	13	0.252401400749109	9	0.533177728094273	8	0.73996234609132	39	0.00449774303684314	5	0.89614707721614	66	9.36348853591785e-05	46	0.892829321186067	7	0.774617386863104	13	0.958321832626109	27	0.818700299331925	95	0.694235260862131	26	0.298542687276703	7	0.99332091374479
Fhl1	zhu09.pwms	1608	125	0.136794105887195	52	0.102931903761629	40	0.341565927115971	55	0.00379030854620663	106	0.597430571721086	37	0.215880270138436	150	0.996143323554193	225	0.553509460590804	31	0.887280308621636	84	0.409925385440859	140	0.204601967005819	416	0.533090754546789	106	0.176905858582191	41	0.999691994554967
Cep3	zhu09.pwms	154	15	0.134925495698779	3	0.80444066202446	3	0.702157934226482	0	1	5	0.980544104310153	3	0.612280067463549	13	0.883035957279928	26	0.181910252419284	4	0.467743206088316	9	0.384021552317818	15	0.27900725509857	42	0.37896238566399	12	0.227572645444763	4	0.853372579564002
Nrg1	zhu09.pwms	931	57	0.919904883190628	14	0.997832631114202	22	0.507564179929686	19	0.857607067275792	61	0.598459268525231	22	0.254626610947124	131	0.00103741834154869	119	0.900642927604747	25	0.211963369414111	45	0.676454817141173	75	0.588810843846741	249	0.277502577842881	64	0.154991661586222	28	0.946100615428018
Cup9	zhu09.pwms	1837	138	0.245260824520431	61	0.0475355738751	49	0.143074952608604	50	0.240747326042074	109	0.950342961426218	44	0.11250248098135	186	0.942013558541282	251	0.737469514642961	38	0.793381553377219	106	0.0629250936441774	147	0.660879431669274	485	0.294398761597157	115	0.377309111337599	58	0.97755897088728
Yap6	zhu09.pwms	193	10	0.893074792832676	1	0.995899112094263	3	0.833988921882838	4	0.71316936623761	11	0.754749098559216	1	0.982375842739655	22	0.471458331500414	26	0.627374678387549	7	0.150153141976761	13	0.183390666598563	11	0.928430907522478	60	0.0586098577106804	17	0.0784633022932696	7	0.623748938601499
Mbp1	zhu09.pwms	259	11	0.981946705714804	6	0.727826702398529	4	0.86087548187969	33	1.76765122506758e-15	17	0.572000604253372	12	0.00615236010068265	20	0.97232422031383	31	0.86169207620759	4	0.84884838995342	17	0.16753273578216	35	0.00198734184359586	43	0.999904339656989	16	0.51513203532053	10	0.548836416354021
Srd1	zhu09.pwms	960	63	0.796899038263824	24	0.73717161313693	19	0.816211373207818	23	0.612312950856265	79	0.0242133832230491	19	0.593556814733857	106	0.519584702676131	150	0.07166179520096	18	0.8501650357081	41	0.913110457932562	79	0.504890097039868	254	0.351619863480538	49	0.932283593446848	36	0.60920074098552
Rgt1	zhu09.pwms	1574	166	2.13941702932192e-09	51	0.103418432433298	34	0.729459753921822	43	0.257645263860134	93	0.937461139436349	39	0.0904677000381226	166	0.783177153811884	190	0.99692064432413	46	0.0302489165892983	81	0.476308637711456	123	0.757422717806277	384	0.950860828112847	97	0.466205111155812	61	0.516559935405502
Rpn4	zhu09.pwms	157	7	0.93931802254915	2	0.935223588525801	3	0.71456718246758	7	0.095152426849449	14	0.165365811507152	5	0.215300806229891	21	0.204095739113087	17	0.906695475063014	3	0.700110227539737	12	0.102706170139111	11	0.751231422254288	44	0.298593388745966	9	0.624584813409807	2	0.985898405103225
Tye7	zhu09.pwms	269	21	0.367265851311481	7	0.619270532111204	9	0.174427802003724	11	0.0702982956068612	23	0.132310086342071	7	0.307480735189447	26	0.797156679530723	32	0.87369360389822	6	0.580779037710215	18	0.140594664804392	27	0.155386519895337	62	0.88017012463971	13	0.845515605001508	7	0.903032038967379
Stp2	zhu09.pwms	502	31	0.834445129962381	8	0.972902869750302	21	0.00570261766780783	17	0.11615001948211	30	0.77606915593324	13	0.219809211602029	71	0.0143788862910774	65	0.792507980710204	12	0.475280981129674	28	0.331807482085539	35	0.872503402700321	115	0.953276499807184	42	0.0196497231380892	14	0.929219462255624
Pho4	zhu09.pwms	1233	87	0.574492457180687	38	0.246146538728396	28	0.595603322138324	30	0.58581626819351	75	0.849738193615973	34	0.0313656144867572	138	0.442980712667408	162	0.864507190862165	21	0.952616361961608	92	2.83526443284971e-05	109	0.191546532320052	305	0.865504024983766	71	0.729487649015215	43	0.803841169668517
Sut2	zhu09.pwms	1559	101	0.895363165881041	41	0.673385300993035	37	0.480022319424352	32	0.918044195675884	110	0.270422111679223	36	0.213769202251823	193	0.0282850744567626	225	0.326129002311676	26	0.97929934464703	77	0.647170864641414	128	0.509581712763446	413	0.283935758666315	80	0.973829528938134	60	0.542281742482138
Gat1	zhu09.pwms	2511	179	0.535635522442067	56	0.987963490102272	80	0.00012035528644943	60	0.688008823750815	175	0.249048096515571	53	0.397146378167564	289	0.172037667074132	350	0.608981244996261	68	0.0340291883420083	135	0.210169723158935	212	0.291111500174904	628	0.920982267476458	131	0.993847552250177	95	0.636640889650175
Yer130c	zhu09.pwms	1078	60	0.990675559349637	17	0.998158269522029	25	0.54577868444033	20	0.947251369180706	60	0.95893342066424	29	0.0622638560869153	185	9.683607180489e-12	129	0.988578639743397	21	0.819713263133274	51	0.746696757220297	89	0.488860269477603	300	0.0614249230554156	65	0.56034697251544	27	0.997303864699136
Rap1	zhu09.pwms	212	15	0.555617495136445	31	6.46348930538857e-15	3	0.877790564678344	3	0.903341376609709	10	0.911361498167401	4	0.632656450500696	15	0.981646938107113	23	0.933582410542343	9	0.0519678264543525	12	0.394635110587818	21	0.209217683988298	47	0.91307519786271	15	0.310306292430549	4	0.967689293074454
Gat4	zhu09.pwms	521	33	0.798359806203745	10	0.920652804320376	8	0.928306283637756	8	0.954119964589749	44	0.0600202075306655	10	0.626319786679819	62	0.277396751487848	75	0.430642899352867	6	0.982963566432157	22	0.853850946198184	51	0.0979688284230554	143	0.216296474159155	35	0.292167347967892	14	0.949193456961202
Lys14	zhu09.pwms	838	62	0.401068930379227	25	0.369362274014761	30	0.00923770675488097	21	0.520130099005	52	0.751870497706367	13	0.889562779160535	106	0.0630939630613809	127	0.176153080055413	22	0.267085799140211	47	0.253672971706886	61	0.8683683477214	200	0.935152259672275	49	0.649428942127129	23	0.976385818295235
Rtg3	zhu09.pwms	394	27	0.622190456302188	10	0.656418949679686	5	0.957851501718956	15	0.063550816671902	22	0.846365645738672	12	0.103666601622175	41	0.687042918000604	59	0.31714701990672	11	0.285072634367946	33	0.00282356898283067	35	0.330625261760135	85	0.983402279354147	18	0.926725929415627	21	0.0812689002404072
Tbs1	zhu09.pwms	125	6	0.891543244367643	4	0.455197319825297	5	0.166069923857399	4	0.377012814731551	8	0.605551747849975	2	0.728378450395078	22	0.0174788524451893	15	0.785344453543287	3	0.546177115836688	7	0.453882426236868	6	0.95061442180097	33	0.48531433480732	10	0.22972855893378	0	1
Mig3	zhu09.pwms	101	2	0.995327480798816	2	0.773922787975197	2	0.6873622159768	3	0.461430676296545	9	0.233503314382618	3	0.338869522530197	21	0.0028936564223379	16	0.343644923951577	0	1	5	0.59074430262888	10	0.313449148823893	17	0.989426531593525	5	0.74578361006642	6	0.195176186309606
Ykl222c	zhu09.pwms	1762	126	0.514275922612958	37	0.984687962739762	37	0.804492372020791	36	0.937835943581468	120	0.428320368352323	41	0.1745982614188	241	1.92452136444547e-05	218	0.993982883627507	43	0.322076764520776	92	0.404590757531088	146	0.453278860163061	442	0.838902472857869	107	0.536833883065091	76	0.137094194973674
Gsm1	zhu09.pwms	473	30	0.785669636109142	7	0.980397950683952	13	0.307205388524704	9	0.842676768419818	41	0.048707181380209	13	0.16367534169797	72	0.00226180326190053	62	0.753589910046894	11	0.51791912910409	21	0.779501656820073	27	0.987253705714627	126	0.372781778577504	33	0.226334187708378	8	0.998496753697626
Yrm1	zhu09.pwms	286	26	0.118359573652721	2	0.997412954373533	8	0.349147062663139	11	0.0981187747788596	16	0.810346519077328	9	0.127490636588647	43	0.0204347776148257	38	0.677277828102759	6	0.64114893409224	12	0.7978151636331	20	0.806586793415512	69	0.780810065270348	19	0.380459137652397	7	0.932451213400682
Yrr1	zhu09.pwms	1103	82	0.359093468264621	23	0.95182410269094	32	0.10105670705619	27	0.569341484130929	69	0.761283541159014	26	0.232207636471042	135	0.0889021032095386	129	0.995425588120215	31	0.115574480915291	52	0.758236494914048	99	0.161743021187706	278	0.738292516002585	81	0.0333157514796246	39	0.761056824898724
Rdr1	zhu09.pwms	1224	86	0.592150341482659	40	0.132012368599782	34	0.144120671518186	30	0.567774815193078	81	0.570060244801513	27	0.352961377914508	155	0.0248251408122281	150	0.982975043834058	33	0.159337003140198	60	0.655635714058632	96	0.712229615518702	304	0.843696742533097	70	0.75003511401004	58	0.0468756047721403
Stb3	zhu09.pwms	2030	301	3.06218381219579e-59	79	0.000109127331806456	68	0.000152288469595668	61	0.0389064613997253	121	0.95621462505596	23	0.999939184074936	170	0.999999513208576	325	0.0010788125543581	55	0.0649462769686468	112	0.153353948196532	154	0.902732814706588	427	0.999999999878368	100	0.997605709709519	34	0.999999999996476
Ndt80	zhu09.pwms	516	27	0.972334506885608	12	0.77592954099065	13	0.426331677101395	13	0.522572175976099	32	0.707915855151365	11	0.483584321213079	47	0.94150426055482	59	0.971471048624133	15	0.194494858904442	18	0.972227026802145	43	0.478575373462939	141	0.237368071392908	63	3.05962621295596e-08	22	0.345377865214284
Cha4	zhu09.pwms	387	22	0.898571105928624	15	0.113295271231648	15	0.034716520517897	11	0.366645685014999	34	0.0590594006500663	13	0.0500273756539893	61	0.0021435675987814	35	0.999242039086824	11	0.265737690098591	20	0.506690374740425	27	0.841934456995263	89	0.923197142760783	29	0.139954224163577	5	0.999444754763488
Rsc30	zhu09.pwms	75	0	1	6	0.0169233520525662	2	0.52540470055931	0	1	3	0.887269543159455	3	0.19593156448329	10	0.312647659052773	4	0.995744910040788	6	0.0069399547537155	4	0.535588291539041	3	0.95216172148046	16	0.85257546698704	8	0.0844352525715477	10	0.00055590413702982
Aft1	zhu09.pwms	210	9	0.969675749263123	5	0.69532856813424	3	0.873712044539813	8	0.150779470777197	11	0.842185520265164	8	0.0636877545463289	29	0.118747030717664	21	0.970585240148202	6	0.344846427635414	11	0.506348076038171	19	0.359759349698958	47	0.899783604073294	22	0.00843426099543958	11	0.188424744699816
Phd1	zhu09.pwms	483	38	0.285144711177604	9	0.926478523744439	8	0.885866453605173	11	0.664812084328776	27	0.867981113835798	8	0.778918626887899	50	0.71621279420667	73	0.263293895902393	7	0.932324872566456	17	0.965326870658077	38	0.634719367774302	134	0.183299705447698	37	0.0828544835191247	26	0.0509486964131027
Spt15	zhu09.pwms	2154	148	0.749064882503257	47	0.98543677703632	52	0.403312340065286	56	0.36278743559888	134	0.878471810330189	55	0.0212968754546832	231	0.738575810243176	276	0.984403791779832	63	0.00777643425211548	126	0.0256970361942973	187	0.162222147915868	598	0.00762543994071804	104	0.999301943007436	77	0.829663565379809
Sfp1	zhu09.pwms	2942	348	7.47949503219892e-49	117	4.13633005908168e-09	74	0.193700777976418	71	0.670024948361432	169	0.998634857203166	48	0.989635623320484	256	0.999999997286913	438	0.036324276499607	76	0.0672970946357806	156	0.246580969916644	231	0.846109824975157	653	0.999999999979977	193	0.072063631413907	112	0.61898380184105
Oaf1	zhu09.pwms	1289	97	0.291856967560499	34	0.651111487582476	30	0.536738333195985	27	0.870293182866039	100	0.0493548675688902	37	0.0130985574918245	167	0.00819089804996098	173	0.78692493069595	32	0.320082864399219	60	0.809612251995309	109	0.368659532517675	300	0.993992177810568	80	0.444291427967108	43	0.886335604828346
YBL054W	zhu09.pwms	1057	268	1.0030825128679e-106	21	0.96846570311654	36	0.00915679162909987	14	0.998600051606675	47	0.999722685944612	16	0.930997517765957	80	0.999986934309685	158	0.192870232305628	29	0.156493894188795	48	0.835397512755409	77	0.896943116104687	210	0.999999842855093	40	0.999903905449514	13	0.999999992256604
DOT6	zhu09.pwms	1004	258	1.4360506992446e-102	23	0.866923921483084	35	0.00715579104576222	15	0.993062890755412	52	0.987439689688792	15	0.93268438345672	74	0.99999227789728	147	0.296451804962563	25	0.344633920897476	41	0.95608683845307	75	0.837977953145702	180	0.999999999978942	43	0.997536481098346	21	0.99979336482766
Nhp6a	zhu09.pwms	4532	309	0.968784304873372	115	0.978091431881301	119	0.00195822364132752	117	0.215608833632363	295	0.871804768441532	100	0.0478510396272453	509	0.209514132629166	621	0.937765299811767	105	0.400312346699642	241	0.0761456208352416	368	0.680189972539024	1193	0.0969889418769554	272	0.730441436670065	168	0.896160785525177
Skn7	zhu09.pwms	298	27	0.116484207950553	6	0.839579942577565	6	0.701464573910993	7	0.616355439789472	22	0.346515492671815	5	0.733837106052401	37	0.244192024047811	44	0.386323522834304	5	0.81722056982932	19	0.181640565090786	20	0.858474460933949	70	0.853502386779071	26	0.0388529044653904	4	0.997566161741536
Yml081w	zhu09.pwms	344	19	0.90904606493463	12	0.240386480494834	4	0.96376571717586	9	0.486655425816124	26	0.284839217134629	9	0.265983569591389	57	0.000905010395488363	47	0.612184492368146	8	0.528844334277124	13	0.901989795292162	33	0.189833787022428	68	0.997570438720792	22	0.437904512308209	17	0.175922715524483
Aro80	zhu09.pwms	1290	99	0.217313835634038	44	0.0668077753251221	29	0.620952745005638	37	0.182671513726664	87	0.48945927753688	28	0.384478995628754	163	0.0228825525387731	174	0.763247088352962	30	0.482731290446361	64	0.618156815731712	103	0.642428888315097	316	0.913325871539235	82	0.346570909431274	34	0.997327156920453
Mga1	zhu09.pwms	2807	207	0.271254603891582	72	0.83213527877518	65	0.561373230509364	71	0.449389829393159	181	0.782968868383814	61	0.266827891960855	293	0.929027357554737	396	0.477947678625125	67	0.325722601613861	155	0.0825945675808818	236	0.30173521259919	737	0.295506157407221	168	0.649048396059439	98	0.93340586304614
Leu3	zhu09.pwms	244	22	0.150839686056072	5	0.81144194522243	8	0.207986001457828	6	0.570142393263604	17	0.469141782590425	6	0.378208393342906	31	0.225818346488565	28	0.902836699130935	8	0.191600525502323	17	0.115151707724069	14	0.945467788366847	65	0.421403682555158	14	0.633213552811664	3	0.996589081588897
Rsc3	zhu09.pwms	101	0	1	6	0.0597826113752329	3	0.419796541861345	2	0.721248720486578	5	0.816186977367236	4	0.149832522355704	11	0.56758227835446	5	0.999206102524548	3	0.405687067649961	6	0.409608748142208	4	0.971060191229438	24	0.726408698563144	13	0.00787640879074756	15	6.20532822355775e-06
Smp1	zhu09.pwms	923	68	0.408924971639381	25	0.576449697915505	19	0.758527160280999	25	0.351150060829378	60	0.624538788271171	23	0.172123810274381	112	0.137068939092373	124	0.741052522425251	13	0.984517132799311	37	0.959884633622134	75	0.555285674336865	238	0.554656493005806	53	0.708327407191752	51	0.00399523894657255
Bas1	zhu09.pwms	86	13	0.00751414358654305	4	0.213079026046969	2	0.600126365136987	3	0.361032708768653	7	0.353086016363726	5	0.0303025528721477	12	0.236707803140945	8	0.93136637425597	1	0.864181351079387	5	0.446938567574794	3	0.976546358193692	18	0.884397624254095	3	0.90302247524907	2	0.851799491787901
Met32	zhu09.pwms	615	49	0.222490756882336	12	0.928965388751511	21	0.0458249164998523	23	0.0288969946379107	37	0.785545100335546	15	0.267146120769154	67	0.571348539325036	72	0.969243269007597	12	0.757839814572	49	0.000817702026738379	48	0.66953992883481	150	0.832305539609133	44	0.141354418769148	16	0.971777159973125
Gcn4	zhu09.pwms	2077	152	0.368689228180357	46	0.977599156445715	85	8.44993678002507e-11	49	0.706008233584092	135	0.690327157963386	64	2.87518528415769e-05	203	0.99100149090061	292	0.517981643092429	44	0.756525219844136	142	5.85750502635326e-06	158	0.898928881727483	509	0.969183197153482	123	0.676004403034831	75	0.793866406683585
Stp4	zhu09.pwms	224	10	0.964719485004414	3	0.951164982117025	3	0.899910998672298	5	0.6604227624998	12	0.829395006341354	8	0.0854723794518081	38	0.00422950915980752	25	0.918505536211506	4	0.757847011438495	7	0.944622647446039	14	0.889901965139153	55	0.707189159110583	15	0.389835163419126	25	1.30028468387393e-06
Ypr196w	zhu09.pwms	1303	102	0.152124074163473	35	0.605587081372045	32	0.398972985358567	32	0.563649647343719	82	0.763604536950218	32	0.134936081241015	156	0.122655903998192	180	0.630909686466007	33	0.272099355713111	65	0.599062741965845	104	0.644786625299379	323	0.862978556441875	87	0.173819208757921	40	0.964660130687477
Sfl1	zhu09.pwms	3882	303	0.00281630425745289	102	0.833816877113617	98	0.0939934051371737	99	0.360625891481553	258	0.608383637509148	88	0.045057711456211	416	0.880502395107352	594	5.42255638298949e-05	89	0.498468661555272	195	0.655968083533377	321	0.409065071312444	982	0.941834127008269	214	0.995994020141687	123	0.999953025336224
Rds2	zhu09.pwms	1455	97	0.808912964413869	32	0.948414722371419	43	0.0444894825193855	38	0.391329525466889	94	0.680133616126453	27	0.74570399585714	198	0.000238681865245116	191	0.891401463269398	44	0.0198627713311285	69	0.777300926533369	118	0.57424546369714	370	0.700129895386437	89	0.502915496223297	45	0.969821906167904
Gln3	zhu09.pwms	355	18	0.958163272396709	8	0.773528562185043	11	0.203640558199268	8	0.664581033659274	25	0.425719552902647	12	0.0564054788531008	34	0.840793344343456	52	0.396128392134253	11	0.184197191957856	13	0.923102052088734	27	0.691698435822186	97	0.285358315891864	22	0.499581090786898	17	0.210553031220661
Mig1	zhu09.pwms	224	8	0.992741118912158	5	0.748117938643107	6	0.423392303022587	9	0.10443605166367	16	0.431473563098891	7	0.171107683782355	30	0.150448863446363	24	0.945844129309026	7	0.248599338526659	9	0.81410091164931	21	0.2897082461903	58	0.530021026920901	15	0.389835163419126	9	0.502040544615144
Rph1	zhu09.pwms	1278	72	0.993626472509213	29	0.907627470793886	26	0.814302327550652	16	0.999811322067018	74	0.938795405583489	39	0.00357860659430257	236	7.28306344685603e-20	145	0.999471468617324	23	0.922969277547617	62	0.692793648990672	91	0.951854716312794	335	0.405740258909903	81	0.359189825448576	49	0.55327974990105
Mig2	zhu09.pwms	214	10	0.94862604039112	5	0.711132467438775	2	0.963093387843341	7	0.282140605391823	14	0.577217686404818	7	0.145228428416214	31	0.0673650247926711	35	0.187382652826561	3	0.872181219078625	12	0.407325489668061	20	0.300853470767164	41	0.992742493201864	16	0.230491680908711	11	0.204777804767795
Cbf1	zhu09.pwms	285	25	0.163803845247337	9	0.388283920756647	7	0.498911880531251	15	0.00452492401996997	19	0.543804903313646	8	0.223592505864325	25	0.915262217693744	32	0.93657188464629	8	0.323143120801546	28	0.000542794094028439	28	0.178297972577813	62	0.958755518052906	12	0.93815437334089	7	0.93096441392886
STRE	IUPAC.motifs	1999	101	0.999998400234571	49	0.871034806508142	37	0.969291458421992	50	0.508768310049041	122	0.914527121002033	48	0.0928751933122601	385	4.61225061656082e-45	207	0.999999999311154	37	0.9547392692259	106	0.317558849485319	136	0.998085990209581	536	0.136568911392022	106	0.970919734749854	79	0.427402430226772
TATA	IUPAC.motifs	2257	130	0.999611039036923	50	0.983471909572409	61	0.0793649174133341	69	0.0165235314745939	139	0.91354985284182	69	1.14335095651595e-05	301	6.28258013913041e-06	263	0.999991379384134	66	0.00589350687483083	125	0.119836926543716	153	0.999370068073073	559	0.948494571114118	156	0.0217258018815347	116	4.79061805795104e-05
PAC	IUPAC.motifs	1674	287	2.303412876446e-70	50	0.278276848054299	48	0.0531474919023133	29	0.994042247388826	88	0.99818420956946	27	0.942945203880683	137	0.999997759127755	250	0.120676577188035	40	0.390515896314648	85	0.534337119437697	136	0.569439357530944	363	0.999999103481883	77	0.999215766976064	57	0.89243789042279
RRPE	IUPAC.motifs	559	139	2.38610963469285e-45	34	6.30690248865177e-06	19	0.058575292845126	5	0.998787754062213	24	0.995479270158953	7	0.946519638123775	32	0.999998205427159	88	0.128444505294702	11	0.740225168246969	26	0.71987530683479	31	0.995314510980985	112	0.99973937856551	18	0.999556963299362	13	0.987038341337825
PUF3	IUPAC.motifs	1132	76	0.753338012835402	28	0.773634964354601	17	0.988295467008164	33	0.175269676096017	78	0.406172763021284	28	0.148510435586166	124	0.56052105945253	163	0.374299129868256	31	0.147795557041641	59	0.442236390976257	81	0.932872540252688	311	0.0984380014363052	58	0.94605537354629	45	0.442892877729766
PUF4	IUPAC.motifs	554	49	0.0638927013771904	19	0.188683941496324	10	0.844139107424533	12	0.735194313055927	35	0.672468430072253	15	0.154005097730136	53	0.893738548868281	93	0.0324474356223543	10	0.823917777649496	31	0.313422143904982	54	0.0958335147159094	136	0.794672116333066	24	0.9763718422334	13	0.985589269307889
PUF5	IUPAC.motifs	497	36	0.491812934167043	14	0.51034181040085	14	0.266302388397285	15	0.251104506100716	30	0.757255014555948	12	0.311048321287926	57	0.398872039303632	79	0.123682088820257	2	0.99991398457723	17	0.975011096351742	51	0.0506667688070952	123	0.749325063598541	31	0.472883564413807	16	0.815434643201417
SRE	IUPAC.motifs	5746	405	0.99795981805305	160	0.252154561658212	134	0.683084999566771	142	0.878589325259743	388	0.0330280114574635	118	0.363383288655741	635	0.539806641556732	810	0.294813729285861	132	0.321808097040605	294	0.279157173164735	472	0.420980479775314	1489	0.612421166049087	351	0.418707984138017	216	0.999912675399446
bZIPs	IUPAC.motifs	243	15	0.76175397627693	4	0.909655369471262	28	7.93884587407836e-13	9	0.149657025921901	11	0.94171456712145	22	2.23702459272224e-09	24	0.753261146897047	20	0.998369857052497	6	0.480035813635584	36	3.73646464583793e-09	11	0.992096327607735	45	0.997827617906635	10	0.933835525537511	2	0.999371452843423
bZIPl	IUPAC.motifs	754	64	0.074344561222443	21	0.519095491759019	20	0.30033356980197	14	0.909825091865461	34	0.997233467921033	13	0.781244796964133	71	0.946426554035284	113	0.232663106482915	16	0.660083988906875	40	0.414008367732452	70	0.137166987007225	197	0.459887101384715	50	0.276096579835892	31	0.383757040115786
dT7	IUPAC.motifs	3804	321	3.31856457123652e-08	122	0.00217418716517163	105	0.00134044355370797	98	0.300859571252055	224	0.999671091052493	83	0.161766911518808	402	0.949186665548696	573	0.00130242387588991	104	0.000612085930924915	207	0.0517471940925759	307	0.704659954412397	902	0.999999940139247	235	0.375698261631623	121	0.999906714004093
dG7	IUPAC.motifs	67	3	0.867377998633905	2	0.556710243196585	3	0.204525402790086	2	0.499594612427459	5	0.468889208193346	7	0.000384418427135253	19	7.27525780913709e-05	2	0.999557755945016	2	0.453879314750004	2	0.862903791503435	5	0.652532186922218	8	0.998570896068482	4	0.589935119142434	3	0.482758469508143
dT5	IUPAC.motifs	5696	411	0.069074026615609	160	0.0610611194347446	134	0.323306889190073	141	0.768593203340122	379	0.875443043274352	116	0.672361505164084	628	0.704215040582944	805	0.158738015702317	132	0.100172053557704	291	0.427293102922361	466	0.708320716276074	1471	0.909643434540702	343	0.962612093567355	219	0.816657638204026
dG5	IUPAC.motifs	991	52	0.996536731357881	36	0.0450299169536464	17	0.940832942502813	28	0.255316463823636	69	0.377569718052657	26	0.0970178398393294	184	4.26923002940911e-15	104	0.999895965178985	24	0.40518750297073	50	0.553708106028698	66	0.979305769281278	251	0.692492141476174	56	0.758913476843093	28	0.97813788986323
A4T3	IUPAC.motifs	2010	315	1.49774928514639e-71	91	5.00541513164777e-09	66	0.000408040032524312	40	0.969739180728883	99	0.999976865965288	24	0.99980703194126	170	0.999998746848995	307	0.0297982626348217	51	0.190936789249107	113	0.101193901499022	155	0.848962392207382	423	0.999999999820867	116	0.787774828609105	40	0.999999995826704
IS_Sir2	IUPAC.motifs	566	52	0.0317484692736208	29	0.000697203992310243	20	0.0375864729611864	16	0.330686521884404	38	0.5197561069501	8	0.901931923191347	47	0.99008944329899	94	0.0404737685610019	5	0.997336862998945	37	0.0644582638590565	49	0.361031252174487	133	0.925267425445058	28	0.904542332942565	10	0.999102251862766
GATA	IUPAC.motifs	1325	80	0.968966700150287	22	0.998786418643774	53	1.14151700910914e-05	30	0.751388683543239	91	0.40798502738414	34	0.0769194985120234	146	0.530341414471752	183	0.633392503745236	25	0.884940573284029	88	0.00270183317901585	104	0.717864708517519	341	0.581540710665718	78	0.659598786206963	50	0.604829956698175
GCN4	IUPAC.motifs	2828	205	0.400590834501954	68	0.955417878073235	93	1.417959899792e-06	71	0.484466898345899	179	0.87299107943703	76	0.000404631279070549	325	0.153661438775335	378	0.936915535509475	70	0.185290512531749	152	0.1837189019829	227	0.694194777372665	707	0.943942519694806	183	0.130418692904088	94	0.984630710398695
UME6	IUPAC.motifs	165	12	0.518577871909241	4	0.674311874266226	3	0.745723154519933	4	0.591469188239662	11	0.551846704806886	9	0.00621631603463172	25	0.0613743682426494	13	0.995301549649784	2	0.895211830097707	9	0.465177274148112	5	0.99830573153375	32	0.981286322690694	32	2.69384312885319e-09	4	0.887802650241856
lstm.2	IUPAC.motifs	4115	274	0.988575986947048	121	0.110679238378461	82	0.996410686049596	100	0.698851459194617	281	0.283506357252627	73	0.98825266942208	450	0.678019785947803	601	0.0341163085281115	97	0.298926087847026	207	0.655119755090421	358	0.0155153457787778	1076	0.277912015157086	258	0.204631075160451	137	0.999525540926484
lstm.3	IUPAC.motifs	1469	125	0.0118850130480016	48	0.101823755225894	31	0.76970733977677	32	0.833958772500415	94	0.719356650532587	36	0.117290754746452	174	0.139142454680563	169	0.999619127492088	46	0.008851241661483	78	0.351156855248027	118	0.623036911073451	365	0.868746740671497	87	0.643848299206311	66	0.0874919308451245
lstm.4	IUPAC.motifs	1417	86	0.970654646919153	48	0.0613513255952475	32	0.614397664778952	56	7.12506322535481e-05	105	0.12021594110621	27	0.689971841604838	142	0.929203466409387	223	0.02143106426488	29	0.778411371923782	68	0.738251613864928	105	0.903814701043299	364	0.602695189841937	85	0.58820478438018	47	0.906865793776381
INR	IUPAC.motifs	5794	414	0.928559102674712	160	0.97238999137187	134	1	144	0.975150992234682	388	0.933045729076783	118	0.979637618636753	640	0.889559965487478	815	0.859361518550458	132	0.977221742881792	295	0.949094046591883	475	0.918032786885236	1502	0.740811044003431	353	0.939085418464187	224	0.961345987920617
GCn	IUPAC.motifs	27	0	1	2	0.170218376216638	0	1	0	1	1	0.846719999390529	1	0.426915317857816	0	1	2	0.910013375675083	1	0.463957492393438	4	0.0458152913039183	2	0.66180646112725	3	0.983971018527246	4	0.0784392529294354	7	5.37861478814902e-05
HSE	IUPAC.motifs	84	6	0.561602111963122	5	0.0817515191784908	2	0.587217343071197	0	1	6	0.49660546419304	9	4.52939771188513e-05	15	0.0399506389459648	8	0.919972718298144	0	1	7	0.134467345411042	6	0.696851215243762	14	0.984522546692766	5	0.587153324172914	1	0.964413293388045
HSE.min	IUPAC.motifs	1252	92	0.395833014938595	38	0.280016195198888	34	0.17869478775773	24	0.94427130750454	85	0.461616705232532	32	0.0896828188823868	121	0.966238250687626	168	0.783868385270979	37	0.0468813123817937	73	0.102749544707724	121	0.0200735297685262	308	0.892609665624739	80	0.329729271020009	39	0.95215409440399
HSE.gap	IUPAC.motifs	85	8	0.260054145840715	4	0.207278294050936	2	0.593709720893681	1	0.88406270890949	6	0.508351143526642	5	0.0289970629888328	10	0.466684430403339	6	0.98567778687844	2	0.581356769582806	4	0.635597438487427	3	0.974946447109786	24	0.350913600231655	8	0.144536885459361	2	0.847165968644471
HSE.step	IUPAC.motifs	125	15	0.0319972672904448	4	0.455197319825297	2	0.7941353831819	6	0.0901729394239856	3	0.991863196185663	8	0.00377235015760067	10	0.8974445559291	22	0.153887285925563	2	0.783646911615791	6	0.618324335130959	9	0.70709560574991	33	0.48531433480732	4	0.951958093150236	1	0.99314094004283
TATA.500	IUPAC.motifs	503	27	0.96055330583505	15	0.41673455817309	8	0.910248646292678	18	0.0721481863086428	37	0.293641220894143	13	0.221883306574057	53	0.670525083184538	68	0.664249908501414	11	0.602907606783614	29	0.264125323129718	33	0.934711819960793	140	0.16542508256497	30	0.579135749271462	21	0.388021153085048
TATA.350	IUPAC.motifs	1915	109	0.999099237549407	38	0.996391657662633	57	0.0150280867577647	59	0.0264969452882235	113	0.96152801120897	61	1.83021889449757e-05	266	1.07102925412889e-06	213	0.999998262611423	58	0.00535996078435747	107	0.126397106586561	129	0.998352988918078	454	0.996954398665456	139	0.0058140411280568	112	6.51858504464595e-08
STRE.3p	IUPAC.motifs	1699	120	0.580837938686398	37	0.968895735665347	46	0.129327049493744	54	0.0198624936061929	116	0.417611005483224	42	0.0808906170426617	211	0.0183467977716576	233	0.702630314646968	42	0.291056295505781	89	0.393010262088796	134	0.726501371753085	419	0.925372189415551	102	0.592356539340192	54	0.96765358429105
TATA.3p	IUPAC.motifs	3691	265	0.467345875542584	108	0.175869430705363	87	0.466010615158915	92	0.51826676911145	251	0.357665472059213	74	0.6285475962705	418	0.195168462005488	522	0.426087390465735	87	0.3309046980216	200	0.0737427121238452	309	0.277298158142271	936	0.906340673136493	192	0.99991441261856	150	0.166716349781062
PAC.3p	IUPAC.motifs	1308	109	0.0346829474137075	39	0.3189948082903	32	0.408439720064954	29	0.788658875761836	101	0.0537187150330083	25	0.676953022920785	132	0.90389480031822	175	0.803174300630532	34	0.215425126888619	55	0.960258612325312	103	0.703188065206954	360	0.0714339062348507	73	0.82683781996049	41	0.95215373107671
RRPE.3p	IUPAC.motifs	415	37	0.0904469831421614	15	0.170490178760988	9	0.63836638095476	6	0.951988843017265	28	0.513162212069444	10	0.33697291820882	46	0.51433729111481	53	0.803900331203367	10	0.474822440389648	25	0.213619585442343	33	0.602925224225882	112	0.321346203836625	18	0.9566746014393	13	0.824532629447439
PUF3.3p	IUPAC.motifs	1793	132	0.351617100291069	42	0.91913696017193	38	0.788204648584901	55	0.0364115066715979	279	2.0457164107964e-66	28	0.96758194786234	173	0.990230614455872	237	0.900258287758012	40	0.59657253168421	80	0.937361049619202	146	0.558271912630153	418	0.9989678164254	70	0.999999524488778	55	0.98681118038032
PUF4.3p	IUPAC.motifs	848	148	4.45169010891841e-29	24	0.482034696176476	28	0.0323234289765281	31	0.0153130094643912	34	0.999879019008508	16	0.670395668719261	70	0.998432380017392	123	0.361610057728466	13	0.961100013336723	38	0.830800998633699	59	0.934425009954999	188	0.997225260760571	32	0.99953014054013	44	0.022306021635429
PUF5.3p	IUPAC.motifs	705	53	0.36396398199907	21	0.38933916823824	17	0.479031065801848	18	0.489472101045387	32	0.99582859598466	12	0.788394625023906	81	0.363345078328785	100	0.479699339026024	18	0.338876880964219	27	0.961095231556308	72	0.0245862550609329	193	0.184787865885813	30	0.990606900038933	31	0.244963947843096
SRE.3p	IUPAC.motifs	5720	410	0.370482308991863	158	0.657207806874714	132	0.903210919806986	141	0.884526833043774	386	0.112730456840545	117	0.545865823506589	636	0.0713664490502973	804	0.638006402964635	130	0.756471570346268	293	0.256555944447898	466	0.91594250195194	1480	0.793589595608279	351	0.155606074649624	216	0.997768851803693
bZIPs.3p	IUPAC.motifs	215	15	0.578298855522723	6	0.548973947869666	7	0.234478707216221	4	0.788722540049645	12	0.785875366209949	5	0.446625216109483	26	0.340287442170294	38	0.0762571179059146	4	0.728672143508444	11	0.538560037889445	16	0.696375293473299	52	0.74651560195048	11	0.769587932943775	8	0.596237512538599
bZIPl.3p	IUPAC.motifs	878	84	0.00211438571802965	28	0.229601042562101	21	0.484734941107707	21	0.612590117170264	71	0.0453932526645997	20	0.328426290741489	83	0.956592926808937	132	0.19830590041805	13	0.972776175152679	43	0.637072259282164	70	0.62469392930469	213	0.896660320913869	49	0.775402920116041	30	0.798916760632227
dT7.3p	IUPAC.motifs	3755	272	0.366214266962316	112	0.0934390888275541	91	0.292840734997305	101	0.10087499715415	248	0.66799965961541	66	0.98248983026059	432	0.0696704942622169	546	0.0838735202875398	86	0.505853109139921	199	0.179148170823817	291	0.957800194948818	949	0.939645431333094	222	0.797698904204754	140	0.790388393239034
dG7.3p	IUPAC.motifs	59	2	0.931111856120314	0	1	2	0.401481242267551	3	0.1802792463043	4	0.56421751463011	2	0.338949921128293	8	0.32465754747999	6	0.85579571747409	1	0.744973815535255	6	0.0779372818857509	7	0.206093330251505	6	0.99932075449772	8	0.0254567444621256	4	0.192998307941709
dT5.3p	IUPAC.motifs	5687	404	0.853005588858588	159	0.19491238179854	133	0.536972927502937	143	0.244886042907255	376	0.972595569216325	117	0.34904575869523	632	0.142256272403808	802	0.32780247663503	130	0.551657866689425	293	0.0810050804686025	468	0.329739893412252	1469	0.887589436630974	347	0.510529908831439	214	0.997145970343802
dG5.3p	IUPAC.motifs	874	64	0.43446254378978	15	0.98843449463914	19	0.66665728769268	24	0.329439171325825	66	0.152684000674639	21	0.236591956821836	114	0.0250387891301214	112	0.886843498359319	26	0.0876374889222529	50	0.199966751121184	61	0.934239984466303	222	0.661862760673361	49	0.76420540090031	31	0.729911576685887
A4T3.3p	IUPAC.motifs	1981	131	0.882493695796416	65	0.0500412568867603	41	0.850384212396848	49	0.547863502147496	118	0.954220538957825	41	0.483363507166094	220	0.473260485320689	280	0.470381864544503	52	0.118925221779355	110	0.137959937258881	154	0.814694201214888	519	0.374335692378676	118	0.641528627846156	83	0.19674293739527
IS_Sir2.3p	IUPAC.motifs	647	44	0.665005149239923	21	0.245637924696993	16	0.4396133835366	12	0.893929438476257	48	0.239696348641994	15	0.336408020558116	68	0.697228114895698	88	0.659023602840991	18	0.215734340455803	43	0.0382770333014787	57	0.294941726381984	162	0.720996023127672	35	0.802748119883895	20	0.885971636509345
GATA.3p	IUPAC.motifs	1262	88	0.625333737953724	37	0.368046448229185	37	0.069719035801675	35	0.256964728832566	89	0.30242862632147	27	0.420554619106406	133	0.756247890997263	175	0.605489485605442	21	0.964629448940746	54	0.942366613470542	112	0.174612738335265	326	0.544866394906613	87	0.101237320305255	41	0.916417247832716
GCN4.3p	IUPAC.motifs	2726	188	0.770403303463196	81	0.200116116873782	55	0.942366785563495	63	0.811980696870737	161	0.989945352675169	54	0.64520533232258	313	0.168357234728931	367	0.899435748922561	56	0.87778020345876	136	0.651919706613181	241	0.0509587536098722	716	0.29535600909751	181	0.0560539298014716	114	0.133569130214275
UME6.3p	IUPAC.motifs	77	6	0.474921120297177	3	0.358015636415223	4	0.104106814326465	2	0.574985297484848	4	0.767793959763999	2	0.467758667259301	14	0.0404089540348722	8	0.866562637803303	3	0.255813321311083	2	0.909649150677973	4	0.886656972519144	19	0.641881774866714	5	0.508444882049538	1	0.95291946920342
lstm.2.3p	IUPAC.motifs	4461	326	0.205786724731913	143	3.67513286961778e-05	116	0.00620142101243058	112	0.455021594877662	327	0.000157917684762051	92	0.449206648762571	471	0.985468271671356	628	0.498315832062474	98	0.806547369923887	241	0.0263422072071014	365	0.555615275403117	1137	0.91969646758841	244	0.999824863854617	161	0.971266441050657
lstm.3.3p	IUPAC.motifs	1166	80	0.682607494688687	29	0.767256635083767	28	0.462658352289815	28	0.614812465106871	79	0.472964725648295	25	0.421858082788861	147	0.033263397674745	173	0.210407154846094	31	0.191898034487534	51	0.908451027042799	87	0.861224614224286	308	0.34522108814543	60	0.945081426000671	40	0.827795224220098
lstm.4.3p	IUPAC.motifs	1118	77	0.665088495699397	32	0.441286534028085	17	0.986050433752273	24	0.81924330104553	73	0.619011337642866	20	0.776373298425972	121	0.620944311802248	163	0.305202093260564	27	0.400820654287228	64	0.15913675027673	90	0.59865129923134	284	0.68213386251571	79	0.0756735719508039	47	0.281559120966717
INR.3p	IUPAC.motifs	5795	414	1	160	1	135	1	144	1	388	1	118	1	640	1	815	1	132	1	295	1	475	1	1502	1	353	1	224	1
GCn.3p	IUPAC.motifs	7	0	1	0	1	0	1	0	1	1	0.384529157771352	0	1	1	0.559413627317251	0	1	1	0.149028260697515	0	1	0	1	2	0.577780196825445	2	0.063374870116486	0	1
ARE2.3p	IUPAC.motifs	376	15	0.996974801309352	11	0.466696264428233	14	0.0538860020187765	11	0.331452882555428	34	0.0420618514180173	6	0.787217448021786	43	0.426821016286082	42	0.962694942035918	11	0.236334674582452	25	0.0998248926084995	25	0.89304903348099	100	0.398663868338679	21	0.696830185823514	18	0.202293758358252
ARE3.3p	IUPAC.motifs	42	0	1	1	0.692773199864893	2	0.256132581278397	3	0.0854922028786116	2	0.782570942842572	2	0.210397824285734	3	0.8580444561888	3	0.947411230107592	2	0.248019589769413	2	0.638580761429719	3	0.68106651554981	12	0.403820674204071	2	0.735232238329814	5	0.021900681974307
AREc.3p	IUPAC.motifs	2673	192	0.477585458296251	76	0.391715762582627	71	0.0754480901615428	82	0.00540327840376653	190	0.13347800001671	56	0.419963062397296	290	0.684049063361331	361	0.878926555372843	68	0.121479747075522	154	0.0184640374992551	234	0.0833745675806127	665	0.955757803617274	152	0.894091479770172	82	0.998670645474275
