# Supplementary material for: The Yin and Yang of Yeast Transcription: Elements of a Global Feedback System between Metabolism and Chromatin
Source: PLoS One. 2012 Jun 7;7(6):e37906. doi: 10.1371/journal.pone.0037906 (PMC3369881; doi:10.1371/journal.pone.0037906)
Supplement: Dataset S7 — Categorical and Numerical Gene Data: gene.data.csv. This file contains published data on yeast genes collected from various sources. The table below gives the column ID used, a short description and the source of the data set. Note, that Table 7 gives the URLs where the data were downloaded from. All original source data is also available from the authors on request. (CSV) [file pone.0037906.s035.csv]

ID	name	chr	start	end	strand	TSS.all.c.5p	Yeast_2	YG_S98	GO	CL.lee	CL.pugh	CL.rmd	CL.rmd3	STH1.chrIII	Introns	RSC	ESR	GRR	transc.freq	protein.level	growthRate	noise.YEPD	RNA.t05.W1	CRE	rsc3.2	rsc30Delta
YAL001C	TFC3	1	147596	151168	-	-47	1770854_at	11322_at	GO:0003709,GO:0000127,GO:0006384,GO:0005739	2	TFIID	0	1	na	TRUE	TRUE		unresp.	1.1	124.510117389677	-1.3533333	NA	27	0.81784011839273	-0.682518392211215	0.131595938474819
YAL002W	VPS8	1	143709	147533	+	-139	1772089_at	11321_at	GO:0045324,GO:0003674,GO:0005624,GO:0033263	3	TFIID	0	0	na	FALSE	FALSE		unresp.	0.6	736.464618316365	-0.82380952	NA	54	0.631130464139445	-0.377536039333059	-0.506505499714547
YAL003W	EFB1	1	142176	143162	+	-40	1769785_at	11320_at	GO:0005840,GO:0003746,GO:0006414,GO:0005853	2	TFIID	0	0	na	TRUE	FALSE	down	NA	52.3	NA	-1.4552381	NA	NA	0.799557466137558	-2.35514825641118	0.626934317199239
YAL005C	SSA1	1	139505	141433	-	-64	1771860_at	11315_i_at,11316_r_at,11317_s_at	GO:0005737,GO:0006457,GO:0000060,GO:0005634,GO:0006616,GO:0000329,GO:0016887,GO:0009277,GO:0051082,GO:0005832,GO:0006412,GO:0006626,GO:0006950,GO:0042026	na	TFIID	3	0	na	FALSE	FALSE		down	27.4	268716.516010118	-6.6857143	13.0966027603069	NA	0.756144941475643	0.0530703768587995	-1.18175765459637
YAL007C	ERP2	1	137700	138347	-	-105	1771788_at	11314_at	GO:0003674,GO:0006888,GO:0030134	4	TFIID	0	0	na	FALSE	FALSE		NA	5.8	26271.8474288246	3.9	2.05710454155838	22	0.627407237437081	-0.393880974257448	-0.307421771259694
YAL008W	FUN14	1	136916	137512	+	-59	1775227_at	11313_at	GO:0003674,GO:0008150,GO:0005739,GO:0005741	1	TFIID	0	0	na	FALSE	FALSE		NA	2.8	1923.06026121851	-1.5447619	NA	42	0.669746570201793	-0.984836608075442	-0.724692710833981
YAL009W	SPO7	1	135856	136635	+	-46	1779988_at	11312_at	GO:0006997,GO:0007126,GO:0042175,GO:0016021,GO:0030437,GO:0004721	4	TFIID	0	0	na	FALSE	FALSE		NA	1.9	861.143460698933	1.5361905	NA	NA	0.493686587808026	-0.018601798171713	-1.67167502234316
YAL010C	MDM10	1	134186	135667	-	-44	1770898_at	11311_at	GO:0000002,GO:0007005,GO:0000001,GO:0003674,GO:0001401,GO:0006461,GO:0005741,GO:0000723,GO:0032865,GO:0045040	4	TFIID	0	0	na	FALSE	FALSE		unresp.	1.1	768.102768617817	0.49536595	NA	16	0.624246787550967	-0.237515675333338	-0.480929104767182
YAL011W	SWC3	1	132202	134079	+	-16	1770435_at	11310_at	GO:0003674,GO:0005634,GO:0006338,GO:0007029,GO:0000812,GO:0043486,GO:0005739,GO:0042493	4	TFIID	0	0	na	FALSE	FALSE		unresp.	1	1377.33073741255	-0.23333333	NA	NA	0.504608187697052	-0.185593760662021	-0.24098784062279
YAL012W	CYS3	1	130802	131986	+	-97	1773888_at	11355_at	GO:0019346,GO:0000096,GO:0006534,GO:0004123,GO:0005737,GO:0042493	3	TFIID	0	0	na	FALSE	FALSE		NA	15.9	38300.9854262458	3.7114286	-0.855090061016911	47	0.663522757449471	3.67406818576464	0.309263312570264
YAL013W	DEP1	1	129271	130533	+	-55	1769422_at	11354_at	GO:0006644,GO:0006357,GO:0030528,GO:0005634,GO:0000723,GO:0000508,GO:0004407,GO:0016575	4	TFIID	0	0	na	FALSE	FALSE		NA	1.7	NA	-0.50571429	NA	14	0.728487037117589	-0.161731579548175	-0.638895586107553
YAL014C	SYN8	1	128253	129020	-	-55	1776338_at	11353_at	GO:0005768,GO:0005484,GO:0006810	na	TFIID	0	0	na	FALSE	FALSE		unresp.	2.1	NA	0.9647619	NA	19	0.561845988371528	0.386519877444063	-0.496837801500967
YAL015C	NTG1	1	126904	128103	-	NA	1772386_at	11352_at	GO:0005634,GO:0006281,GO:0005739,GO:0006285,GO:0000703,GO:0003906,GO:0006284,GO:0008534	4	TFIID	0	0	na	FALSE	FALSE		NA	0.8	NA	-1.1019048	NA	126	0.673206064728475	-0.693254385405377	-0.220436570780489
YAL016W	TPD3	1	124880	126787	+	-93	1779247_at	11351_at	GO:0000159,GO:0006412,GO:0007015,GO:0007094,GO:0007117,GO:0005935,GO:0005634,GO:0005737,GO:0043332,GO:0005934,GO:0005816,GO:0006470,GO:0000158	2	TFIID	0	0	na	FALSE	FALSE		unresp.	4.5	16919.4205695191	-0.011428571	-2.47783572247429	39	0.437354341649072	-0.182542628181759	-0.150130424298228
YAL017W	PSK1	1	120226	124296	+	-375	1770818_at	11350_at	GO:0004674,GO:0019318,GO:0006468,GO:0005737,GO:0006078	3	TFIID	0	0	na	FALSE	FALSE		NA	0.6	966.59686240014	-3.8752381	NA	71	0.604260776268407	NA	NA
YAL018C		1	118565	119542	-	-47	1780106_at	11349_at	GO:0008150,GO:0003674,GO:0005575	na	na	2	0	na	FALSE	FALSE		NA	NA	NA	NA	NA	48	1.18395969280152	-0.421010804347802	-0.0999864014634835
YAL019W	FUN30	1	114920	118315	+	-118	1779662_at	11348_at	GO:0051276,GO:0003674,GO:0005634,GO:0005739	4	TFIID	1	0	na	FALSE	FALSE		NA	2.4	6796.71319028577	2.18	0.0221512024908179	15	0.677358019613552	0.184503253704193	0.615699347722928
YAL020C	ATS1	1	113615	114616	-	-14	1774643_at	11347_at	GO:0007017,GO:0003674,GO:0005737,GO:0000226,GO:0007117,GO:0006400	4	SAGA	1	0	na	FALSE	FALSE		NA	2	NA	-0.52571429	NA	40	0.641914941827591	-0.611284986611661	-0.540447200483274
YAL021C	CCR4	1	110847	113360	-	-79	1778488_at	11346_at	GO:0030015,GO:0006357,GO:0005737,GO:0000289,GO:0000288,GO:0000175,GO:0007089,GO:0016593,GO:0006368,GO:0042493	4	na	0	0	na	FALSE	TRUE		NA	3.3	2779.05002187288	1.6561905	-1.43347340858622	22	0.555793398788476	NA	NA
YAL022C	FUN26	1	108878	110431	-	-40	1774289_at	11345_at	GO:0016020,GO:0005337,GO:0015858,GO:0005622	4	TFIID	0	0	na	FALSE	FALSE		NA	2.7	216.634494017186	-0.67142857	NA	15	0.674778009557328	NA	NA
YAL023C	PMT2	1	106273	108552	-	-119	1772412_at	11344_at	GO:0004169,GO:0005783,GO:0006493	3	TFIID	0	0	na	FALSE	FALSE		NA	7.1	6512.43669780563	2.9542857	-2.74998647920116	20	0.627472658380004	-0.105588972292515	-0.121276148115229
YAL024C	LTE1	1	101566	105873	-	-118	1779398_at	11343_at	GO:0005085,GO:0007096,GO:0005933,GO:0031578,GO:0042493,GO:0016192	4	TFIID	0	2	na	FALSE	FALSE		unresp.	0.4	304.494494308534	0.5552381	NA	25	0.811031622781591	NA	NA
YAL025C	MAK16	1	100226	101146	-	-27	1779169_at	11342_at	GO:0042273,GO:0005730,GO:0003674,GO:0042254,GO:0000466,GO:0000463	3	TFIID	0	0	na	FALSE	FALSE	down	NA	9.6	NA	1.7571429	NA	NA	0.706837358861531	-0.251037208937673	-0.0685425497642913
YAL026C	DRS2	1	95631	99698	-	-93	1772226_at	11341_at	GO:0006892,GO:0005802,GO:0045332,GO:0004012,GO:0015662,GO:0006886,GO:0006897,GO:0000028	na	na	0	0	na	FALSE	FALSE		NA	1.4	606.198294020916	-0.59619048	-0.442338169874681	40	0.522273816456604	NA	NA
YAL027W	SAW1	1	94688	95473	+	-75	1773204_at	11340_at	GO:0003674,GO:0008150,GO:0005634	1	TFIID	0	0	na	FALSE	FALSE		unresp.	1.2	1169.4302239778	0.5752381	NA	33	0.553128654761476	0.317781387712229	0.0319583362741793
YAL028W	FRT2	1	92901	94487	+	-51	1772848_at	11339_at	GO:0003674,GO:0006950,GO:0005783	na	TFIID	2	3	na	FALSE	FALSE		NA	0.3	NA	-1.7457348	NA	43	0.845722413254586	NA	NA
YAL029C	MYO4	1	87856	92271	-	-248	1771871_at	11338_at	GO:0048309,GO:0000146,GO:0031941,GO:0051015,GO:0031475,GO:0005933,GO:0008298,GO:0007534,GO:0005739	2	TFIID	0	0	na	FALSE	FALSE		NA	2.1	2205.34551772753	1.407619	-0.480342206929933	28	0.571222339336571	NA	NA
YAL030W	SNC1	1	87287	87753	+	-30	1777102_at	11336_at,11337_at	GO:0005484,GO:0006906,GO:0006893,GO:0006897,GO:0005802,GO:0005768,GO:0030133,GO:0031201	4	TFIID	0	1	na	TRUE	FALSE		NA	2.3	NA	-1.5219048	NA	41	0.55542974699951	-0.0505909552699922	0.0421606059892925
YAL031C	GIP4	1	84750	87032	-	-45	1772410_at	11335_at	GO:0007059,GO:0008599,GO:0008157,GO:0043666,GO:0005737	3	SAGA	0	2	na	FALSE	FALSE		NA	0.8	227.386371316629	-1.992381	NA	18	0.698673064910578	0.350400166038142	0.0964921177525963
YAL032C	PRP45	1	83336	84475	-	-36	1776134_at	11334_at	GO:0016563,GO:0005634,GO:0045944,GO:0000398,GO:0005681	4	TFIID	0	0	na	FALSE	FALSE		NA	0.3	1674.50860878694	-2.7885714	NA	31	0.614211368644085	0.341181438090395	-0.320465062048581
YAL033W	POP5	1	82707	83228	+	-23	1778045_at	11333_at	GO:0006364,GO:0000172,GO:0005655,GO:0008033,GO:0004526,GO:0000171,GO:0006379	4	TFIID	0	0	na	FALSE	TRUE		NA	4.7	2229.45042742316	3.027619	0.810259417854965	9	0.609329957489425	-1.36062562649862	-0.390131020354492
YAL034C	FUN19	1	80711	81952	-	-39	1769551_at	11377_at	GO:0003674,GO:0008150,GO:0005575	1	na	0	0	na	FALSE	TRUE		down	NA	NA	-5.8638095	NA	45	0.611019044846965	1.11794512584537	-0.597005921856555
YAL034W-A	MTW1	1	79719	80588	+	-20	1777576_at	11376_at	GO:0003674,GO:0007059,GO:0000922,GO:0000818	4	TFIID	0	0	na	FALSE	FALSE		NA	0.6	2606.88240653968	1.2285714	NA	NA	0.751049281087912	-0.578227091710163	-0.641394935809456
YAL035W	FUN12	1	76428	79436	+	-56	1771464_at	11374_at	GO:0006413,GO:0003743,GO:0022627,GO:0003924,GO:0005739	1	TFIID	0	0	na	FALSE	FALSE	down	unresp.	17.5	13406.2243079489	1.4114286	-0.929849308883982	27	0.529000294031347	NA	NA
YAL036C	RBG1	1	75044	76153	-	-51	1773564_at	11373_at	GO:0005737,GO:0005525,GO:0042254	3	TFIID	0	0	na	FALSE	FALSE	down	NA	11.9	11733.3664574594	3.1361905	-1.33137158860469	17	0.59965496237586	NA	NA
YAL037C-A		1	73427	73519	-	NA	1771291_at		GO:0008150,GO:0003674,GO:0005575	na	na	0	0	na	FALSE	NA		NA	NA	NA	NA	NA	NA	NA	NA	NA
YAL037W		1	74021	74824	+	-99	1776764_at	11372_at	GO:0008150,GO:0003674,GO:0005575	1	SAGA	0	0	na	FALSE	FALSE		NA	0.6	NA	-2.1533333	NA	88	0.993484473669143	0.00545225203677119	0.178456410925904
YAL038W	CDC19	1	71787	73289	+	-67	1770962_at	11371_at	GO:0004743,GO:0005829,GO:0006096,GO:0006090	2	SAGA	0	0	na	FALSE	FALSE	down	NA	101.3	290834.322978762	1.5971429	3.83523973702632	72	0.626366850580602	NA	NA
YAL039C	CYC3	1	68717	69526	-	-69	1779425_at	11370_at	GO:0004408,GO:0018063,GO:0005758,GO:0005739	4	TFIID	1	1	na	FALSE	FALSE		NA	6.4	3870.07433067749	1.0838095	NA	NA	0.823544963422205	0.492169993216488	-0.0764101716355896
YAL040C	CLN3	1	65779	67521	-	-334	1776614_at	11369_at	GO:0000079,GO:0016538,GO:0005634,GO:0000082,GO:0007033,GO:0042144,GO:0008361	2	SAGA	0	0	na	FALSE	FALSE		NA	2.6	NA	-0.73619048	NA	18	0.585199499524637	0.793727881596097	0.158636120656963
YAL041W	CDC24	1	62841	65405	+	-63	1779111_at	11368_at	GO:0005089,GO:0007264,GO:0006033,GO:0007118,GO:0007124,GO:0007119,GO:0005634,GO:0000131,GO:0043332,GO:0005935,GO:0001403,GO:0000750,GO:0000753,GO:0030010,GO:0007096	3	TFIID	0	0	na	FALSE	FALSE		unresp.	1.2	1010.90070265971	-0.38285714	-1.72768074527787	7	0.525229900299498	0.47532565199304	0.0121827190328297
YAL042W	ERV46	1	61317	62564	+	-39	1770706_at	11367_at	GO:0003674,GO:0006888,GO:0030173,GO:0030176,GO:0030134	3	TFIID	0	3	na	FALSE	FALSE		NA	10.4	NA	1.0180952	NA	17	0.614163085422849	0.0995285347725135	-0.160836260959626
YAL043C	PTA1	1	58696	61053	-	-42	1777795_at	11365_at	GO:0005849,GO:0008033,GO:0030846,GO:0030847,GO:0006379,GO:0006378,GO:0005847,GO:0003723	3	TFIID	0	0	na	FALSE	FALSE		NA	0.6	3730.67137210854	1.0257143	-3.11529823680429	14	0.570075934807244	1.52425519106179	-0.507570672779545
YAL044C	GCV3	1	57951	58463	-	-16	1770632_at	11364_at	GO:0006730,GO:0005739,GO:0004375,GO:0005960,GO:0006546,GO:0000723	4	SAGA	1	1	na	FALSE	FALSE		NA	24.5	3507.95872582024	-1.2028571	11.0247218314395	40	0.74628076697238	-1.78274718034022	0.48004335019172
YAL044W-A		1	57519	57851	+	-19	1777171_at		GO:0003674,GO:0005575,GO:0008150	1	na	0	0	na	FALSE	NA		unresp.	NA	238.011792207399	0.22380952	NA	NA	NA	NA	NA
YAL046C	AIM1	1	57030	57386	-	-9	1775727_at	11362_at	GO:0003674,GO:0008150,GO:0005575	1	TFIID	0	0	na	FALSE	FALSE		unresp.	3	258.915893009165	-0.56190476	NA	30	0.696342365683075	-0.789802807592257	0.925364840837242
YAL047C	SPC72	1	54990	56858	-	-189	1778536_at	11361_at	GO:0000022,GO:0005200,GO:0007020,GO:0005824,GO:0000070,GO:0030473,GO:0031578	1	TFIID	0	0	na	FALSE	FALSE		NA	0.7	639.376548517022	-2.5542857	NA	15	0.728649199183114	-0.541961763797767	-0.332422622246276
YAL048C	GEM1	1	52802	54790	-	-9	1776590_at	11360_at	GO:0016192,GO:0003924,GO:0005741,GO:0005739	4	TFIID	0	0	na	FALSE	FALSE		NA	0.3	NA	-1.222791	NA	52	0.667899469395096	-0.0414399343028255	-0.286738196354088
YAL049C	AIM2	1	51856	52596	-	-56	1775869_at	11359_at	GO:0008150,GO:0003674,GO:0005737	4	TFIID	0	0	na	FALSE	FALSE		NA	5.3	1797.08403437486	-0.5247619	NA	35	0.80477197997199	-1.36782254094434	-1.07622484290697
YAL051W	OAF1	1	48565	51708	+	-65	1776233_at	11358_at	GO:0016563,GO:0045941,GO:0003677,GO:0006631,GO:0007031,GO:0005634,GO:0016481,GO:0034201	3	TFIID	1	0	na	FALSE	FALSE		NA	1.4	92.2965636578648	-1.5428571	NA	NA	0.51837200680121	-0.273412686167527	-0.10355101727919
YAL053W	FLC2	1	45900	48251	+	-148	1771724_at	11357_at	GO:0005737,GO:0005783,GO:0009272,GO:0015883,GO:0006457,GO:0015230	2	SAGA	1	2	na	FALSE	FALSE		NA	3.2	414.115457088537	-2.4142857	NA	23	0.689684881904578	NA	NA
YAL054C	ACS1	1	42882	45023	-	-54	1772915_at	11356_at	GO:0003987,GO:0019654,GO:0006085,GO:0005829,GO:0005739,GO:0016573	na	na	2	0	na	FALSE	FALSE		NA	0.5	2892.34466681486	-4.3971429	NA	73	0.959560325541852	-0.527421481237948	-0.249200873046618
YAL055W	PEX22	1	42178	42720	+	-15	1778295_at	11393_at	GO:0016562,GO:0043495,GO:0005779,GO:0006625	4	TFIID	0	0	na	FALSE	FALSE		NA	1.7	258.915893009165	-2.287619	NA	23	0.604453263806808	-0.025291515712225	0.213812591684664
YAL056W	GPB2	1	39260	41902	+	-52	1777146_at	11392_at	GO:0004871,GO:0007165,GO:0005737,GO:0005886,GO:0000723,GO:0045944,GO:0030437,GO:0005739,GO:0032794,GO:0046580,GO:0007124,GO:0010255,GO:0001403,GO:0004862	3	TFIID	0	0	na	FALSE	FALSE		NA	1.9	NA	-3.5285714	NA	NA	0.488748682317913	NA	NA
YAL058W	CNE1	1	37465	38973	+	-70	1771966_at	11390_at	GO:0030433,GO:0006457,GO:0051082,GO:0030176	4	TFIID	0	0	na	FALSE	FALSE		NA	1.7	4760.16244664788	1.8152381	NA	16	0.648205092715596	-0.535371349462386	-0.340557826073033
YAL059W	ECM1	1	36510	37148	+	NA	1779249_at	11389_at	GO:0007047,GO:0003674,GO:0005634,GO:0000055,GO:0005654,GO:0005730	3	TFIID	1	0	na	FALSE	FALSE	down	NA	14.6	2835.83968676204	3.752381	1.69803422842541	15	0.725962009173193	-0.740575285583491	-0.275800551661982
YAL060W	BDH1	1	35156	36304	+	-67	1777350_at	11388_at	GO:0005737,GO:0000721,GO:0006066	1	SAGA	0	1	na	FALSE	TRUE		NA	4.3	8733.01892007434	1.7619048	9.7581059061585	70	0.683160298739274	-1.6982895973104	-0.358220062088015
YAL061W	BDH2	1	33449	34702	+	-91	1776156_at	11387_at	GO:0008150,GO:0005634,GO:0005737,GO:0016616	2	na	0	0	na	FALSE	TRUE	up	down	NA	3087.98649089757	-10.007619	NA	NA	0.936843910775779	-1.19848331381607	-0.444916662987632
YAL062W	GDH3	1	31568	32941	+	-4	1772549_at	11386_at	GO:0004352,GO:0006537,GO:0005625,GO:0005634,GO:0005739	1	SAGA	1	1	na	FALSE	FALSE		down	0.4	NA	-6.892381	NA	51	0.723246838632154	-0.151266560329209	-0.507717223647886
YAL063C	FLO9	1	24001	27969	-	NA	1779679_s_at	11385_s_at	GO:0005537,GO:0000501,GO:0009277	na	TFIID	2	1	na	FALSE	FALSE		NA	NA	NA	NA	NA	58	0.890057408237866	0.822132885286202	0.22042534641298
YAL063C-A		1	22397	22687	-	NA	1776321_at	11279_s_at	GO:0008150,GO:0003674,GO:0005575	na	na	0	0	na	FALSE	NA		NA	NA	NA	NA	NA	NA	NA	NA	NA
YAL064C-A		1	13364	13744	-	NA	1772356_at	11383_at	GO:0003674,GO:0008150,GO:0005575	na	TFIID	0	0	na	FALSE	FALSE		NA	NA	NA	NA	NA	29	NA	0.0131836620791196	0.309907787136306
YAL064W		1	21526	21852	+	NA	1772528_at	11384_at	GO:0003674,GO:0008150,GO:0005575	na	na	2	2	na	FALSE	FALSE		NA	NA	NA	NA	NA	NA	1.03182089106292	-0.312013469885974	0.0601113354181189
YAL064W-B		1	12047	12427	+	NA	1771550_at	11382_at	GO:0003674,GO:0008150,GO:0005575	na	na	0	0	na	FALSE	NA		NA	NA	NA	-0.87800053	NA	30	NA	NA	NA
YAL065C		1	11566	11952	-	NA	1775769_at	11381_at	GO:0008150,GO:0003674,GO:0005575	na	TFIID	0	0	na	FALSE	FALSE		NA	NA	NA	NA	NA	34	1.05271946772112	-0.318471495486789	0.163249321740475
YAL067C	SEO1	1	7236	9017	-	-167	1769997_at	11379_at	GO:0006810,GO:0016020,GO:0005215	na	TFIID	0	3	na	FALSE	FALSE		NA	NA	NA	NA	NA	NA	1.41701326188866	1.34283831830657	0.451564863033027
YAL067W-A		1	2480	2707	+	NA	1771192_at	3299_f_at,3855_s_at	GO:0008150,GO:0003674,GO:0005575	na	na	3	2	na	FALSE	NA		NA	NA	NA	NA	NA	NA	NA	NA	NA
YAL068C	PAU8	1	1807	2169	-	NA	1773641_x_at	3403_f_at,3907_f_at,4563_f_at,5251_f_at	GO:0003674,GO:0005575,GO:0045944,GO:0030437	na	na	1	1	na	FALSE	FALSE		NA	2.5	NA	-1.9447619	NA	NA	0.852800267696433	0.45122100978736	-3.94778864769737
YAR002C-A	ERP1	1	154067	154726	-	-38	1771566_at	11325_at	GO:0003674,GO:0006888,GO:0030134,GO:0005739	3	na	0	0	na	FALSE	FALSE		up	NA	20675.3770604199	5.9990476	-2.54979631263733	20	NA	NA	NA
YAR002W	NUP60	1	152259	153878	+	-55	1769591_at	11324_at	GO:0005643,GO:0006913,GO:0000059,GO:0017056,GO:0000723	3	TFIID	0	0	na	FALSE	FALSE		NA	5.3	4590.28141392673	2.2171429	0.607849056444167	14	0.483430154403251	0.671735173015794	0.375000478904849
YAR003W	SWD1	1	155007	156287	+	-75	1778119_at	11326_at	GO:0006348,GO:0016571,GO:0042800,GO:0048188,GO:0006355,GO:0000723	4	TFIID	1	0	na	FALSE	FALSE		unresp.	2.5	906.714285448238	1.2990476	NA	NA	0.548644029949746	0.155244646317432	0.0606259995004177
YAR007C	RFA1	1	156756	158621	-	-74	1773412_at	11327_at	GO:0000781,GO:0005737,GO:0000724,GO:0000722,GO:0003690,GO:0043565,GO:0003697,GO:0006281,GO:0006260,GO:0006268,GO:0045184,GO:0007131,GO:0006312,GO:0006289,GO:0007004,GO:0005662,GO:0000794,GO:0030491	4	TFIID	0	0	na	FALSE	FALSE		NA	2.3	4099.8303023775	1.1133333	NA	13	0.623706785440401	-0.412973170950012	0.00284960766155551
YAR008W	SEN34	1	158967	159794	+	-117	1771711_at	11328_at	GO:0000213,GO:0006388,GO:0000214,GO:0005637,GO:0005741,GO:0005739	4	TFIID	0	0	na	FALSE	FALSE		NA	5.1	NA	1.5314286	NA	13	0.680882653051063	-0.47122159023709	-0.494165354524929
YAR014C	BUD14	1	166743	168866	-	-173	1770622_at	11329_at	GO:0000131,GO:0005934,GO:0005935,GO:0000903,GO:0006355,GO:0007010,GO:0008599	3	TFIID	0	0	na	FALSE	FALSE		unresp.	1.8	538.409577134422	0.30857143	0.444493805425118	22	0.544610948889652	NA	NA
YAR015W	ADE1	1	169370	170290	+	-82	1774134_at	11330_at	GO:0005737,GO:0005634,GO:0042493,GO:0004639,GO:0006164,GO:0006189	3	SAGA	1	0	na	FALSE	FALSE		NA	9	4276.96815909586	2.4619048	4.49256294025649	19	0.76804456483019	0.114304400435937	-0.065182653871419
YAR018C	KIN3	1	170391	171698	-	-13	1776525_at	11331_at	GO:0007059,GO:0004672,GO:0005575	3	TFIID	2	0	na	FALSE	FALSE		NA	NA	NA	2.5647619	NA	7	0.595055645735992	NA	NA
YAR019C	CDC15	1	172209	175133	-	-50	1780029_at	11332_at	GO:0005816,GO:0007096,GO:0004672,GO:0006468,GO:0000910,GO:0005935	4	TFIID	0	2	na	FALSE	FALSE		unresp.	0.4	238.011792207399	-0.35232381	NA	24	0.564956166338965	NA	NA
YAR020C	PAU7	1	176854	177021	-	-16	1772576_x_at	11287_f_at	GO:0008150,GO:0003674,GO:0005575	na	TFIID	1	1	na	FALSE	FALSE		NA	11.5	NA	-3.0809524	NA	49	0.766952850927588	-0.110113668063961	0.259583993743863
YAR023C		1	179279	179818	-	-250	1779844_at	11288_at	GO:0008150,GO:0003674,GO:0005575	1	TFIID	0	0	na	FALSE	TRUE		NA	NA	NA	-1.5928419	NA	NA	0.728093787758762	-0.0633508067744696	-0.0188068758340589
YAR027W	UIP3	1	183764	184471	+	-92	1771519_at	11289_at	GO:0008150,GO:0003674,GO:0005635	4	TFIID	0	0	na	FALSE	FALSE		NA	1.8	1694.68489862756	-2.6666667	NA	35	0.689745522457939	0.876893860789767	-0.246163917461738
YAR028W		1	184886	185590	+	-58	1774900_at	11290_at	GO:0008150,GO:0003674,GO:0005575	4	SAGA	1	2	na	FALSE	FALSE		NA	1.1	1835.10383539914	2.2673571	0.310794882856317	24	0.999048965805704	0.324305353509104	-2.44445040642859
YAR029W		1	186315	186539	+	NA	1778729_at	11291_at	GO:0008150,GO:0003674,GO:0005737	1	na	2	2	na	FALSE	FALSE		NA	NA	NA	NA	NA	37	0.942445344555812	-0.0674023006444851	-0.192752076714253
YAR031W	PRM9	1	186830	187726	+	NA	1771533_at	11293_at,11294_g_at	GO:0016021,GO:0003674,GO:0005886,GO:0005783,GO:0016050,GO:0019236	1	na	0	0	na	FALSE	FALSE		NA	0.3	258.915893009165	NA	NA	23	0.977467563725039	-0.084329629151896	-0.256269645912199
YAR033W	MST28	1	188101	188805	+	-48	1769485_s_at,1774167_at	11295_r_at,11296_s_at	GO:0005515,GO:0016050,GO:0016021,GO:0005794,GO:0005783	na	TFIID	0	0	na	FALSE	FALSE		NA	NA	NA	NA	NA	NA	0.826293968472234	-0.463310818564938	0.052363216741724
YAR035C-A		1	192331	192411	-	NA	1771503_at		GO:0008150,GO:0003674,GO:0005575	na	na	1	0	na	FALSE	NA		NA	NA	NA	NA	NA	NA	NA	NA	NA
YAR035W	YAT1	1	190187	192250	+	-56	1778223_at	11297_at	GO:0005739,GO:0004092,GO:0006066,GO:0009437	na	both	2	1	na	FALSE	TRUE		NA	0.4	NA	-2.6114286	NA	36	0.822654566393483	0.275661059922964	-0.0259130023327074
YAR042W	SWH1	1	192613	196179	+	-75	1776863_at	11299_at	GO:0005545,GO:0000138,GO:0005769,GO:0005783,GO:0005635,GO:0008142,GO:0005498,GO:0015918,GO:0006897,GO:0030011,GO:0006887	4	TFIID	1	1	na	FALSE	FALSE		NA	0.8	NA	-1.947619	-0.851793251884981	28	0.761666423446414	-0.205344727895237	-0.199947955409507
YAR050W	FLO1	1	203394	208007	+	NA	1778830_at	11301_i_at	GO:0009277,GO:0005537,GO:0000501	na	TFIID	2	0	na	FALSE	FALSE		down	0.4	NA	-4.6219048	NA	36	0.915944141035241	NA	NA
YAR064W		1	220189	220488	+	NA	1774946_s_at	11306_at	GO:0003674,GO:0008150,GO:0005575	na	both	2	2	na	FALSE	FALSE		NA	NA	1524.84318661407	NA	NA	NA	1.04202589955655	0.315112179864664	0.00438309625881075
YAR066W		1	221040	221651	+	NA	1772534_s_at	11307_s_at	GO:0008150,GO:0003674,GO:0005575	na	SAGA	1	0	na	FALSE	FALSE		NA	0.9	NA	NA	NA	41	0.862671718631833	-1.00873885006588	0.282672366273506
YAR068W		1	222397	222882	+	NA	1777445_at	11308_s_at	GO:0008150,GO:0003674,GO:0005575	na	TFIID	1	1	na	FALSE	FALSE		down	NA	NA	-7.1361905	NA	18	1.12263354549344	-1.98628834208292	1.01589259507624
YAR071W	PHO11	1	225451	226854	+	NA	1777286_s_at	11262_s_at	GO:0003993,GO:0005576,GO:0006796	na	TFIID	1	1	na	FALSE	FALSE		NA	1.2	1458.25875450415	-0.64095238	NA	14	1.48316646374852	-0.787076315431776	0.717568094467943
YBL001C	ECM15	2	237155	237469	-	-40	1771828_at	7360_at	GO:0007047,GO:0003674,GO:0005634,GO:0005737	4	TFIID	0	0	na	FALSE	FALSE		NA	12.2	1898.03501653308	-2.1161905	NA	33	0.725591569876462	-1.22010636954179	0.122167878694284
YBL002W	HTB2	2	236495	236890	+	-128	1777846_at	7359_at	GO:0006333,GO:0003677,GO:0000788	2	TFIID	0	0	na	FALSE	FALSE		up	28.9	443201.260870244	5.3552381	-1.62881933482021	10	0.659028564794723	-0.87714359016763	0.744198032539539
YBL003C	HTA2	2	235397	235795	-	-44	1775235_at,1777647_s_at	7358_s_at	GO:0006333,GO:0003677,GO:0000788,GO:0006281	2	TFIID	0	0	na	FALSE	FALSE		NA	69.3	32072.8497641304	1.1857143	0.735943257888847	7	0.762777551275028	-0.910339420526018	1.55849361985063
YBL004W	UTP20	2	227639	235120	+	-113	1776909_at	7357_at	GO:0005730,GO:0005732,GO:0006364,GO:0005737,GO:0000480,GO:0000472,GO:0000447,GO:0005654,GO:0032040,GO:0003674	1	TFIID	0	0	na	FALSE	TRUE		NA	4.3	NA	2.2685714	0.763835952738138	NA	0.636816286078433	NA	NA
YBL005W	PDR3	2	217473	220403	+	-70	1779706_at	7356_at	GO:0005634,GO:0016563,GO:0005737,GO:0003704,GO:0045944,GO:0000122,GO:0042493,GO:0016564	1	TFIID	0	0	na	FALSE	FALSE		NA	0.7	166.392335434402	-0.55714286	NA	43	0.74175402955721	0.156567825261258	-0.278195132008909
YBL006C	LDB7	2	216590	217132	-	-30	1773721_at	7355_at	GO:0000032,GO:0016586,GO:0000723,GO:0043044,GO:0008094,GO:0006368	3	TFIID	0	0	na	FALSE	FALSE		unresp.	9.2	NA	-0.84285714	NA	13	0.598386288550889	-0.222898186993789	-0.179475242203045
YBL007C	SLA1	2	212635	216369	-	-102	1773589_at	7354_at	GO:0000147,GO:0008092,GO:0007121,GO:0007015,GO:0007047,GO:0006897,GO:0030674,GO:0043130,GO:0005634,GO:0005938	4	TFIID	0	0	na	FALSE	TRUE		NA	5	951.715801882725	-2.5780952	3.23296073537153	24	0.530665059509044	0.532598157217508	-0.136386922841414
YBL008W	HIR1	2	209656	212178	+	-85	1775422_at	7353_at	GO:0006368,GO:0003714,GO:0006357,GO:0005634,GO:0000775,GO:0006336,GO:0000417	1	TFIID	1	1	na	FALSE	FALSE		unresp.	0.9	845.818924736897	-0.31428571	NA	NA	0.641137399386896	NA	NA
YBL008W-A		2	209412	209651	+	NA	1772751_at		GO:0008150,GO:0003674,GO:0005575	na	na	0	0	na	FALSE	NA		NA	NA	NA	NA	NA	NA	NA	NA	NA
YBL009W	ALK2	2	207197	209227	+	-42	1773826_at	7352_at	GO:0004674,GO:0007126,GO:0004672,GO:0006468,GO:0007067,GO:0005575	3	TFIID	0	0	na	FALSE	FALSE		NA	0.9	NA	2.6657143	NA	19	0.710480189253802	NA	NA
YBL010C		2	206110	206952	-	-18	1775170_at	7397_at	GO:0008150,GO:0003674,GO:0030136	3	na	0	0	na	FALSE	FALSE		NA	0.6	1322.71049337973	-0.78190476	NA	11	0.530652474226363	0.408273210325067	0.0780001626279602
YBL011W	SCT1	2	203541	205820	+	-98	1775436_at	7396_at	GO:0004366,GO:0008654,GO:0005783,GO:0016287	3	TFIID	0	0	na	FALSE	FALSE		NA	2.6	1054.72120219999	2.072381	-0.312006513032571	14	0.647295959008805	0.391396498880299	0.150805182406747
YBL013W	FMT1	2	202059	203264	+	-73	1772883_at	7394_at	GO:0005739,GO:0006413,GO:0006431,GO:0004479	na	na	1	1	na	FALSE	FALSE		NA	NA	1069.22589169527	NA	NA	NA	0.987390670648868	-0.418378167418488	0.167709987531356
YBL014C	RRN6	2	199067	201751	-	-32	1772164_at	7393_at	GO:0000120,GO:0006360,GO:0003701	3	TFIID	0	3	na	FALSE	FALSE		unresp.	1.3	237.415690660928	0.92571429	NA	NA	0.674791162038467	0.125849697630886	0.61965800929773
YBL015W	ACH1	2	194125	195705	+	-84	1773273_at	7392_at	GO:0003986,GO:0006083,GO:0006084,GO:0005829,GO:0005739	2	TFIID	1	1	na	FALSE	TRUE		NA	1.7	4888.82143752721	-4.0552381	NA	NA	1.0108885417818	0.186680020276887	-0.721034093651429
YBL016W	FUS3	2	192454	193515	+	-28	1772084_at	7391_at	GO:0005737,GO:0005634,GO:0043332,GO:0000750,GO:0005739,GO:0001403,GO:0004707,GO:0006468,GO:0007050,GO:0043409	3	TFIID	0	2	na	FALSE	TRUE		NA	3.1	8476.47986313	0.59809524	-1.30710229499707	NA	1.1212287171225	0.132192809978098	0.0125013545595877
YBL017C	PEP1	2	186847	191586	-	-205	1770026_at	7390_at	GO:0005794,GO:0006623,GO:0007034,GO:0005048	1	TFIID	0	0	na	FALSE	TRUE		unresp.	3	7205.8150518865	0.020952381	-1.00272184742735	NA	0.615299483031245	NA	NA
YBL018C	POP8	2	186001	186477	-	-42	1769637_at	7389_at	GO:0006364,GO:0005655,GO:0000172,GO:0008033,GO:0004526,GO:0000171,GO:0006379	4	TFIID	0	0	na	TRUE	FALSE		NA	3.4	4867.30452046624	0.90380952	NA	48	0.787469618456323	0.131423282769218	-0.742945787871174
YBL019W	APN2	2	184356	185918	+	-17	1774426_at	7388_at	GO:0008311,GO:0003906,GO:0008081,GO:0006284,GO:0005634	1	TFIID	0	0	na	FALSE	FALSE		NA	0.4	414.115457088537	-4.1447619	NA	NA	0.659626990116758	-0.668956832241628	-0.116013143794597
YBL020W	RFT1	2	182404	184128	+	-82	1773593_at	7387_at	GO:0006487,GO:0005789,GO:0034203,GO:0034202	3	TFIID	1	0	na	FALSE	TRUE		NA	3	NA	2.9990476	NA	11	0.562619297944478	0.173980570324896	-0.239747652306499
YBL021C	HAP3	2	181663	182097	-	-42	1778399_at	7386_at	GO:0006350,GO:0016602,GO:0006109,GO:0005634,GO:0016563	4	TFIID	0	0	na	FALSE	TRUE		NA	2.1	2513.88807937751	-1.7304762	NA	NA	0.524201767297529	-0.417281655177507	-0.009958678372908
YBL022C	PIM1	2	177877	181278	-	-129	1776390_at	7385_at	GO:0005759,GO:0006508,GO:0004176,GO:0009408,GO:0005739	3	na	0	3	na	FALSE	TRUE		NA	5.2	14538.9762245642	-2.5838095	0.234214524679388	17	0.580928977720309	0.051205088914325	0.337911826622897
YBL023C	MCM2	2	174923	177529	-	-73	1776843_at	7384_at	GO:0005634,GO:0005737,GO:0005656,GO:0006267,GO:0042555,GO:0031261,GO:0003688,GO:0006271,GO:0000084,GO:0003682,GO:0003697	3	TFIID	3	0	na	FALSE	FALSE		unresp.	0.7	1687.04628245077	-1.3190476	1.8184935298599	12	0.49055344493097	0.276810720318381	0.175196613720314
YBL024W	NCL1	2	172537	174591	+	-43	1772892_at	7383_at	GO:0016428,GO:0030488,GO:0005634,GO:0042254	3	TFIID	0	0	na	FALSE	TRUE	down	NA	5.3	16134.3357279305	2.6352381	-0.635572937722936	8	0.535503705521036	-0.0539001548201595	0.028923574476645
YBL025W	RRN10	2	171484	171921	+	-65	1775334_at	7382_at	GO:0003701,GO:0006360,GO:0000500,GO:0000182	4	TFIID	0	0	na	FALSE	FALSE		NA	1.6	NA	-2.6790476	NA	NA	0.574689148254978	0.637441809360157	0.147421372742258
YBL026W	LSM2	2	170626	171041	+	-63	1774180_at	7381_at	GO:0000398,GO:0005688,GO:0006402,GO:0005732,GO:0005730,GO:0046540,GO:0031202,GO:0003723	4	na	0	0	na	TRUE	FALSE		NA	4.9	2205.34551772753	2.3095238	2.72822766579059	29	0.731705182260777	NA	NA
YBL027W	RPL19B	2	168426	169379	+	-25	1770500_at	7378_s_at	GO:0003735,GO:0006412,GO:0022625	2	TFIID	0	0	na	TRUE	FALSE	down	up	60.5	225358.681105854	6.3428571	-2.65588621762486	33	0.633993000376078	NA	NA
YBL028C		2	167521	167841	-	-50	1776524_at	7377_at	GO:0003674,GO:0005730,GO:0042254,GO:0005634,GO:0005840	2	TFIID	0	0	na	FALSE	FALSE	down	NA	3	6208.75452266069	2.3819048	-0.695551554886515	10	0.822535721311642	-0.059908949110504	0.17836814213475
YBL029C-A		2	164491	164775	-	-95	1776351_at	7043_at	GO:0005575,GO:0003674,GO:0008150	2	na	1	1	na	FALSE	NA		NA	NA	996.188040499523	-2.6790476	0.677676826573038	NA	NA	NA	NA
YBL029W		2	166137	167267	+	-55	1777284_at	7376_at	GO:0008150,GO:0003674,GO:0005634,GO:0005737	1	TFIID	2	0	na	FALSE	FALSE		NA	0.9	NA	NA	NA	17	0.774130659271179	0.210452114785118	0.0233123711244379
YBL030C	PET9	2	163044	164000	-	-133	1777840_at	7375_at	GO:0005743,GO:0005471,GO:0009060,GO:0006839,GO:0009061,GO:0005739,GO:0015867,GO:0015866	2	SAGA	2	0	na	FALSE	FALSE		NA	30.7	NA	-1.1828571	NA	21	0.478677286063713	-0.130580334233042	-0.201304126411044
YBL031W	SHE1	2	161702	162718	+	-36	1769602_at	7374_at	GO:0008150,GO:0003674,GO:0015630	3	TFIID	0	0	na	FALSE	FALSE		NA	0.3	264.074872001573	2.1584533	NA	14	0.762657003481235	-0.700614287564214	-0.0307347043061594
YBL032W	HEK2	2	160187	161332	+	-94	1776919_at	7420_at	GO:0003729,GO:0008298,GO:0005737,GO:0007004,GO:0000784	2	na	2	3	na	FALSE	TRUE		NA	3.5	15576.2846605188	3.6428571	-1.19384065617224	8	0.642767968912715	-0.00564000814294902	0.140560797366106
YBL033C	RIB1	2	158659	159696	-	-28	1773560_at	7419_at	GO:0009231,GO:0019238,GO:0005737,GO:0005634,GO:0042493	2	TFIID	0	0	na	FALSE	TRUE		NA	3.5	9516.67372637172	-3.0695238	-0.45621425327457	30	0.744165958520446	0.391197981942345	-0.236280336357008
YBL034C	STU1	2	153851	158392	-	-327	1772821_at	7418_at	GO:0005816,GO:0005200,GO:0007020	1	na	2	0	na	FALSE	FALSE		NA	0.9	521.131699881096	-1.0857143	NA	17	0.594453831290544	NA	NA
YBL035C	POL12	2	151496	153613	-	-66	1774459_at	7417_at	GO:0005634,GO:0005635,GO:0005658,GO:0006273,GO:0003889,GO:0006270,GO:0016233	3	TFIID	0	0	na	FALSE	FALSE	down	NA	NA	11222.1305727895	0.95238095	NA	7	0.577810049386117	NA	NA
YBL036C		2	150450	151223	-	-20	1769694_at	7416_at	GO:0030170,GO:0006520,GO:0005622,GO:0008784	3	TFIID	0	0	na	FALSE	FALSE		unresp.	4	4888.82143752721	0.4552381	0.65240103448334	13	0.520597438872698	-0.385784481368543	0.0956191289618127
YBL037W	APL3	2	147212	150289	+	-98	1772207_at	7415_at	GO:0003674,GO:0030122,GO:0016192	4	TFIID	0	0	na	FALSE	FALSE		unresp.	0.7	1590.70382430544	-1.0419048	-2.40839008875102	NA	0.605241744733296	NA	NA
YBL038W	MRPL16	2	146190	146888	+	-73	1777341_at	7414_at	GO:0000048,GO:0003735,GO:0006412,GO:0005762,GO:0005739	3	TFIID	0	0	na	FALSE	FALSE		NA	2.5	2881.0660397284	-0.88285714	NA	13	0.479620217992281	-0.377661807671588	0.100661945209112
YBL039C	URA7	2	143992	145731	-	-84	1775626_at	7413_at	GO:0003883,GO:0005829,GO:0006241,GO:0008654,GO:0019856	2	TFIID	0	0	na	FALSE	FALSE	down	up	23.1	57600.0407691744	5.2933333	-0.530294408744314	9	0.717339346111106	-0.2507656679324	-0.0776629055110485
YBL039W-B		2	143396	143575	+	-98	1772328_at	6995_at	GO:0008150,GO:0003674,GO:0005575	3	na	0	0	na	FALSE	NA		NA	NA	NA	NA	NA	NA	NA	NA	NA
YBL040C	ERD2	2	142115	142871	-	-48	1779835_at	7412_at	GO:0030176,GO:0045015,GO:0006621,GO:0006888	4	TFIID	0	0	na	TRUE	FALSE		NA	6.1	NA	-1.2333333	NA	26	0.570259050578014	-0.312550437079094	-0.317136670714167
YBL041W	PRE7	2	141250	141975	+	-45	1773552_at	7411_at	GO:0006511,GO:0004175,GO:0019774	3	TFIID	0	3	na	FALSE	FALSE		unresp.	5.9	NA	-0.63047619	NA	19	0.479765482254299	-0.00125623138110065	0.357744998956418
YBL042C	FUI1	2	138344	140263	-	-75	1779256_at	7410_at	GO:0015862,GO:0005886,GO:0015213	2	SAGA	3	0	na	FALSE	FALSE		NA	9.4	NA	3.4219048	5.41838028454297	4	0.806300971971146	-0.19830059773121	-0.0189287341688514
YBL043W	ECM13	2	136691	137464	+	-135	1776434_at	7409_at	GO:0007047,GO:0003674,GO:0005575	2	SAGA	2	1	na	FALSE	FALSE		down	0.8	NA	-7.8419048	NA	33	1.20845872222645	1.55108776377758	-0.885600368535137
YBL044W		2	136001	136369	+	NA	1778732_at	7408_at	GO:0003674,GO:0008150,GO:0005575	na	na	0	1	na	FALSE	FALSE		NA	NA	NA	NA	NA	15	0.751523082183089	0.842691251731738	0.667497171964131
YBL045C	COR1	2	134146	135519	-	-194	1775257_at	7407_at	GO:0009060,GO:0008121,GO:0005750,GO:0005739	2	TFIID	0	0	na	FALSE	FALSE		NA	3.8	19342.6218913988	-3.092381	2.70781215758347	31	0.603413293938189	NA	NA
YBL046W	PSY4	2	132427	133752	+	-9	1779278_at	7406_at	GO:0005634,GO:0006470,GO:0042493,GO:0019888	3	TFIID	0	0	na	FALSE	FALSE		unresp.	1	1010.90070265971	-1.2047619	-1.23810778018344	12	0.530760090467637	0.297447545835786	-0.363987392445221
YBL047C	EDE1	2	127898	132043	-	-172	1777838_at	7405_at	GO:0006897,GO:0005934,GO:0005935,GO:0030479,GO:0043130,GO:0030968	3	TFIID	0	0	na	FALSE	FALSE		NA	1.6	1377.33073741255	-1.5485714	2.77645095794484	37	0.576410080099133	NA	NA
YBL049W	MOH1	2	126831	127247	+	-186	1771375_at	7403_at	GO:0008150,GO:0003674,GO:0005575	na	TFIID	0	0	na	FALSE	FALSE	up	down	0.1	NA	-13.028571	NA	NA	0.922471044121938	-0.366104971652264	-0.403625080855335
YBL050W	SEC17	2	125128	126122	+	-75	1770916_at	7402_at	GO:0006888,GO:0005483,GO:0000300,GO:0042144	3	TFIID	0	0	na	TRUE	FALSE		NA	2	NA	-1.287619	NA	22	0.493463874995516	-0.350363110422791	-0.344620969558239
YBL051C	PIN4	2	122756	124762	-	-83	1771993_at	7401_at	GO:0003674,GO:0005737,GO:0000086,GO:0000077	3	TFIID	0	0	na	FALSE	FALSE		NA	0.7	4632.57212825857	1.8485714	0.628264656258562	21	0.580543603556381	-0.552245303218405	0.821585358414762
YBL052C	SAS3	2	119382	121877	-	-261	1775222_at	7400_at	GO:0006348,GO:0016568,GO:0030466,GO:0033100,GO:0004406,GO:0016573	3	TFIID	0	0	na	FALSE	FALSE		unresp.	2.2	NA	1.3161905	NA	11	0.54202936632817	NA	NA
YBL054W		2	117592	119169	+	-114	1777761_at	7398_at	GO:0003674,GO:0005737,GO:0005634,GO:0042254	1	TFIID	0	0	na	FALSE	FALSE	down	NA	4	830.424216702001	-2.1295238	NA	16	0.79169617002252	0.677251441557005	0.0348906382780078
YBL055C		2	115576	116832	-	-111	1775764_at	7442_at	GO:0005737,GO:0008296,GO:0004519,GO:0006979,GO:0006309	1	TFIID	0	0	na	FALSE	FALSE		unresp.	2.3	1458.25875450415	0.31714286	NA	34	0.51909435412146	0.308282866485545	0.114968805120912
YBL056W	PTC3	2	113765	115171	+	-129	1774521_at	7441_at	GO:0015071,GO:0000079,GO:0000173,GO:0006470,GO:0005634,GO:0005737	3	TFIID	0	0	na	FALSE	FALSE		unresp.	3.1	19673.2257191452	0.60952381	-0.832453794481193	15	0.513805459004081	-0.595963804425568	-0.814883197261651
YBL057C	PTH2	2	112803	113447	-	-8	1779830_at	7440_at	GO:0005737,GO:0004045,GO:0005739,GO:0032435,GO:0006412,GO:0005741	3	TFIID	0	0	na	FALSE	FALSE		NA	1.6	2193.26820718226	1.9580952	NA	24	0.457509715829424	0.119927839434896	-0.0816278135608519
YBL058W	SHP1	2	111439	112710	+	-43	1778681_at	7439_at	GO:0005977,GO:0005737,GO:0030437,GO:0043161,GO:0008599,GO:0000723,GO:0005634	3	TFIID	0	0	na	FALSE	FALSE		unresp.	4.6	3198.38435440291	-1.4514286	0.252574780674415	15	0.536558402697996	-0.470884673643621	-0.25949032861336
YBL059C-A		2	110127	110541	-	-23	1776925_at		GO:0003674,GO:0008150,GO:0005737,GO:0005634	4	na	0	0	na	TRUE	FALSE		NA	NA	279.40325737186	0.65238095	NA	NA	NA	NA	NA
YBL059W		2	110596	111246	+	NA	1777024_at	7437_at,7438_at	GO:0008150,GO:0003674,GO:0005739	4	TFIID	0	0	na	TRUE	FALSE		NA	1.2	622.843005968356	-0.82285714	NA	23	0.780946929426575	-1.39990839998824	-0.0842259747514149
YBL060W	YEL1	2	107934	109997	+	-52	1773195_at	7436_at	GO:0008150,GO:0005737,GO:0005935,GO:0005934,GO:0005086	1	TFIID	0	0	na	FALSE	FALSE		NA	0.5	NA	-1.092381	NA	28	0.606162587667964	0.179681888845215	-0.0382870044231623
YBL061C	SKT5	2	105318	107408	-	-104	1779200_at	7435_at	GO:0006038,GO:0006970,GO:0008047,GO:0000910,GO:0005935,GO:0000144,GO:0000131	2	TFIID	0	0	na	FALSE	FALSE		NA	2.3	2583.71312480158	1.5285714	0.602630807492538	29	0.480779326090439	-0.0479973319656928	-0.507833717278666
YBL063W	KIP1	2	101888	105223	+	-10	1773899_at	7433_at	GO:0000092,GO:0003777,GO:0005876,GO:0005200,GO:0005816,GO:0005871,GO:0007020	4	TFIID	1	0	na	FALSE	TRUE		NA	NA	56.8663855885805	-0.39904762	NA	NA	0.694398931278032	-0.0929789220923307	-0.219327206189224
YBL064C	PRX1	2	100373	101158	-	-33	1775303_at	7432_at	GO:0005739,GO:0030503,GO:0008379,GO:0006979	3	SAGA	0	0	na	FALSE	TRUE	up	down	0.8	4506.06158165206	-7.1914286	5.43049903440365	NA	1.27653948941488	-0.428656486665759	-0.758593424954577
YBL066C	SEF1	2	96671	100117	-	-58	1774015_at	7430_at	GO:0008150,GO:0003674,GO:0005575	1	TFIID	1	0	na	FALSE	FALSE		NA	0.4	NA	-1.4442225	NA	NA	0.795339445864077	NA	NA
YBL067C	UBP13	2	93641	95884	-	-286	1771568_at	7429_at	GO:0008150,GO:0004843,GO:0005575	4	TFIID	0	0	na	FALSE	FALSE		unresp.	1.6	124.510117389677	0.17238095	NA	10	0.551168424289736	0.161509429128186	0.0371156869239734
YBL068W	PRS4	2	92412	93395	+	-58	1770750_at	7428_at	GO:0004749,GO:0006166,GO:0000162,GO:0006189,GO:0006207,GO:0000105,GO:0005737,GO:0042254	4	TFIID	0	0	na	FALSE	FALSE	down	NA	7.4	5281.10409574959	2.3666667	-1.5534584854961	NA	0.548152101228611	-0.466791599015548	-0.00850243844798129
YBL069W	AST1	2	90739	92028	+	-68	1777495_at	3938_at,7036_s_at	GO:0019898,GO:0006612,GO:0003674	4	SAGA	0	0	na	FALSE	FALSE		NA	1.8	NA	1.1056648	NA	11	0.707556771070695	0.124894953515298	0.00412633883015245
YBL071C-B		2	89456	89554	-	NA	1776611_at		GO:0003674,GO:0005575,GO:0008150	na	na	0	0	na	FALSE	NA		NA	NA	NA	NA	NA	NA	NA	NA	NA
YBL071W-A	KTI11	2	89976	90224	+	-44	1777293_at		GO:0000080,GO:0005737,GO:0017183,GO:0006400,GO:0005634,GO:0008270,GO:0005506,GO:0009055	3	na	0	0	na	FALSE	NA		up	NA	8399.98172404964	4.8445667	-1.55116908493734	NA	NA	NA	NA
YBL072C	RPS8A	2	88521	89438	-	-29	1770449_s_at,1772857_at		GO:0003735,GO:0006412,GO:0022627	na	TFIID	0	0	na	TRUE	FALSE	down	up	160	15947.642907744	7.7028571	-2.34123604612	22	0.661368451848075	-1.44468865516288	2.32002325296619
YBL074C	AAR2	2	86720	87787	-	-46	1779289_at	7423_at	GO:0000244,GO:0005682,GO:0003674	3	TFIID	0	0	na	FALSE	FALSE		NA	NA	7327.58910421931	NA	NA	20	0.833532661919065	-0.304535790276662	-0.115077933774111
YBL075C	SSA3	2	84497	86446	-	-27	1779158_at	7422_at	GO:0006616,GO:0006950,GO:0016887,GO:0005829,GO:0051082,GO:0006457	1	na	0	0	na	FALSE	FALSE	up	NA	NA	6441.95802088597	-4.4342857	NA	NA	1.06149919310425	1.44866298191434	-0.162292294487251
YBL076C	ILS1	2	81041	84259	-	-29	1779139_at	7421_at	GO:0006412,GO:0004822,GO:0005829	3	TFIID	0	0	na	FALSE	FALSE		NA	14.4	23281.9405077279	0.64095238	-0.303168624294376	33	0.642733252234127	NA	NA
YBL078C	ATG8	2	80375	80728	-	-35	1772778_at	7464_at	GO:0008017,GO:0006623,GO:0005776,GO:0006501,GO:0000407,GO:0006914,GO:0005737,GO:0000045,GO:0005829,GO:0006944	4	SAGA	3	3	na	FALSE	FALSE	up	down	NA	2010.01569233873	-7.3942857	NA	104	0.95603841468565	-0.170425056214503	-0.845438752129584
YBL079W	NUP170	2	75256	79764	+	-76	1772463_at	7463_at	GO:0005198,GO:0006406,GO:0006409,GO:0006607,GO:0006610,GO:0000059,GO:0005643,GO:0006608,GO:0006609,GO:0006611,GO:0006407,GO:0006408,GO:0006999,GO:0007059,GO:0006612	3	na	1	0	na	FALSE	FALSE		unresp.	2.7	1564.44345298646	-0.066666667	NA	27	0.544970176468085	NA	NA
YBL080C	PET112	2	73067	74692	-	-45	1776667_at	7462_at	GO:0006412,GO:0005739,GO:0007005,GO:0009060,GO:0003674	3	TFIID	0	0	na	FALSE	FALSE		NA	NA	1390.90022559479	0.62761905	NA	NA	0.750775510057905	0.0141355143485209	-0.206578926144619
YBL081W		2	71863	72969	+	-314	1777016_at	7461_at	GO:0008150,GO:0003674,GO:0005575	1	TFIID	0	0	na	FALSE	TRUE		NA	4.8	NA	3.3152381	NA	6	0.606484667654229	0.267773355331482	0.378065306145654
YBL082C	ALG3	2	69748	71124	-	-56	1772654_at	7459_s_at,7460_at	GO:0000033,GO:0006486,GO:0005783,GO:0006490	1	TFIID	0	0	na	FALSE	TRUE		NA	1.5	NA	2.752381	NA	16	0.874345133988923	-0.0584094031065489	-0.292356875805569
YBL084C	CDC27	2	67166	69442	-	-120	1774258_at	7457_at	GO:0004842,GO:0005515,GO:0007091,GO:0008054,GO:0000022,GO:0000070,GO:0031145,GO:0016567,GO:0005680	4	na	0	0	na	FALSE	FALSE		unresp.	0.7	593.473872250241	-0.15333333	NA	27	0.548854108248541	NA	NA
YBL085W	BOI1	2	63873	66815	+	-213	1778850_at	7456_at	GO:0007266,GO:0005933,GO:0005935,GO:0030427,GO:0005543,GO:0030010,GO:0007118,GO:0007109	4	na	3	0	na	FALSE	FALSE		unresp.	3.6	1040.16615650264	0.17238095	-0.981928316796544	NA	0.510333521586228	NA	NA
YBL086C		2	61199	62599	-	-103	1778374_at	7455_at	GO:0008150,GO:0003674,GO:0005575	4	TFIID	0	0	na	FALSE	FALSE		unresp.	0.7	395.628343537856	-0.76666667	NA	15	0.71636866430035	-1.15797052321096	1.12663292135314
YBL087C	RPL23A	2	59818	60735	-	-63	1777227_at	7454_s_at	GO:0022625,GO:0003735,GO:0006412	2	TFIID	0	0	na	TRUE	FALSE	down	up	147	NA	8.1438095	-0.918184603670591	27	0.73541290621132	-1.35084383174568	1.9840820740056
YBL088C	TEL1	2	51016	59379	-	-366	1773314_at	7453_at	GO:0007004,GO:0005634,GO:0004672,GO:0005739,GO:0000723,GO:0016310,GO:0006974,GO:0000729,GO:0016572,GO:0042162,GO:0006975	1	TFIID	0	0	na	FALSE	FALSE		NA	0.2	NA	-2.0504762	NA	40	0.622965646950385	-0.0306976032129971	0.217468455387879
YBL089W	AVT5	2	49571	50950	+	-37	1769795_at	7452_at	GO:0005575,GO:0006810,GO:0005215	4	TFIID	0	0	na	FALSE	FALSE		unresp.	0.7	NA	0.94857143	NA	26	0.527885284968184	-1.88412521820318	-0.128803069295936
YBL090W	MRP21	2	48822	49355	+	-38	1770207_at	7451_at	GO:0003735,GO:0005763,GO:0006412,GO:0006413,GO:0005739	4	TFIID	0	0	na	FALSE	FALSE		NA	2.6	1267.51665538208	2.4771429	NA	24	0.615637498045712	-0.705063261245979	0.169469431023184
YBL091C	MAP2	2	47360	48625	-	-25	1777028_at	7450_at	GO:0004239,GO:0006508,GO:0005737	4	TFIID	0	0	na	FALSE	FALSE		unresp.	6.4	1083.68124839054	-0.79428571	-0.855298236804295	26	0.51713939460031	-0.383539840839467	0.0684822373950462
YBL091C-A	SCS22	2	46562	47177	-	-9	1774060_at	7449_at	GO:0005575,GO:0006348,GO:0003674,GO:0008654	1	na	0	0	na	TRUE	FALSE		NA	NA	357.977413247528	0.08	NA	NA	NA	NA	NA
YBL092W	RPL32	2	45642	46367	+	-42	1779982_at	7448_at	GO:0003735,GO:0022625,GO:0006412	1	TFIID	0	0	na	TRUE	FALSE	down	NA	108.5	NA	2.0733333	NA	NA	0.643470906925889	-1.52838659463972	4.14278966152351
YBL093C	ROX3	2	44253	44915	-	-101	1776560_at	7447_at	GO:0000119,GO:0006366,GO:0016455,GO:0005634	2	TFIID	0	0	na	FALSE	FALSE		NA	4.4	6116.22231691713	0.40285714	NA	12	0.548001861677205	0.260269710082078	-0.384886592223818
YBL095W		2	43274	44086	+	-27	1770134_at	7445_at	GO:0008150,GO:0003674,GO:0005739	na	TFIID	0	0	na	FALSE	FALSE		NA	1.4	704.480663173078	-2.9895238	NA	26	0.672658574063121	-0.518288725133653	-0.473436286992383
YBL097W	BRN1	2	40828	43092	+	-56	1772894_at	7443_at	GO:0007076,GO:0000070,GO:0005634,GO:0003674,GO:0000799	3	TFIID	1	0	na	FALSE	FALSE		NA	NA	704.480663173078	NA	NA	24	1.02140178763073	-0.209770317603387	-0.191857243936846
YBL098W	BNA4	2	39142	40524	+	-28	1775992_at	7488_at	GO:0009435,GO:0004502,GO:0005739,GO:0005741	4	both	0	1	na	FALSE	FALSE		NA	1.4	555.549056727722	0.056190476	NA	NA	1.37463318258072	0.0130472345761167	0.41183948429932
YBL099W	ATP1	2	37050	38687	+	-311	1776352_at	7487_at	GO:0015986,GO:0005754,GO:0042645,GO:0046933,GO:0005739	3	TFIID	0	0	na	FALSE	FALSE		NA	6.4	41519.7347185551	-2.4790476	8.90819278023876	34	0.623131840262408	0.0941642612687017	-0.313868304699344
YBL100W-C		2	28427	28546	+	NA	1776544_at		GO:0008150,GO:0003674,GO:0005575	na	na	0	1	na	FALSE	NA		NA	NA	NA	NA	NA	NA	NA	NA	NA
YBL101C	ECM21	2	24946	28299	-	-304	1772005_at	7485_at	GO:0007047,GO:0003674,GO:0005737	1	SAGA	0	0	na	FALSE	FALSE		NA	1.5	799.416321725746	-2.6171429	NA	21	0.654480957261781	-0.0980650429615632	-0.0355627032850744
YBL102W	SFT2	2	24098	24745	+	-112	1773760_at	7484_at	GO:0000139,GO:0006895,GO:0003674	3	TFIID	0	0	na	FALSE	FALSE		unresp.	5.6	279.40325737186	-0.83142857	2.8007014069636	13	0.514860171801093	0.536404270704523	0.0474749922624055
YBL103C	RTG3	2	22075	23535	-	-266	1778744_at	7483_at	GO:0005737,GO:0005634,GO:0003704,GO:0006367,GO:0031930	3	TFIID	0	0	na	FALSE	FALSE		NA	NA	1054.72120219999	-2.9666667	NA	12	0.56968563051044	0.124347822334423	0.339847313335104
YBL104C		2	18177	21293	-	-20	1777762_at	7482_at	GO:0005737,GO:0008150,GO:0003674	4	na	0	0	na	FALSE	FALSE		unresp.	1.5	183.51707622039	0.3	-2.16124424701585	NA	0.539585228327988	NA	NA
YBL105C	PKC1	2	14241	17696	-	-273	1771954_at	7481_at	GO:0006468,GO:0007165,GO:0007243,GO:0007047,GO:0004697,GO:0030427,GO:0007015,GO:0005737,GO:0005634,GO:0005856	4	na	0	0	na	FALSE	FALSE		unresp.	NA	NA	-0.13142857	0.040201910110941	14	0.52009705486292	NA	NA
YBL106C	SRO77	2	10847	13879	-	-274	1777774_at	7480_at	GO:0006887,GO:0005886,GO:0006893,GO:0003674	1	TFIID	0	0	na	FALSE	FALSE		NA	0.5	NA	-0.26	NA	17	0.82088764119782	NA	NA
YBL107C		2	9961	10551	-	-11	1773180_at	7479_at	GO:0005737,GO:0003674,GO:0008150	4	na	0	0	na	FALSE	FALSE		NA	2.9	768.102768617817	-0.95619048	NA	10	0.821300937206745	-0.062700635058839	0.0348356632601857
YBL108C-A	PAU9	2	7605	7733	-	NA	1770140_x_at		GO:0005575,GO:0008150,GO:0003674	na	na	0	0	na	FALSE	NA		NA	NA	NA	-0.97619048	NA	NA	NA	NA	NA
YBL111C		2	2907	5009	-	NA	1772737_s_at	3187_s_at,4324_s_at	GO:0008150,GO:0005575,GO:0003674	na	TFIID	0	0	na	TRUE	FALSE		NA	2.5	279.40325737186	0.24761905	NA	NA	1.12014299902955	0.474155501030932	0.162492968799252
YBL112C		2	2582	2899	-	NA	1774766_s_at		GO:0003674,GO:0008150,GO:0005575	na	TFIID	0	0	na	FALSE	FALSE		NA	7	NA	-1.9209524	NA	7	0.924211980039317	-0.0157850478031476	-0.392813458206695
YBL113C		2	280	2658	-	NA	1778754_s_at	11247_s_at,3792_s_at	GO:0008150,GO:0005575,GO:0004386	na	TFIID	0	0	na	FALSE	FALSE		down	13.6	NA	-6.5790476	NA	5	0.821271783509332	-0.790425580474627	-0.225343925090751
YBR001C	NTH2	2	238943	241285	-	-67	1776046_at	7361_at	GO:0005993,GO:0004555,GO:0006950,GO:0005737,GO:0005739	2	TFIID	0	0	na	FALSE	FALSE		down	1.3	2502.2033529619	-4.9190476	NA	49	0.604972846588537	-0.108006665472224	-0.162722988884809
YBR002C	RER2	2	241710	242570	-	-32	1769697_at	7362_at	GO:0006486,GO:0004659,GO:0005783,GO:0019408,GO:0045547,GO:0006888	4	TFIID	0	0	na	FALSE	FALSE		unresp.	3.4	8965.91991280819	-0.11142857	-1.722403834073	9	0.5954011737648	0.376239271985701	-0.312577638205723
YBR003W	COQ1	2	242811	244232	+	-32	1773062_at	7363_at	GO:0000010,GO:0005739,GO:0006744	3	TFIID	0	0	na	FALSE	FALSE		NA	1.9	1564.44345298646	0.37047619	3.36421452467939	12	0.41070451965058	0.597769358300203	-0.132998211914504
YBR004C	GPI18	2	244368	245669	-	-24	1773483_at	7364_at	GO:0005783,GO:0000030,GO:0006506,GO:0005739,GO:0030176,GO:0031501	4	SAGA	0	0	na	FALSE	FALSE		NA	2	NA	2.3161905	NA	10	0.568938882154532	0.0403942391094322	-0.079344136722895
YBR005W	RCR1	2	245908	246549	+	-73	1774121_at	7365_at	GO:0003674,GO:0030176,GO:0007047,GO:0016192	4	SAGA	0	0	na	FALSE	FALSE		NA	1.3	NA	-1.1142857	NA	NA	0.921294619462112	0.433429853479333	0.026023481362431
YBR006W	UGA2	2	247012	248505	+	-124	1775744_at	3939_at,7037_s_at	GO:0009013,GO:0006979,GO:0005737,GO:0006540,GO:0009450	3	SAGA	0	0	na	FALSE	FALSE	up	NA	NA	NA	-1.7219048	NA	35	1.09496909214447	0.211154461149538	0.0241588500565594
YBR007C	DSF2	2	248807	251017	-	-87	1778524_at	7366_at	GO:0003674,GO:0008150,GO:0005575	2	TFIID	0	0	na	FALSE	FALSE		NA	0.7	376.921209151259	0.22285714	NA	NA	0.548566284167874	NA	NA
YBR008C	FLR1	2	252564	254210	-	NA	1780188_at	7367_at	GO:0015239,GO:0009636,GO:0015244,GO:0006855,GO:0005886	1	TFIID	0	0	na	FALSE	FALSE		NA	1.6	NA	-0.21238095	NA	17	0.730833436476644	NA	NA
YBR009C	HHF1	2	255371	255682	-	-46	1778426_s_at	8911_s_at	GO:0006333,GO:0003677,GO:0000788	2	TFIID	0	0	na	FALSE	TRUE		NA	38	523616.444007986	0.56190476	51.3426010722577	6	0.77671422600638	-1.88015531464796	1.0024047411307
YBR010W	HHT1	2	256329	256739	+	-30	1773019_at	7368_i_at,7369_s_at	GO:0006333,GO:0003677,GO:0005634,GO:0000788	2	TFIID	0	0	na	FALSE	TRUE		NA	103.3	213288.602363773	-0.045714286	NA	6	0.657626829751329	-0.772133827374833	0.09896036311432
YBR011C	IPP1	2	257110	257973	-	-47	1770065_at	7370_at	GO:0004427,GO:0006796,GO:0005829	4	TFIID	0	0	na	FALSE	FALSE		NA	12.7	68410.6303467315	1.5885714	7.11182700833295	49	0.642615406569999	-0.681413278929335	0.505619920090289
YBR013C		2	265490	265879	-	-377	1776949_at	7372_at	GO:0003674,GO:0008150,GO:0005575	1	TFIID	3	3	na	FALSE	FALSE		NA	0.8	NA	-0.060557619	NA	NA	0.80774343307772	0.150515581776238	-0.0652450881989
YBR014C	GRX7	2	266725	267336	-	-85	1780056_at	7373_at	GO:0008150,GO:0005624,GO:0000324,GO:0042803,GO:0047142	4	TFIID	3	3	na	FALSE	FALSE		NA	5.8	NA	0.87142857	NA	20	0.614135190940644	-0.861504942971126	-0.129929231687018
YBR015C	MNN2	2	267710	269503	-	-113	1771577_at	7328_at	GO:0006486,GO:0005794,GO:0000026	1	TFIID	0	0	na	FALSE	TRUE		NA	3.7	6725.29172118078	1.2171429	0.0386022467873772	12	0.573155188741657	NA	NA
YBR016W		2	270247	270633	+	-50	1771886_at	7329_at	GO:0003674,GO:0005886,GO:0006970	4	TFIID	0	0	na	FALSE	TRUE		NA	6.4	1758.86078026026	-1.2219048	NA	18	0.500968434967678	0.054838043854361	-0.494023370534028
YBR017C	KAP104	2	270947	273703	-	-65	1769756_at	7330_at	GO:0006606,GO:0006609,GO:0005829,GO:0008139,GO:0007049	3	na	0	0	na	FALSE	FALSE		NA	1.9	2132.62752420223	1.8095238	0.800965657333144	38	0.465869392671538	NA	NA
YBR018C	GAL7	2	274427	275527	-	-75	1775628_at	7331_at	GO:0005737,GO:0019388,GO:0008108	na	na	0	3	na	FALSE	FALSE		NA	0.3	NA	NA	NA	26	0.810963941664734	-0.94454817585548	-0.410428668475625
YBR019C	GAL10	2	276253	278352	-	NA	1772554_at	7332_at	GO:0003978,GO:0019388,GO:0004034,GO:0005625	na	TFIID	1	1	na	FALSE	FALSE		NA	NA	NA	NA	NA	18	0.869908679968088	0.420741409744741	-0.413662459649716
YBR020W	GAL1	2	279021	280607	+	NA	1779098_at	7333_at	GO:0004335,GO:0019388,GO:0005737,GO:0030528,GO:0015757,GO:0000411	1	na	1	1	na	FALSE	FALSE		unresp.	NA	NA	-1.2172214	NA	31	0.865318591287116	0.254158953318144	-0.014981863669865
YBR021W	FUR4	2	281443	283344	+	-112	1773649_at	7334_at	GO:0005886,GO:0015505,GO:0015857,GO:0045121	2	TFIID	2	0	na	FALSE	FALSE		NA	1.9	NA	2.9352381	NA	21	0.662879574067907	NA	NA
YBR022W	POA1	2	283738	284271	+	-67	1770610_at	7335_at	GO:0005575,GO:0016791,GO:0006388	1	TFIID	0	0	na	FALSE	FALSE		NA	1.7	1169.4302239778	3.0104762	NA	19	0.687201564097567	-0.0291214500585449	-0.18889899122726
YBR023C	CHS3	2	284428	287925	-	-155	1771176_at	7336_at	GO:0005935,GO:0030476,GO:0000910,GO:0006038,GO:0004100,GO:0005737,GO:0000131,GO:0045009,GO:0005628	3	TFIID	0	0	na	FALSE	FALSE		NA	3.4	1511.58572523344	1.1666667	NA	22	0.576145192680849	NA	NA
YBR024W	SCO2	2	289445	290350	+	-100	1780206_at	7337_at	GO:0005740,GO:0006825,GO:0008379,GO:0005739	4	TFIID	0	0	na	FALSE	FALSE		NA	1.2	1484.98246287949	-2.1209524	NA	40	0.701286506036718	-0.512233484486759	0.104418418270901
YBR025C	OLA1	2	290681	291865	-	-128	1778573_at	7338_at	GO:0005737,GO:0006200,GO:0016887	3	TFIID	0	0	na	FALSE	FALSE	down	NA	26.4	36802.5682348212	3.207619	-0.671147472650247	NA	0.669149905336266	-0.849687757092941	0.440466276470295
YBR026C	ETR1	2	292877	294019	-	-52	1775439_at	7339_at	GO:0016631,GO:0005739,GO:0009060,GO:0006633	1	TFIID	0	3	na	FALSE	FALSE	up	down	1.4	1564.44345298646	-7.2714286	NA	79	0.70325892576662	-1.53984083551998	-0.222008963129566
YBR028C		2	294425	296002	-	-86	1770101_at	7341_at	GO:0008150,GO:0004672,GO:0005737	1	TFIID	2	0	na	FALSE	FALSE		NA	1.2	1471.63586889148	0.31809524	-0.81790241905836	9	0.805878189696335	-0.0303396616468595	0.574519407546606
YBR029C	CDS1	2	296369	297742	-	-106	1776825_at	7342_at	GO:0004605,GO:0005783,GO:0006658,GO:0006655,GO:0005739	4	TFIID	0	3	na	FALSE	FALSE		NA	4.4	NA	3.9180952	NA	23	0.625129858544941	-0.181531482198343	-0.249180947671319
YBR030W		2	298292	299950	+	-81	1779625_at	7343_at	GO:0006644,GO:0003674,GO:0005634	2	TFIID	0	2	na	FALSE	FALSE	down	unresp.	0.3	7883.0452693099	0.35238095	NA	29	0.699598788756711	0.133370756295902	0.74323986827233
YBR031W	RPL4A	2	300166	301254	+	-18	1778730_s_at	7344_i_at,7345_s_at	GO:0022625,GO:0003735,GO:0006412	na	TFIID	0	0	na	FALSE	TRUE	down	NA	113.2	NA	-0.004761905	NA	7	0.641371131371174	-1.53564363591922	0.45022209083932
YBR033W	EDS1	2	301944	304703	+	NA	1772852_at	7347_at	GO:0008150,GO:0003674,GO:0005575	na	TFIID	3	0	na	FALSE	FALSE		NA	NA	NA	-4.0780952	NA	31	0.892867858124867	0.406186573677392	0.0432012917983178
YBR034C	HMT1	2	304930	305976	-	-45	1777567_at	7348_at	GO:0018195,GO:0006406,GO:0016274,GO:0005634,GO:0042254	3	TFIID	0	0	na	FALSE	FALSE	down	NA	9.3	37569.7114342762	3.4638095	-1.23379298721483	6	0.573140587668465	0.547705136217655	-0.170966474802149
YBR035C	PDX3	2	306269	306955	-	-28	1777391_at	7349_at	GO:0004733,GO:0006631,GO:0005575,GO:0000723	4	TFIID	0	1	na	FALSE	TRUE		NA	4.6	NA	-2.9057143	NA	29	0.763973859624673	-1.11146625389678	0.276563552836178
YBR036C	CSG2	2	309081	310313	-	-58	1774605_at	7350_at	GO:0030176,GO:0006874,GO:0030234,GO:0006688,GO:0042493	3	TFIID	0	0	na	FALSE	FALSE		unresp.	3.2	NA	-0.84190476	-0.223997969742648	14	0.538370155216316	0.340929978471774	-0.50775134205078
YBR037C	SCO1	2	310564	311451	-	-42	1773332_at	7351_at	GO:0005743,GO:0006461,GO:0006825,GO:0005507,GO:0008379,GO:0006980,GO:0005739	3	TFIID	3	0	na	FALSE	FALSE		NA	NA	2548.86075456173	2.82	NA	NA	0.740051906544697	0.256063290490033	0.185684257485652
YBR038W	CHS2	2	311897	314788	+	-62	1778194_at	7306_at	GO:0004100,GO:0005935,GO:0000910,GO:0000916	2	TFIID	3	0	na	FALSE	FALSE		NA	2	NA	0.96666667	NA	NA	0.697928535506221	NA	NA
YBR039W	ATP3	2	315575	316510	+	-74	1775960_at	7307_at	GO:0005756,GO:0015986,GO:0046933,GO:0005739	4	TFIID	0	0	na	FALSE	FALSE		NA	9	28103.8177061441	-1.9095238	13.9598150355769	19	0.634678595648195	0.314504770215466	-0.361839065292722
YBR040W	FIG1	2	316968	317864	+	-66	1772126_at	7308_at	GO:0043332,GO:0009277,GO:0003674,GO:0000755,GO:0000753	2	na	0	0	0	FALSE	FALSE		NA	NA	NA	NA	NA	71	1.65453396061805	0.416163923571612	-0.228841288377978
YBR041W	FAT1	2	318266	320275	+	-75	1780077_at	7309_at	GO:0004467,GO:0005777,GO:0005811,GO:0000038,GO:0006869,GO:0005792,GO:0005886,GO:0005324,GO:0031235	4	TFIID	0	0	na	FALSE	FALSE		NA	3.6	16887.795876719	2.3009524	NA	NA	0.466921020429326	NA	NA
YBR042C	CST26	2	320416	321609	-	-37	1775394_at	7310_at	GO:0008654,GO:0005811,GO:0008415	4	TFIID	0	0	na	FALSE	FALSE		NA	4.8	2010.01569233873	3.072381	NA	11	0.533988489261924	NA	NA
YBR043C	QDR3	2	321876	323945	-	-145	1779479_at	7311_at	GO:0015559,GO:0006855,GO:0005886	3	TFIID	0	0	na	FALSE	FALSE		NA	NA	279.40325737186	-4.0257143	NA	11	0.785221560798982	NA	NA
YBR044C	TCM62	2	324337	326058	-	-94	1779810_at	7312_at	GO:0006461,GO:0005743,GO:0051082,GO:0005739	4	TFIID	0	1	na	FALSE	TRUE		NA	0.8	NA	1.5342857	NA	17	0.577726917128773	-0.620396757680017	-0.289309614595864
YBR045C	GIP1	2	328369	330090	-	-135	1777808_at	7313_at	GO:0008157,GO:0000164,GO:0005628,GO:0008599,GO:0030476,GO:0043666	na	TFIID	0	3	na	FALSE	FALSE		NA	NA	NA	-1.550959	NA	NA	1.17296606107687	0.21745224224782	0.120892178739109
YBR046C	ZTA1	2	330505	331509	-	-36	1780070_at	7314_at	GO:0005737,GO:0005634,GO:0003960,GO:0017091,GO:0006979	3	TFIID	0	0	na	FALSE	FALSE		down	1.5	NA	-7.1885714	2.6764693497137	19	1.17106719532184	NA	NA
YBR047W	FMP23	2	331831	332358	+	-28	1777707_at	7315_at	GO:0008150,GO:0003674,GO:0005739	3	na	0	3	na	FALSE	FALSE		down	0.5	2156.93519364235	-7.032381	NA	NA	1.54611753694947	-0.83018921570793	0.137198357336861
YBR048W	RPS11B	2	332829	333810	+	-42	1772208_at,1779218_s_at	7316_s_at	GO:0022627,GO:0000028,GO:0003735,GO:0006412,GO:0006450,GO:0000723	2	TFIID	0	0	na	TRUE	FALSE	down	up	38.3	1197.65940910727	5.4171429	NA	32	0.673610009674876	NA	NA
YBR049C	REB1	2	334384	336816	-	-130	1773484_at	7317_at	GO:0006357,GO:0006363,GO:0003716,GO:0005634,GO:0003702	3	TFIID	0	0	na	FALSE	FALSE		NA	3.2	7514.31227195665	-0.23904762	-0.0664434886790595	8	0.62266337882231	NA	NA
YBR050C	REG2	2	337181	338197	-	-128	1779568_at	7318_at	GO:0000164,GO:0000122,GO:0008599	na	na	3	0	na	FALSE	TRUE		down	0.9	NA	-4.5371429	NA	56	0.785104187492856	0.75291752327596	-0.206948722279158
YBR052C	RFS1	2	338718	339350	-	-65	1777192_at	7320_at	GO:0008150,GO:0003674,GO:0005737	4	TFIID	1	1	na	FALSE	FALSE	up	NA	6.2	7060.58108933622	-2.2885714	2.25197303052408	33	0.566498317349531	NA	NA
YBR053C		2	339673	340749	-	-22	1770656_at	7321_at	GO:0008150,GO:0003674,GO:0005575	3	TFIID	0	0	na	FALSE	TRUE	up	NA	0.9	4194.58508532971	-2.6542857	NA	66	0.789163052082594	-0.133259885662176	-0.143716321250193
YBR054W	YRO2	2	343099	344133	+	-321	1778053_at	7322_at	GO:0008150,GO:0003674,GO:0005739,GO:0005933	1	SAGA	0	0	na	FALSE	FALSE		down	9	1948.00384563706	-14.965714	22.2144120632878	100	1.6545075616843	-2.03663784556132	-0.734406566482705
YBR055C	PRP6	2	344600	347299	-	-21	1773179_at	7323_at	GO:0031202,GO:0000398,GO:0046540	1	TFIID	3	0	na	FALSE	TRUE		unresp.	1.6	2253.33705226548	0.33142857	NA	9	0.659132837186788	NA	NA
YBR056W		2	347877	349382	+	-68	1771022_at	7324_at	GO:0008150,GO:0003674,GO:0005737	4	TFIID	0	0	na	FALSE	TRUE	up	down	1.2	1960.44550702121	-6.1142857	NA	43	0.751371313413963	NA	NA
YBR057C	MUM2	2	352191	353291	-	-99	1773318_at	7325_at	GO:0006279,GO:0003674,GO:0005737	4	TFIID	0	0	na	FALSE	TRUE		unresp.	NA	3400.14950130163	0.54952381	NA	11	0.610594878779412	-0.0447280928668108	0.103255808682769
YBR058C	UBP14	2	353670	356015	-	-49	1778775_at	7326_at	GO:0004843,GO:0016579,GO:0005737,GO:0045721,GO:0042493	4	TFIID	0	1	na	FALSE	FALSE		unresp.	1.7	3037.98375967039	-0.5752381	NA	22	0.525861028943569	NA	NA
YBR058C-A	TSC3	2	356322	356564	-	-58	1776214_at	7077_at	GO:0005624,GO:0006666,GO:0005792,GO:0008047,GO:0030148	4	na	1	1	na	FALSE	FALSE		NA	NA	NA	-0.31333333	1.70751656558819	NA	NA	NA	NA
YBR059C	AKL1	2	356859	360185	-	-149	1778406_at	7327_at	GO:0004672,GO:0005737,GO:0030036,GO:0030100,GO:0005935	3	TFIID	0	3	na	FALSE	FALSE		NA	1.4	3004.53341906615	-3.4485714	0.148372898545194	29	0.551760006641356	NA	NA
YBR060C	ORC2	2	360650	362512	-	-96	1773725_at	7283_at	GO:0005664,GO:0006270,GO:0005656,GO:0031261,GO:0003682,GO:0003688,GO:0006348,GO:0006267,GO:0030466	3	TFIID	0	0	na	FALSE	FALSE		NA	0.8	1696.10511925618	2.2295238	NA	NA	0.634871679730626	-0.0206006346247659	0.0106951310646724
YBR061C	TRM7	2	364785	365717	-	-27	1776697_at	7284_at	GO:0008175,GO:0030488,GO:0006412,GO:0005737	4	TFIID	0	0	na	FALSE	FALSE	down	up	3.3	4112.70037473821	4.5314286	1.94671258105513	10	0.56972351764837	-0.425631853663717	0.238685963401807
YBR062C		2	365974	366598	-	-21	1772955_at	7285_at	GO:0003674,GO:0008150,GO:0005575	1	TFIID	0	0	na	TRUE	FALSE		NA	5.5	194.71169772478	-4.3933333	NA	29	0.582514414205021	-1.43608246354793	-0.252359856975235
YBR063C		2	366968	368182	-	-65	1775226_at	7286_at	GO:0008150,GO:0005575,GO:0003674	3	TFIID	0	0	na	FALSE	FALSE		unresp.	1.4	NA	-1.2380952	NA	34	0.658963859293412	-0.0285858182155745	-0.0972978991955368
YBR065C	ECM2	2	368582	369676	-	-67	1769467_at	7288_at	GO:0003674,GO:0005634,GO:0000398,GO:0007047	na	TFIID	1	0	na	FALSE	FALSE		unresp.	0.3	4256.32587125152	-0.64149571	NA	21	0.800606007661853	-0.433618845419934	-0.454742621995263
YBR066C	NRG2	2	370035	370697	-	-63	1773931_at	7289_at	GO:0016564,GO:0005634,GO:0001403,GO:0042710,GO:0007124	1	TFIID	0	0	na	FALSE	FALSE		NA	2.3	704.480663173078	-1.5561905	NA	173	0.818089823416535	-0.821123720776681	-0.708383128198591
YBR067C	TIP1	2	372100	372732	-	-58	1772558_at	7290_at	GO:0007047,GO:0005199,GO:0009277,GO:0016298	1	TFIID	1	1	na	FALSE	FALSE		NA	3.5	35561.5011428858	-2.4895238	13.4705927897464	NA	1.14332198266115	0.312962788247483	-0.433420755726118
YBR068C	BAP2	2	373858	375687	-	-62	1775399_at	7291_at	GO:0015171,GO:0006865,GO:0005886	2	SAGA	0	1	na	FALSE	FALSE		down	5.6	8655.8085291081	-4.7552381	1.68151605620558	13	0.704264815277853	0.298310308295325	0.158790255312965
YBR069C	TAT1	2	376571	378430	-	-117	1776193_at	7292_at	GO:0015171,GO:0006865,GO:0005886,GO:0015828,GO:0022893,GO:0015827	2	TFIID	0	0	na	FALSE	FALSE		NA	8.9	503.708466269876	NA	1.06213962257767	20	0.869923561757115	0.204338946962309	0.426289505906084
YBR070C	ALG14	2	379218	379931	-	-53	1776154_at	7293_at	GO:0042175,GO:0030176,GO:0004577,GO:0043495,GO:0006488,GO:0005624,GO:0043541,GO:0031227	3	TFIID	1	1	na	FALSE	FALSE		NA	2.8	338.777851954159	2.68	NA	21	0.852879390907094	-0.50620455377639	0.152610747514428
YBR071W		2	380408	381043	+	-107	1779265_at	7294_at	GO:0008150,GO:0003674,GO:0005737	2	SAGA	0	0	na	FALSE	FALSE		NA	0.7	1197.65940910727	-2.9866667	NA	26	0.863864431578323	1.61178868576468	0.0684441913347812
YBR072C-A		2	382855	383016	-	NA	1776172_at		GO:0005575,GO:0003674,GO:0008150	na	na	1	0	na	FALSE	NA		NA	NA	NA	NA	NA	NA	NA	NA	NA
YBR072W	HSP26	2	382027	382671	+	-74	1777569_at	7295_at	GO:0005737,GO:0006457,GO:0006950,GO:0005634,GO:0051082	1	SAGA	1	1	na	FALSE	FALSE	up	down	NA	19342.6218913988	-19.117143	NA	NA	1.84596138900528	-1.56720776823504	-2.12239500562742
YBR073W	RDH54	2	383209	385983	+	-87	1776776_at	7296_at	GO:0030491,GO:0000727,GO:0007131,GO:0008094,GO:0005634,GO:0003916,GO:0045144	3	TFIID	0	0	na	FALSE	FALSE		NA	4.1	1267.51665538208	-1.5257143	NA	10	0.916589452465168	NA	NA
YBR074W		2	386281	389211	+	-23	1779182_at	7298_at	GO:0005575,GO:0008150,GO:0003674	4	TFIID	0	0	na	FALSE	FALSE		NA	1.2	NA	1.9666667	NA	16	0.772164028091545	0.464193988956602	0.28446119154771
YBR076W	ECM8	2	390369	391388	+	-235	1769982_at	7299_at	GO:0007047,GO:0003674,GO:0005575	na	TFIID	0	0	na	FALSE	FALSE		NA	NA	NA	NA	NA	50	0.830532684964221	0.327734414512675	-0.407348697744175
YBR077C	SLM4	2	391799	392287	-	-57	1770995_at	7300_at	GO:0005737,GO:0000329,GO:0043325,GO:0005774,GO:0016237,GO:0031902,GO:0007165,GO:0042493	4	TFIID	0	0	na	FALSE	FALSE		unresp.	2	3486.46428754222	1.32	-1.01715651483358	10	0.654586654673133	-0.199037297234544	0.0181509951981298
YBR078W	ECM33	2	393118	394854	+	-177	1778777_at	7302_at	GO:0005886,GO:0007047,GO:0003674,GO:0005739,GO:0009277,GO:0005624	1	SAGA	0	0	na	TRUE	FALSE		NA	18.6	NA	-0.73809524	NA	46	0.643394003252468	NA	NA
YBR079C	RPG1	2	395377	398271	-	-32	1771444_at	7303_at	GO:0005840,GO:0003743,GO:0006413,GO:0005852,GO:0000131,GO:0005737	3	TFIID	0	0	na	FALSE	FALSE	down	NA	8.7	52745.8594008909	2.5114286	-0.840813327596306	24	0.576687459601992	NA	NA
YBR080C	SEC18	2	398608	400884	-	-33	1776987_at	7304_at	GO:0000011,GO:0006888,GO:0005737,GO:0019897,GO:0016887,GO:0042144	3	TFIID	0	0	na	FALSE	FALSE		unresp.	1.9	5924.7824014523	-0.096190476	-0.66242909359374	13	0.563511503214756	NA	NA
YBR081C	SPT7	2	401247	405245	-	-146	1773094_at	7305_at	GO:0000124,GO:0016568,GO:0016573,GO:0005198,GO:0000747,GO:0006461,GO:0005739,GO:0046695	4	TFIID	3	0	na	FALSE	FALSE		NA	0.5	2360.885972901	-1.64	2.77812876528958	NA	0.593199669011359	NA	NA
YBR082C	UBC4	2	406622	407163	-	-88	1778788_at	7260_at	GO:0006950,GO:0000502,GO:0030437,GO:0004842,GO:0000209,GO:0006513,GO:0043162,GO:0016567	2	TFIID	0	0	na	TRUE	FALSE		NA	14.9	13479.8687271949	4.2133333	-1.3473638921678	30	0.591350466495874	0.0843910582957544	-0.108153621207345
YBR083W	TEC1	2	409163	410623	+	NA	1778960_at	7261_at	GO:0003704,GO:0007124,GO:0045944,GO:0005634,GO:0001403	1	SAGA	2	0	na	FALSE	FALSE		NA	2.7	529.788358476138	2.0142857	NA	27	0.87002192284619	-0.687610052724387	-0.247686738540557
YBR084C-A	RPL19A	2	414180	415255	-	-25	1769765_at		GO:0022625,GO:0003735,GO:0006412	2	TFIID	0	0	na	TRUE	FALSE	down	up	64.4	97742.5578898826	5.3590476	-0.78174506172576	19	0.687916733332585	-1.50318101573738	2.75418885038798
YBR084W	MIS1	2	411048	413975	+	-76	1769937_at	7262_at	GO:0004488,GO:0004477,GO:0005739,GO:0004329,GO:0001718,GO:0006139,GO:0042254,GO:0046656	3	TFIID	0	0	na	FALSE	FALSE	down	NA	13.5	11423.9838051504	3.5647619	3.3881527006006	18	0.721997552322164	NA	NA
YBR085C-A		2	418901	419158	-	-50	1771977_at	7078_at	GO:0008150,GO:0003674,GO:0005634,GO:0005737	4	na	3	2	na	FALSE	TRUE		NA	NA	NA	-1.8647619	4.33876603509871	NA	NA	NA	NA
YBR085W	AAC3	2	415977	416900	+	-119	1777309_at	7263_at	GO:0009061,GO:0005471,GO:0005743,GO:0005739	2	SAGA	2	3	na	FALSE	FALSE		up	2	1083.68124839054	8.3117095	NA	NA	0.77653641231504	-0.354709414919418	0.0892301989818103
YBR086C	IST2	2	420195	423035	-	-304	1776403_at	7264_at	GO:0006970,GO:0005886,GO:0005933,GO:0003674	3	TFIID	0	0	na	FALSE	FALSE		NA	9.1	NA	0.2047619	1.42663109063104	15	0.640467615989358	NA	NA
YBR087W	RFC5	2	423759	424823	+	-26	1778143_at	7265_at	GO:0006298,GO:0005663,GO:0006272,GO:0007062,GO:0003689,GO:0031390,GO:0031391	2	TFIID	0	0	na	FALSE	FALSE		NA	3.6	5040.25990670883	4.0285714	2.48761161979521	13	0.490871481273282	-0.425864322174741	0.0121503925257748
YBR088C	POL30	2	424984	425760	-	-56	1774691_at	7266_at	GO:0006284,GO:0005657,GO:0005634,GO:0043626,GO:0030337,GO:0006272,GO:0006298,GO:0006301,GO:0006273,GO:0006280,GO:0006289,GO:0030466,GO:0006348,GO:0007064	1	SAGA	0	0	na	FALSE	FALSE		up	16.6	NA	4.8247619	NA	18	0.529196969172905	-0.792469525154604	1.01350614304099
YBR089C-A	NHP6B	2	426184	426867	-	-26	1772583_s_at,1777670_at		GO:0003682,GO:0006357,GO:0006325,GO:0006359,GO:0000790,GO:0006338,GO:0045944	1	TFIID	0	0	na	TRUE	FALSE		unresp.	5.9	4590.28141392673	-0.45714286	0.381958061965008	NA	NA	1.02797200563457	-0.474174080198641
YBR090C		2	426327	427052	-	NA	1774461_at	7270_i_at,7271_at	GO:0008150,GO:0003674,GO:0005634,GO:0005737	3	TFIID	0	0	na	TRUE	FALSE		NA	8.8	NA	1.8742592	1.19200155810067	28	0.825708038300113	1.21962873618055	-0.387429755645826
YBR091C	MRS5	2	427149	427478	-	-41	1773910_at	7272_at	GO:0005758,GO:0008565,GO:0045039,GO:0042721,GO:0005739	4	TFIID	1	1	na	FALSE	FALSE		up	2	NA	4.9952381	NA	NA	0.583803993730702	-0.276937306007827	0.154059334182049
YBR092C	PHO3	2	427692	429095	-	-39	1779615_at	7273_at	GO:0003993,GO:0030287,GO:0042723,GO:0006796	2	both	0	0	na	FALSE	FALSE		NA	22.6	951.715801882725	NA	9.14340280156125	8	1.37389783816635	0.316936709674912	2.37406627473963
YBR093C	PHO5	2	429542	430945	-	-44	1779985_at	7274_at	GO:0009277,GO:0030287,GO:0006796,GO:0016036,GO:0003993,GO:0017111,GO:0047429,GO:0008361	1	both	0	0	na	FALSE	FALSE		NA	1.2	1112.44787153275	-3.0613922	NA	10	1.49991398287364	1.63726742877105	0.649308561184707
YBR094W	PBY1	2	432030	434291	+	-68	1772610_at	7275_at	GO:0008150,GO:0005737,GO:0003674,GO:0000932,GO:0006402	4	TFIID	0	0	na	FALSE	FALSE		NA	0.8	1771.62487528436	-2.5190476	NA	15	0.651475230623279	NA	NA
YBR095C	RXT2	2	434400	435692	-	-27	1769978_at	7276_at	GO:0001403,GO:0000747,GO:0004407,GO:0000122,GO:0005634,GO:0000508,GO:0016575	3	TFIID	0	0	na	FALSE	FALSE		unresp.	1.4	1629.89155489262	-0.25238095	3.31789906840267	11	0.516231252533095	0.30811662331099	-0.0142997012196631
YBR096W		2	436015	436707	+	-85	1772573_at	7277_at	GO:0008150,GO:0003674,GO:0005783	3	TFIID	0	3	na	FALSE	FALSE		up	8.4	1948.00384563706	4.467619	NA	38	0.560562632289164	0.177924958566565	0.0506511280151608
YBR097W	VPS15	2	436945	441309	+	-46	1772396_at	7278_at	GO:0000139,GO:0004674,GO:0006468,GO:0045053,GO:0005739,GO:0000723,GO:0048017,GO:0006623	1	na	0	0	na	FALSE	FALSE		NA	0.8	279.40325737186	-1.3333333	NA	NA	0.624554838253726	NA	NA
YBR098W	MMS4	2	441509	443584	+	NA	1779016_at	7281_at	GO:0005634,GO:0003713,GO:0004519,GO:0007131,GO:0006281,GO:0006974,GO:0006265,GO:0008821,GO:0048476	na	TFIID	0	0	na	FALSE	FALSE		NA	NA	NA	-1.3390476	NA	NA	0.916351701596818	-0.00263016420505199	-0.0477639758817364
YBR101C	FES1	2	443815	444687	-	-39	1779107_at	7282_at	GO:0006412,GO:0005829,GO:0022626,GO:0000774	3	TFIID	0	0	na	FALSE	FALSE		NA	NA	13112.9007092155	-2.2647619	-0.67831021317275	79	0.703142817331326	1.49892897071932	0.288299646704274
YBR102C	EXO84	2	445056	447317	-	-82	1772497_at	7238_at	GO:0000145,GO:0005515,GO:0006887,GO:0005934,GO:0005935,GO:0000131,GO:0000245	4	SAGA	0	0	na	FALSE	FALSE		unresp.	0.2	NA	-1.0914286	-4.61998647920116	19	0.53447242594454	NA	NA
YBR103W	SIF2	2	447703	449310	+	-159	1774668_at	7239_at	GO:0045835,GO:0000122,GO:0005634,GO:0006348,GO:0000118,GO:0016575,GO:0045129,GO:0003714,GO:0017136	4	TFIID	0	0	na	FALSE	FALSE		NA	1.2	1616.85558073575	-2.0895238	NA	10	0.594079667938956	0.0388869408057638	0.0569452487924756
YBR104W	YMC2	2	449661	450650	+	-88	1774710_at	7240_at	GO:0005739,GO:0005342,GO:0006839	1	TFIID	0	0	na	FALSE	FALSE		NA	3.5	1054.72120219999	2.4238095	NA	8	0.861064773672211	0.612000858271902	-0.188091717586482
YBR105C	VID24	2	450875	451963	-	-58	1773681_at	7241_at	GO:0016023,GO:0019898,GO:0016192,GO:0003674,GO:0045721,GO:0007039,GO:0006623,GO:0043161,GO:0051469	2	SAGA	2	0	na	FALSE	TRUE		NA	5.6	6654.1045143234	-0.19428571	2.5206596069933	11	0.929069340421688	2.07364980731383	-1.28299153028818
YBR106W	PHO88	2	452652	453218	+	-70	1772672_at	7242_at	GO:0016020,GO:0006817,GO:0005739,GO:0000723,GO:0003674	2	TFIID	0	0	na	FALSE	TRUE	down	NA	50.3	61807.7694019474	2.5933333	-0.995868301843318	16	0.535753240666049	-0.826789141312568	-0.0316554916478707
YBR107C	IML3	2	453787	454524	-	-67	1775590_at	7243_at	GO:0007059,GO:0000942,GO:0003674,GO:0045144,GO:0030437	3	TFIID	0	0	na	FALSE	FALSE		unresp.	1.2	124.510117389677	-0.64571429	NA	10	0.831744963754715	-0.473968416575631	-1.51227440532472
YBR108W	AIM3	2	454816	457659	+	-14	1770379_at	7244_at	GO:0008150,GO:0003674,GO:0045121	1	TFIID	0	0	na	FALSE	FALSE		NA	NA	NA	-1.4485538	NA	26	0.841476928426088	0.0467378212323023	-0.474425060588815
YBR109C	CMD1	2	457913	458356	-	-54	1779933_at	7245_at	GO:0043332,GO:0007114,GO:0000131,GO:0005823,GO:0005935,GO:0007010,GO:0005934,GO:0042144,GO:0005509,GO:0016237,GO:0051300,GO:0006898,GO:0005515,GO:0048306,GO:0006661,GO:0000742	3	TFIID	0	0	na	FALSE	FALSE		NA	7.6	NA	0.6752381	NA	22	0.493305899123866	-0.2182206879618	0.0166881424040152
YBR110W	ALG1	2	458866	460215	+	-55	1769684_at	7246_at	GO:0016021,GO:0019187,GO:0006487,GO:0005783,GO:0006490	2	TFIID	0	0	na	FALSE	FALSE		NA	1.3	1885.49126643471	-0.11333333	3.41835394337166	9	0.531781363161611	-0.405689695210881	-0.140398983348386
YBR111C	YSA1	2	461172	461867	-	-16	1771955_at	7247_at	GO:0004636,GO:0008150,GO:0005737,GO:0005739,GO:0005634	1	TFIID	0	0	na	FALSE	FALSE		NA	9.9	7327.54091836172	-1.8428571	NA	24	0.624749039601733	-1.76571197516157	-0.0598021712438038
YBR111W-A	SUS1	2	462133	462573	+	-31	1778689_at		GO:0003674,GO:0005643,GO:0000124,GO:0006406,GO:0045944	4	na	0	0	na	TRUE	NA		NA	NA	NA	NA	NA	NA	NA	NA	NA
YBR112C	CYC8	2	462864	465764	-	-204	1770604_at	7248_at	GO:0016565,GO:0016481,GO:0005634,GO:0003713,GO:0016584,GO:0006338,GO:0000723,GO:0017053	2	TFIID	0	0	na	FALSE	FALSE		NA	2.7	3890.11801269147	-2.0714286	NA	21	0.681158509582138	-0.331495996377708	-0.139366462730234
YBR114W	RAD16	2	467242	469614	+	-95	1773804_at	7250_at	GO:0000108,GO:0000113,GO:0008094,GO:0000715,GO:0003684,GO:0031463,GO:0004842,GO:0042787	3	TFIID	1	0	na	FALSE	FALSE		NA	0.4	357.977413247528	-1.512381	NA	19	0.71334220156534	NA	NA
YBR115C	LYS2	2	469742	473920	-	-112	1775044_at	7251_at	GO:0004043,GO:0019878,GO:0005737	3	SAGA	0	0	na	FALSE	FALSE		NA	4.1	7425.3752958299	0.49238095	4.94127589930445	18	1.01404188119631	NA	NA
YBR117C	TKL2	2	474386	476431	-	NA	1778142_at	7253_g_at,7254_at	GO:0004802,GO:0006098,GO:0005634,GO:0005737	na	SAGA	3	0	na	FALSE	FALSE		NA	NA	148.811242544166	NA	NA	59	1.02810731666325	-0.050254447549036	0.203817326717983
YBR118W	TEF2	2	477665	479041	+	-32	1776636_s_at	7656_s_at	GO:0005840,GO:0005853,GO:0006409,GO:0003746,GO:0006414	na	SAGA	0	3	na	FALSE	FALSE	down	down	89.6	450.486391395039	-4.6533333	-0.748001111868716	45	0.561341499386783	-1.14658535661253	-0.483213614147067
YBR119W	MUD1	2	479332	480317	+	-53	1780066_at	7255_at	GO:0005685,GO:0003723,GO:0000398	4	TFIID	3	0	na	TRUE	FALSE		NA	1.1	2948.57328247274	-2.5266667	NA	22	0.69530887756459	0.244075840908037	-0.0733621493932297
YBR120C	CBP6	2	480429	480917	-	-91	1776555_at	7256_at	GO:0006412,GO:0005739,GO:0003674	4	TFIID	0	0	na	FALSE	FALSE		up	1.2	2132.62752420223	4.5114286	-0.0387155642086512	23	0.598761957623522	-0.963938615492522	0.231951967613057
YBR121C	GRS1	2	481358	483361	-	-134	1771353_at	7257_at	GO:0005737,GO:0005739,GO:0004820,GO:0006353,GO:0006426	4	TFIID	0	0	na	FALSE	FALSE	down	NA	20.8	98424.7449457835	1.8895238	-0.0433978749815722	27	0.551768582415959	NA	NA
YBR122C	MRPL36	2	483964	484497	-	-39	1775418_at	7258_at	GO:0006412,GO:0003735,GO:0005762,GO:0005739	3	TFIID	0	0	na	FALSE	FALSE		NA	1.6	NA	0.82761905	0.571073002036858	16	0.508116502853029	0.281555495390839	0.129150944380112
YBR123C	TFC1	2	484736	486685	-	-67	1776731_at	7259_at	GO:0000127,GO:0006384,GO:0003709	4	TFIID	0	3	na	FALSE	FALSE		unresp.	1.5	15841.1273580997	0.22666667	NA	13	0.465171473143114	0.71166004122117	-0.123565961892608
YBR125C	PTC4	2	487193	488374	-	-194	1776326_at	7216_at	GO:0015071,GO:0008150,GO:0005737	1	TFIID	0	0	na	FALSE	FALSE		NA	3.2	148.811242544166	1.3990476	NA	NA	0.665711492005445	-0.630813270929668	-0.33129757133257
YBR126C	TPS1	2	488899	490386	-	-101	1779408_at	7217_at	GO:0005975,GO:0003825,GO:0005946,GO:0006950,GO:0005737,GO:0005992,GO:0042493	1	SAGA	0	0	na	FALSE	FALSE	up	NA	2.8	10895.6756075977	-3.4085714	6.57934057112817	103	0.77318138448077	-0.318633315270703	-0.640682002628443
YBR127C	VMA2	2	491263	492816	-	-68	1777396_at	7218_at	GO:0007035,GO:0000221,GO:0006874,GO:0046961,GO:0005737	4	TFIID	0	3	na	FALSE	FALSE		NA	9.8	130501.573926898	-0.53619048	-2.14405346813693	38	0.532040039661544	-0.893220991476886	-0.317769687230558
YBR128C	ATG14	2	493075	494109	-	-243	1769900_at	7219_at	GO:0005624,GO:0003674,GO:0006914	1	na	2	2	na	FALSE	FALSE		NA	0.3	NA	NA	NA	57	0.84850694811612	-0.284962807734667	-0.652736594869524
YBR129C	OPY1	2	494347	495333	-	-40	1773250_at	7220_at	GO:0003674,GO:0000747,GO:0005737,GO:0005739	3	TFIID	1	1	na	FALSE	FALSE		NA	1.6	1564.44345298646	0.67238095	NA	26	0.605258577715611	0.118560738369086	-0.241110862068653
YBR130C	SHE3	2	495586	496863	-	-66	1775861_at	7221_at	GO:0008298,GO:0003729,GO:0005737,GO:0048309,GO:0030478,GO:0007534	3	TFIID	0	0	na	FALSE	FALSE		NA	1	1010.90070265971	3.1419048	-1.7392965832944	14	0.482321673652309	-0.249943141776983	-0.354069405128612
YBR131W	CCZ1	2	497157	499271	+	-26	1771459_at	7222_at	GO:0006914,GO:0000046,GO:0016020,GO:0005770,GO:0005085,GO:0006623,GO:0007034,GO:0048278	3	TFIID	1	0	na	FALSE	FALSE		NA	0.3	2869.77629435152	-1.7914286	NA	21	0.659830758080894	0.640273748153199	0.0253951803276592
YBR132C	AGP2	2	499646	501436	-	-292	1773859_at	7223_at	GO:0005774,GO:0005887,GO:0006631,GO:0005789,GO:0006970,GO:0015226,GO:0015879,GO:0015171,GO:0006865,GO:0015203,GO:0015846,GO:0000723	1	SAGA	1	0	na	FALSE	FALSE		NA	0.2	NA	-3.0622276	3.09916666666667	39	0.947802120146616	0.64954641529602	0.0931407713964604
YBR133C	HSL7	2	501798	504281	-	-151	1780080_at	7224_at	GO:0000086,GO:0005935,GO:0051726,GO:0042054	2	TFIID	0	1	na	FALSE	TRUE		unresp.	2.9	1183.56598928065	0.9552381	NA	8	0.534914357165946	-0.195379050243018	0.178755780427776
YBR135W	CKS1	2	504848	505300	+	-96	1770871_at	7226_at	GO:0030295,GO:0005634,GO:0006350,GO:0051726,GO:0005737,GO:0043130,GO:0000307	2	TFIID	0	0	na	FALSE	TRUE		NA	2.5	8784.61039658824	3.0390476	NA	17	0.682418933134271	0.176195877209208	0.000717061931331753
YBR136W	MEC1	2	505662	512768	+	-239	1771196_at	7227_at	GO:0000076,GO:0000077,GO:0005634,GO:0006310,GO:0006139,GO:0007131,GO:0004672,GO:0005739,GO:0000723,GO:0000722,GO:0016572,GO:0006975	1	TFIID	0	0	na	FALSE	FALSE		NA	0.3	NA	-2.067619	NA	NA	0.883568363202334	NA	NA
YBR137W		2	513038	513577	+	-82	1773348_at	7228_at	GO:0008150,GO:0003674,GO:0005737	1	TFIID	0	0	na	FALSE	FALSE		unresp.	4.2	1197.65940910727	-0.48761905	NA	34	0.856791576541458	0.209486666687697	-0.651424363015462
YBR138C		2	513756	515330	-	-54	1770892_at	7229_at	GO:0003674,GO:0008150,GO:0005737	3	TFIID	0	0	na	FALSE	FALSE		NA	NA	194.71169772478	-1.1	NA	NA	0.863911507229396	NA	NA
YBR139W		2	515658	517184	+	-13	1778498_at	7230_at	GO:0000324,GO:0004186,GO:0017171,GO:0046938	3	SAGA	2	0	na	FALSE	FALSE	up	NA	2.3	1417.9400162189	-2.9304762	NA	64	0.753736838516213	0.356806786882557	-0.305963289169504
YBR140C	IRA1	2	517344	526622	-	-210	1774908_at	7231_at	GO:0016020,GO:0005739,GO:0045761,GO:0005099,GO:0046580,GO:0030818,GO:0032320	3	TFIID	0	0	na	FALSE	FALSE		NA	NA	NA	-1.7990476	NA	38	0.582066360311137	NA	NA
YBR141C		2	527019	528032	-	-24	1770074_at	7232_at	GO:0008150,GO:0003674,GO:0005730	na	na	0	0	na	FALSE	FALSE		NA	1.8	622.843005968356	2.9038095	NA	NA	0.560252831140147	-0.00782226302418561	0.0523989026111331
YBR142W	MAK5	2	528311	530632	+	-79	1769852_at	7233_at	GO:0000027,GO:0006364,GO:0004004,GO:0005730,GO:0042254	4	TFIID	0	0	na	FALSE	FALSE	down	NA	7.5	981.420509035195	2.8333333	-0.959576026817601	NA	0.566684952471054	NA	NA
YBR143C	SUP45	2	530863	532176	-	-67	1771279_at	7234_at	GO:0005829,GO:0016149,GO:0006415,GO:0018444,GO:0000910	3	TFIID	0	0	na	FALSE	FALSE	down	NA	18.7	13112.9007092155	2.2209524	-2.37818080155095	10	0.561990099205587	NA	NA
YBR145W	ADH5	2	533756	534811	+	-53	1779344_at	7236_at	GO:0005634,GO:0006116,GO:0004022,GO:0005737,GO:0043458	1	SAGA	0	3	na	FALSE	FALSE		NA	1.9	1308.96721679509	2.5009524	NA	50	0.95800285682591	-0.095946976394759	-0.501716318539533
YBR146W	MRPS9	2	535254	536090	+	-73	1773657_at	7237_at	GO:0006412,GO:0005763,GO:0003735,GO:0005739	3	TFIID	0	0	na	FALSE	FALSE		up	4.2	NA	4.9847619	NA	NA	0.571534958796773	-0.660416831943546	0.0643750403769105
YBR147W		2	536569	537459	+	-54	1779364_at	7193_at	GO:0003674,GO:0005739,GO:0008150	na	SAGA	0	3	na	FALSE	FALSE		NA	NA	NA	-1.2333333	NA	NA	1.30885354522902	NA	NA
YBR148W	YSW1	2	537870	539699	+	-64	1777222_at	7194_at	GO:0008150,GO:0003674,GO:0005575	na	na	0	0	na	FALSE	FALSE		NA	0.1	NA	-1.9009524	NA	34	1.0370249368634	-0.270988336263687	-0.0263175535658035
YBR149W	ARA1	2	539981	541015	+	-59	1769411_at	7195_at	GO:0005975,GO:0045290,GO:0004033,GO:0004032,GO:0005829	4	SAGA	0	0	na	FALSE	FALSE	up	NA	4	30200.4365355545	-3.8542857	9.47375005379845	22	0.638826913765229	-1.06680421670764	-0.442323896425316
YBR150C	TBS1	2	541203	544487	-	-33	1779157_at	7196_at	GO:0008150,GO:0003674,GO:0005737,GO:0005739,GO:0005634	2	TFIID	0	0	na	FALSE	FALSE		NA	0.3	572.55651011398	-1.5571429	NA	NA	0.646882266819602	NA	NA
YBR151W	APD1	2	545022	545972	+	-148	1771395_at	7197_at	GO:0003674,GO:0008150,GO:0005737,GO:0005634	2	TFIID	0	0	na	FALSE	FALSE		NA	5.2	1997.65224663625	0.66857143	4.68107300203686	12	0.523926859456811	-0.297870769327746	1.1808159882339
YBR152W	SPP381	2	546370	547245	+	-61	1779319_at	7198_at	GO:0000398,GO:0005515,GO:0046540,GO:0000349,GO:0031202	4	TFIID	0	0	na	FALSE	FALSE		NA	NA	2513.88807937751	NA	0.62747642157937	NA	0.649972504660812	-0.0919445211247144	-0.217854289899889
YBR153W	RIB7	2	547454	548188	+	-14	1778392_at	7199_at	GO:0008835,GO:0009231,GO:0005575	1	TFIID	0	0	na	FALSE	FALSE		unresp.	2.1	NA	0.46190476	NA	7	0.49339207868703	-0.0414680007237694	-0.0024803528628955
YBR154C	RPB5	2	548356	549003	-	-118	1771706_at	7200_at	GO:0006360,GO:0006366,GO:0005665,GO:0005666,GO:0005736,GO:0006383,GO:0003899	4	TFIID	0	0	na	FALSE	FALSE	down	NA	14.4	NA	3.5590476	NA	4	0.646365257793475	-3.41503453400027	0.484027740780343
YBR155W	CNS1	2	549765	550922	+	-74	1775130_at	7201_at	GO:0006457,GO:0005737,GO:0030544,GO:0051879	4	TFIID	0	0	na	FALSE	FALSE	down	NA	4.2	672.12700879926	2.2180952	0.188606189357348	7	0.662989210601989	-0.48025420301887	-0.43481005331268
YBR156C	SLI15	2	551098	553194	-	-38	1777367_at	7202_at	GO:0030295,GO:0006468,GO:0007059,GO:0005876,GO:0005828,GO:0051233,GO:0000723,GO:0032465	3	TFIID	0	0	na	FALSE	FALSE		unresp.	0.4	319.30038926952	0.92666667	NA	39	0.742743245966425	NA	NA
YBR157C	ICS2	2	553537	554304	-	-55	1769617_at	7026_at,7203_at	GO:0003674,GO:0008150,GO:0005575	1	SAGA	0	0	na	FALSE	TRUE		unresp.	0.3	NA	-0.22190476	NA	NA	0.866110007155866	-1.34134304291661	-0.369253750760912
YBR158W	AMN1	2	556543	558192	+	-275	1780046_at	7204_at	GO:0005933,GO:0005737,GO:0005634,GO:0005515,GO:0007093,GO:0001100	2	SAGA	0	0	na	FALSE	FALSE		NA	17.1	2022.36003681529	1.4580952	NA	4	0.703229095511201	-1.96562780180824	0.012993780092537
YBR159W	IFA38	2	558679	559722	+	-53	1775028_at	7205_at	GO:0030497,GO:0045703,GO:0005783,GO:0016021	4	TFIID	0	1	na	FALSE	FALSE		NA	13.1	41938.1775704658	1.5095238	-1.95754260648937	17	0.610840454637389	-0.745014947664277	-0.304380805216354
YBR160W	CDC28	2	560072	560968	+	-117	1778851_at	7206_at	GO:0000082,GO:0051726,GO:0000086,GO:0005737,GO:0000084,GO:0040020,GO:0005840,GO:0007118,GO:0006468,GO:0004693,GO:0045449,GO:0000307,GO:0005634,GO:0000235,GO:0005935,GO:0005816,GO:0005783	4	TFIID	0	2	na	FALSE	FALSE		NA	3.7	6665.95274041069	1.5809524	-1.74166215973372	16	0.62469621888192	-0.227941027847736	-0.744312821745846
YBR161W	CSH1	2	561629	562759	+	-218	1776634_at	7207_at	GO:0016757,GO:0000324,GO:0000030,GO:0030148,GO:0006688	2	TFIID	1	0	na	FALSE	TRUE		NA	0.9	194.71169772478	1.907619	NA	23	0.62691277539735	-0.984225277239948	-0.227621929307388
YBR162C	TOS1	2	563198	564565	-	-259	1771106_at	7208_at	GO:0003674,GO:0000324,GO:0009277,GO:0042493	2	TFIID	0	0	na	FALSE	FALSE		NA	17.2	12316.7250169555	-2.9866667	-0.179024638386608	35	0.709696447529786	-0.761834137075533	-0.84429908212087
YBR162W-A	YSY6	2	565226	565423	+	-41	1778512_at	7209_at	GO:0009306,GO:0003674,GO:0005783	2	TFIID	0	0	na	FALSE	FALSE		NA	11.2	845.818924736897	-1.967619	0.205201910110944	14	0.599569622387006	0.190238908786907	0.0885892257352079
YBR163W	DEM1	2	565718	567475	+	-115	1778692_at	7210_at	GO:0008150,GO:0003674,GO:0005739	4	TFIID	0	0	na	FALSE	TRUE		NA	1.8	1417.9400162189	-0.53714286	NA	15	0.503700066199532	NA	NA
YBR164C	ARL1	2	567870	568421	-	-121	1772976_at	7211_at	GO:0006623,GO:0016192,GO:0005625,GO:0003924,GO:0005794,GO:0043001	3	TFIID	3	0	na	FALSE	FALSE		NA	5.2	5193.12168296903	1.8304762	-0.750212158210402	14	0.522276071310785	-0.59670080647242	0.180269077003878
YBR165W	UBS1	2	568847	569680	+	-92	1771787_at	7212_at	GO:0005634,GO:0003674,GO:0016567,GO:0006611	3	TFIID	0	0	na	FALSE	FALSE		unresp.	1.2	NA	0.27238095	NA	30	0.514633629458293	0.505643871778271	-0.113363216370065
YBR166C	TYR1	2	569837	571195	-	-45	1775948_at	7213_at	GO:0006570,GO:0008977,GO:0005737	4	TFIID	1	0	na	FALSE	FALSE		unresp.	3.2	2181.17414323052	0.53428571	1.55624715211247	42	0.558582202378666	-0.232164148393845	-0.233018385637129
YBR167C	POP7	2	571463	571885	-	-328	1773212_at	7214_at	GO:0005655,GO:0000172,GO:0008033,GO:0006364,GO:0004526,GO:0000171,GO:0006379	1	TFIID	0	3	na	FALSE	FALSE		NA	1.3	NA	0.54761905	NA	71	0.63320691688247	-0.40667711675304	-0.186011793655224
YBR168W	PEX32	2	572366	573607	+	-299	1772326_at	7170_at	GO:0005779,GO:0003674,GO:0007031	1	TFIID	0	0	na	FALSE	FALSE		unresp.	0.3	NA	0.4352381	NA	NA	0.74323284020205	-0.108495479489605	-0.504914575266618
YBR169C	SSE2	2	573910	575991	-	-26	1769643_at	7171_at	GO:0005737,GO:0000774,GO:0006457,GO:0042026	2	SAGA	0	0	na	FALSE	FALSE	up	down	NA	6301.71604634203	-10.582857	5.97055305975038	NA	0.906068697692949	1.81323324623353	-0.628175610345866
YBR170C	NPL4	2	576339	578081	-	-58	1777186_at	7172_at	GO:0005783,GO:0042175,GO:0003674,GO:0030433	3	TFIID	0	0	na	FALSE	FALSE		NA	0.6	1054.72120219999	-1.5066667	-0.673700272732916	42	0.535545087075111	0.633751960065756	0.049277755464338
YBR171W	SEC66	2	578359	578979	+	-46	1774666_at	7173_at	GO:0005789,GO:0008565,GO:0030447,GO:0031207,GO:0031204	3	TFIID	0	0	na	FALSE	FALSE		NA	7.9	7820.70370858278	3.8657143	-1.99864226367032	13	0.495797269585799	0.390388834069968	0.0415572719610152
YBR172C	SMY2	2	579145	581367	-	-120	1772114_at	7174_at	GO:0007010,GO:0003674,GO:0005737	3	TFIID	0	0	na	FALSE	FALSE		NA	2.1	486.132248177646	2.0619048	-1.01753400005121	3	0.517064080832804	-0.0667046617289351	-0.00163568373412024
YBR173C	UMP1	2	581721	582167	-	-32	1772837_at	7175_at	GO:0005737,GO:0005634,GO:0043248,GO:0006974,GO:0006511,GO:0003674	4	TFIID	0	0	na	FALSE	FALSE		unresp.	2.9	2744.83593775973	-1.2495238	NA	21	0.574925043675348	0.888228826374562	0.220469157633635
YBR175W	SWD3	2	582403	583350	+	NA	1771751_at	7177_at	GO:0006348,GO:0016571,GO:0042800,GO:0048188,GO:0000723	3	TFIID	1	1	na	FALSE	FALSE		NA	2.2	NA	4.1466667	NA	59	0.507465850961836	0.0385767974335648	0.12178823721098
YBR176W	ECM31	2	583715	584653	+	-82	1779767_at	7178_at	GO:0003864,GO:0015940,GO:0005739	3	TFIID	0	0	na	FALSE	FALSE		unresp.	1.9	1417.9400162189	1.2190476	NA	NA	0.673403498549793	-0.608090420823904	-0.197683236368161
YBR177C	EHT1	2	584802	586157	-	-49	1779307_at	7179_at	GO:0005811,GO:0006629,GO:0017171,GO:0005739,GO:0005741,GO:0016788,GO:0051791,GO:0004026	2	TFIID	2	0	na	FALSE	FALSE		NA	2.8	2548.86075456173	-1.2457143	0.839775896951668	31	0.59751135333904	-0.510042049795332	-0.137007656944515
YBR179C	FZO1	2	586542	589109	-	-83	1775252_at	7181_at	GO:0003924,GO:0005741,GO:0007005,GO:0008053,GO:0005743,GO:0005739	3	TFIID	0	0	na	FALSE	FALSE		unresp.	0.3	1010.90070265971	-1.4085714	-0.97795730918291	26	0.535480562704102	NA	NA
YBR180W	DTR1	2	589736	591454	+	-62	1779354_at	7182_at	GO:0005275,GO:0015837,GO:0005628,GO:0030476	na	na	0	0	na	FALSE	FALSE		NA	0.5	NA	NA	NA	NA	0.727279131881154	0.089592348565801	0.122912258645673
YBR181C	RPS6B	2	591707	592769	-	-34	1778928_s_at	7845_s_at	GO:0005737,GO:0003735,GO:0006412,GO:0022627,GO:0032040	2	TFIID	0	0	na	TRUE	TRUE	down	NA	87.2	38831.8363393873	1.6352381	0.280965657333144	24	0.772955722652607	-1.93612779414182	5.0656782326326
YBR182C	SMP1	2	593501	594859	-	-142	1779277_at	7183_at	GO:0005634,GO:0005737,GO:0045944,GO:0008301,GO:0003700,GO:0047484	1	SAGA	2	1	na	FALSE	FALSE		NA	NA	NA	-2.7790476	NA	NA	0.953454361379	3.73540290395453	-0.220962765675599
YBR182C-A		2	595356	595550	-	NA	1775556_at		GO:0008150,GO:0003674,GO:0005575	na	na	2	2	na	FALSE	NA		NA	NA	NA	NA	NA	NA	NA	NA	NA
YBR183W	YPC1	2	596110	597060	+	-215	1773097_at	7184_at	GO:0017040,GO:0005783,GO:0006672	2	SAGA	1	2	na	FALSE	FALSE	up	NA	0.8	NA	-1.187619	NA	71	0.989900146964476	1.68082508969175	0.409540528007234
YBR184W		2	597358	598929	+	NA	1775738_at	7185_at	GO:0008150,GO:0003674,GO:0005575	na	TFIID	3	0	na	FALSE	FALSE		NA	NA	NA	-0.85142857	NA	NA	1.11995980100192	0.128355694354901	0.177292904963351
YBR185C	MBA1	2	599118	599954	-	-40	1778979_at	7186_at	GO:0009060,GO:0007007,GO:0005743,GO:0003674,GO:0005739	4	TFIID	1	0	na	FALSE	FALSE		NA	3.7	2721.9668807759	4.2428571	-0.127632375805053	23	0.604012606843382	-0.831568827388828	-0.0989563179365072
YBR186W	PCH2	2	600548	602355	+	-55	1769993_at	7187_at	GO:0005730,GO:0040020,GO:0003674	na	na	1	0	na	TRUE	FALSE		NA	NA	NA	NA	NA	NA	1.21448765465523	NA	NA
YBR187W	GDT1	2	602629	603471	+	-125	1779760_at	7188_at	GO:0003674,GO:0000324,GO:0042254	3	TFIID	0	0	na	FALSE	TRUE		NA	14.4	2169.06318604441	3.707619	-0.267006513032573	14	0.636920576647018	-1.0904800589873	0.180430920342506
YBR188C	NTC20	2	603680	604102	-	-69	1777604_at	7189_at	GO:0031202,GO:0005681,GO:0000398	2	TFIID	0	0	na	FALSE	FALSE		unresp.	1.4	1431.4112664128	0.50357668	NA	16	0.590896772309082	0.568213028407481	-0.0550256878223028
YBR189W	RPS9B	2	604503	605503	+	-40	1776025_at	7190_i_at,7191_f_at	GO:0006450,GO:0003735,GO:0006412,GO:0022627,GO:0032040	4	TFIID	0	0	na	TRUE	FALSE	down	up	76.2	63349.6449730353	6.4057143	-1.42976420277603	18	0.758698954860962	-1.01707583126699	6.27787042250462
YBR191W	RPL21A	2	606265	607135	+	-39	1778451_s_at,1779787_at	7147_at	GO:0003735,GO:0022625,GO:0006412	2	TFIID	0	0	na	TRUE	FALSE	down	up	202.4	NA	5.0761905	-2.70850186955817	23	0.743377780419436	-0.56564536336379	6.03283155279533
YBR192W	RIM2	2	607647	608780	+	-188	1778943_at	7148_at	GO:0005215,GO:0005739,GO:0000002,GO:0015218,GO:0006864	4	TFIID	0	0	na	FALSE	FALSE		NA	2.6	NA	2.9447619	NA	21	0.528108464160904	0.296196658811423	-0.541469751047972
YBR193C	MED8	2	609077	609748	-	-52	1779148_at	7149_at	GO:0000119,GO:0006366,GO:0016455,GO:0016592	1	TFIID	0	0	na	FALSE	FALSE		unresp.	0.6	936.77597260215	0.36571429	NA	15	0.495845769980689	0.0620621830543918	0.314702683105845
YBR194W	AIM4	2	610033	610404	+	-91	1769523_at	7150_at	GO:0008150,GO:0005737,GO:0003674	1	TFIID	0	0	na	FALSE	FALSE		unresp.	0.5	NA	0.22857143	NA	32	0.672657084106075	0.532692256817327	0.367895449772147
YBR195C	MSI1	2	610609	611877	-	-44	1775771_at	7151_at	GO:0007265,GO:0006334,GO:0006342,GO:0005677,GO:0006281,GO:0030528,GO:0033186	4	TFIID	0	0	na	FALSE	FALSE		unresp.	1.4	148.811242544166	0.24666667	NA	9	0.597063576606674	0.0419754286808895	0.156593339362332
YBR196C	PGI1	2	612231	613895	-	-51	1779775_at	7152_at	GO:0004347,GO:0005829,GO:0006096,GO:0006094,GO:0006098,GO:0005739	2	TFIID	0	0	na	FALSE	FALSE		NA	30.7	91628.7624609232	1.3371429	1.87218986684112	59	0.50519563281902	-1.33066068519875	-0.0182668837555355
YBR196C-A		2	614019	614168	-	NA	1779577_at		GO:0008150,GO:0003674,GO:0005575	1	na	0	0	na	FALSE	NA		NA	NA	NA	NA	NA	NA	NA	NA	NA
YBR196C-B		2	614521	614625	-	-151	1774669_at		GO:0008150,GO:0003674,GO:0005575	na	na	1	1	na	FALSE	NA		NA	NA	NA	NA	NA	NA	NA	NA	NA
YBR197C		2	615198	615851	-	-22	1770716_at	7153_at	GO:0008150,GO:0003674,GO:0005634,GO:0005737	4	TFIID	0	0	na	FALSE	TRUE		unresp.	0.8	1363.72753403959	0.88857143	NA	21	0.621812064896684	-0.297121169716186	-0.573442539945443
YBR198C	TAF5	2	616122	618518	-	-81	1773276_at	7154_at	GO:0000114,GO:0006367,GO:0006473,GO:0005669,GO:0006325,GO:0000124,GO:0016251,GO:0016568,GO:0016573,GO:0046695	3	TFIID	0	0	na	FALSE	FALSE		unresp.	2.8	14834.2935200752	0.21904762	NA	13	0.540898446056834	NA	NA
YBR199W	KTR4	2	618904	620298	+	-96	1773693_at	7155_at	GO:0005794,GO:0006487,GO:0000030	3	TFIID	0	0	na	FALSE	FALSE		NA	1.9	5237.05563681927	-1.3714286	5.70020375843702	19	0.510980517428835	0.23629222942578	0.0656134132396951
YBR200W	BEM1	2	620867	622522	+	-54	1775234_at	7156_at	GO:0005515,GO:0000131,GO:0005935,GO:0005934,GO:0000753,GO:0030010,GO:0043332,GO:0032266	3	TFIID	0	0	na	FALSE	FALSE		unresp.	1.3	6488.91740774742	-0.94571429	0.894736653276794	4	0.530313061558357	-0.116047748192191	-0.103099822402655
YBR200W-A		2	622978	623142	+	NA	1774942_at	6990_at	GO:0008150,GO:0005575,GO:0003674	na	na	1	1	na	FALSE	NA		NA	NA	NA	NA	NA	NA	NA	NA	NA
YBR201C-A		2	624489	624692	-	-102			GO:0008150,GO:0003674,GO:0005575	na	na	2	2	na	FALSE	NA		NA	NA	NA	NA	NA	NA	NA	NA	NA
YBR201W	DER1	2	623572	624207	+	-144	1775633_at	3940_at,7038_s_at	GO:0005789,GO:0030433,GO:0005515	4	TFIID	1	1	na	FALSE	FALSE		NA	1.7	238.011792207399	0.17142857	NA	31	0.680891587993482	-0.452338895491017	-1.05636410796407
YBR202W	MCM7	2	625767	628304	+	-60	1773633_at	7157_at	GO:0005634,GO:0005737,GO:0005656,GO:0006267,GO:0005524,GO:0042555,GO:0006270,GO:0031261,GO:0003682,GO:0003688,GO:0000084,GO:0006271,GO:0043140,GO:0006268,GO:0009378,GO:0003712,GO:0006357,GO:0003697,GO:0043142	2	TFIID	1	2	na	FALSE	FALSE		unresp.	1.2	166.392335434402	-0.75619048	4.72553928141786	NA	0.583497895727594	-0.341643460409367	-0.379076895118976
YBR203W	COS111	2	629163	631937	+	-230	1773976_at	7158_at	GO:0007165,GO:0003674,GO:0005739	1	TFIID	2	0	na	FALSE	FALSE		down	0.4	NA	-4.9552381	NA	NA	0.646541621578431	NA	NA
YBR204C		2	632249	633376	-	-47	1778174_at	7159_at	GO:0008150,GO:0017171,GO:0005575	4	TFIID	0	0	na	FALSE	FALSE	up	unresp.	1	NA	0.3647619	NA	29	0.644701422250893	-1.19051597151141	-0.497030867456719
YBR205W	KTR3	2	633617	634831	+	-49	1775759_at	7160_at,7161_g_at	GO:0000030,GO:0006493,GO:0007047,GO:0006487,GO:0005624	4	TFIID	0	0	na	FALSE	FALSE		NA	4.1	704.480663173078	2.1742857	NA	14	0.545080553792606	-0.487998108139362	-0.208212683823547
YBR207W	FTH1	2	635141	636538	+	-75	1774527_at	7163_at	GO:0006897,GO:0000329,GO:0005381,GO:0006827	4	TFIID	0	0	na	FALSE	FALSE		NA	3.1	486.132248177646	0.40190476	2.98562335007945	17	0.555136164437001	NA	NA
YBR208C	DUR1%2C2	2	636698	642205	-	-166	1778857_at	7164_at	GO:0004847,GO:0004039,GO:0005737,GO:0000256,GO:0043419	1	SAGA	0	0	na	FALSE	FALSE		NA	1.6	951.715801882725	-3.1695238	7.91427035741909	NA	0.79307782620433	NA	NA
YBR210W	ERV15	2	645545	645973	+	-38	1775269_at	7166_at	GO:0007120,GO:0003674,GO:0006888,GO:0030134	4	TFIID	0	0	na	FALSE	FALSE		NA	3.3	NA	3.4390476	NA	24	0.727214679615644	-0.108103745661079	0.0965506220654676
YBR211C	AME1	2	646153	647127	-	-113	1776297_at	7167_at	GO:0005816,GO:0003674,GO:0000776,GO:0000817,GO:0008608	3	TFIID	0	1	na	FALSE	FALSE		unresp.	0.6	1629.89155489262	0.036190476	NA	25	0.563809599031677	-0.281215811276417	0.109950338517922
YBR212W	NGR1	2	647881	649899	+	NA	1778280_at	7168_at	GO:0005737,GO:0003723,GO:0003697,GO:0040008,GO:0007005,GO:0048471,GO:0045182,GO:0000932	3	TFIID	0	0	na	FALSE	FALSE		NA	0.2	1538.07171431503	-3.3095238	0.070863263642881	56	0.60372203922936	NA	NA
YBR213W	MET8	2	650363	651187	+	-51	1772959_at	7169_at	GO:0000103,GO:0019354,GO:0005575,GO:0004325,GO:0043115,GO:0042493	1	TFIID	0	0	na	FALSE	FALSE		NA	0.9	NA	1.5466667	NA	NA	0.709891335348933	-0.0146304245057988	-0.094238234940892
YBR214W	SDS24	2	651410	652993	+	-88	1774926_at	7124_at	GO:0005737,GO:0006897,GO:0003674	4	TFIID	3	0	na	FALSE	FALSE		down	0.4	2835.83968676204	-4.7085714	1.82678487225302	67	0.80506310686405	1.9259962378712	-0.543356595258565
YBR215W	HPC2	2	653351	655312	+	-214	1769925_at	7125_at	GO:0005634,GO:0006368,GO:0000083,GO:0030528,GO:0006336,GO:0000417	2	TFIID	0	0	na	TRUE	FALSE		unresp.	0.8	238.011792207399	-0.13142857	NA	7	0.549324093289772	-0.00122511332543251	0.00522875374352607
YBR216C	YBP1	2	655571	657595	-	-39	1778861_at	7126_at	GO:0003674,GO:0006979,GO:0005737	4	TFIID	0	0	na	FALSE	FALSE		unresp.	0.5	3060.23255914098	0.15714286	-1.223	43	0.535971312312945	0.817804045779427	0.440900647909453
YBR217W	ATG12	2	657827	658387	+	-63	1770559_at	7127_at	GO:0006914,GO:0006623,GO:0031386,GO:0005624	4	TFIID	0	0	na	FALSE	FALSE		NA	0.7	NA	-1.047619	NA	28	0.531096034558892	-0.31376468789065	0.131321867997727
YBR218C	PYC2	2	658702	662244	-	-149	1774290_at	7128_at	GO:0004736,GO:0005829,GO:0006740,GO:0006094	2	SAGA	0	0	na	FALSE	FALSE		NA	6.7	16951.0635895504	-0.09047619	2.20424113736511	33	0.696819945444361	NA	NA
YBR219C		2	662494	663298	-	NA	1771138_at,1779751_s_at		GO:0008150,GO:0003674,GO:0005575	4	TFIID	2	2	na	TRUE	FALSE		NA	4.2	NA	-0.27333333	NA	26	0.667328289505759	0.307815737341581	-0.417404514491108
YBR220C		2	662990	664672	-	-87	1777942_at	7129_at,7130_g_at	GO:0003674,GO:0005575,GO:0008150	na	TFIID	2	2	na	FALSE	FALSE		NA	3.2	NA	3.6857143	NA	12	0.700769621499546	-0.0678786198277665	-0.0617996528108445
YBR221C	PDB1	2	665148	666248	-	-226	1776268_at	7131_at	GO:0004739,GO:0005739,GO:0006090,GO:0005967,GO:0042645	3	TFIID	0	0	na	FALSE	FALSE		NA	13	9969.90078363075	2.9780952	6.2273850054691	25	0.592825591833276	-2.08565653931845	-0.438863570744556
YBR221W-A		2	666533	666637	+	NA	1775783_at		GO:0008150,GO:0003674,GO:0005575	na	na	0	0	na	FALSE	NA		NA	NA	NA	NA	NA	NA	NA	NA	NA
YBR222C	PCS60	2	666715	668346	-	-46	1778029_at	7132_at	GO:0008150,GO:0005778,GO:0005782,GO:0016208,GO:0005737	3	TFIID	0	0	na	FALSE	TRUE		NA	1.2	8771.70370114053	-2.3142857	5.29913267940397	26	0.947840353325575	0.444792796459083	0.26916356559914
YBR223C	TDP1	2	668658	670292	-	-20	1772346_at	7133_at	GO:0005634,GO:0006281,GO:0017005	4	TFIID	0	0	na	FALSE	FALSE		NA	NA	2132.62752420223	-3.7961905	NA	34	0.742618516585579	0.116223509957841	-0.315724536953184
YBR225W		2	670622	673324	+	-147	1776016_at	7135_at	GO:0003674,GO:0008150,GO:0005575	3	TFIID	0	0	na	FALSE	TRUE		NA	0.2	622.843005968356	-2.4190476	NA	26	0.63838428423968	0.817024936482249	-0.151824925954916
YBR227C	MCX1	2	673567	675129	-	-71	1779635_at	7137_at	GO:0005759,GO:0005524,GO:0051082,GO:0005739,GO:0008150	4	TFIID	0	0	na	FALSE	FALSE		NA	0.8	10868.0853357173	0.24285714	-1.08654531484797	13	0.6665615124494	NA	NA
YBR228W	SLX1	2	675308	676222	+	NA	1772420_at	7138_at	GO:0005634,GO:0006261,GO:0017108,GO:0006974,GO:0033557	4	TFIID	3	0	na	FALSE	FALSE		NA	NA	NA	-0.17714286	NA	NA	0.622262982912481	1.3682302943047	-0.364246864823418
YBR229C	ROT2	2	676352	679216	-	-32	1778046_at	7139_at	GO:0009272,GO:0005783,GO:0004558,GO:0005788,GO:0005739,GO:0017177	3	TFIID	0	0	na	FALSE	FALSE		unresp.	1.1	238.011792207399	-0.57142857	NA	19	0.635329922500208	0.443831168575511	-0.48416684575233
YBR230C	OM14	2	679544	680045	-	-25	1773493_at	7140_at	GO:0008150,GO:0003674,GO:0031307,GO:0005739	1	TFIID	1	1	na	TRUE	TRUE	up	NA	3.8	4749.48895180203	-3.0847619	NA	37	0.856369613073157	-0.921536504019747	0.0158008255676597
YBR230W-A		2	680357	680557	+	-46	1772945_at	7047_at	GO:0008150,GO:0003674,GO:0005575	4	na	0	0	na	FALSE	NA		NA	NA	NA	NA	NA	NA	NA	NA	NA
YBR231C	SWC5	2	682174	683085	-	-70	1776514_at	7141_at	GO:0005634,GO:0006338,GO:0000812,GO:0043486,GO:0003674	4	TFIID	0	1	na	FALSE	FALSE		NA	0.9	1681.77676316297	-2.2638095	NA	15	0.606550153512	0.429868985101692	-0.437145781819875
YBR233W	PBP2	2	683423	684664	+	-117	1773836_at	7143_at	GO:0008150,GO:0003674,GO:0005737	3	TFIID	0	0	na	FALSE	FALSE		NA	0.7	1590.70382430544	0.2229781	NA	NA	0.778979791975901	0.729084428430498	-0.442366763512543
YBR233W-A	DAD3	2	684972	685256	+	-46	1774743_at		GO:0000776,GO:0005819,GO:0007067,GO:0005515,GO:0042729,GO:0031110,GO:0030472	4	na	0	0	na	FALSE	NA		NA	NA	468.394650087436	4.0578681	NA	NA	NA	NA	NA
YBR234C	ARC40	2	685433	686587	-	-51	1775915_at	7144_at	GO:0005885,GO:0007015,GO:0005200,GO:0000001,GO:0045010	4	TFIID	0	0	na	FALSE	FALSE		unresp.	1.9	NA	0.72	NA	35	0.567839785582483	-0.326364222881116	-0.0197842342175733
YBR235W		2	686896	690258	+	-79	1772348_at	7145_at	GO:0015075,GO:0005575,GO:0008150	3	TFIID	0	0	na	FALSE	FALSE		NA	1.4	NA	-0.35904762	NA	10	0.578687974766673	NA	NA
YBR236C	ABD1	2	690378	691688	-	-48	1775643_at	7146_at	GO:0004482,GO:0006370,GO:0005634,GO:0016591	3	TFIID	0	0	na	FALSE	FALSE		unresp.	2.3	NA	-0.33714286	-1.75152197405189	NA	0.441474358499503	0.18960168888666	-0.039082059514021
YBR237W	PRP5	2	691964	694513	+	-53	1779153_at	7102_at	GO:0004004,GO:0031202,GO:0005681,GO:0000370	4	na	0	0	na	FALSE	FALSE		NA	0.7	357.977413247528	-3.0380952	-2.66206431573906	14	0.551455859436064	NA	NA
YBR238C		2	695102	697297	-	-95	1769377_at	7103_at	GO:0003674,GO:0005737,GO:0005739,GO:0042254,GO:0009060,GO:0032592	2	TFIID	0	0	na	FALSE	FALSE	down	NA	2	2083.80126479895	3.297039	NA	26	0.983331574955747	0.172639911944561	-0.17349698850583
YBR239C		2	698349	699938	-	-158	1772985_at	7104_at	GO:0003674,GO:0008150,GO:0005737,GO:0005634	1	TFIID	0	0	na	FALSE	FALSE		unresp.	0.4	85.5288783170791	0.16953114	NA	11	0.667214119585921	NA	NA
YBR240C	THI2	2	700485	701837	-	-328	1770288_at	7105_at	GO:0009228,GO:0016563,GO:0005634,GO:0045944	na	both	2	2	na	FALSE	FALSE		NA	NA	NA	-0.79809524	NA	NA	0.918653709163595	0.288597532204113	-0.503099188743407
YBR241C		2	702584	704050	-	-78	1774729_at	7106_at	GO:0000329,GO:0022891,GO:0006810,GO:0016020	2	TFIID	0	1	na	FALSE	TRUE		NA	1.8	NA	-3.6390476	0.0242703574190912	26	0.95735725437768	1.0043758829325	-0.968088372307006
YBR242W		2	704665	705381	+	-166	1779865_at	7107_at	GO:0008150,GO:0003674,GO:0005634,GO:0005737	4	TFIID	0	0	na	FALSE	TRUE		NA	4.6	2733.40742589496	0.53238095	2.00322668043484	16	0.484701385902682	0.0642881462406782	-0.0949241216363407
YBR243C	ALG7	2	705442	706788	-	-48	1773123_at	7108_at	GO:0003975,GO:0005783,GO:0009060,GO:0006487	4	TFIID	0	0	na	FALSE	FALSE		NA	2.7	NA	4.3638095	NA	12	0.629758161695328	0.384039169266966	-0.110690775186282
YBR244W	GPX2	2	707523	708011	+	-64	1773816_at	7109_at	GO:0004602,GO:0006979,GO:0005634,GO:0047066,GO:0005737	1	SAGA	0	0	na	FALSE	FALSE		NA	7.5	2010.01569233873	2.3504762	14.2976529313514	12	0.846839254876763	-0.0157130666920637	-0.0821737702744678
YBR245C	ISW1	2	708145	711534	-	NA	1772675_at	7110_at	GO:0006338,GO:0016887,GO:0016587,GO:0006354	4	TFIID	0	0	na	FALSE	FALSE		unresp.	1.4	1498.2989478748	-0.036190476	-0.823760745486425	NA	0.74435211738962	NA	NA
YBR246W		2	711586	712749	+	-47	1770404_at	7111_at	GO:0003674,GO:0008150,GO:0005575	4	TFIID	0	0	na	FALSE	FALSE	down	NA	1.9	2641.53962744167	3.5304762	NA	15	0.510006517069303	0.230339601863486	-0.109503049233143
YBR247C	ENP1	2	712999	714450	-	-14	1774721_at	7112_at	GO:0005730,GO:0030515,GO:0006364,GO:0005634,GO:0042254,GO:0030688,GO:0000447	3	TFIID	0	0	na	FALSE	FALSE	down	NA	5.3	21578.1267829634	3.6552381	-0.19558881748863	10	0.64476414166877	0.28510363373924	-0.17266497980523
YBR248C	HIS7	2	714802	716460	-	-94	1775199_at	7113_at	GO:0000107,GO:0000105,GO:0005622,GO:0009127	3	SAGA	0	0	na	FALSE	FALSE		NA	4.7	11846.5025264849	-1.2428571	-0.578468102476821	11	0.72307210788055	-0.109837211387282	-0.252261288997386
YBR249C	ARO4	2	716877	717989	-	-116	1773765_at	7114_at	GO:0003849,GO:0009073,GO:0005737,GO:0005634	3	both	0	0	na	FALSE	FALSE	down	NA	21.2	26271.8474288246	0.98857143	3.33047023691555	29	0.770176043460405	-0.571032259822517	0.43653018523194
YBR250W	SPO23	2	719028	720599	+	-43	1773522_at	7115_at	GO:0003674,GO:0005575,GO:0007126	na	TFIID	0	0	na	FALSE	FALSE		NA	NA	NA	NA	NA	NA	1.00346598113848	-0.0460698563428887	-0.261636286764541
YBR251W	MRPS5	2	721385	722308	+	-63	1770611_at	7116_at	GO:0006412,GO:0003735,GO:0005763,GO:0005739	1	TFIID	0	1	na	FALSE	FALSE		NA	1.6	6677.80749572525	3.8961905	-0.289850438651172	14	0.511419868585948	-0.402174384844999	-0.0314118220185069
YBR252W	DUT1	2	722606	723049	+	-42	1771246_at	7117_at	GO:0004170,GO:0009213,GO:0005737,GO:0005634	4	TFIID	1	1	na	FALSE	FALSE	down	up	13.5	4339.08030315962	5.2342857	1.84363810349561	15	0.661081428173334	-0.0747450124944313	-0.0121705676050433
YBR253W	SRB6	2	723265	723630	+	-59	1775471_at	7118_at	GO:0006366,GO:0000119,GO:0016455,GO:0005198,GO:0016592	4	TFIID	0	0	na	FALSE	FALSE		NA	2.4	2181.17414323052	-3.1047619	0.104556305145294	24	0.563647870942194	0.107626134857436	0.242169744618206
YBR254C	TRS20	2	723731	724258	-	-28	1779512_at	7119_at	GO:0006888,GO:0030008,GO:0005088	1	TFIID	0	0	na	FALSE	FALSE		NA	4.4	1197.65940910727	2.3361905	NA	NA	0.52811630205675	-0.081767717846219	0.0225024383813766
YBR255C-A		2	726613	727069	-	NA	1775221_at		GO:0008150,GO:0003674,GO:0005575	4	na	0	0	na	TRUE	NA		NA	NA	NA	2.6918429	NA	NA	NA	NA	NA
YBR255W		2	724451	726535	+	-48	1772087_at	7120_at	GO:0008150,GO:0003674,GO:0005737	4	TFIID	0	0	na	FALSE	FALSE		NA	0.7	395.628343537856	-3.0857143	NA	18	0.580174435252671	-0.441085506755551	-0.0990068792400145
YBR256C	RIB5	2	727381	728097	-	-22	1777486_at	7121_at	GO:0009231,GO:0004746,GO:0005625	4	TFIID	1	0	na	FALSE	TRUE		NA	3.5	7303.14522913512	-4.1028571	NA	22	0.950459111436506	-1.29530593818028	0.179672240108344
YBR257W	POP4	2	728880	729719	+	-40	1771713_at	7122_at	GO:0000172,GO:0005655,GO:0006364,GO:0008033,GO:0000171,GO:0004526,GO:0006379	4	TFIID	1	0	na	FALSE	TRUE		NA	2.4	NA	-1.7466667	NA	12	0.613938907587794	-0.096451414479814	0.245481982847051
YBR258C	SHG1	2	729729	730157	-	-38	1769927_at	7123_at	GO:0016571,GO:0005634,GO:0042800,GO:0048188	4	TFIID	0	0	na	FALSE	FALSE		NA	1	1524.84318661407	-0.68190476	NA	14	0.529887541305224	0.130203303776358	0.803659683169969
YBR259W		2	730382	732448	+	-56	1773206_at	7079_at	GO:0008150,GO:0003674,GO:0005575	1	TFIID	1	0	na	FALSE	FALSE		unresp.	0.6	NA	0.53238095	NA	14	0.615439715126721	-0.0201163225564505	0.598889687705946
YBR260C	RGD1	2	732634	734634	-	-166	1769648_at	7080_at	GO:0007231,GO:0005100,GO:0005933,GO:0030479,GO:0001101	1	TFIID	3	0	na	FALSE	FALSE		NA	1.1	1498.2989478748	1.7219048	-0.890647126165476	10	0.589070829362576	0.090574850468482	0.29620900978871
YBR261C		2	734827	735525	-	-43	1776792_at	7081_at	GO:0008757,GO:0005737,GO:0008150	1	TFIID	0	0	na	FALSE	TRUE		NA	4.3	3060.23255914098	1.0009524	NA	15	0.673116852882498	0.0734856388559108	0.22306313741181
YBR262C	AIM5	2	735715	736035	-	-42	1772786_at	7082_at	GO:0008150,GO:0003674,GO:0005739	4	TFIID	0	0	na	FALSE	FALSE		NA	5.7	2548.86075456173	-0.76857143	-0.16772379545656	13	0.731566931439407	-0.381663926767516	0.110260472809957
YBR263W	SHM1	2	736259	737731	+	-64	1774806_at	7083_at	GO:0005739,GO:0004372,GO:0006730,GO:0009070	4	TFIID	0	0	na	FALSE	TRUE		NA	6.6	17715.9607783834	1.4361905	2.63716254168459	33	0.519612783929584	-0.155727549703867	0.489904023895077
YBR264C	YPT10	2	737765	738364	-	-23	1778291_at	7084_at	GO:0019001,GO:0007030,GO:0005737,GO:0003924	4	TFIID	0	0	na	FALSE	FALSE		NA	2.7	1363.72753403959	-1.4361905	NA	16	0.499690838827941	-0.477070353340246	0.324363928620322
YBR265W	TSC10	2	738577	739539	+	-48	1778279_at	7085_at	GO:0030148,GO:0005737,GO:0005783,GO:0016651,GO:0006666,GO:0005741	4	both	0	0	na	FALSE	FALSE		NA	3.4	7696.48188335295	3.0761905	-0.0569545961162135	9	0.584726812650238	0.1490703078462	0.487285252041801
YBR267W	REI1	2	739836	741017	+	-23	1771650_at	7041_s_at	GO:0007117,GO:0003674,GO:0000278,GO:0042273,GO:0006913,GO:0042254,GO:0022625,GO:0005737	4	TFIID	0	0	na	FALSE	FALSE	down	unresp.	5.6	830.424216702001	0.15142857	NA	10	0.823224701166928	-0.274890768637589	-0.136796663545465
YBR268W	MRPL37	2	741294	741611	+	-22	1770034_at	7086_at	GO:0003735,GO:0006412,GO:0005762,GO:0005739	4	TFIID	0	0	na	FALSE	TRUE		NA	6.1	1098.08825820371	4.3361905	5.59635359597245	15	0.591892727743256	0.224480672402475	0.236275335483669
YBR269C	FMP21	2	742155	742571	-	-21	1772934_at	7087_at	GO:0003674,GO:0008150,GO:0005739	4	TFIID	0	0	na	FALSE	FALSE	up	down	1.2	NA	-4.4885714	NA	17	0.711992851939173	0.486390535758119	-0.190518025203029
YBR270C	BIT2	2	742756	744393	-	-271	1770427_at	7088_at	GO:0008150,GO:0003674,GO:0005575	1	TFIID	0	0	na	FALSE	FALSE		NA	1.2	NA	-3.6419048	NA	23	0.7200847901007	0.057151622692432	0.044296439259364
YBR271W		2	744847	746106	+	-36	1774053_at	7089_at	GO:0008757,GO:0005737,GO:0042254	4	TFIID	0	0	na	FALSE	FALSE		NA	2.1	216.634494017186	1.8666667	NA	12	0.587618925244447	0.104799047696666	-0.0261487890146462
YBR272C	HSM3	2	746356	747798	-	-22	1777088_at	7090_at	GO:0006298,GO:0003674,GO:0005737	4	TFIID	0	0	na	FALSE	FALSE		unresp.	0.7	468.394650087436	0.84285714	NA	19	0.661169235293702	-0.503123179349111	-0.0267794669866534
YBR273C	UBX7	2	748056	749366	-	-31	1770958_at	7091_at	GO:0003674,GO:0005783,GO:0005635,GO:0006511,GO:0030435	4	TFIID	0	3	na	FALSE	FALSE		NA	2	2193.26820718226	-3.2485714	NA	21	0.561021561767096	0.478875810340845	0.274969317903496
YBR274W	CHK1	2	749589	751172	+	-53	1777009_at	7092_at	GO:0000077,GO:0005634,GO:0004674,GO:0006468	4	TFIID	1	0	na	FALSE	FALSE		NA	2.7	2525.55915885837	2.6495238	NA	16	0.496327630344773	-0.0141779342187703	0.155704985605219
YBR275C	RIF1	2	751351	757101	-	-139	1771064_at	7093_at	GO:0006348,GO:0007004,GO:0000783,GO:0005515,GO:0042162,GO:0000723	4	TFIID	0	0	na	FALSE	FALSE		NA	NA	NA	-2	NA	NA	0.665351917155351	0.233226580262145	0.37104219555692
YBR276C	PPS1	2	757616	760039	-	-114	1777613_at	7094_at	GO:0005575,GO:0008330,GO:0007090,GO:0006470	4	TFIID	0	1	na	FALSE	FALSE		unresp.	3.6	NA	0.45428571	NA	9	0.529132643459155	0.199779870827704	0.633197226714731
YBR278W	DPB3	2	760290	760895	+	-37	1779735_at	7096_at	GO:0003893,GO:0006272,GO:0005657,GO:0006273,GO:0006289,GO:0006298,GO:0008622,GO:0006348	4	TFIID	0	0	na	FALSE	FALSE		NA	1.5	783.798887250775	-1.927619	NA	6	0.6407198837653	0.0174079014158123	-0.0594594786469617
YBR279W	PAF1	2	761253	762590	+	-44	1778733_at	7097_at	GO:0008023,GO:0016944,GO:0006368,GO:0016593,GO:0005634,GO:0016571,GO:0006310,GO:0000723	3	TFIID	0	0	na	FALSE	FALSE		unresp.	3	1040.16615650264	-1.232381	-0.721050465798665	10	0.57760778827914	0.214213256106494	-0.0114535056225965
YBR280C	SAF1	2	762780	764693	-	-15	1776425_at	7098_at	GO:0019005,GO:0031146,GO:0004842	1	TFIID	0	0	na	FALSE	FALSE		down	0.3	NA	-4.8561905	NA	NA	0.602843255109222	-0.733819899883535	-0.210921342801932
YBR281C	DUG2	2	764966	767602	-	-54	1774583_at	7099_at	GO:0005737,GO:0005634,GO:0008769,GO:0006751	4	TFIID	0	0	na	FALSE	FALSE		NA	1.1	1935.54216173258	1.0980952	NA	11	0.602054204144392	-0.0749908074549585	-0.419448217793088
YBR282W	MRPL27	2	768236	768676	+	-40	1773362_at	7100_at	GO:0005762,GO:0003735,GO:0006412,GO:0005739	4	TFIID	1	0	na	FALSE	FALSE		NA	3.4	2253.48994962545	3.32	0.202598712810012	NA	0.58846139077231	0.652033154960902	0.190972015285814
YBR283C	SSH1	2	768939	770411	-	-196	1779191_at	7101_at	GO:0008565,GO:0005784,GO:0006613,GO:0005789,GO:0042175,GO:0000723	2	TFIID	0	0	na	FALSE	FALSE	down	NA	9.7	704.480663173078	3.267619	-0.176835398191628	14	0.573844116459714	-0.118414516996858	0.29758186613993
YBR284W		2	771235	773628	+	-357	1778076_at	7057_at	GO:0003674,GO:0005575,GO:0000723	na	TFIID	2	2	na	FALSE	FALSE		NA	NA	NA	-2.850631	NA	42	0.945519122371008	-0.295826232823006	0.675834694142021
YBR285W		2	773918	774352	+	-118	1769585_at	7058_at	GO:0008150,GO:0003674,GO:0005575	na	na	0	0	na	FALSE	FALSE	up	down	NA	NA	-4.6885714	NA	NA	0.814661771170112	0.148914150009377	0.285961046154261
YBR286W	APE3	2	774696	776309	+	-22	1772677_at	7059_at	GO:0004177,GO:0007039,GO:0000324,GO:0000723	4	SAGA	0	0	na	FALSE	FALSE		NA	20.4	4738.82288444922	-0.59238095	NA	26	0.496276332164171	-0.161882785578485	-0.280001744720257
YBR287W		2	776567	777850	+	-64	1778527_at	7060_at	GO:0005783,GO:0008150,GO:0003674	4	SAGA	1	0	na	FALSE	FALSE	up	NA	1.7	6441.95802088597	-2.8485714	3.70940550478091	31	0.562978978413622	-0.154295012131651	-0.292942135616046
YBR288C	APM3	2	778008	779459	-	-53	1777497_at	7061_at	GO:0006896,GO:0030123,GO:0003674,GO:0016192	4	TFIID	0	0	na	FALSE	FALSE		unresp.	2.5	3410.96875792534	1.3457143	-3.52444984958055	11	0.516804982529152	0.105012940500114	0.340315912899536
YBR289W	SNF5	2	779663	782380	+	-28	1775889_at	7062_at	GO:0016585,GO:0006338,GO:0016251,GO:0016514,GO:0006302	1	TFIID	0	2	na	FALSE	FALSE		NA	0.3	216.634494017186	-0.12666667	NA	32	0.616425191639674	0.302275130266189	0.154962298716314
YBR290W	BSD2	2	782587	783552	+	-36	1777758_at	7063_at	GO:0005783,GO:0006623,GO:0030001,GO:0000329,GO:0005515,GO:0006511	4	TFIID	3	0	na	FALSE	FALSE		NA	1	3071.34169943333	-2.1380952	0.0743831877114438	NA	0.56425130227637	0.654097070669164	-0.0515560164532406
YBR291C	CTP1	2	783669	784568	-	-64	1770615_at	7064_at	GO:0005371,GO:0005743,GO:0006843,GO:0005739	3	TFIID	0	0	na	FALSE	FALSE		up	3.2	NA	8.1485714	NA	5	0.78183031267971	0.349418366543784	0.0168969771750182
YBR293W	VBA2	2	787001	788425	+	NA	1771916_at	7066_at	GO:0015239,GO:0015174,GO:0015802,GO:0000329	3	TFIID	0	1	na	FALSE	FALSE		NA	1.1	NA	0.58095238	NA	NA	0.745865807479218	0.0268770885719633	-0.120896320237898
YBR294W	SUL1	2	789230	791809	+	-106	1770303_at	7067_at	GO:0015116,GO:0008272,GO:0005886	na	TFIID	0	1	na	FALSE	FALSE		up	NA	NA	6.747619	NA	6	1.05933402611056	0.858308913928186	-0.121252669366709
YBR295W	PCA1	2	792843	796493	+	-64	1769853_at	7068_at	GO:0006879,GO:0015662,GO:0006875,GO:0015691,GO:0005886,GO:0005507,GO:0043682,GO:0008551	3	TFIID	1	1	na	FALSE	FALSE		down	0.4	NA	-5.82	NA	29	0.711406109585816	0.207364902041554	0.444814659460778
YBR296C	PHO89	2	796792	798516	-	-63	1769766_at	7069_at	GO:0006817,GO:0015319,GO:0005886	1	na	2	0	na	FALSE	FALSE		NA	NA	NA	-2.2507319	NA	21	1.7645136674891	0.405648769906187	-0.006039267411793
YBR296C-A		2	800117	800236	-	NA	1770651_at		GO:0008150,GO:0003674,GO:0005575	na	na	1	1	na	FALSE	NA		NA	NA	NA	NA	NA	NA	NA	NA	NA
YBR297W	MAL33	2	800517	801923	+	-40	1774430_at	7070_at	GO:0005975,GO:0006355,GO:0003700,GO:0005634	3	na	2	0	na	FALSE	FALSE		NA	0.2	NA	2.5971429	NA	28	1.0259196410859	0.316958421203222	-0.00703391627718825
YBR298C	MAL31	2	802625	804469	-	NA	1773594_at	7071_s_at	GO:0000017,GO:0005352,GO:0005624	3	TFIID	2	1	na	FALSE	FALSE		NA	NA	NA	-3.0180952	NA	18	0.951452955254097	-0.0248561156093085	0.398255041919417
YBR298C-A		2	805029	805250	-	NA	1776107_at	4721_at	GO:0008150,GO:0003674,GO:0005575	na	na	1	1	na	FALSE	NA		NA	NA	NA	NA	NA	NA	NA	NA	NA
YBR299W	MAL32	2	805345	807099	+	NA	1774491_s_at	7072_s_at	GO:0000025,GO:0004558,GO:0005575	na	na	2	0	na	FALSE	FALSE		NA	NA	4031.31777762709	-2.4219048	NA	49	1.01044020092408	-0.121108924348917	0.0677287363156841
YBR301W	DAN3	2	809051	809413	+	NA	1770162_x_at	7074_f_at	GO:0009277,GO:0008150,GO:0003674	na	both	1	1	na	FALSE	FALSE		NA	1	NA	-1.4152381	NA	NA	0.863720820271798	-0.0353189642227914	0.217924420013283
YBR302C	COS2	2	810334	811473	-	-8	1775486_s_at		GO:0008150,GO:0003674,GO:0000324	na	TFIID	2	1	na	FALSE	NA		down	5.8	NA	-5.4114286	NA	13	1.18802257709505	NA	NA
YCL001W	RER1	3	111914	112480	+	-71	1777240_at	6877_at	GO:0003674,GO:0006888,GO:0030134,GO:0006890,GO:0030137,GO:0006621	4	TFIID	0	0	1	FALSE	FALSE		NA	1.8	2835.83968676204	1.5447619	2.4382531076153	26	0.64818791182173	0.448207103584546	0.142562928219493
YCL001W-A		3	113078	113539	+	NA	1773617_at	6878_at	GO:0008150,GO:0003674,GO:0005575	na	na	0	0	0	FALSE	FALSE		NA	NA	NA	NA	NA	NA	NA	NA	NA
YCL001W-B		3	113768	114022	+	NA	1776311_at		GO:0005575,GO:0003674,GO:0008150	na	na	0	0	0	FALSE	NA		NA	NA	NA	NA	NA	NA	NA	NA	NA
YCL002C		3	110843	111674	-	-40	1778885_at	6876_at	GO:0003674,GO:0008150,GO:0005575	4	na	0	0	1	TRUE	FALSE		NA	4	NA	3.3914286	NA	15	0.713055553637517	0.185816847548265	0.488409987538294
YCL004W	PGS1	3	109105	110670	+	NA	1779004_at	6875_at	GO:0008654,GO:0008444,GO:0005739	1	TFIID	0	0	1	FALSE	FALSE		unresp.	NA	NA	0.19809524	NA	35	0.585748098226446	-0.459695031105255	0.370494041497313
YCL005W	LDB16	3	108021	108791	+	-64	1772529_at	6874_at	GO:0003674,GO:0008150,GO:0005811,GO:0005739	4	TFIID	0	0	1	FALSE	FALSE		NA	1.6	148.811242544166	2.2685714	NA	9	0.532548010645201	0.0632457369104293	-0.272433694062549
YCL005W-A	VMA9	3	107023	107417	+	-22	1776769_at		GO:0000032,GO:0042625,GO:0007035,GO:0000220,GO:0005774,GO:0006461	4	na	0	0	0	TRUE	NA		NA	NA	NA	NA	NA	NA	NA	NA	NA
YCL008C	STP22	3	105696	106853	-	-20	1779605_at	6763_at,6764_g_at	GO:0005768,GO:0005515,GO:0006612,GO:0006623,GO:0000813,GO:0043162,GO:0000723	4	TFIID	0	0	0	FALSE	FALSE		NA	0.5	1363.72753403959	NA	NA	26	0.815110045792265	0.500382386215671	0.312774712210428
YCL009C	ILV6	3	104619	105548	-	-24	1779482_at	6871_at	GO:0003984,GO:0030234,GO:0005739,GO:0009082,GO:0005948,GO:0042645	4	TFIID	0	0	1	FALSE	FALSE		NA	2.1	15792.5808960508	0.71428571	5.37674941824173	41	0.885479118415763	-0.527957518593054	-0.828265981400325
YCL010C	SGF29	3	103571	104350	-	-50	1775756_at	6870_at	GO:0003674,GO:0016573,GO:0000124	4	TFIID	0	0	1	FALSE	FALSE		NA	1.9	1746.07334007706	-0.98857143	0.775596651765813	19	0.665186775543787	0.311323078083623	0.529094478819378
YCL011C	GBP2	3	102075	103358	-	-52	1771227_at	6914_at	GO:0042162,GO:0000723,GO:0005634,GO:0003723,GO:0016973	4	TFIID	0	0	1	FALSE	FALSE		unresp.	10.8	2537.21668609021	-0.094285714	-0.748009769548862	17	0.459552382743645	0.020403951363269	0.178298466120322
YCL012C		3	101317	101788	-	-53	1777315_at		GO:0003674,GO:0008150,GO:0005575	1	na	0	0	0	TRUE	NA		NA	NA	NA	NA	NA	NA	NA	NA	NA
YCL014W	BUD3	3	96281	101191	+	-108	1776483_at	6913_at	GO:0000142,GO:0007120,GO:0000282,GO:0003674,GO:0000910,GO:0005935	3	TFIID	0	0	0	FALSE	FALSE		NA	0.3	NA	0.052380952	NA	16	0.814365188581537	0.211049143703272	0.111237285534413
YCL016C	DCC1	3	94621	95763	-	-36	1779550_at	6911_at	GO:0003674,GO:0007064,GO:0006974,GO:0000723,GO:0031390	2	TFIID	1	0	0	FALSE	FALSE		NA	0.4	1655.88528475773	-0.18571429	NA	9	0.539778995626582	0.0575108240192771	0.257522472960548
YCL017C	NFS1	3	92777	94270	-	-112	1774204_at	6910_at	GO:0006879,GO:0016226,GO:0004123,GO:0005739,GO:0031071,GO:0005634,GO:0016227,GO:0034227	4	TFIID	0	3	0	FALSE	FALSE		NA	1.3	503.708466269876	-0.2047619	2.32718400160359	12	0.548862783022407	0.516355133447974	-0.066108985362609
YCL018W	LEU2	3	91324	92418	+	-112	1769683_at	2437_s_at,6909_at	GO:0003862,GO:0009098,GO:0005625	1	TFIID	0	0	na	FALSE	FALSE		NA	11.7	NA	-1.0952381	NA	68	1.38125588828394	-0.951557608690354	0.270062544368209
YCL021W-A		3	83620	83997	+	-60	1779096_at		GO:0005575,GO:0003674,GO:0008150	na	na	1	1	na	FALSE	NA		up	NA	NA	6.2795	NA	NA	NA	NA	NA
YCL024W	KCC4	3	79162	82275	+	-69	1779753_at	3941_at,6762_s_at	GO:0007117,GO:0000135,GO:0005935,GO:0006468,GO:0007120,GO:0004672,GO:0000921	3	TFIID	1	3	1	FALSE	FALSE		NA	0.4	538.409577134422	-1.2942857	NA	7	0.770384822030696	0.244318544628286	0.75284542203619
YCL025C	AGP1	3	76018	77919	-	-32	1778141_at	6907_at	GO:0005886,GO:0015171,GO:0006865,GO:0015193	2	SAGA	0	0	0	FALSE	FALSE		NA	3	21148.2957271022	-3.0542857	21.6171947515652	3	0.818706436322167	0.910129954161768	-0.147567118280284
YCL026C-A	FRM2	3	74704	75285	-	-19	1771078_at	6906_at	GO:0045922,GO:0005634,GO:0005737,GO:0018545,GO:0009636	na	na	0	1	1	FALSE	FALSE		NA	NA	NA	NA	NA	NA	NA	1.09194820914312	-3.08945272282112
YCL026C-B	HBN1	3	73405	73986	-	-95	1776829_at		GO:0008150,GO:0005737,GO:0005634,GO:0018545	na	na	2	0	1	FALSE	NA		NA	NA	NA	0.38952381	NA	NA	NA	NA	NA
YCL027W	FUS1	3	71803	73341	+	NA	1771752_at	6905_at	GO:0043332,GO:0005886,GO:0000747,GO:0003674,GO:0031385	1	SAGA	0	0	1	FALSE	FALSE		NA	1.4	NA	-0.77297333	NA	NA	1.41014111034613	1.28481472091599	-0.189072276244634
YCL028W	RNQ1	3	70150	71367	+	-64	1778043_at	6904_at	GO:0008150,GO:0003674,GO:0005829	1	TFIID	0	0	1	FALSE	FALSE		NA	2.6	1141.02854359549	-0.38571429	0.945965657333144	31	0.567900735288328	0.19445735701761	0.0948486167308101
YCL029C	BIK1	3	68599	69921	-	-61	1777359_at	6903_at	GO:0008017,GO:0000092,GO:0030472,GO:0000776,GO:0000778,GO:0005938,GO:0005876,GO:0005819,GO:0000022,GO:0005816,GO:0000742	4	TFIID	0	0	1	FALSE	FALSE		NA	0.9	299.519102080437	-1.3913538	NA	14	0.63429373353784	0.214233379277087	0.0599878626939748
YCL030C	HIS4	3	65934	68333	-	-60	1775847_at	6902_at	GO:0004636,GO:0000105,GO:0004399,GO:0004635,GO:0005622	3	SAGA	0	2	0	FALSE	FALSE		NA	9.4	521.131699881096	0.49809524	3.50025367370407	5	1.11867537803169	0.294485538762419	0.0695369746492933
YCL031C	RRP7	3	64675	65568	-	-53	1779525_at	6901_at	GO:0003674,GO:0005634,GO:0000028,GO:0006364,GO:0005730,GO:0032545	3	TFIID	0	0	0	FALSE	FALSE	down	NA	3.1	2606.88240653968	2.4171429	-0.440977298058105	7	0.594244774273267	0.535037858915979	0.600378991190725
YCL032W	STE50	3	63441	64481	+	-53	1769979_at	6900_at	GO:0019236,GO:0019887,GO:0000161,GO:0005737,GO:0001402,GO:0000750,GO:0032093	4	TFIID	0	0	1	FALSE	FALSE		NA	0.7	1668.84365569697	-1.5990476	NA	6	0.526106234570655	0.374715616398144	0.0327474355713965
YCL033C		3	62776	63282	-	NA	1777941_at	6899_at	GO:0005575,GO:0006979,GO:0000318	1	TFIID	1	1	1	FALSE	FALSE		NA	2.4	799.416321725746	-2.1685714	NA	27	0.762036370229811	-0.48136933955071	-0.234585638926869
YCL034W	LSB5	3	61658	62722	+	-49	1771191_at	6898_at	GO:0003674,GO:0007015,GO:0005938,GO:0006897	4	TFIID	1	0	0	FALSE	FALSE		NA	1.6	NA	-1.2133333	NA	17	0.678460072534066	0.0978051571185735	-0.201694461278096
YCL035C	GRX1	3	60841	61173	-	-62	1772421_at	6897_at	GO:0006979,GO:0030503,GO:0030508,GO:0004602,GO:0004364,GO:0005634,GO:0005737	2	SAGA	1	1	0	FALSE	FALSE	up	NA	4	3026.84398850376	0.93904762	2.23639042057211	56	0.719933944791734	0.187703393265384	0.173872644219974
YCL036W	GFD2	3	59026	60726	+	-70	1779541_at	6896_at	GO:0008150,GO:0003674,GO:0005575	4	TFIID	0	0	0	FALSE	FALSE		NA	11	NA	3.8985619	NA	NA	0.838816060161947	-1.4005063038193	-0.133253591493185
YCL037C	SRO9	3	57374	58678	-	-74	1770780_at	6895_at	GO:0003723,GO:0005844,GO:0006412,GO:0042254	3	TFIID	0	0	0	FALSE	FALSE	down	up	1.7	8425.45722172492	6.2956095	-0.649530319059721	17	0.968953907993703	0.0697802710975625	0.706807076885569
YCL038C	ATG22	3	54941	56527	-	-83	1776422_at	6894_at	GO:0003674,GO:0006623,GO:0006914,GO:0016021,GO:0005774	4	TFIID	2	0	0	FALSE	FALSE		NA	0.4	NA	-3.2342857	NA	28	0.872212441118708	-0.704621248926524	-0.17907996943734
YCL039W	GID7	3	52645	54882	+	-41	1770778_at	6893_at	GO:0003674,GO:0045721,GO:0005737,GO:0005634	1	na	1	0	0	FALSE	FALSE		NA	0.2	1197.65940910727	-2.5838095	NA	NA	0.597239073283929	0.675235821458789	0.183407196112253
YCL040W	GLK1	3	50838	52340	+	-47	1779150_at	6937_at	GO:0004340,GO:0006006,GO:0006013,GO:0006096,GO:0046323,GO:0005829	2	SAGA	2	2	1	FALSE	FALSE	up	down	3.8	21114.4060491832	-5.5761905	5.68931199408503	60	1.20323340860089	-0.580020956812781	-1.00901777800063
YCL042W		3	50584	50943	+	-188	1776330_at	6935_at,6936_g_at	GO:0008150,GO:0003674,GO:0005737	2	SAGA	2	2	na	FALSE	FALSE		NA	0.8	NA	NA	NA	82	1.05652432157844	0.446446887636464	-0.761233106603173
YCL043C	PDI1	3	48653	50221	-	-54	1770012_at	6933_at	GO:0003756,GO:0006457,GO:0015035,GO:0005788	2	TFIID	0	2	0	FALSE	FALSE		NA	11.6	NA	1.107619	0.440996553102366	21	0.697135502993234	3.64324541617847	-1.22459637088255
YCL044C	MGR1	3	47111	48364	-	-56	1774949_at	6932_at	GO:0005739,GO:0003674,GO:0000002,GO:0031942	3	TFIID	0	0	0	FALSE	FALSE		NA	0.2	3410.96875792534	1.48	NA	25	0.698086564953573	5.31380618107637	-1.11575390716665
YCL045C		3	44623	46905	-	-46	1772744_at	6930_at	GO:0008150,GO:0003674,GO:0005783	4	TFIID	0	3	1	FALSE	FALSE	down	NA	1.9	2835.83968676204	2.4304762	-1.53746393960333	16	0.504855777531999	0.670615066530319	0.364651699345185
YCL047C		3	43661	44437	-	-20	1774595_at	6929_at	GO:0003674,GO:0008150,GO:0005575	1	TFIID	0	0	0	FALSE	FALSE		NA	1.9	830.424216702001	0.18190476	NA	24	0.783044701798742	0.710427088317519	-0.401706222568387
YCL048W	SPS22	3	42165	43556	+	-61	1773716_at	6928_at	GO:0003674,GO:0007047,GO:0005886,GO:0030476	na	na	2	0	1	FALSE	FALSE		NA	NA	NA	NA	NA	57	0.769871138961096	0.56223205966343	-0.403679824808623
YCL048W-A		3	41488	41727	+	-58			GO:0008150,GO:0003674,GO:0005575	na	na	0	0	0	FALSE	NA		NA	NA	NA	NA	NA	NA	NA	NA	NA
YCL049C		3	39786	40724	-	-67	1773907_at	6927_at	GO:0003674,GO:0008150,GO:0005624	1	TFIID	0	0	0	FALSE	FALSE		NA	NA	655.803216161763	-2.3638095	NA	10	0.838887039171765	-0.718904785605931	0.299186361326359
YCL050C	APA1	3	37836	38801	-	-72	1772700_at	6926_at	GO:0008796,GO:0009117,GO:0005737,GO:0005634	4	TFIID	0	0	1	FALSE	FALSE		NA	NA	19606.9661501746	1.7657143	0.355988352575482	35	0.635165776365864	0.716676130969521	0.171639317821403
YCL051W	LRE1	3	35865	37616	+	-300	1775087_at	6925_at	GO:0007047,GO:0004860,GO:0030528,GO:0009408,GO:0009277	4	TFIID	0	0	1	FALSE	FALSE		unresp.	NA	NA	0.21238095	NA	18	0.554074650724086	-0.315718522029674	0.0645860010179595
YCL052C	PBN1	3	34143	35393	-	-56	1776457_at	6924_at	GO:0005783,GO:0016485,GO:0000030,GO:0006506,GO:0030433	1	TFIID	0	0	1	FALSE	FALSE		unresp.	0.5	4931.94337789571	-0.57428571	0.187839066434769	20	0.498497040990822	-0.338691051377002	-0.0743560224661731
YCL054W	SPB1	3	31449	33974	+	-25	1769709_at	6923_at	GO:0005634,GO:0005730,GO:0008650,GO:0031167,GO:0016435,GO:0000463,GO:0000466	3	TFIID	0	0	0	FALSE	FALSE	down	unresp.	3.3	NA	1.2628571	NA	6	0.621401321046394	-0.142944551845162	-0.429639487525626
YCL055W	KAR4	3	27929	28936	+	-31	1778355_at	6922_at	GO:0007126,GO:0000742,GO:0003700,GO:0007329,GO:0046020,GO:0000080,GO:0005737,GO:0005634	4	SAGA	0	0	1	FALSE	FALSE		NA	3.3	1694.68489862756	0.58857143	1.51820674811502	NA	0.99074568758835	-0.364390581601618	-0.188451592988934
YCL056C		3	26925	27359	-	-194	1773656_at	6921_at	GO:0008150,GO:0003674,GO:0005737	4	TFIID	0	0	1	FALSE	FALSE		down	3.5	NA	-4.6180952	NA	23	0.548220179293895	-0.119239903045479	-0.0290154463268988
YCL057C-A		3	24032	24325	-	-40	1774225_at	6759_at,6760_g_at	GO:0008150,GO:0003674,GO:0005739	4	na	1	1	0	FALSE	NA		NA	NA	NA	2.1333333	NA	NA	NA	NA	NA
YCL057W	PRD1	3	24768	26906	+	-16	1773139_at	6920_at	GO:0005737,GO:0006508,GO:0004222,GO:0005758,GO:0004247,GO:0005739	2	TFIID	1	0	0	FALSE	TRUE		unresp.	NA	8914.0001412224	0.02952381	-0.568404439760375	24	0.666780636571162	-0.0217413801173166	-0.169427663674394
YCL058W-A		3	23584	23925	+	-28			GO:0008150,GO:0003674,GO:0005575	4	na	0	0	1	FALSE	NA		NA	NA	NA	NA	NA	NA	NA	NA	NA
YCL059C	KRR1	3	22429	23379	-	-43	1771324_at	6918_at	GO:0005730,GO:0006364,GO:0005732,GO:0042254,GO:0032040,GO:0030490,GO:0003674	4	TFIID	0	1	1	FALSE	FALSE	down	NA	5.8	4339.08030315962	3.5428571	3.90192046520924	15	0.627416640661973	-0.420666969990168	0.178461055372727
YCL061C	MRC1	3	18816	22106	-	-71	1773972_at	6917_at	GO:0006348,GO:0000076,GO:0003674,GO:0005634,GO:0000228,GO:0030466,GO:0005657,GO:0000723	4	TFIID	1	0	1	FALSE	FALSE		NA	0.5	720.517291219811	0.74380952	NA	NA	0.705344373812628	-0.987700497505396	-0.141920774965769
YCL063W	VAC17	3	17290	18561	+	-54	1772070_at	6916_at	GO:0000011,GO:0005774,GO:0043495	2	TFIID	0	0	1	FALSE	FALSE		NA	NA	NA	3.0580952	NA	17	0.72693307747755	-0.362729289445157	0.044032294608597
YCL064C	CHA1	3	15798	16880	-	-52	1778479_at	6915_at	GO:0003941,GO:0004794,GO:0006567,GO:0009071,GO:0005739,GO:0042645	2	TFIID	0	0	0	FALSE	FALSE		NA	16	36601.5051666811	-1.4303262	8.77851355315876	20	1.02507025637767	-1.42273416826028	0.542094574693801
YCL066W	HMLALPHA1	3	13282	13809	+	-22	1778862_s_at	6959_s_at	GO:0005634,GO:0006357,GO:0007532,GO:0003713	na	TFIID	0	0	na	FALSE	FALSE		NA	NA	NA	-1.1142857	NA	10	0.93239120447744	0.11330112885023	0.163450576934227
YCL067C	HMLALPHA2	3	12386	13018	-	-11			GO:0005634,GO:0007532,GO:0007535,GO:0006357,GO:0003714	na	SAGA	0	0	na	FALSE	FALSE		NA	NA	NA	-3.3990476	NA	7	0.838977366927906	0.0592624443983345	0.188327986355001
YCL068C		3	11503	12285	-	NA	1769653_s_at	6957_s_at	GO:0003674,GO:0008150,GO:0005575	na	TFIID	0	0	na	FALSE	FALSE		NA	NA	NA	NA	NA	12	0.716468185709566	0.130049225933142	-0.163401293813555
YCL069W	VBA3	3	9706	11082	+	NA	1774074_s_at	10486_s_at	GO:0015174,GO:0015802,GO:0000329	na	TFIID	1	0	na	FALSE	FALSE		NA	NA	NA	NA	NA	NA	0.94078788400538	0.388325736781385	-0.486586195506987
YCL073C		3	6479	8326	-	-377	1775991_s_at	3832_s_at	GO:0005215,GO:0016020,GO:0006810	na	both	0	0	na	FALSE	FALSE		NA	0.7	NA	NA	NA	NA	1.03624565562257	-0.171271100181384	-0.136289795712618
YCR002C	CDC10	3	117378	118346	-	-51	1776959_at	6880_at	GO:0000144,GO:0007047,GO:0005200,GO:0007121,GO:0007120,GO:0000902,GO:0000747,GO:0000753,GO:0000910,GO:0005545,GO:0030476,GO:0030010,GO:0003924,GO:0031105	3	TFIID	0	0	1	FALSE	FALSE		unresp.	3	14088.4403848383	-0.58095238	2.31742919153219	17	0.516418674620035	0.380698328910322	0.167058418356255
YCR003W	MRPL32	3	118618	119169	+	-25	1774427_at	6881_at	GO:0005762,GO:0003735,GO:0006412,GO:0005739,GO:0005743	3	TFIID	0	0	1	FALSE	FALSE		NA	1.4	1694.68489862756	4.367619	1.3632531076153	20	0.57625932152871	0.205580170829959	0.975499177149074
YCR004C	YCP4	3	119573	120316	-	-202	1775484_at	6882_at	GO:0008150,GO:0005737,GO:0009055,GO:0005739	3	TFIID	0	0	0	FALSE	FALSE	up	NA	3.9	14599.3788638343	-1.4295238	2.83386997041633	29	0.640725761891151	-0.761878337319446	0.673712967710623
YCR005C	CIT2	3	120944	122326	-	-57	1773515_at	6883_at	GO:0006101,GO:0006537,GO:0006097,GO:0004108,GO:0005739,GO:0005777	1	SAGA	0	0	1	FALSE	FALSE		NA	NA	2313.30947333865	-0.82095238	NA	42	1.15660490458057	-0.011228075071955	-0.559797997966058
YCR007C		3	126009	126728	-	NA	1770347_at	3453_at	GO:0008150,GO:0003674,GO:0005575	1	TFIID	0	0	0	FALSE	FALSE		NA	NA	NA	-4.0304762	NA	35	0.698524443242915	-0.453620866077666	-0.56543514495019
YCR008W	SAT4	3	128468	130279	+	NA	1776597_at	6885_at	GO:0000082,GO:0030003,GO:0004672,GO:0005575	1	TFIID	0	0	0	FALSE	FALSE		NA	2.7	1025.55969160795	1.3666667	NA	26	0.606051270808832	0.000191436824455271	-0.152367483541931
YCR009C	RVS161	3	130743	131540	-	-70	1777282_at	6886_at	GO:0006897,GO:0006970,GO:0007121,GO:0008092,GO:0045121,GO:0030479,GO:0005937	4	TFIID	0	0	1	FALSE	FALSE		NA	5.1	7388.64029489165	-2.0742857	-0.36498553258288	NA	0.596152567130526	-1.26355273670729	-0.215910337159005
YCR010C	ADY2	3	132271	133122	-	-116	1770580_at	6887_at	GO:0019740,GO:0015123,GO:0006846,GO:0005739,GO:0008519,GO:0015696,GO:0005886	na	TFIID	2	2	0	FALSE	FALSE		NA	NA	NA	NA	NA	NA	1.11105060420736	0.499846489124931	0.357239783433182
YCR011C	ADP1	3	133722	136871	-	-139	1770364_at	6888_at	GO:0016021,GO:0006810,GO:0005737,GO:0042626,GO:0005783	2	TFIID	0	2	0	FALSE	FALSE		NA	1.1	338.777851954159	-2.8495238	-0.300270183050731	52	0.656044323638889	-1.65866839516519	-0.82470953918849
YCR012W	PGK1	3	137744	138994	+	-55	1772010_at	6890_at	GO:0004618,GO:0005737,GO:0006094,GO:0006096,GO:0005739	2	SAGA	0	0	0	FALSE	FALSE		NA	110.5	314024.353980272	0.5847619	-0.55358615253078	70	0.660909273533073	-2.39222604188182	-0.856029563969132
YCR014C	POL4	3	139183	140931	-	NA	1770640_at	6891_at	GO:0005634,GO:0006287,GO:0003890,GO:0006302,GO:0006303	1	TFIID	0	0	0	FALSE	FALSE		NA	0.3	NA	-3.5552381	NA	29	0.73729984003085	-0.847057995325779	0.0509779007824973
YCR015C		3	141215	142168	-	-376	1777409_at	6892_at	GO:0003674,GO:0008150,GO:0005575	na	TFIID	0	0	1	FALSE	FALSE		NA	NA	NA	3.1238095	NA	NA	0.690116363676468	-0.751353289578868	-0.303368278932258
YCR016W		3	143632	144504	+	-35	1774914_at	6848_at	GO:0003674,GO:0005730,GO:0005634,GO:0042254	4	TFIID	0	0	1	FALSE	FALSE	down	NA	5.1	1847.73299058008	2.3666667	1.03137427407908	19	0.608121345436132	-0.325648290585533	-0.116414208161106
YCR017C	CWH43	3	144771	147632	-	-49	1770635_at	6849_at	GO:0005887,GO:0005935,GO:0007165,GO:0007047,GO:0003674,GO:0005934,GO:0006506	3	na	0	0	1	FALSE	FALSE		unresp.	1.8	NA	-0.45047619	0.91927035741909	NA	0.47488956268595	0.227699889044205	-0.173080166199812
YCR018C	SRD1	3	148236	148901	-	-55	1775055_at	6850_at	GO:0006364,GO:0003674,GO:0005737,GO:0005634	1	na	1	0	0	FALSE	FALSE		NA	0.3	2096.03457702899	-1.9652568	NA	NA	0.90678074941303	0.773088406186984	-0.35117040587964
YCR019W	MAK32	3	152835	153926	+	-150	1778300_at	6851_at	GO:0003674,GO:0005575,GO:0044419	1	na	0	0	0	FALSE	FALSE		unresp.	0.8	NA	0.47904762	NA	17	0.616009570067535	-1.5928625689929	-0.364239177284428
YCR020C	PET18	3	154010	154657	-	-35	1774805_at	6852_at	GO:0003674,GO:0007005,GO:0006772,GO:0005829	1	TFIID	0	0	0	FALSE	FALSE		NA	1.3	194.71169772478	-2.1019048	NA	NA	0.718481902726764	-0.349625705769209	-0.85994132480121
YCR020C-A	MAK31	3	154828	155094	-	-26	1777664_at	6853_at	GO:0031417,GO:0006474,GO:0004596,GO:0000723	4	TFIID	0	0	1	FALSE	FALSE		NA	NA	2144.79002184039	4.1628571	NA	NA	0.596851713520568	-0.418183273009581	-0.195238479712971
YCR020W-B	HTL1	3	155318	155554	+	-34	1769860_at	6756_at	GO:0016586,GO:0051726,GO:0006338,GO:0003682,GO:0000723,GO:0006974,GO:0006368	4	na	0	0	1	FALSE	FALSE		NA	NA	3553.78711994541	1.5352381	-1.16207690039899	NA	NA	NA	NA
YCR021C	HSP30	3	156105	157103	-	-106	1775364_at	6854_at	GO:0005886,GO:0006950,GO:0003674,GO:0032780	1	SAGA	0	0	0	FALSE	FALSE		down	NA	7795.81006895038	-10.957143	NA	NA	1.64218090552036	-1.72994005638418	-1.6161067983812
YCR023C		3	158534	160369	-	-89	1770543_at	6856_at	GO:0003674,GO:0008150,GO:0005575	4	TFIID	0	0	1	FALSE	FALSE		unresp.	1.4	NA	1.0457143	NA	23	0.549904381604684	-0.36095250903047	-0.028333922991352
YCR024C	SLM5	3	160740	162218	-	-200	1776019_at	6857_at	GO:0006412,GO:0004816,GO:0005739	1	TFIID	0	1	1	FALSE	TRUE		NA	0.1	783.798887250775	2.5685714	NA	33	0.579574298278105	-0.248580085103012	0.77285880735869
YCR024C-A	PMP1	3	162941	163063	-	-153	1771735_at	6858_f_at	GO:0006812,GO:0016020,GO:0030234,GO:0005886	na	SAGA	0	0	na	FALSE	FALSE		NA	38.7	123764.948638941	1.5447619	1.39036105162765	20	0.56053418247703	1.78769742070417	0.394669515260461
YCR024C-B		3	162595	162861	-	NA	1769362_at	6733_at	GO:0008150,GO:0003674,GO:0005575	2	na	0	0	na	FALSE	NA		NA	NA	NA	NA	NA	NA	NA	NA	NA
YCR026C	NPP1	3	164107	166335	-	-80	1771195_at	6860_at	GO:0005575,GO:0004551,GO:0004528,GO:0047429,GO:0016036,GO:0006796,GO:0017111	2	TFIID	0	1	1	FALSE	FALSE		NA	0.3	3421.77938831965	-1.227619	NA	18	0.581185050380872	0.941308339971047	-0.0783458123283353
YCR027C	RHB1	3	167366	167995	-	-195	1776368_at	6861_at	GO:0042147,GO:0015809,GO:0015819,GO:0019897,GO:0003924	4	TFIID	0	0	na	FALSE	TRUE		NA	0.5	1603.79311221854	3.427619	-2.62124424701585	11	0.620617289495681	0.243113253522821	0.179218622711518
YCR028C	FEN2	3	170882	172420	-	-122	1779656_at	6862_at	GO:0005886,GO:0015887,GO:0015233,GO:0006897	4	TFIID	0	0	1	FALSE	FALSE		NA	0.7	NA	1.9533333	0.856259929309438	29	0.487163539622227	0.533083729087175	0.0713680719372518
YCR028C-A	RIM1	3	172946	173436	-	-68	1773538_at	6863_at,6864_at	GO:0000002,GO:0005739,GO:0042645,GO:0003697,GO:0006264	4	na	0	0	1	TRUE	FALSE		NA	NA	3060.23255914098	-0.77809524	3.33848924320687	29	NA	NA	NA
YCR030C	SYP1	3	173822	176434	-	-72	1774066_at	6865_at	GO:0005935,GO:0005934,GO:0008150,GO:0003674,GO:0001400	3	TFIID	3	1	0	FALSE	FALSE		NA	NA	4276.96815909586	0.6952381	2.22863810349562	25	0.680417569975842	-0.450705652113766	-0.00542516638551625
YCR031C	RPS14A	3	177496	178216	-	-27	1775142_at	6866_at	GO:0003723,GO:0003735,GO:0000028,GO:0022627,GO:0006412,GO:0000462,GO:0000723,GO:0032040	2	TFIID	0	0	0	TRUE	FALSE	down	up	68.6	29596.6426298701	7.7742857	NA	35	0.558820551730754	-0.525734318028686	0.26462527529146
YCR032W	BPH1	3	179516	186019	+	-117	1775973_at	6867_at	GO:0009268,GO:0003674,GO:0005739,GO:0007047,GO:0005625,GO:0000300,GO:0006886	4	TFIID	0	0	0	FALSE	FALSE		NA	NA	NA	-4.3933333	NA	NA	0.756003537990361	0.186567016795624	-0.0273917160125799
YCR033W	SNT1	3	186485	190165	+	-214	1776045_at	6868_at	GO:0016575,GO:0045835,GO:0017136,GO:0045129,GO:0000118	3	TFIID	0	2	1	FALSE	FALSE		unresp.	0.2	395.628343537856	-0.41809524	NA	20	0.513171460139998	0.393379896230598	-0.155127750789218
YCR034W	FEN1	3	190588	191631	+	-49	1777477_at	6869_at	GO:0005789,GO:0030497,GO:0030148,GO:0005783,GO:0009922,GO:0016192	3	TFIID	0	0	1	FALSE	FALSE	down	NA	15.7	3507.95872582024	3.9409524	-1.90405031451861	11	0.642106920845424	-0.449777586014026	0.0189777539210371
YCR035C	RRP43	3	191830	193014	-	-25	1779717_at	6825_at	GO:0006402,GO:0000175,GO:0000176,GO:0000177,GO:0006364,GO:0000178,GO:0016072	3	TFIID	0	0	0	FALSE	FALSE	down	NA	4.6	3181.88648115687	-0.94285714	NA	17	0.495280028595948	0.343381657109497	-0.131150733331428
YCR036W	RBK1	3	193293	194294	+	-34	1769967_at	6826_at	GO:0006014,GO:0004747,GO:0005524,GO:0005737,GO:0005634	3	TFIID	0	0	0	FALSE	FALSE		NA	0.3	1784.36587751808	-2.0942857	0.0109216647682047	18	0.551475212163999	0.0509802256421945	-0.285825771072704
YCR037C	PHO87	3	194410	197181	-	-45	1773529_at	6827_at	GO:0016020,GO:0005315,GO:0006817,GO:0000723	3	TFIID	0	0	1	FALSE	FALSE		NA	2.7	503.708466269876	0.61714286	NA	12	0.582327515301582	0.132642837839878	0.152103961461171
YCR038C	BUD5	3	197617	199545	-	NA	1778915_at	6828_at	GO:0005085,GO:0007120,GO:0007264,GO:0007121,GO:0007124,GO:0005088,GO:0005935,GO:0000131,GO:0000282	1	TFIID	0	0	na	FALSE	FALSE		unresp.	0.2	2108.24995409957	-0.24944419	NA	31	0.706722528698063	-0.112422305929219	-0.079142480825201
YCR039C	MATALPHA2	3	199542	200174	-	-15			GO:0003714,GO:0005634,GO:0007532,GO:0007535,GO:0006357,GO:0008301	na	SAGA	0	0	na	FALSE	FALSE		NA	0.9	NA	-3.2733333	NA	10	0.817144454364723	0.0540806440522433	0.2476335204668
YCR040W	MATALPHA1	3	200438	200965	+	-22			GO:0003713,GO:0005634,GO:0007532,GO:0006357	na	TFIID	0	0	na	FALSE	FALSE		NA	NA	NA	-1.1028571	NA	8	1.00164361182391	0.117799834756336	-0.182130083758116
YCR042C	TAF2	3	201170	205393	-	-31	1770535_at	6830_at	GO:0005669,GO:0000114,GO:0006367,GO:0016251	3	TFIID	1	0	0	FALSE	FALSE		NA	0.8	1155.25134140611	-3.2971429	NA	NA	0.537260669528141	0.231262524261877	-0.0292879433986828
YCR043C		3	206257	206640	-	-54	1778228_at	6831_at	GO:0005794,GO:0008150,GO:0003674	4	TFIID	0	0	1	FALSE	FALSE		up	2.6	4235.71455813983	6.9228571	-1.33143277912279	NA	0.743139069427653	0.137897062119741	-0.152458576926408
YCR044C	PER1	3	206873	207946	-	-32	1776029_at	6832_at	GO:0030026,GO:0000329,GO:0003674,GO:0005783,GO:0006506	4	TFIID	1	1	1	FALSE	FALSE		NA	2.5	3049.1132644576	1.632381	1.25555305975038	13	0.549778386213277	-0.451228353433486	0.00917159727716291
YCR045C		3	208131	209606	-	-52	1777517_at	6833_at	GO:0008236,GO:0008150,GO:0005575	na	TFIID	2	1	0	FALSE	FALSE		NA	NA	NA	NA	NA	NA	0.771689610495724	0.17593434036428	0.126459023800196
YCR046C	IMG1	3	209910	210419	-	-26	1777871_at	6834_at	GO:0003735,GO:0005762,GO:0006412,GO:0005739	4	TFIID	1	1	1	FALSE	FALSE		NA	2.6	4153.58020209793	1.9609524	2.53660669955058	5	0.590697724319628	0.0882289440476444	0.445519838447395
YCR047C	BUD23	3	210714	211541	-	-109	1779254_at	6835_at	GO:0000282,GO:0008757,GO:0005737,GO:0005634	na	TFIID	1	1	1	FALSE	TRUE		NA	9.3	1616.85558073575	-1.3771429	1.88492134703958	10	0.637829869940517	-0.151150966032332	-0.209412524678668
YCR048W	ARE1	3	211925	213757	+	-56	1773034_at	6837_at	GO:0005783,GO:0004772,GO:0016125	2	TFIID	1	1	1	FALSE	TRUE		NA	1.9	NA	2.4580952	NA	NA	0.753590884042394	1.47665164460053	-0.0395159995592853
YCR050C		3	213460	213768	-	NA			GO:0008150,GO:0003674,GO:0005575	na	TFIID	1	1	1	FALSE	FALSE		NA	NA	NA	NA	NA	12	0.896573175457332	0.921446674027417	-0.261393932466
YCR051W		3	214067	214735	+	-24	1775512_at	6839_at	GO:0003674,GO:0008150,GO:0005737,GO:0005634	4	TFIID	0	0	1	FALSE	FALSE		NA	7	783.798887250775	1.4828571	0.774701763195704	9	0.773259218650521	0.1363080151046	-0.352344813219095
YCR052W	RSC6	3	214990	216441	+	-33	1771321_at	6840_at	GO:0008094,GO:0016586,GO:0006368,GO:0043044,GO:0000086	1	TFIID	0	0	1	FALSE	TRUE		NA	1	2474.93209012973	0.67904762	NA	11	0.593958224484445	0.0752359704747318	0.391495684614386
YCR053W	THR4	3	216693	218237	+	-73	1774930_at	6841_at	GO:0004795,GO:0006566,GO:0005737,GO:0006897,GO:0005634	3	na	0	0	1	FALSE	FALSE	down	NA	8	26000.3704144735	2.7104762	-1.50667724880283	16	0.701295115606254	-0.13907678091879	0.849639351805907
YCR054C	CTR86	3	218372	220063	-	-102	1770996_at	6842_at	GO:0008150,GO:0003674,GO:0005737	1	TFIID	0	0	1	FALSE	FALSE		NA	0.4	8965.91991280819	1.1609524	-1.28578547532061	12	0.543615613650068	0.649540804279205	-0.211388159862558
YCR057C	PWP2	3	220453	223224	-	NA	1771819_at	6843_at	GO:0005737,GO:0030515,GO:0000462,GO:0000910,GO:0030010,GO:0006364,GO:0030686,GO:0042254,GO:0032040,GO:0000480,GO:0000447,GO:0000472,GO:0005730	1	TFIID	0	0	1	FALSE	FALSE	down	up	3.9	16650.5581779195	4.6142857	-1.070787849349	6	0.749723797658752	0.818184981820667	-0.218368399514132
YCR059C	YIH1	3	223450	224226	-	-29	1770294_at	6844_at	GO:0003674,GO:0006521,GO:0005737,GO:0005634	na	TFIID	1	1	1	FALSE	FALSE		NA	3.6	3026.84398850376	-0.60380952	2.55645816593129	12	0.669404299597916	-0.933375945347521	-0.431725815744545
YCR060W	TAH1	3	224395	224730	+	-14	1774274_at	6845_at	GO:0005737,GO:0005634,GO:0051087,GO:0006457	1	TFIID	1	1	1	FALSE	FALSE		NA	3.5	1655.88528475773	2.5266667	1.34191775417515	14	0.799348821952385	0.321135485686768	-0.217760841407782
YCR061W		3	225559	227454	+	-55	1774184_at	6803_at,6846_at,6847_g_at	GO:0003674,GO:0008361,GO:0005737	1	TFIID	1	3	0	FALSE	TRUE	up	NA	0.6	NA	1.1	NA	31	0.922536108277934	0.04523701403302	-0.649974084421605
YCR063W	BUD31	3	228314	228787	+	-37	1770677_at	6805_at	GO:0008380,GO:0000282,GO:0003674,GO:0005634	1	TFIID	0	0	1	FALSE	TRUE		NA	NA	1898.03501653308	2.5228033	-0.402837458315407	34	0.643404286669624	-0.380430847256384	-0.350768823712452
YCR065W	HCM1	3	229306	231000	+	-85	1772793_at	6806_at	GO:0003704,GO:0005634,GO:0000083,GO:0000723,GO:0006357,GO:0000115,GO:0051300,GO:0043565	2	TFIID	0	0	0	FALSE	FALSE		NA	1	357.977413247528	3.332381	NA	5	0.796113047565104	-0.207080525274007	-0.722042893443343
YCR066W	RAD18	3	231496	232959	+	-51	1773962_at	6807_at	GO:0004842,GO:0003697,GO:0006281,GO:0000790,GO:0006301,GO:0008094	4	TFIID	0	0	1	FALSE	FALSE		unresp.	0.5	205.746596120407	0.57333333	NA	17	0.456413860945986	-0.210157013912677	-0.185449500068393
YCR067C	SED4	3	233121	236318	-	-115	1778822_at	6808_at	GO:0003674,GO:0005783,GO:0006888,GO:0030176	2	TFIID	0	0	0	FALSE	FALSE		NA	1.1	NA	2.6009524	0.667151202490817	NA	0.5131207293003	0.152306811187325	-0.152020068430147
YCR068W	ATG15	3	237210	238772	+	-149	1779623_at	6761_at,6809_at,6810_g_at	GO:0016298,GO:0016021,GO:0005775,GO:0006914,GO:0006624,GO:0030397	4	TFIID	0	0	1	FALSE	FALSE		NA	0.2	3060.23255914098	NA	NA	11	0.847015251291898	0.498279161997803	-0.63377919080201
YCR069W	CPR4	3	239051	240007	+	-161	1778612_at	6811_at	GO:0003755,GO:0008150,GO:0016020	4	na	0	0	0	FALSE	FALSE		NA	1.3	NA	-0.49904762	NA	15	0.595127963807947	0.0059965765990755	-0.317754882239446
YCR071C	IMG2	3	240099	240539	-	-46	1774898_at	6812_at	GO:0003735,GO:0006412,GO:0005762,GO:0000723,GO:0005739	3	TFIID	0	0	0	FALSE	FALSE		NA	1	1707.56834745828	1.5914286	1.3055362910934	16	0.563690900511011	0.150898394415664	0.31012552672922
YCR072C	RSA4	3	240801	242348	-	-38	1779136_at	6813_at	GO:0003674,GO:0005730,GO:0000027,GO:0042254,GO:0005840	3	TFIID	0	2	1	FALSE	FALSE	down	up	4.3	NA	4.9457143	NA	9	0.826754567594963	-0.356954774349953	-0.406433559313241
YCR073C	SSK22	3	242585	246580	-	-62	1770394_at	6814_at	GO:0004709,GO:0007231,GO:0000168,GO:0006468,GO:0005575	3	TFIID	2	0	1	FALSE	FALSE		NA	0.5	56.8663855885805	-2.4619048	NA	11	0.810631317853579	0.786360721466342	-0.645036739913784
YCR073W-A	SOL2	3	246960	247907	+	-25	1779942_at	6815_at	GO:0008033,GO:0017057,GO:0006409,GO:0005829,GO:0003674,GO:0000723,GO:0005737	3	TFIID	2	1	1	FALSE	FALSE		NA	1.9	1155.25134140611	-2.3666667	NA	19	NA	0.596311690516713	-0.780172790441953
YCR075C	ERS1	3	248030	248812	-	-38	1775396_at	6816_at	GO:0005768,GO:0015184,GO:0015811,GO:0000324	4	TFIID	0	0	1	FALSE	TRUE		NA	1.2	NA	2.8209524	NA	52	0.769045243770338	0.343058917760996	-0.443392931625957
YCR075W-A		3	248972	249199	+	-31	1770829_at		GO:0003674,GO:0005575,GO:0008150	4	na	0	0	1	FALSE	NA		NA	NA	NA	NA	NA	NA	NA	NA	NA
YCR076C		3	249290	250042	-	-10	1770332_at	6817_at	GO:0003674,GO:0005575,GO:0008150	4	TFIID	1	1	1	FALSE	FALSE		NA	1.5	357.977413247528	-3.1971429	NA	24	0.73938350185763	-0.29757555156446	-0.639692476938139
YCR077C	PAT1	3	250235	252625	-	-41	1777386_at	6818_at	GO:0003674,GO:0007059,GO:0006446,GO:0022627,GO:0000932,GO:0000290	4	TFIID	0	1	1	FALSE	FALSE		unresp.	2.6	655.803216161763	-0.17238095	-1.29778863428854	14	0.6084288856682	0.613835724905301	-0.487718692633818
YCR079W	PTC6	3	252842	254170	+	-47	1779316_at	6819_at	GO:0005739,GO:0015071,GO:0005758,GO:0016236,GO:0000422	4	TFIID	0	1	1	FALSE	FALSE		NA	0.9	432.39716382474	-2.3057143	NA	NA	0.938478259140762	0.416531384495853	-0.642540718825859
YCR081W	SRB8	3	254368	258651	+	-99	1769359_at	6820_at	GO:0000122,GO:0005667,GO:0016455,GO:0000723	1	TFIID	0	0	1	FALSE	FALSE		NA	NA	1733.26229726515	-1.4942857	NA	15	0.585690686856167	-0.0573870659499478	-0.37547128782546
YCR082W	AHC2	3	258880	259266	+	-42	1776196_at	6821_at	GO:0005737,GO:0005634,GO:0003674,GO:0000723	4	TFIID	0	0	0	FALSE	FALSE		NA	2.7	981.420509035195	-1.2038095	NA	17	0.656272604516645	0.401085988197964	-0.802813476555434
YCR083W	TRX3	3	259575	259958	+	-26	1770695_at	6822_at	GO:0005739,GO:0006979,GO:0030508	4	TFIID	0	0	0	FALSE	FALSE		down	1.3	1010.90070265971	-7.1247619	NA	NA	0.746420103944581	0.10363043924126	-0.736514008398527
YCR084C	TUP1	3	260308	262449	-	-257	1777342_at	6823_at	GO:0005634,GO:0016565,GO:0016481,GO:0016584,GO:0017053	2	TFIID	0	0	0	FALSE	FALSE		NA	3.9	5841.22639303126	1.4161905	NA	12	0.681093973450975	2.35056920235853	0.924343452638932
YCR086W	CSM1	3	263389	263961	+	-74	1777859_at	6780_at	GO:0045132,GO:0003674,GO:0005635,GO:0045143,GO:0005730,GO:0006260,GO:0000723,GO:0042493,GO:0033551	1	TFIID	3	0	0	FALSE	FALSE		unresp.	0.6	1923.06026121851	-0.34666667	NA	17	0.79854873771004	-0.222317852054336	-0.170408902257383
YCR087C-A	LUG1	3	264003	264464	-	-42	1773963_at	6782_at	GO:0003674,GO:0008150,GO:0005730	1	na	0	0	1	FALSE	FALSE		NA	9.8	3432.58143341752	2.0952381	0.212214713251779	NA	NA	NA	NA
YCR088W	ABP1	3	265065	266843	+	-51	1769779_at	6783_at	GO:0005856,GO:0005938,GO:0005515,GO:0005737,GO:0030010,GO:0000147	4	TFIID	1	0	1	FALSE	FALSE		NA	1	606.198294020916	-1.7561905	1.91877585139036	39	0.697253886831446	1.14269935755805	-0.567175784553404
YCR089W	FIG2	3	267431	272260	+	-298	1775095_at	6784_at	GO:0009277,GO:0003674,GO:0000755,GO:0000753	2	SAGA	0	0	1	FALSE	FALSE		NA	0.7	NA	-0.31047619	NA	NA	0.86755004834998	0.115344910920496	-0.146518875368823
YCR090C		3	272312	272860	-	-42	1771505_at	6785_at	GO:0008150,GO:0003674,GO:0005634,GO:0005737	4	TFIID	0	0	1	FALSE	FALSE		NA	4.9	3970.61264315239	2.3104762	1.45180694766671	11	0.872917575611742	-0.028202486272473	0.918741516322177
YCR091W	KIN82	3	274401	276563	+	-68	1770900_at	6786_at	GO:0004672,GO:0005575,GO:0019236,GO:0006468	1	SAGA	2	0	0	FALSE	FALSE	up	NA	NA	NA	-2.1866667	NA	51	0.76711245673629	-0.593888052117414	-0.590267409550387
YCR092C	MSH3	3	276761	279817	-	-17	1779312_at	6787_at	GO:0000735,GO:0032135,GO:0000710,GO:0005634,GO:0005737,GO:0006312,GO:0006310,GO:0000403,GO:0000404,GO:0000406,GO:0006298,GO:0032302	3	TFIID	0	0	0	FALSE	FALSE		unresp.	0.4	736.464618316365	0.6752381	NA	8	0.622542655331263	0.506346776574376	-0.102443801168662
YCR093W	CDC39	3	280114	286440	+	-69	1771530_at	6788_at	GO:0051726,GO:0000122,GO:0005634,GO:0030015,GO:0006357,GO:0005737,GO:0000289,GO:0000175,GO:0000749,GO:0000288,GO:0007124,GO:0006368	1	TFIID	0	0	0	FALSE	FALSE		unresp.	0.8	4297.64136473979	0.74857143	-1.01643535008696	NA	0.61437373701073	0.24975046863823	0.0627650109940731
YCR094W	CDC50	3	286759	287934	+	-53	1769901_at	6789_at	GO:0000080,GO:0005770,GO:0000299,GO:0051666,GO:0005802,GO:0006897,GO:0045332,GO:0004012	3	TFIID	1	0	1	FALSE	FALSE		NA	0.3	589.437790927687	0.7647619	1.42168021911062	9	0.6706945878233	-0.0409973886934651	-0.418850230769095
YCR095C	OCA4	3	288167	289255	-	-47	1771758_at	6790_at	GO:0008150,GO:0003674,GO:0005737	3	TFIID	0	0	1	FALSE	FALSE		NA	NA	5369.54307561361	-2.1885714	NA	14	0.665502077392006	0.257053835475472	-0.620443477422251
YCR095W-A		3	289636	289794	+	-159			GO:0008150,GO:0003674,GO:0005575	3	na	0	0	1	FALSE	NA		NA	NA	NA	NA	NA	NA	NA	NA	NA
YCR096C	HMRA2	3	293176	293535	-	-136	1775610_s_at	3148_s_at	GO:0008150,GO:0005575,GO:0003674	na	SAGA	0	0	na	FALSE	FALSE		NA	NA	NA	-3.4866667	NA	7	0.84103757434061	0.07706584221677	0.240955367818461
YCR097W	HMRA1	3	293832	294318	+	-15	1780040_at	6791_s_at,6792_s_at	GO:0003714,GO:0005634,GO:0007532	1	na	0	0	na	TRUE	FALSE		NA	3.4	NA	-3.552381	NA	23	NA	-1.20953812277166	0.0635683962245757
YCR098C	GIT1	3	297046	298602	-	-53	1770353_at	6793_at	GO:0005886,GO:0001407,GO:0001406	1	na	0	0	0	FALSE	FALSE		NA	NA	NA	0.38095238	NA	18	1.51964207573941	0.0595938438580128	-1.26390765669289
YCR099C		3	300829	301296	-	NA	1772983_at	6794_at	GO:0003674,GO:0008150,GO:0005575	1	SAGA	0	0	na	FALSE	FALSE		NA	NA	NA	1.4590476	NA	14	1.30453782321158	0.266617510371771	-0.204514450085194
YCR100C		3	301268	302218	-	NA	1776145_at	6795_at	GO:0003674,GO:0008150,GO:0005575	na	SAGA	0	0	0	FALSE	FALSE		NA	NA	NA	0.93435286	NA	18	0.967099262278908	-0.204217779299001	-0.0207746723799499
YCR101C		3	302479	303027	-	NA	1772597_at	6796_at	GO:0008150,GO:0003674,GO:0005624	na	SAGA	2	0	na	FALSE	FALSE		NA	NA	NA	-0.094863333	NA	18	0.991583170422466	-0.774076224031961	-0.503030881618008
YCR102C		3	304358	305464	-	-218	1772198_at	6797_at	GO:0003674,GO:0005575,GO:0046688	na	TFIID	1	1	na	FALSE	FALSE		NA	1.2	NA	2.0325081	NA	NA	0.915854291924131	-0.546340515544775	-0.4289879069484
YCR104W	PAU3	3	307798	308172	+	NA	1778121_s_at	10789_f_at,4076_f_at,6798_f_at,9290_f_at	GO:0003674,GO:0005575,GO:0008150	na	TFIID	1	1	na	FALSE	FALSE		NA	5.4	NA	-2.0542857	NA	14	0.838779495472259	-0.634157511494111	-0.541365825360934
YCR105W	ADH7	3	309067	310152	+	NA	1777780_at	6799_at	GO:0008106,GO:0006066,GO:0005625	na	both	1	2	0	FALSE	FALSE		NA	0.5	2869.77629435152	NA	NA	NA	1.04459130904945	-1.07826951546623	-0.746668203188376
YCR106W	RDS1	3	310955	313453	+	-26	1777096_at	6800_at	GO:0009410,GO:0003677,GO:0005634,GO:0016563	1	TFIID	1	0	na	FALSE	FALSE		NA	0.3	NA	NA	NA	NA	1.27088816623943	-1.03306393438208	-0.79478908428911
YCR107W	AAD3	3	313887	314978	+	NA	1777457_s_at,1779484_at,1779803_x_at		GO:0005575,GO:0006081,GO:0018456,GO:0009636	1	TFIID	0	0	0	FALSE	FALSE		NA	NA	NA	NA	NA	19	1.10253793911758	-0.81820175179676	-0.552432230957714
YCR108C		3	315994	316185	-	NA	1775934_at		GO:0008150,GO:0003674,GO:0005575	na	na	0	0	na	FALSE	NA		NA	NA	NA	NA	NA	NA	NA	NA	NA
YDL001W	RMD1	4	447981	449273	+	-81	1780012_at	6461_at	GO:0008150,GO:0003674,GO:0005737	4	TFIID	0	0	na	FALSE	FALSE		unresp.	1.8	951.715801882725	0.5447619	NA	13	0.54833408327331	-0.559678897381445	-0.243663790636336
YDL002C	NHP10	4	446964	447575	-	-92	1776718_at	6460_at	GO:0003674,GO:0006338,GO:0031011,GO:0005634	3	TFIID	0	0	na	FALSE	FALSE		unresp.	2.9	1758.86078026026	1.1304762	-1.19534220692993	24	0.60818051939391	-0.665818161403982	-0.55138104680924
YDL003W	MCD1	4	444680	446380	+	-132	1775495_at	6459_at	GO:0007064,GO:0007076,GO:0003674,GO:0000798,GO:0005634	2	SAGA	2	0	na	FALSE	FALSE		NA	4.7	1041.49328491464	1.9942857	NA	10	0.696994633135344	-1.03313883890151	0.138370066108811
YDL004W	ATP16	4	443026	443508	+	-44	1773621_at	6503_at	GO:0005756,GO:0015986,GO:0046933,GO:0005739	3	TFIID	0	0	na	FALSE	FALSE		NA	11.9	NA	-0.4447619	NA	17	0.574496369288917	-0.462419194081278	0.112975966306097
YDL005C	MED2	4	441011	442306	-	-50	1774877_at	6502_at	GO:0006366,GO:0000119,GO:0016455	3	TFIID	0	0	na	FALSE	FALSE		NA	1.5	10785.444724807	-1.5961905	5.39954969491545	12	0.547724257687968	-0.437356873859803	-0.0641812012815502
YDL006W	PTC1	4	439906	440751	+	-348	1775809_at	6501_at	GO:0015071,GO:0006470,GO:0005634,GO:0005737,GO:0000001,GO:0006388,GO:0000173,GO:0000723	3	TFIID	0	0	na	FALSE	FALSE		unresp.	1.7	1524.84318661407	1.2590476	NA	28	0.557512197172127	-0.458388925391387	-0.460775904615409
YDL007C-A		4	436564	436821	-	-44			GO:0008150,GO:0005575,GO:0003674	na	na	2	2	na	FALSE	NA		NA	NA	NA	NA	NA	NA	NA	NA	NA
YDL007W	RPT2	4	438044	439357	+	-42	1773979_at	6500_at	GO:0006511,GO:0016887,GO:0004175,GO:0008540,GO:0005634	4	TFIID	0	0	na	FALSE	FALSE		NA	13.7	NA	-2.507619	NA	12	0.525877055505315	-0.488061680269164	-0.0409365371242293
YDL008W	APC11	4	433494	433991	+	-17	1771249_at	6499_at	GO:0004842,GO:0005515,GO:0007091,GO:0000070,GO:0008054,GO:0000022,GO:0031145,GO:0016567,GO:0005680	4	TFIID	0	0	na	FALSE	FALSE		NA	6.9	376.921209151259	0.90857143	-2.50332431946744	62	0.681701763947128	-0.117379594521671	-0.229371393092623
YDL010W	GRX6	4	432327	433022	+	-43	1776860_at	6497_at	GO:0008150,GO:0000324,GO:0051537,GO:0042803,GO:0047142	3	TFIID	0	0	na	FALSE	TRUE		NA	1.5	1642.90135257746	-2.3790476	NA	22	0.639022487075629	0.501395981364215	-0.359707956754741
YDL012C		4	431105	431514	-	-44	1769809_at	6495_at	GO:0008150,GO:0003674,GO:0005886	4	TFIID	0	0	na	TRUE	TRUE		NA	3.5	2253.48994962545	1.0628571	-2.25992601925931	NA	0.567760093535418	2.87557032772066	0.006450684749114
YDL013W	SLX5	4	429064	430923	+	-140	1780095_at	6494_at	GO:0016925,GO:0006974,GO:0000723,GO:0032183,GO:0016567,GO:0000151,GO:0004842	3	TFIID	0	0	na	FALSE	FALSE		NA	0.5	NA	-3.8771429	NA	NA	0.579278014933075	0.48427800430293	-0.121032488895568
YDL014W	NOP1	4	427361	428344	+	-149	1776859_at	6493_at	GO:0006364,GO:0000027,GO:0000154,GO:0008168,GO:0001510,GO:0005730,GO:0042254,GO:0005840,GO:0031428,GO:0032040,GO:0000494	3	TFIID	0	0	na	FALSE	FALSE		up	51.1	NA	8.6219048	NA	7	0.621319641832789	0.219923997209775	0.543031042648844
YDL015C	TSC13	4	425999	426931	-	-52	1775760_at	6492_at	GO:0000038,GO:0005789,GO:0016491,GO:0005739	3	TFIID	0	0	na	FALSE	FALSE		NA	7.2	23596.902991211	4.1657143	-1.73552029840588	27	0.535658114489528	-0.134486985267752	0.533625889278438
YDL017W	CDC7	4	424206	425729	+	-122	1776745_at	6490_at	GO:0031431,GO:0006270,GO:0005634,GO:0004674,GO:0006468,GO:0031938	1	TFIID	0	0	na	FALSE	FALSE		unresp.	0.8	1600.22859650811	0.9152381	NA	6	0.663470195282694	-0.765219341550181	1.23512199836315
YDL018C	ERP3	4	422830	423507	-	-78	1775298_at	6489_at	GO:0003674,GO:0045045,GO:0016021	1	TFIID	0	0	na	FALSE	FALSE		unresp.	2	3192.88744710194	0.57619048	-0.448602532320976	16	0.62749375811497	-2.56256925443697	0.946800808820781
YDL019C	OSH2	4	417660	421511	-	-238	1775692_at	6488_at	GO:0008142,GO:0005886,GO:0005935,GO:0005783,GO:0005545,GO:0005498,GO:0015918,GO:0006897,GO:0030011,GO:0006887	4	TFIID	0	0	na	FALSE	FALSE		NA	1.9	1069.22589169527	-2.1	-0.793154374577764	NA	0.593906244455912	0.0619433420043498	-0.157155461775052
YDL020C	RPN4	4	415110	416705	-	-243	1775378_at	6487_at	GO:0016563,GO:0000086,GO:0046685,GO:0000723,GO:0003700,GO:0045739,GO:0045732,GO:0005838,GO:0045941	2	TFIID	0	1	na	FALSE	FALSE		NA	NA	NA	-3.7904762	NA	36	0.630956404493136	0.979431916712005	-1.347319065838
YDL021W	GPM2	4	413950	414885	+	-32	1776528_at	6486_at	GO:0005829,GO:0005737,GO:0004619,GO:0003674,GO:0008150	1	TFIID	2	1	na	FALSE	FALSE	up	down	0.3	2022.36003681529	-6.6561905	NA	NA	1.28342712475927	-0.88161753125063	-0.577197920876953
YDL022W	GPD1	4	411822	412997	+	-76	1775666_at	6485_at	GO:0004367,GO:0006973,GO:0005829,GO:0005777,GO:0006116	2	SAGA	1	0	na	FALSE	TRUE	up	NA	18.7	807.196255863966	-2.4952381	7.87123175264938	99	0.82086876709159	-1.05324915734091	0.30033182689441
YDL024C	DIA3	4	408448	409854	-	NA	1773875_at	6483_at	GO:0007124,GO:0003993,GO:0001403,GO:0009277	na	na	2	1	na	FALSE	FALSE		down	NA	NA	-5.239269	NA	70	1.03814236829221	-0.205706133550327	0.014478211683564
YDL025C		4	405341	407203	-	-206	1771404_at	6482_at	GO:0004672,GO:0008150,GO:0005575	1	TFIID	0	3	na	FALSE	FALSE		NA	0.3	861.143460698933	0.10761905	1.96910412284159	NA	0.73269740666152	0.385221722922827	-0.059120614761801
YDL027C		4	403692	404954	-	-47	1779394_at	6525_at	GO:0008150,GO:0003674,GO:0005739	3	TFIID	0	0	na	FALSE	FALSE	up	NA	NA	450.486391395039	-2.58	NA	77	0.652388461210885	-0.245266639115599	-0.903214678130029
YDL028C	MPS1	4	400994	403288	-	-123	1770238_at	6524_at	GO:0007094,GO:0004712,GO:0007103,GO:0005816,GO:0000778,GO:0051225	3	TFIID	0	0	na	FALSE	FALSE		NA	0.7	NA	-2.1819048	NA	NA	0.614292966968556	-0.157547433009724	-0.084625362141866
YDL029W	ARP2	4	399337	400635	+	-16	1769387_at	6523_at	GO:0005885,GO:0003779,GO:0007015,GO:0005200,GO:0005739,GO:0000001,GO:0005524	2	TFIID	0	0	na	TRUE	FALSE		NA	7.1	6654.1045143234	2.1314286	NA	39	0.541905140389197	-0.510492117478315	0.0282411114227923
YDL030W	PRP9	4	397534	399126	+	-81	1773643_at	6522_at	GO:0005686,GO:0003723,GO:0000398	4	TFIID	0	0	na	FALSE	FALSE		unresp.	NA	3917.6329036299	-1.28	NA	NA	0.620701583867475	-0.0752302952719772	-0.164025655838823
YDL031W	DBP10	4	394214	397201	+	-50	1771133_at	6521_at	GO:0004004,GO:0006364,GO:0000027,GO:0005730,GO:0042254	3	TFIID	0	0	na	FALSE	FALSE	down	NA	5.1	NA	0.87333333	NA	10	0.578308432297317	0.00665662665956688	0.00871787945833151
YDL033C	SLM3	4	392656	393909	-	-48	1770690_at	6519_at	GO:0004808,GO:0005739,GO:0006400,GO:0006412	3	TFIID	0	0	na	FALSE	FALSE		NA	0.5	1511.58572523344	-0.027619048	NA	12	0.576291862190751	0.132251213453672	-0.249015215065901
YDL035C	GPR1	4	389169	392054	-	-291	1773283_at	6517_at	GO:0007186,GO:0007124,GO:0005886,GO:0004930,GO:0001302,GO:0009757,GO:0010255,GO:0009745,GO:0005536,GO:0051594,GO:0009731,GO:0001403	2	na	0	0	na	FALSE	TRUE		NA	0.9	NA	-2.567619	NA	NA	0.631680063379422	0.0669003965053133	-0.249370408886794
YDL036C	PUS9	4	387510	388898	-	NA	1776359_at	6516_at	GO:0005634,GO:0016439,GO:0031119,GO:0005739,GO:0005737	4	TFIID	0	0	na	FALSE	FALSE		NA	1.6	639.376548517022	2.1114286	NA	15	0.681207339172841	-0.799878223100202	-0.225901358730273
YDL037C	BSC1	4	384598	385584	-	-185	1776546_at	6515_at	GO:0008150,GO:0003674,GO:0005575	na	TFIID	3	0	na	FALSE	FALSE		NA	NA	NA	NA	NA	51	1.42238692112948	0.318787473421875	0.0878486381434395
YDL038C		4	382327	384078	-	NA	1776844_at	6514_at	GO:0003674,GO:0005575,GO:0042493	na	na	0	0	na	FALSE	FALSE		NA	5.4	NA	3.8399954	NA	41	1.46890258392012	NA	NA
YDL039C	PRM7	4	381983	382330	-	NA	1776766_at	6513_at	GO:0003674,GO:0016021,GO:0000747,GO:0019236,GO:0042493	2	TFIID	0	0	na	FALSE	FALSE		NA	9.9	NA	3.84	NA	132	1.42887312266554	0.460950817613276	0.105220249593563
YDL040C	NAT1	4	378871	381435	-	-45	1775492_at	6512_at	GO:0005739,GO:0022626,GO:0031415,GO:0006474,GO:0004596	4	TFIID	0	0	na	FALSE	FALSE		NA	6.1	7597.54934156683	2.4961905	-1.47818094825219	14	0.55721068151198	-0.290225920269105	-0.01682585631669
YDL042C	SIR2	4	376754	378442	-	-71	1779931_at	6510_at	GO:0006303,GO:0006333,GO:0005730,GO:0005724,GO:0006348,GO:0000783,GO:0000183,GO:0001308,GO:0030466,GO:0005677,GO:0008156,GO:0030869,GO:0001302,GO:0001300,GO:0046969,GO:0046970,GO:0032041,GO:0017136	4	TFIID	0	0	na	FALSE	FALSE		NA	2.5	3345.9223666925	1.8371429	NA	12	0.83631654164316	0.357784840337983	-0.0142860617047747
YDL043C	PRP11	4	375677	376477	-	-51	1771262_at	6509_at	GO:0005686,GO:0000245,GO:0003723	4	TFIID	0	0	na	FALSE	FALSE		NA	1.1	3464.93646097047	0.63324524	NA	NA	0.71757714219507	-0.665276080973611	-0.0339763478088733
YDL044C	MTF2	4	373964	375286	-	-395	1770674_at	6508_at	GO:0003723,GO:0005739,GO:0006397,GO:0006412	1	TFIID	0	0	na	FALSE	FALSE		unresp.	0.8	2059.28019826139	-0.6647619	NA	17	0.557227651314219	0.00278361369340736	-0.0177531815508597
YDL045C	FAD1	4	372685	373605	-	-138	1775648_at	6507_at	GO:0003919,GO:0005737,GO:0006747	4	TFIID	0	0	na	FALSE	FALSE		unresp.	0.8	NA	-1.0657143	NA	30	0.540033481224461	0.0335884320296441	-0.612501348519149
YDL045W-A	MRP10	4	372245	372532	+	-51	1775316_at	6506_at	GO:0003735,GO:0005763,GO:0006412	4	TFIID	0	0	na	FALSE	TRUE		up	NA	258.915893009165	5.168	NA	29	0.656934702706752	NA	NA
YDL046W	NPC2	4	371237	371758	+	-48	1771337_at	6505_at	GO:0003674,GO:0000328,GO:0015918,GO:0000324	4	TFIID	0	0	na	FALSE	FALSE		NA	6.3	2835.83968676204	1.28	-0.463390088751023	20	0.534449121495792	-0.484298237244343	-0.651200605854003
YDL047W	SIT4	4	369769	370704	+	-231	1771422_at	6504_at	GO:0004722,GO:0000082,GO:0007243,GO:0007047,GO:0030036,GO:0005737,GO:0005634,GO:0006281,GO:0001302,GO:0000723,GO:0016311,GO:0031929	2	TFIID	0	0	na	FALSE	TRUE		NA	3.3	3970.61264315239	1.8380952	1.3609131496241	12	0.502849263412914	0.495671340183636	0.151582787912478
YDL048C	STP4	4	366739	368211	-	-53	1769352_at	5927_at	GO:0008150,GO:0003674,GO:0005737,GO:0005634,GO:0005739	2	SAGA	0	1	na	FALSE	TRUE		down	5.2	622.843005968356	-4.7495238	NA	24	1.21799216692655	-1.18425787911819	-1.71894322134929
YDL049C	KNH1	4	365068	365874	-	-174	1769466_at	6549_at	GO:0006078,GO:0003674,GO:0005576,GO:0009277	na	TFIID	0	0	na	FALSE	TRUE		NA	NA	NA	-3.0057143	NA	NA	1.07619421910821	-0.4334809059621	0.141207278169419
YDL051W	LHP1	4	363952	364779	+	-50	1775454_at	6547_at	GO:0003723,GO:0008033,GO:0005634,GO:0005654,GO:0005730	2	TFIID	0	0	na	FALSE	FALSE	down	NA	15	NA	2.1285714	0.114710617596234	14	0.692650637172225	-0.167732391537231	0.338324693249711
YDL052C	SLC1	4	362672	363583	-	-49	1774780_at	6546_at	GO:0003841,GO:0030148,GO:0005811	3	TFIID	0	0	na	FALSE	FALSE		NA	4.1	NA	3.0666667	-2.18250942336553	14	0.550089321461192	0.613402465485054	0.0924218665891534
YDL053C	PBP4	4	361699	362256	-	-190	1773967_at	6545_at	GO:0005737,GO:0008150,GO:0003674,GO:0005634	4	TFIID	0	0	na	FALSE	FALSE		NA	3.3	1564.44345298646	-0.90190476	-0.763580466782614	24	0.523543489597753	-2.59374785946545	0.218553142697901
YDL054C	MCH1	4	359825	361285	-	-83	1772755_at	6544_at	GO:0008028,GO:0016020,GO:0005215,GO:0006810	4	TFIID	0	0	na	FALSE	FALSE		NA	1.6	NA	-0.43238095	NA	15	0.865698891189618	-0.881238949080074	-0.423982441790634
YDL055C	PSA1	4	355674	356759	-	-149	1770023_at	6543_at	GO:0005737,GO:0006486,GO:0004475,GO:0009298,GO:0000032	2	SAGA	0	0	na	FALSE	FALSE		NA	55.8	97062.3849706862	0.64571429	NA	12	0.573230342278172	-1.78566807117571	-0.146075561971633
YDL056W	MBP1	4	352877	355378	+	-121	1775858_at	6542_at	GO:0003700,GO:0003677,GO:0051726,GO:0005634,GO:0006260,GO:0016564	1	TFIID	0	0	na	FALSE	FALSE		unresp.	1.1	521.131699881096	-0.28190476	NA	10	0.577852957833357	-0.0385548931618575	0.0443543173671125
YDL057W		4	351434	352420	+	-41	1770549_at	6541_at	GO:0008150,GO:0003674,GO:0005575	4	TFIID	0	0	na	FALSE	FALSE		NA	0.3	NA	-2.3942857	NA	63	0.777006086027708	-0.289542501186123	-0.462022165383201
YDL058W	USO1	4	345665	351037	+	-77	1778216_at	6540_at	GO:0006461,GO:0006888,GO:0005625,GO:0003674,GO:0012507,GO:0000139	4	TFIID	0	3	na	FALSE	TRUE		NA	1.8	2325.22649861271	-1.1380952	0.851419533217385	29	0.729534703594654	-0.132805109024416	-0.0491071248806108
YDL059C	RAD59	4	344237	344953	-	-128	1775757_at	6539_at	GO:0000722,GO:0045002,GO:0000739,GO:0000727,GO:0005634,GO:0005515	1	TFIID	0	0	na	FALSE	TRUE		NA	0.6	468.394650087436	-1.1190476	NA	NA	0.757635801725039	0.944266606427156	-0.464799681053963
YDL060W	TSR1	4	341619	343985	+	-31	1771012_at	6538_at	GO:0042254,GO:0005730,GO:0006364,GO:0005737,GO:0043021	2	TFIID	0	0	na	FALSE	FALSE	down	NA	10.2	1390.90022559479	2.3857143	-0.542109626445015	9	0.61424798025683	0.216858241791403	0.0403085835121638
YDL061C	RPS29B	4	340628	341219	-	-30	1769663_at,1773820_x_at	6537_f_at	GO:0006412,GO:0022627,GO:0003735	1	TFIID	0	0	na	TRUE	FALSE	down	NA	58.2	5413.93287798324	1.9885714	-2.73195465019039	20	0.665407181480687	-0.977448894495728	3.10161287493201
YDL063C		4	338272	340134	-	-104	1774694_at	6535_at	GO:0005737,GO:0003674,GO:0042254,GO:0005634	3	TFIID	0	0	na	FALSE	FALSE	down	NA	2.9	2595.30426993292	4.3409524	0.192798636877825	NA	0.69555642062623	0.10161121229986	0.125150990175903
YDL064W	UBC9	4	337487	338070	+	-47	1772552_at	6534_at	GO:0000022,GO:0000086,GO:0005634,GO:0016925,GO:0019949	4	TFIID	0	0	na	TRUE	FALSE		NA	8.2	2595.30426993292	2.9038095	NA	15	0.583804473051639	-0.484202711636581	0.501117202026047
YDL065C	PEX19	4	336249	337277	-	-33	1773887_at	6533_at	GO:0005829,GO:0045046,GO:0050821,GO:0005515,GO:0005778,GO:0033328,GO:0005783,GO:0032527	4	TFIID	0	0	na	FALSE	FALSE		NA	1.8	5347.3906855465	-1.0571429	-0.50871556420865	14	0.683426317911328	-0.583094125845184	0.606154721735429
YDL066W	IDP1	4	334835	336121	+	-34	1772223_at	6532_at	GO:0004450,GO:0006102,GO:0005739,GO:0042645,GO:0006537	4	TFIID	0	0	na	FALSE	FALSE		NA	4.6	NA	1.7409524	2.7653517083528	33	0.84943029331511	-1.77950769703465	0.0652240436270755
YDL067C	COX9	4	334217	334396	-	-41	1773055_at	6531_at	GO:0005751,GO:0006123,GO:0004129,GO:0005739	1	TFIID	0	0	na	FALSE	FALSE		NA	10.7	35501.7849112221	-3.92	NA	NA	0.636433473106253	NA	NA
YDL069C	CBS1	4	333121	333810	-	-129	1772605_at	6529_at	GO:0006412,GO:0005743,GO:0008135,GO:0005761,GO:0005739	1	TFIID	0	0	na	FALSE	FALSE		NA	0.4	555.549056727722	1.4847619	NA	20	0.63278698390522	1.01877753999215	-0.356042315730585
YDL070W	BDF2	4	331025	332941	+	-35	1777258_at	6528_at	GO:0005634,GO:0003674,GO:0008150	1	SAGA	0	0	na	FALSE	FALSE		NA	3.8	2926.11448592111	-1.7409524	0.0712599293094378	5	0.781681625718328	2.48168276678832	-0.247694771521254
YDL072C	YET3	4	329836	330447	-	-64	1777756_at	6572_at	GO:0005783,GO:0008150,GO:0003674	4	TFIID	0	0	na	FALSE	FALSE		NA	7.3	2835.83968676204	2.3580952	0.924367610268103	24	0.600436104842603	1.3227189990385	0.400166167978191
YDL073W		4	326613	329567	+	-185	1775573_at	6571_at	GO:0008150,GO:0003674,GO:0005575	3	TFIID	0	3	na	FALSE	FALSE		NA	NA	NA	1.2390476	NA	16	0.566431846134118	-0.120172150999404	-0.574486334329302
YDL074C	BRE1	4	324047	326149	-	-81	1775703_at	6570_at	GO:0005634,GO:0006513,GO:0016574,GO:0016571,GO:0006348,GO:0004842,GO:0000723,GO:0042493	3	TFIID	0	0	na	FALSE	FALSE		NA	2.8	2982.18109436532	-0.056190476	-0.297431476136097	7	0.582557487800232	-0.368979677885242	0.0248154735970747
YDL075W	RPL31A	4	322226	322988	+	-34	1779599_at	6569_at	GO:0003735,GO:0006412,GO:0022625	2	TFIID	0	0	na	TRUE	FALSE	down	up	104.4	NA	7.6771429	NA	24	0.76031757269329	-1.17465224280718	3.71711030729595
YDL076C	RXT3	4	320668	321552	-	-141	1771446_at	6567_at	GO:0006342,GO:0005634,GO:0000508,GO:0004407,GO:0016575	3	TFIID	0	0	na	FALSE	FALSE		unresp.	2.5	3060.23255914098	-0.44190476	1.68783906643477	19	0.513400799999235	-0.987919541044825	0.193962154288522
YDL077C	VAM6	4	316971	320120	-	-193	1772499_at	6566_at	GO:0005774,GO:0042144,GO:0007033,GO:0000324,GO:0017112,GO:0030897,GO:0000723	1	TFIID	0	0	na	FALSE	FALSE		unresp.	0.9	319.30038926952	-0.60952381	NA	31	0.605263975577479	-0.138554796049155	0.206719487045444
YDL078C	MDH3	4	315357	316388	-	-68	1778808_at	6565_at	GO:0006108,GO:0006097,GO:0006635,GO:0006735,GO:0005782,GO:0030060,GO:0005777	4	TFIID	0	2	na	FALSE	TRUE		down	10.2	3302.38107596255	-5.4	1.25090790927327	23	0.593630464482152	-1.46505041789046	-0.2197740159811
YDL079C	MRK1	4	312951	314748	-	-55	1778227_at	6563_at	GO:0006950,GO:0004696,GO:0006468,GO:0005575,GO:0042176	1	TFIID	2	0	na	TRUE	FALSE		NA	0.3	NA	-3.4333333	NA	29	0.704254936370418	0.00301130353653234	-0.280953941668125
YDL080C	THI3	4	310642	312471	-	-174	1777752_at	6562_at	GO:0009228,GO:0016831,GO:0005634,GO:0045944,GO:0005829	1	TFIID	0	0	na	FALSE	FALSE		unresp.	1.7	2144.79002184039	-0.22952381	NA	25	0.461921944367231	0.562003405129916	-0.388077727097627
YDL081C	RPP1A	4	309802	310122	-	-78	1778952_at	6561_at	GO:0003735,GO:0006412,GO:0022625,GO:0006414,GO:0000723	3	TFIID	0	0	na	FALSE	TRUE	down	up	82	NA	9.0857143	-0.657395921779564	18	0.750286544281199	-1.33804061001259	0.0335763808571945
YDL082W	RPL13A	4	308424	309388	+	-45	1776516_at	6560_at	GO:0022625,GO:0003735,GO:0006412	2	TFIID	0	0	na	TRUE	FALSE	down	NA	82.6	133101.118796687	4.3657143	-2.07334731208531	18	0.679143545732382	-0.940884894276915	2.02042068496301
YDL083C	RPS16B	4	306926	307789	-	-26	1773960_at	6558_i_at,6559_f_at	GO:0003735,GO:0022627,GO:0006412,GO:0000723	2	TFIID	0	0	na	TRUE	FALSE	down	NA	109.5	NA	4.2380952	-0.258715738068048	24	0.795277162416937	-0.793815152636186	5.77498898792996
YDL084W	SUB2	4	305237	306577	+	-173	1774383_at	6557_at	GO:0004004,GO:0005681,GO:0006406,GO:0000346,GO:0005634,GO:0005515,GO:0000370,GO:0031202,GO:0003723,GO:0000398,GO:0000781,GO:0006348,GO:0006283,GO:0006368	3	TFIID	0	0	na	FALSE	FALSE	down	NA	13.7	51687.4111857566	3.8342857	NA	37	0.653522899566769	-0.890919158570427	0.693955362907169
YDL085C-A		4	302464	302670	-	-63	1773885_at	5923_at	GO:0008150,GO:0003674,GO:0005634,GO:0005737	4	na	1	1	na	FALSE	NA		NA	NA	876.399693536828	-0.75714286	-0.643071465822768	NA	NA	NA	NA
YDL085W	NDE2	4	303211	304848	+	-66	1769959_at	6556_at	GO:0003954,GO:0006116,GO:0019655,GO:0005739	na	TFIID	2	1	na	FALSE	TRUE		down	NA	NA	-10.089524	NA	32	0.948704821595953	0.0405893254593381	-0.280842403703328
YDL086W		4	301413	302234	+	-29	1769516_at	6555_at	GO:0008806,GO:0005737,GO:0008150,GO:0005739	4	TFIID	1	1	na	FALSE	FALSE		NA	1.6	NA	-1.9828571	NA	19	0.6951080615132	-1.02867950699646	-1.12129866413238
YDL087C	LUC7	4	300214	300999	-	-59	1778571_at	6554_at	GO:0006376,GO:0005685,GO:0003729	1	TFIID	1	0	na	FALSE	FALSE		NA	NA	2265.4855184045	-1.2847619	NA	NA	0.620054455092261	0.692643236225263	0.494157985715898
YDL088C	ASM4	4	298417	300003	-	-119	1772260_at	6553_at	GO:0000059,GO:0006406,GO:0006408,GO:0006608,GO:0005643,GO:0006607,GO:0006609,GO:0006611,GO:0006999,GO:0005198,GO:0006407,GO:0006610	1	TFIID	0	0	na	FALSE	FALSE		unresp.	1.2	2744.83593775973	-0.14285714	1.86208047295955	22	0.451875550932932	-0.20687072751824	0.0675810750608115
YDL089W		4	296820	298274	+	-296	1771450_at	6552_at	GO:0003674,GO:0008150,GO:0005575	4	TFIID	0	0	na	FALSE	FALSE		NA	NA	606.198294020916	0.15428571	NA	23	0.611730107089212	1.47378726696673	0.25714923655153
YDL090C	RAM1	4	295034	296329	-	-32	1777327_at	6551_at	GO:0004660,GO:0005965,GO:0018347	na	TFIID	0	0	na	FALSE	FALSE		NA	1	3910.19374745239	0.61809524	NA	10	0.596810994066847	1.17232229466192	0.598487480653145
YDL091C	UBX3	4	293392	294759	-	-94	1778304_at	6550_at	GO:0008150,GO:0003674,GO:0005737	1	TFIID	0	0	na	FALSE	FALSE		NA	0.5	232.714339073548	-3.747619	NA	NA	0.661353965468636	-0.707103152648773	-0.302838038177629
YDL092W	SRP14	4	292781	293221	+	-30	1777060_at	6594_at	GO:0005786,GO:0045047,GO:0005048,GO:0006617	3	TFIID	0	0	na	FALSE	FALSE		NA	5	7995.64569947405	3.2161905	-2.08440609471456	12	0.596748565943653	-0.281639018080477	-0.0155349449045545
YDL093W	PMT5	4	289909	292140	+	-41	1772475_at	6593_at	GO:0005783,GO:0006493,GO:0004169	3	TFIID	0	0	na	FALSE	FALSE		NA	2.3	NA	2.4514286	NA	35	0.619041213919494	-0.0220046436522918	-0.00110150131761722
YDL095W	PMT1	4	287059	289512	+	-74	1771736_at	6591_at	GO:0004169,GO:0005789,GO:0006493	3	TFIID	0	0	na	FALSE	FALSE		NA	10.2	41519.7347185551	2.8285714	-1.22337282107189	18	0.685484827246211	1.77233790750613	-0.645001236978384
YDL097C	RPN6	4	285391	286695	-	-51	1779716_at	6589_at	GO:0006511,GO:0005198,GO:0008541	3	TFIID	0	0	na	FALSE	FALSE		NA	5.1	16761.4806390862	-1.5961905	-2.15189780415956	11	0.52247840440219	0.109487392042995	-0.203602408451289
YDL098C	SNU23	4	284581	285165	-	-17	1777812_at	6588_at	GO:0031202,GO:0000398,GO:0046540	1	TFIID	0	0	na	FALSE	FALSE		NA	2	906.714285448238	0.21619048	NA	26	0.630149092065356	0.319345769457468	-0.320956695929814
YDL099W	BUG1	4	283419	284444	+	-55	1773639_at	6587_at	GO:0003674,GO:0006888,GO:0005737,GO:0005801	4	TFIID	0	0	na	FALSE	FALSE		unresp.	2.3	5215.07432387378	-1.3714286	-0.649771960912762	11	0.582970548427112	-0.393020048782159	0.657237964750116
YDL100C	GET3	4	282112	283176	-	-47	1778988_at	6586_at	GO:0005783,GO:0016887,GO:0010038,GO:0009408,GO:0006890,GO:0043529	4	TFIID	0	2	na	FALSE	FALSE		NA	9.5	17332.204641602	0.9647619	-2.19122076271436	36	0.584492986404156	-0.259645980627987	-0.0663807661441447
YDL101C	DUN1	4	280307	281848	-	-57	1773949_at	6585_at	GO:0004672,GO:0006468,GO:0000077,GO:0000075,GO:0005634,GO:0000723	3	TFIID	3	0	na	FALSE	FALSE		NA	0.7	3475.7045671874	2.9057143	NA	NA	0.7966395899959	0.0126932010839835	0.0724347979430098
YDL102W	POL3	4	276872	280165	+	-100	1779349_at	6584_at	GO:0006272,GO:0006289,GO:0006301,GO:0006280,GO:0006284,GO:0006298,GO:0003891,GO:0043625,GO:0006273,GO:0005657,GO:0008310,GO:0045005,GO:0006278,GO:0043137	na	TFIID	0	0	na	FALSE	FALSE		NA	1.8	NA	-1.3561905	-1.76246300962965	41	0.566891731433591	-0.0718159388861795	0.140627706034108
YDL103C	QRI1	4	275148	276581	-	-67	1770518_at	6583_at	GO:0003977,GO:0006048,GO:0005737,GO:0005634	4	TFIID	0	0	na	FALSE	FALSE		unresp.	3.3	5480.72947382873	0.24857143	-0.428872035325583	21	0.623977098095072	-0.314603733089653	-0.118039402246857
YDL104C	QRI7	4	273653	274876	-	-5	1771233_at	6582_at	GO:0005739,GO:0003674,GO:0008150	4	TFIID	0	0	na	FALSE	FALSE		NA	1	1404.43649181038	-0.41714286	NA	NA	0.521731885862683	0.172838583273186	-0.118768835477018
YDL105W	NSE4	4	272389	273597	+	-41	1770558_at	6581_at	GO:0003674,GO:0005634,GO:0030915,GO:0006281	1	TFIID	0	0	na	FALSE	FALSE		NA	0.8	NA	NA	NA	NA	0.849358923866055	0.373066746773306	-0.290186529952881
YDL106C	PHO2	4	270222	271901	-	-76	1770259_at	6580_at	GO:0005634,GO:0000105,GO:0009113,GO:0016036,GO:0003700,GO:0006350,GO:0016563	2	TFIID	0	0	na	FALSE	FALSE		unresp.	0.3	6418.51799705828	-0.12190476	NA	42	0.623487762415493	0.619234839676728	-0.0546268606954031
YDL107W	MSS2	4	268921	269976	+	-37	1775927_at	6579_at	GO:0032979,GO:0031314,GO:0005759,GO:0003674	1	SAGA	0	0	na	FALSE	FALSE		NA	0.5	736.464618316365	-0.096190476	NA	NA	0.690608973071112	-0.421913619007083	-0.263170688751855
YDL108W	KIN28	4	267698	268699	+	-46	1769904_at	6578_at	GO:0006367,GO:0004693,GO:0016251,GO:0008353,GO:0019912,GO:0005675,GO:0045944,GO:0006468	1	TFIID	0	0	na	TRUE	FALSE		NA	1.7	4401.46918770896	2.1142857	NA	27	0.487076079379892	0.047838950032164	-0.0501041379727707
YDL109C		4	265258	267201	-	-232	1771960_at	6577_at	GO:0006629,GO:0005575,GO:0003674	1	TFIID	0	0	na	FALSE	FALSE		NA	0.9	194.71169772478	NA	NA	18	0.613864499808935	0.119424846733025	-0.0386730374094443
YDL110C	TMA17	4	264512	264964	-	-60	1776188_at	6576_at	GO:0008150,GO:0003674,GO:0005737,GO:0005634,GO:0005840	1	SAGA	0	0	na	FALSE	FALSE	up	down	1	2108.24995409957	-7.6361905	5.5940527197024	45	0.953905866875828	-1.98042919091974	-0.35907249534743
YDL111C	RRP42	4	263313	264110	-	-71	1777295_at	6575_at	GO:0000175,GO:0000176,GO:0000177,GO:0006364,GO:0006402,GO:0000178	3	TFIID	0	0	na	FALSE	FALSE	down	NA	4.8	7108.89055462666	3.3238095	0.162465999948786	6	0.514473216353208	0.434710165631829	-0.0906451691452411
YDL112W	TRM3	4	258915	263225	+	-79	1770514_at	6574_at	GO:0016424,GO:0030488,GO:0005737	3	TFIID	0	0	na	FALSE	FALSE		unresp.	7.7	861.143460698933	1.3847619	NA	17	0.596388936961887	0.365796035049141	-0.0987243725847779
YDL113C	ATG20	4	256633	258555	-	-69	1776343_at	6573_at	GO:0006914,GO:0006623,GO:0008289,GO:0042147,GO:0000407,GO:0005768,GO:0000300,GO:0032266	3	SAGA	0	0	na	FALSE	FALSE		down	NA	357.977413247528	-4.8885714	NA	26	0.616822262291916	0.470553419965612	-0.0346766752398165
YDL114W		4	255604	256530	+	-52	1775546_at	6617_at	GO:0008150,GO:0003674,GO:0005575	na	na	0	0	na	FALSE	FALSE		NA	NA	NA	NA	NA	32	0.997476606595936	1.0078711295697	-0.176959720237664
YDL115C	IWR1	4	253995	255126	-	-38	1778578_at	6616_at	GO:0003674,GO:0005634,GO:0007126,GO:0016591,GO:0006366,GO:0005737	4	TFIID	0	0	na	TRUE	FALSE		NA	0.9	1083.68124839054	-3.9333333	NA	32	0.537790322120198	0.355857358591266	-0.213156025642479
YDL116W	NUP84	4	251566	253746	+	-63	1778308_at	6615_at	GO:0005198,GO:0006407,GO:0006408,GO:0006409,GO:0006607,GO:0006406,GO:0006608,GO:0006609,GO:0006610,GO:0006611,GO:0006998,GO:0006999,GO:0005643,GO:0006259,GO:0050000,GO:0006974	3	TFIID	0	0	na	FALSE	FALSE		NA	2.8	8578.81096498435	1.6857143	-1.89665989044469	17	0.523193621720069	-0.722694350235836	0.277723768335885
YDL117W	CYK3	4	248581	251238	+	-393	1773066_at	6614_at	GO:0003674,GO:0000910,GO:0005935,GO:0005737	3	TFIID	0	0	na	FALSE	FALSE		NA	2.7	376.921209151259	1.8638095	NA	19	0.534111245383656	0.0408047199346498	0.0107021558042942
YDL118W		4	247302	247682	+	NA			GO:0003674,GO:0005575,GO:0000723	na	TFIID	0	0	na	FALSE	FALSE		NA	NA	NA	2.1249795	NA	NA	0.750811019471741	-0.105165823387214	-0.182316352328736
YDL119C		4	246689	247612	-	-157	1770178_at	6612_at	GO:0005215,GO:0006810,GO:0005743,GO:0005739	1	TFIID	0	0	na	FALSE	FALSE		NA	0.7	1551.2716815962	1.6257143	NA	23	0.770764107015565	-0.440805382464641	0.21185544222724
YDL120W	YFH1	4	245923	246447	+	-86	1774856_at	6611_at	GO:0006800,GO:0006879,GO:0018283,GO:0005739,GO:0030234,GO:0005759,GO:0008198	3	TFIID	0	0	na	FALSE	FALSE		unresp.	1.2	1564.44345298646	0.61904762	-0.64124564627561	12	0.623847826133272	0.442952639495022	-0.068139583877
YDL121C		4	245133	245582	-	-38	1774064_at	6610_at	GO:0005783,GO:0003674,GO:0008150	3	TFIID	0	0	na	FALSE	FALSE		NA	6	3258.6948795511	0.86095238	-0.767105287071136	NA	0.712764934494374	0.639271342045454	-1.34684682919537
YDL122W	UBP1	4	242552	244981	+	-241	1775799_at	6609_at	GO:0004843,GO:0016579,GO:0005737,GO:0005783	1	TFIID	0	0	na	FALSE	FALSE		NA	9	8965.91991280819	2.0514286	3.91078739078359	15	0.516321909069238	0.0476546062570566	-0.00787960933244942
YDL123W	SNA4	4	241418	241840	+	-40	1776845_at	6608_at	GO:0000329,GO:0008150,GO:0003674	3	TFIID	0	0	na	FALSE	FALSE		NA	1.2	6784.79338387773	-0.60952381	0.835237037898438	NA	0.684031852118141	2.13685432078671	-0.0687528539988475
YDL124W		4	240259	241197	+	-46	1779440_at	6607_at	GO:0005737,GO:0051268,GO:0051269,GO:0008152,GO:0005634,GO:0004033	1	SAGA	0	0	na	FALSE	TRUE	up	down	9.9	4031.31777762709	-4.8619048	11.6117857717431	NA	0.934423630736373	-0.656094989573106	-1.39656155401544
YDL125C	HNT1	4	239019	239606	-	-70	1769742_at	6605_at	GO:0000166,GO:0005737,GO:0016787,GO:0009117,GO:0005634	1	TFIID	0	0	na	TRUE	TRUE		unresp.	16.4	5413.93287798324	1.2361905	-1.55890619289485	31	0.697974325322416	0.648499602710821	-0.906141358693831
YDL126C	CDC48	4	236157	238664	-	-60	1777140_at	6604_at	GO:0005634,GO:0005792,GO:0006511,GO:0006906,GO:0030433,GO:0015031,GO:0016887,GO:0006915,GO:0005789,GO:0005829,GO:0000278	4	TFIID	0	0	na	FALSE	TRUE		NA	19.8	78351.1185098322	-3.9066667	1.1421060753255	38	0.478680500656438	-0.111411681663746	-0.546817891437037
YDL127W	PCL2	4	234927	235853	+	-69	1773886_at	6603_at	GO:0007049,GO:0016538,GO:0000307	2	TFIID	0	0	na	FALSE	TRUE		NA	0.5	NA	3.2841933	NA	13	0.653495823214519	-0.60359721438363	-0.20877143835113
YDL128W	VCX1	4	232652	233887	+	-89	1773525_at	6602_at	GO:0015085,GO:0006816,GO:0006874,GO:0000324,GO:0006828	4	TFIID	0	0	na	FALSE	FALSE		NA	6.5	7770.94103664386	-1.4904762	2.81991824736202	10	0.61759515451604	-1.35329336812614	-1.19074783959679
YDL129W		4	231024	231899	+	-132	1778201_at	6601_at	GO:0008150,GO:0003674,GO:0005737,GO:0005634	1	TFIID	0	0	na	FALSE	TRUE		NA	1.2	450.486391395039	-3.1844181	NA	NA	0.737882981952893	-0.325790607685262	0.346339494715178
YDL130W	RPP1B	4	229906	230527	+	-31	1773648_at	6599_at,6600_at	GO:0003735,GO:0022625,GO:0006412,GO:0006414	2	TFIID	0	0	na	TRUE	FALSE		up	120	22448.4870878126	8.7647619	-1.15662425542901	31	0.739835795300224	-0.839678783297929	2.41455060017425
YDL130W-A	STF1	4	229171	229431	+	-32	1771782_at	6598_at	GO:0005753,GO:0003674,GO:0015986,GO:0005739	3	na	1	1	na	FALSE	FALSE		NA	NA	NA	-0.53142857	3.021101551725	NA	NA	NA	NA
YDL131W	LYS21	4	227393	228715	+	-75	1776477_at	6597_at	GO:0004410,GO:0019878,GO:0005634	1	SAGA	0	1	na	FALSE	FALSE		NA	9.6	21863.8525450492	1.6809524	1.01919957093667	6	0.75694024259434	-0.150336292473379	0.195047064070222
YDL132W	CDC53	4	224304	226751	+	-313	1779631_at	6596_at	GO:0019005,GO:0003688,GO:0031146,GO:0000082,GO:0000086,GO:0004842,GO:0042787,GO:0030674	3	TFIID	0	0	na	FALSE	FALSE		unresp.	1.5	376.921209151259	-1.3895238	0.075794882856318	58	0.596839656732194	0.49287174912488	-0.243616511373286
YDL133C-A	RPL41B	4	221724	221801	-	-27			GO:0003735,GO:0006412,GO:0022625	2	na	0	0	na	FALSE	FALSE		NA	NA	4910.36773970296	1.6609524	-0.574161840589028	NA	NA	NA	NA
YDL133W		4	222427	223740	+	-155	1771678_at	6595_at	GO:0008150,GO:0003674,GO:0005575	2	TFIID	0	0	na	FALSE	FALSE		NA	1.6	NA	-3.2685714	NA	28	0.516422442783498	0.929043393591522	0.369869760373765
YDL134C	PPH21	4	219662	220771	-	NA	1778911_at	6640_at	GO:0000082,GO:0006412,GO:0000158,GO:0000159,GO:0007094,GO:0007117,GO:0007015,GO:0006470	4	TFIID	0	1	na	FALSE	FALSE		unresp.	1.5	5615.08115700888	-1.1466667	-1.80044321049995	16	0.517929075568851	-0.85244190759661	0.186350079892816
YDL135C	RDI1	4	218680	219288	-	-81	1776814_at	6639_at	GO:0005094,GO:0005829,GO:0007264,GO:0007015,GO:0005934,GO:0005935	1	TFIID	0	0	na	FALSE	FALSE		NA	4.9	1668.84365569697	-0.032380952	-0.646489302932149	32	0.716772231852894	-0.168313736192199	0.124517314252354
YDL136W	RPL35B	4	217600	218367	+	-45			GO:0022625,GO:0006412,GO:0003735	2	TFIID	0	0	na	TRUE	FALSE	down	up	82.6	19095.8114525283	5.7628571	-2.48474754194987	23	0.750301682847033	-1.34485854563121	4.10548968463146
YDL137W	ARF2	4	216158	217074	+	-98	1773429_at	6638_at	GO:0006891,GO:0005829,GO:0005798,GO:0006888,GO:0003924	1	TFIID	0	0	na	TRUE	FALSE		NA	18.3	25012.4719259136	-3.7104762	1.96814389642034	21	0.662243071250252	0.149260615838417	-0.78285079432712
YDL138W	RGT2	4	213352	215643	+	-196	1773541_at	6637_at	GO:0005886,GO:0009749,GO:0004872,GO:0005536,GO:0007165,GO:0005355	2	TFIID	0	0	na	FALSE	FALSE		unresp.	1.1	NA	-0.42857143	NA	17	0.732128731925975	0.378839804552544	-0.285906752185547
YDL139C	SCM3	4	211376	212047	-	-42	1771252_at	6636_at	GO:0003674,GO:0005737,GO:0005634,GO:0000086,GO:0008104,GO:0000780,GO:0007059	na	TFIID	0	0	na	FALSE	FALSE		unresp.	NA	555.549056727722	-0.67238095	NA	17	0.691429138781365	0.792672878375419	0.121512383414239
YDL140C	RPO21	4	205361	210562	-	NA	1775403_at	6635_at	GO:0005665,GO:0006366,GO:0003899,GO:0005739	3	TFIID	0	0	na	FALSE	FALSE		NA	4.5	NA	0.33904762	1.19340663335248	33	0.545421034436872	0.277262654054599	-0.0364485488582267
YDL141W	BPL1	4	203040	205112	+	-244	1779304_at	6634_at	GO:0004079,GO:0004078,GO:0004080,GO:0005622,GO:0004077,GO:0005737,GO:0009305	4	TFIID	0	0	na	FALSE	FALSE		NA	1.7	1972.86733658646	1.8038095	-0.43813715166052	39	0.58371182037313	0.213636160724778	-0.148027432720802
YDL142C	CRD1	4	201720	202571	-	-95	1774287_at	6633_at	GO:0008808,GO:0008610,GO:0007006,GO:0005740,GO:0005739	4	TFIID	0	0	na	FALSE	FALSE		NA	0.7	876.399693536828	-0.89904762	NA	28	0.502671770889533	-0.476945001466551	-0.0800364612644138
YDL143W	CCT4	4	199997	201583	+	-48	1778428_at	6632_at	GO:0005737,GO:0005856,GO:0006457,GO:0007010,GO:0005832,GO:0051082	3	TFIID	0	0	na	FALSE	FALSE	down	unresp.	5.2	5534.97650162116	1.3990476	NA	20	0.538307841511966	-0.0142498913208481	0.477917372330267
YDL144C		4	198663	199733	-	-43	1775789_at	6631_at	GO:0005737,GO:0005634,GO:0008150,GO:0003674	3	TFIID	2	1	na	FALSE	FALSE		unresp.	3.7	5171.19776013417	-0.8	-0.959444444444443	12	0.706823271153422	0.0911139072487289	0.0937251863304447
YDL145C	COP1	4	194572	198177	-	-288	1771795_at	6630_at	GO:0006890,GO:0030126,GO:0003674,GO:0006888	3	TFIID	0	0	na	FALSE	FALSE		NA	5.3	15238.2648483945	2.3114286	-3.26133981080778	35	0.569286250499382	0.375184855697062	0.548977525066939
YDL146W	LDB17	4	192751	194226	+	-176	1779589_at	6629_at	GO:0008150,GO:0003674,GO:0005737,GO:0005933,GO:0005935	1	TFIID	0	0	na	FALSE	FALSE		NA	0.3	329.075379292367	-0.11809524	NA	37	0.533100495546411	0.515534833993975	0.12928730896744
YDL147W	RPN5	4	190925	192262	+	-55	1775778_at	6628_at	GO:0006511,GO:0008541,GO:0003674	3	TFIID	0	0	na	FALSE	FALSE		down	6	5705.20706983034	-4.6742857	-2.1310535608747	16	0.482148942078244	0.054614880713024	-0.566465531003934
YDL148C	NOP14	4	188155	190587	-	-34	1770876_at	6627_at	GO:0005730,GO:0030515,GO:0000462,GO:0005739,GO:0030692,GO:0006364,GO:0042274,GO:0042254,GO:0032040,GO:0000480,GO:0000447,GO:0000472	3	TFIID	3	0	na	FALSE	FALSE		NA	4.9	NA	4.0895238	NA	10	0.648815606041186	0.191317131913862	0.376164654264045
YDL149W	ATG9	4	184926	187919	+	-24	1769604_at	6626_at	GO:0005624,GO:0006623,GO:0006914,GO:0000045,GO:0016021,GO:0005737,GO:0005739,GO:0042802	1	TFIID	0	0	na	FALSE	FALSE		NA	NA	NA	-4.1542857	NA	37	0.82549771823831	0.29110673414104	-0.213734052062787
YDL150W	RPC53	4	183344	184612	+	-124	1774967_at	6625_at	GO:0005666,GO:0006383,GO:0003899	4	TFIID	0	0	na	FALSE	FALSE	down	NA	2.9	997.973850710676	2.3638095	1.19420595515606	NA	0.734919267454134	-0.345787941031994	0.0694715674671014
YDL153C	SAS10	4	181187	183019	-	-36	1774883_at	6622_at	GO:0030515,GO:0006325,GO:0005634,GO:0000462,GO:0042254,GO:0032040,GO:0000480,GO:0000447,GO:0000472,GO:0005730	4	TFIID	0	0	na	FALSE	FALSE	down	NA	26	NA	0.5047619	NA	10	0.71548793645693	-0.0864250950324557	0.376773927841298
YDL154W	MSH5	4	178335	181040	+	-203	1776554_at	6621_at	GO:0005634,GO:0007131,GO:0003674	na	TFIID	2	0	na	FALSE	FALSE		NA	NA	NA	-3.1819048	NA	28	0.737716082344951	-0.200771357355269	0.213181198175008
YDL155W	CLB3	4	176774	178057	+	-135	1770184_at	6620_at	GO:0000079,GO:0000086,GO:0016538,GO:0005737,GO:0000084,GO:0005634	3	TFIID	0	2	na	FALSE	FALSE		unresp.	3.3	891.589402948461	0.27619048	NA	12	0.54450002447332	0.200504741035574	-0.0431533510323107
YDL156W		4	174919	176487	+	-107	1777382_at	6619_at	GO:0008150,GO:0003674,GO:0005737,GO:0005634	4	TFIID	1	0	na	FALSE	FALSE		unresp.	0.8	3810.13623312037	0.094389143	NA	NA	0.723567809763553	0.759005230748664	-0.498805409927027
YDL157C		4	174233	174589	-	-38	1769311_at	6618_at	GO:0003674,GO:0008150,GO:0005739	3	TFIID	0	0	na	FALSE	FALSE		NA	12.2	752.325535976123	2.3428571	NA	32	0.668771363130383	-0.870367428420973	-0.338472677622727
YDL159W	STE7	4	172482	174029	+	-46	1769361_at	6661_at	GO:0006468,GO:0004708,GO:0007124,GO:0005737,GO:0043332,GO:0000750,GO:0001403	3	TFIID	0	0	na	FALSE	FALSE		unresp.	0.5	672.12700879926	-1.2447619	3.61146024345007	11	0.49076590455012	0.102349148981406	-0.213353739382121
YDL159W-A		4	172183	172314	+	-335	1771671_at		GO:0005575,GO:0003674,GO:0008150	na	na	0	0	na	FALSE	NA		NA	NA	NA	NA	NA	NA	NA	NA	NA
YDL160C	DHH1	4	170411	171931	-	-308	1774663_at	6660_at	GO:0000290,GO:0000184,GO:0005515,GO:0000932,GO:0003724,GO:0005737	3	TFIID	0	0	na	FALSE	FALSE		NA	1.6	42884.4114036756	3.8010714	-2.42156857583026	41	0.6787340537948	-0.000150564955533644	-0.417948172673574
YDL160C-A		4	169367	169609	-	-29	1771523_at	5849_at	GO:0008150,GO:0003674,GO:0005575	4	na	0	0	na	FALSE	NA		NA	NA	NA	NA	NA	NA	NA	NA	NA
YDL161W	ENT1	4	167715	169079	+	-26	1773553_at	6659_at	GO:0000147,GO:0006897,GO:0007015,GO:0030276,GO:0030479	4	TFIID	0	0	na	FALSE	FALSE		NA	1.4	NA	-1.5466667	-0.62021514335532	NA	0.662465705864425	1.1375492519343	0.58055721622136
YDL164C	CDC9	4	164988	167255	-	-50	1776604_at	6656_at	GO:0003910,GO:0006284,GO:0006310,GO:0005657,GO:0006266,GO:0006273,GO:0006289,GO:0005634,GO:0005739,GO:0000278	4	TFIID	2	0	na	FALSE	FALSE		NA	2.7	148.811242544166	2.7380952	NA	22	0.540863035451954	-0.197929706806252	-0.023676530189458
YDL165W	CDC36	4	164291	164866	+	-51	1779737_at	6655_at	GO:0051726,GO:0000122,GO:0005634,GO:0030015,GO:0006357,GO:0005737,GO:0000289,GO:0000749,GO:0000288,GO:0000175,GO:0006368,GO:0016567,GO:0004842	4	TFIID	0	0	na	FALSE	FALSE		NA	5.3	2120.44755198769	1.6828571	1.15189221981656	NA	0.60908904675929	-0.407126323894121	-0.240733483956135
YDL166C	FAP7	4	163450	164043	-	-67	1778315_at	6654_at	GO:0005634,GO:0000462,GO:0030684,GO:0005737,GO:0017111,GO:0000056,GO:0006979	4	TFIID	1	1	na	FALSE	FALSE		NA	7.4	8349.10251238873	1.9428571	-1.57508175263798	11	0.784167610431965	-0.223800969286896	-0.207620727511143
YDL167C	NRP1	4	160996	163155	-	-62	1769431_at	6653_at	GO:0003674,GO:0005737,GO:0042254	4	TFIID	0	0	na	FALSE	FALSE	down	NA	1.7	3573.30914065464	2.88	0.0183636328854213	5	0.68743685487109	-0.919888823250129	-0.0298511529728017
YDL168W	SFA1	4	159605	160765	+	-73	1769952_at	6652_at	GO:0004327,GO:0005737,GO:0005739,GO:0046294,GO:0004022,GO:0033833,GO:0033859	3	TFIID	0	0	na	FALSE	FALSE		NA	3.6	8374.53014506545	0.56857143	9.10777112095504	53	0.79044739429213	-0.0754819791648266	-0.142785749261169
YDL169C	UGX2	4	158065	158736	-	-26	1775340_at	6651_at	GO:0008150,GO:0003674,GO:0005575	na	SAGA	1	1	na	FALSE	FALSE		down	NA	NA	-8.6390476	NA	NA	1.00090774471386	-0.197424120185974	-0.484316896639646
YDL170W	UGA3	4	156319	157905	+	-19	1773191_at	6650_at	GO:0003704,GO:0006357,GO:0005634,GO:0019740,GO:0045893,GO:0003700,GO:0009450	2	TFIID	0	0	na	FALSE	FALSE		NA	0.4	1197.65940910727	-1.6819048	NA	33	0.804559309389508	-0.0825549425929335	-0.0518585501034242
YDL171C	GLT1	4	149204	155641	-	-280	1776998_at	6649_at	GO:0016040,GO:0006537,GO:0005739,GO:0031026	2	TFIID	0	0	na	FALSE	FALSE		NA	4.5	18915.4425937195	-1.7942857	2.59063925139172	32	0.696387849965202	-0.727848077230386	-0.349509471136055
YDL173W		4	148192	149079	+	-48	1770010_at	6647_at	GO:0003674,GO:0008150,GO:0005737	4	TFIID	0	0	na	FALSE	TRUE		NA	4	1141.02854359549	-2.0171429	2.01534836066869	14	0.666403894173595	1.40266091562918	-0.966347766729324
YDL174C	DLD1	4	145827	147590	-	-96	1779030_at	6646_at	GO:0005975,GO:0004458,GO:0005743,GO:0009060,GO:0005739	1	SAGA	0	3	na	FALSE	TRUE		NA	5.5	10785.444724807	2.7819048	NA	26	0.84505078261015	-0.895399068832231	-1.60344622888683
YDL175C	AIR2	4	144485	145519	-	-34	1772147_at	6645_at	GO:0005634,GO:0006406,GO:0016078,GO:0016077,GO:0016075,GO:0031499,GO:0016076,GO:0043630,GO:0004652	3	TFIID	0	0	na	FALSE	FALSE		NA	0.4	1797.08403437486	0.79238095	NA	40	0.553910426364366	0.818594183503414	0.607381210186378
YDL176W		4	142098	144224	+	-153	1769773_at	6644_at	GO:0003674,GO:0008150,GO:0005575	4	TFIID	0	0	na	FALSE	FALSE		NA	0.3	338.777851954159	-2.4333333	NA	NA	0.588602990120877	-0.107608310560431	-0.0977347027389014
YDL177C		4	141210	141722	-	-79	1769675_at	6643_at	GO:0008150,GO:0003674,GO:0005575	4	TFIID	0	0	na	FALSE	FALSE		unresp.	1.3	906.714285448238	1.3971429	NA	45	0.673052453799542	-0.111053880908027	0.0714072909805118
YDL178W	DLD2	4	139523	141115	+	-42	1775814_at	6642_at	GO:0004458,GO:0005759,GO:0006089,GO:0003779,GO:0005739	1	TFIID	3	0	na	FALSE	FALSE		unresp.	3.9	11368.0082767568	0.4447619	3.52693686437091	6	0.683997291205196	-0.571486337230411	-0.216461077291833
YDL179W	PCL9	4	138292	139206	+	-136	1778541_at	6641_at	GO:0007049,GO:0016538,GO:0000307	2	TFIID	0	3	na	FALSE	FALSE		NA	2	NA	2.9771429	NA	23	0.728120052666208	-0.0865765666351983	-0.194993023528259
YDL180W		4	135897	137540	+	-157	1777618_at	6685_at	GO:0003674,GO:0008150,GO:0000324	4	TFIID	0	0	na	FALSE	FALSE		unresp.	0.9	NA	-0.97714286	NA	33	0.697010478729475	0.301519149494317	-0.272867707349503
YDL181W	INH1	4	135180	135437	+	-98	1772459_at	6684_at	GO:0005753,GO:0015986,GO:0004857,GO:0005739	3	TFIID	0	0	na	FALSE	TRUE		NA	4.5	981.420509035195	-3.592381	8.46020191011094	26	0.88495682652711	-0.79195186269908	-0.167329752777919
YDL182W	LYS20	4	133438	134724	+	-29	1771703_at	6682_at,6683_g_at	GO:0004410,GO:0019878,GO:0005739,GO:0005634	na	SAGA	0	0	na	FALSE	FALSE		NA	16.8	28103.8177061441	0.62285714	3.86129113027903	7	0.919816993102353	0.156591420293122	-0.474499104173601
YDL183C		4	130872	131834	-	-55	1775688_at	6681_at	GO:0008150,GO:0003674,GO:0005575	1	TFIID	0	0	na	FALSE	FALSE		NA	0.4	NA	-2.0666667	NA	NA	0.882275107413609	0.188718660427306	-0.0765059512085972
YDL184C	RPL41A	4	130408	130485	-	-27	1769727_s_at		GO:0006412,GO:0022625,GO:0003735	2	TFIID	0	0	na	FALSE	FALSE		NA	NA	11874.8390602002	2.2695238	-2.44147107229375	23	0.707329145068692	-1.43802337008585	1.76533772704528
YDL185W	TFP1	4	126788	130003	+	-118	1772510_at	6679_at	GO:0006314,GO:0000221,GO:0004520,GO:0007035,GO:0000329,GO:0019538,GO:0046961	3	TFIID	0	0	na	FALSE	FALSE		NA	10.5	199894.952537699	-0.43714286	-1.01092458417795	47	0.619181239636522	-0.061375565025767	-0.105020178785525
YDL186W		4	125617	126450	+	-5	1773469_at	6678_at	GO:0003674,GO:0005575,GO:0008150	na	TFIID	0	0	na	FALSE	FALSE		NA	NA	NA	NA	NA	52	0.69834585522206	-0.152849675932031	-0.0820432973658437
YDL188C	PPH22	4	123866	124999	-	-190	1779633_at	6676_at	GO:0000082,GO:0007117,GO:0000158,GO:0000159,GO:0006412,GO:0007094,GO:0006470,GO:0000780,GO:0007015	4	TFIID	0	1	na	FALSE	FALSE		unresp.	3.8	4112.70037473821	-0.55238095	NA	19	0.469925951060214	-0.064935201733194	0.0136971350199652
YDL189W	RBS1	4	122079	123590	+	-118	1772446_at	6675_at	GO:0005737,GO:0003674,GO:0006012	2	TFIID	0	0	na	TRUE	FALSE		unresp.	2.1	891.589402948461	0.77809524	0.563424301302003	10	0.649810892185522	2.01568753044605	-0.332853330249054
YDL190C	UFD2	4	118708	121593	-	-199	1777174_at	6673_at	GO:0006511,GO:0004842,GO:0006950,GO:0005737,GO:0005634,GO:0006512	3	TFIID	0	0	na	FALSE	FALSE		NA	1.2	2595.30426993292	-1.4009524	-1.24887203532558	NA	0.515008527260952	1.49000828192352	0.283638653069029
YDL191W	RPL35A	4	117665	118518	+	-29	1769743_s_at	6672_s_at	GO:0006412,GO:0003735,GO:0022625	2	TFIID	0	0	na	TRUE	FALSE	down	up	113.1	NA	5.7190476	-1.39968560370138	26	0.80828385362834	-2.19072237232972	4.86235178167133
YDL192W	ARF1	4	116322	116867	+	-71	1776418_at	6671_at	GO:0006891,GO:0005798,GO:0005829,GO:0003924,GO:0006893,GO:0000723,GO:0006888	3	TFIID	0	0	na	FALSE	FALSE		NA	59.9	19342.6218913988	1.0561905	-4.71037799517432	17	0.82398986952617	-0.217074376881341	0.273679547525117
YDL193W	NUS1	4	114673	115800	+	-97	1777255_at	6670_at	GO:0005783,GO:0005811,GO:0004659,GO:0045045,GO:0005635	3	TFIID	1	3	na	FALSE	FALSE		unresp.	0.8	NA	0.26380952	-1.05940570012173	34	0.632084756073075	1.02200992111536	-0.689789421376586
YDL194W	SNF3	4	111581	114235	+	-209	1773758_at	6669_at	GO:0005886,GO:0009749,GO:0004872,GO:0005536,GO:0007165,GO:0005355	1	TFIID	2	2	na	FALSE	FALSE		NA	0.7	NA	-3.7485714	NA	40	0.699680040413852	-0.332793681898317	-0.600913484308031
YDL195W	SEC31	4	107209	111030	+	-133	1774332_at	6668_at	GO:0030127,GO:0006888,GO:0005198	1	TFIID	0	2	na	FALSE	FALSE		NA	4.6	1835.10383539914	3.1333333	2.72439286665343	41	0.732740977661646	0.896124465602622	0.0777017994419148
YDL197C	ASF2	4	104918	106495	-	-90	1775207_at	6666_at	GO:0003674,GO:0005634,GO:0030466,GO:0000784	1	TFIID	0	0	na	FALSE	TRUE		NA	0.7	1910.55794652955	-1.5304762	NA	NA	0.890543988740279	1.07264581365938	-0.139041128947395
YDL198C	GGC1	4	103650	104552	-	-79	1779520_at	6665_at	GO:0005743,GO:0000002,GO:0006879,GO:0001408,GO:0001409,GO:0005739	3	SAGA	0	0	na	FALSE	FALSE		NA	6.5	NA	0.53238095	NA	9	0.945370440490518	-0.662120366973532	0.321791282680975
YDL199C		4	101291	103354	-	-356	1770764_at	6664_at	GO:0006810,GO:0022891,GO:0016020	1	TFIID	0	1	na	FALSE	FALSE	up	NA	NA	NA	-3.9057143	NA	41	1.17243796286222	0.0178195396379245	-0.542884554848263
YDL200C	MGT1	4	100502	101068	-	-31	1772342_at	6663_at	GO:0003908,GO:0006307,GO:0005634	4	TFIID	0	0	na	FALSE	FALSE		NA	3.5	NA	-1.1771429	NA	41	0.838578710601737	-0.566194185058968	-0.342791860011686
YDL201W	TRM8	4	99562	100422	+	-78	1772827_at	6707_at	GO:0030488,GO:0005515,GO:0005634,GO:0008176,GO:0042254	4	TFIID	0	0	na	FALSE	FALSE	down	NA	6.7	2630.00000011804	2.6133333	2.12826465625856	7	0.645912384344106	0.3767162881192	0.0222540803718201
YDL202W	MRPL11	4	98476	99225	+	-56	1775317_at	6706_at	GO:0003735,GO:0006412,GO:0005762,GO:0005739	3	TFIID	1	0	na	FALSE	FALSE		NA	1.6	6070.11797498306	3.1561905	1.79244221576052	10	0.479266750895653	0.0451363866004078	0.427213784192945
YDL203C	ACK1	4	96083	97954	-	-184	1775108_at	6705_at	GO:0008150,GO:0003674,GO:0005739	3	TFIID	0	0	na	FALSE	FALSE		unresp.	NA	98.9415232017899	-0.86666667	NA	NA	0.580370310337815	0.0773843887012026	-0.137208534263891
YDL204W	RTN2	4	94606	95787	+	-14	1779266_at	6704_at	GO:0008150,GO:0003674,GO:0005783	3	SAGA	0	0	na	FALSE	FALSE	up	down	0.2	NA	-7.6742857	NA	68	1.13170553170874	-1.98299789899782	-1.3547592265964
YDL205C	HEM3	4	92763	93746	-	-206	1774025_at	6703_at	GO:0006783,GO:0004418,GO:0005737,GO:0005634	1	TFIID	0	0	na	FALSE	FALSE		NA	NA	8480.52021404257	2.3783714	0.218618073549202	21	0.807391786691116	-0.433905460465456	0.234197809559526
YDL206W		4	90177	92465	+	-165	1775740_at	6702_at	GO:0008150,GO:0003674,GO:0005575	4	TFIID	0	0	na	FALSE	FALSE		NA	0.6	NA	-2.5990476	NA	NA	0.584822844274041	-0.264617309019314	-0.00728564173930344
YDL207W	GLE1	4	88249	89865	+	-34	1774923_at	6701_at	GO:0005643,GO:0016973,GO:0005739,GO:0000822	4	TFIID	0	0	na	FALSE	FALSE		NA	1.8	1040.16615650264	-2.807619	NA	6	0.566480040562971	-0.238282330216243	0.0188852924626655
YDL208W	NHP2	4	87513	87983	+	-56	1775468_at	6700_at	GO:0000154,GO:0005732,GO:0031118,GO:0006364,GO:0030515,GO:0009982,GO:0031120	3	TFIID	0	0	na	FALSE	FALSE		NA	43.1	NA	3.1295238	-0.724149609457719	6	0.683145276700775	0.0489615766664372	-0.282733048808088
YDL209C	CWC2	4	86208	87227	-	-30	1777938_at	6699_at	GO:0003674,GO:0005681,GO:0000398	3	TFIID	0	0	na	FALSE	FALSE		NA	0.3	2653.06658698147	0.75238095	NA	NA	0.667043470608836	-0.0609285094320444	-0.285366040226824
YDL210W	UGA4	4	84271	85986	+	NA	1778622_at	6698_at	GO:0000329,GO:0015489,GO:0015847,GO:0015812,GO:0015495	na	SAGA	0	0	na	FALSE	TRUE		NA	0.8	NA	0.20857143	NA	NA	1.04488597431422	0.817054888547891	0.230790975866638
YDL211C		4	79295	80413	-	-76	1778331_at	6697_at	GO:0000324,GO:0008150,GO:0003674	3	TFIID	0	0	na	FALSE	FALSE		NA	0.4	3356.78538118833	1.9209524	NA	NA	0.660173143260521	-0.372449097873158	0.161743057916903
YDL212W	SHR3	4	78427	79059	+	-63	1775901_at	6696_at	GO:0006888,GO:0030176,GO:0006865,GO:0051082,GO:0006457	4	TFIID	0	0	na	FALSE	FALSE		up	19.1	6512.43669780563	4.6066667	-2.00888390620997	14	0.624707761155746	-0.445667840723218	1.06257457297658
YDL213C	NOP6	4	77290	77967	-	-32	1772950_at	6695_at	GO:0005730,GO:0006364,GO:0003723,GO:0042274	2	TFIID	3	3	na	FALSE	FALSE		NA	7.8	8965.91991280819	1.98	-1.67907888917597	11	0.76182647322222	-0.527967646867283	1.14197002992316
YDL214C	PRR2	4	74447	76546	-	-143	1774699_at	6694_at	GO:0004702,GO:0005634,GO:0046020,GO:0031138	na	TFIID	2	1	na	FALSE	FALSE		down	0.2	NA	-8.3685714	NA	NA	0.701139872191672	-0.310120673165496	-0.713994447986527
YDL215C	GDH2	4	70641	73919	-	-202	1773457_at	6693_at	GO:0004352,GO:0006807,GO:0005625,GO:0005739	3	na	0	0	na	FALSE	FALSE		down	2	7400.8790218637	-8.7457143	2.43777112095503	19	0.616247112630761	-0.224755759375056	-1.25570338381834
YDL216C	RRI1	4	68998	70320	-	-289	1769325_at	6692_at	GO:0000338,GO:0004222,GO:0008180,GO:0000754	1	TFIID	0	1	na	FALSE	FALSE		NA	0.3	NA	-0.87809524	NA	NA	0.617982545556336	-0.531265379313917	-0.146583430420158
YDL217C	TIM22	4	67984	68607	-	-167	1773645_at	6691_at	GO:0008565,GO:0045039,GO:0042721,GO:0005739	3	TFIID	0	0	na	FALSE	FALSE		NA	1.9	NA	2.7828571	NA	12	0.687413511549166	-0.689336911907309	0.0831420188439033
YDL218W		4	66494	67447	+	-31	1770125_at	6690_at	GO:0008150,GO:0003674,GO:0005737	na	TFIID	0	0	na	FALSE	FALSE		NA	NA	NA	-0.55582571	NA	36	1.07704677304535	-0.464488574436683	-0.263542853645404
YDL219W	DTD1	4	65243	65766	+	-47	1779334_at	6689_at	GO:0019478,GO:0005737,GO:0006412,GO:0051500	4	TFIID	0	0	na	TRUE	FALSE		up	10.1	4611.41174850395	5.3219048	NA	33	0.799053308908915	-1.50790348634786	-0.178442792761205
YDL220C	CDC13	4	62245	65019	-	-22	1775274_at	6687_at	GO:0000723,GO:0000783,GO:0016233,GO:0007004,GO:0032210,GO:0043047	na	TFIID	0	1	na	FALSE	FALSE		unresp.	NA	318.98115812501	0.89871023	NA	44	0.716391294462437	-0.70566708548293	-0.605173819522276
YDL222C	FMP45	4	60873	61802	-	-106	1771052_at	6730_at	GO:0007047,GO:0003674,GO:0005938,GO:0016021,GO:0030437,GO:0005739	3	SAGA	2	1	na	FALSE	FALSE		NA	NA	329.075379292367	NA	NA	86	1.02182753882926	NA	NA
YDL223C	HBT1	4	57266	60406	-	NA	1769986_at	6729_at	GO:0003674,GO:0000753,GO:0005937	1	SAGA	0	0	na	FALSE	FALSE		down	0.3	NA	-7.805186	NA	NA	0.875425055729191	0.660951482156329	0.239815859835024
YDL224C	WHI4	4	54398	56347	-	-374	1777448_at	6728_at	GO:0003723,GO:0008361,GO:0005737	3	TFIID	0	0	na	FALSE	FALSE		NA	1.2	NA	-0.3152381	0.323801634158954	17	0.48749362186613	0.815574694000398	0.795013898756225
YDL225W	SHS1	4	52446	54101	+	-66	1772483_at	6727_at	GO:0005200,GO:0005940,GO:0000902,GO:0000910,GO:0030010	4	TFIID	0	0	na	FALSE	FALSE		unresp.	1.4	5615.08115700888	0.44952381	1.083569667637	5	0.524446426976657	-0.32155384583144	0.16199909548477
YDL226C	GCS1	4	51116	52174	-	-27	1775351_at	6726_at	GO:0005793,GO:0006888,GO:0006890,GO:0008060,GO:0005856,GO:0030037,GO:0005802,GO:0005768,GO:0003779,GO:0043001	3	TFIID	0	0	na	FALSE	FALSE		unresp.	5.1	9556.40089099424	1.267619	-1.97027816856052	14	0.562718686835597	-0.755552942641974	0.260260015343559
YDL227C	HO	4	46272	48032	-	NA	1778270_at	6725_at	GO:0007533,GO:0004519,GO:0005634,GO:0000728	1		1	0	na	FALSE	FALSE		up	4.2	NA	4.9304762	NA	NA	1.21418687857747	-0.525325808654475	-0.254402264275651
YDL229W	SSB1	4	44066	45907	+	-34	1770173_at,1770884_s_at		GO:0005625,GO:0016887,GO:0006450,GO:0051082,GO:0006412,GO:0005844,GO:0051083,GO:0006415	na	na	0	0	na	FALSE	FALSE		NA	152.9	170038.634511978	4.4485714	-1.26486636124248	NA	0.514125319848128	-1.21247424169086	1.0720482646367
YDL230W	PTP1	4	42701	43708	+	-46	1771722_at	6723_at	GO:0004725,GO:0006470,GO:0005737,GO:0005739	3	TFIID	1	2	na	FALSE	FALSE		NA	2.3	2687.57228040627	-1.4047619	NA	18	0.793614010723698	-0.0366578897093569	0.231726573824089
YDL231C	BRE4	4	38868	42245	-	-121	1774312_at	6722_at	GO:0016021,GO:0003674,GO:0006897	2	TFIID	0	0	na	FALSE	FALSE		NA	1.7	NA	-0.37428571	NA	23	0.47609417596943	-0.239711216743862	0.111985502907788
YDL232W	OST4	4	38488	38598	+	-27	1775451_at	6721_at	GO:0006487,GO:0004579,GO:0005789,GO:0030674,GO:0008250	4	TFIID	0	0	na	FALSE	FALSE		NA	12.5	2431.80294983982	2.9619048	-2.07444995700781	21	0.695044024588111	NA	NA
YDL233W		4	36798	38174	+	-34	1773751_at	6720_at	GO:0003674,GO:0008150,GO:0005737,GO:0005634	4	TFIID	1	0	na	FALSE	FALSE		NA	NA	1010.90070265971	-0.32857143	NA	25	0.544990877152114	0.140613496370421	-0.457305635927028
YDL234C	GYP7	4	34238	36478	-	-125	1774716_at	6719_at	GO:0005097,GO:0016192,GO:0005737	4	SAGA	0	3	na	FALSE	FALSE		down	0.2	2455.32604106903	-5.7466667	NA	46	0.811697698952033	0.693905778589125	-0.465724579273712
YDL235C	YPD1	4	33415	33918	-	-128	1772043_at	6718_at	GO:0007234,GO:0006970,GO:0016772,GO:0005737	3	TFIID	0	0	na	FALSE	FALSE		NA	2.9	6325.02322381952	1.8085714	-1.54630353678662	26	0.514344392122773	0.420148604146054	0.514365811346497
YDL236W	PHO13	4	32296	33234	+	-61	1769961_at	6717_at	GO:0004035,GO:0003869,GO:0016576,GO:0006470,GO:0005634,GO:0005737	4	TFIID	0	0	na	FALSE	FALSE		NA	6.2	2982.18109436532	1.0333333	4.42342097916584	16	0.58884142284704	-0.294508790750308	-0.000554769557270747
YDL237W	LRC1	4	30657	31829	+	-42	1770867_at	6716_at	GO:0008150,GO:0003674,GO:0005575	4	TFIID	0	0	na	FALSE	FALSE		NA	3.7	NA	0.13333333	NA	23	0.571481352182093	-1.67966472249955	-0.41693903546371
YDL238C	GUD1	4	28985	30454	-	-35	1777816_at	6715_at	GO:0016811,GO:0046098,GO:0008892,GO:0005737	na	SAGA	0	0	na	FALSE	FALSE		NA	NA	279.40325737186	-4.0714286	NA	NA	0.777231521107906	0.383313699554241	0.266457685629621
YDL239C	ADY3	4	26403	28775	-	-154	1774087_at	6714_at	GO:0030435,GO:0005819,GO:0005628,GO:0006461,GO:0005515,GO:0030476	4	TFIID	0	0	na	FALSE	FALSE		NA	NA	NA	-3.08	NA	32	0.839139766263669	0.0760402426700295	0.00424874874761848
YDL240W	LRG1	4	22823	25876	+	-179	1773646_at	6713_at	GO:0009272,GO:0007264,GO:0005100,GO:0005737,GO:0005739,GO:0005935	3	TFIID	0	0	na	FALSE	TRUE		NA	0.7	468.394650087436	0.27619048	NA	NA	0.732603165216876	0.556753385398719	-0.270245921226375
YDL241W		4	20635	21006	+	-172	1775158_at	6712_at	GO:0003674,GO:0008150,GO:0005575	1	TFIID	1	1	na	FALSE	FALSE		up	1.4	1295.18754359619	7.1472905	NA	NA	1.1514469518839	-0.275499122695528	0.255835572172186
YDL243C	AAD4	4	17577	18566	-	NA	1771716_s_at,1774511_at	5423_s_at,6710_at	GO:0005575,GO:0018456,GO:0006081,GO:0009636	1	TFIID	0	0	na	FALSE	FALSE		NA	0.1	NA	-1.0685714	NA	NA	0.784412420610192	0.381947506672715	-0.0321881965614167
YDL244W	THI13	4	16204	17226	+	NA	1769913_s_at	10858_s_at	GO:0009228,GO:0005575,GO:0003674	na	TFIID	0	0	na	FALSE	FALSE		NA	0.4	NA	NA	NA	25	1.3780833463789	4.96559227518781	-0.115180000404608
YDL245C	HXT15	4	11657	13360	-	NA	1774000_s_at	10860_s_at	GO:0008645,GO:0005355,GO:0005353,GO:0015578,GO:0005886	na	both	2	0	na	FALSE	FALSE		NA	NA	NA	NA	NA	NA	1.20228605862808	1.31802187216055	-0.291143243114617
YDL246C	SOR2	4	8683	9756	-	-318	1777143_s_at	10861_s_at	GO:0016616,GO:0019318,GO:0005575	na	both	2	1	na	FALSE	FALSE		NA	2	NA	NA	NA	NA	1.45928675575763	1.00455190861942	-0.188664485115471
YDL247W	MPH2	4	5985	7814	+	-84	1773829_at,1774944_s_at	10862_s_at,6709_i_at	GO:0005363,GO:0005886,GO:0008643,GO:0015144	na	TFIID	1	0	na	FALSE	FALSE		NA	NA	NA	-0.49428571	NA	33	1.2066045768688	1.0295336835621	-0.217941707248622
YDL248W	COS7	4	1802	2953	+	-18	1772057_s_at	3851_s_at	GO:0004872,GO:0008150,GO:0005739	na	TFIID	2	0	na	FALSE	NA		NA	0.3	NA	-1.2085714	NA	21	1.32785018674761	-1.45033488478292	-1.1688761795641
YDR001C	NTH1	4	450217	452472	-	-245	1770456_at	6462_at	GO:0005993,GO:0004555,GO:0006950,GO:0005829,GO:0005737	2	SAGA	0	0	na	FALSE	FALSE	up	down	1.4	1835.10383539914	-6.3047619	2.35863810349561	NA	0.67970350265681	-0.437320662599192	-0.000565680208776002
YDR002W	YRB1	4	453042	453647	+	-67	1771282_at	6463_at	GO:0005634,GO:0005737,GO:0008536,GO:0006606,GO:0006405,GO:0006511,GO:0000082	1	TFIID	0	0	na	FALSE	FALSE		NA	33.6	NA	0.80666667	NA	32	0.561141738023821	-0.871189223018521	0.390834775121641
YDR003W	RCR2	4	454119	454751	+	-48	1778728_at	6464_at	GO:0003674,GO:0005737,GO:0000324,GO:0016021,GO:0016192,GO:0031982	4	TFIID	0	0	na	FALSE	FALSE	up	NA	1.3	1225.7221759237	-3.3114286	0.0678490564441674	21	0.732105889218774	0.160958198079777	-0.84087378187912
YDR003W-A		4	454779	454901	+	NA	1774645_at		GO:0008150,GO:0003674,GO:0005575	na	na	0	0	na	FALSE	NA		NA	NA	NA	NA	NA	NA	NA	NA	NA
YDR004W	RAD57	4	455198	456580	+	-161	1775039_at	6465_at	GO:0000722,GO:0045002,GO:0005634,GO:0008094,GO:0000707,GO:0030491,GO:0046982,GO:0000730,GO:0033062	3	TFIID	0	0	na	FALSE	TRUE		NA	0.9	238.011792207399	1.0533333	NA	NA	0.511443838362051	-0.363090911759139	-0.0297920181226334
YDR005C	MAF1	4	456833	458100	-	-131	1775183_at	6466_at	GO:0005634,GO:0016480,GO:0030528	4	TFIID	0	0	na	TRUE	FALSE		NA	1.7	1720.42738910268	-3.7580952	NA	NA	0.584683592787375	-0.470416038686436	-0.0296064035470802
YDR006C	SOK1	4	458539	461244	-	-149	1769710_at	6467_at	GO:0005634,GO:0019933,GO:0003674	4	TFIID	0	0	na	FALSE	TRUE		NA	2.6	NA	-2.8695238	NA	34	0.540201071643185	0.758073019873179	-0.380229820883718
YDR007W	TRP1	4	461839	462513	+	-195			GO:0005737,GO:0004640,GO:0000162	2	TFIID	0	0	na	FALSE	TRUE		unresp.	5.4	1847.73299058008	-1.2857143	-1.56795730918291	21	0.871789187564702	0.624227687899596	-0.096616423730362
YDR009W	GAL3	4	463431	464993	+	-180	1778677_at	6470_at	GO:0005737,GO:0006012,GO:0000411,GO:0016563	na	na	0	2	na	FALSE	FALSE		NA	NA	720.517291219811	-1.4967048	NA	NA	0.995337777659935	-0.262850071501771	-0.305614134463783
YDR011W	SNQ2	4	465916	470421	+	-329	1776773_at	6472_at	GO:0000304,GO:0042493,GO:0005739,GO:0005886,GO:0008559,GO:0005624	2	SAGA	1	0	na	FALSE	FALSE		NA	9.5	1295.18754359619	-0.9952381	1.16958653550049	32	0.576269199593425	0.694049827503436	-0.242289604870156
YDR012W	RPL4B	4	471850	472938	+	-28	1772875_at		GO:0003735,GO:0006412,GO:0022625,GO:0005737	na	TFIID	0	0	na	FALSE	FALSE	down	NA	61.8	151453.927078165	-0.80380952	0.405083545480823	8	0.627038311476952	-3.14853035905702	1.12948808742534
YDR013W	PSF1	4	473154	473780	+	-15	1778123_at	6474_at	GO:0006261,GO:0000811,GO:0003674,GO:0031261	4	TFIID	0	0	na	FALSE	FALSE		NA	0.7	1431.4112664128	2.5304762	NA	22	0.66134403285048	0.442495178457138	0.0325901423732895
YDR014W	RAD61	4	474043	475986	+	-55	1775875_at	6475_at	GO:0003674,GO:0009314,GO:0005634	4	TFIID	1	0	na	FALSE	FALSE		NA	0.7	720.517291219811	0.36717343	NA	23	0.62364962046724	-1.11017505146427	-0.593434533837004
YDR014W-A	HED1	4	477794	478282	+	-31			GO:0045950,GO:0000794,GO:0003674	na	na	0	0	na	FALSE	NA		NA	NA	NA	NA	NA	NA	NA	NA	NA
YDR016C	DAD1	4	478471	478755	-	-33	1776781_at	6477_at	GO:0005819,GO:0005200,GO:0000778,GO:0042729,GO:0030472,GO:0031110	3	TFIID	1	1	na	FALSE	FALSE		NA	2.9	799.416321725746	1.9980952	-0.802785286748222	50	0.678096884301393	-0.379536048150811	0.137014302594213
YDR017C	KCS1	4	479112	482264	-	-122	1774091_at	6478_at	GO:0005737,GO:0042493,GO:0033200,GO:0032958,GO:0000828,GO:0000829,GO:0000827	3	TFIID	1	1	na	FALSE	FALSE		NA	4	1935.54216173258	0.1152381	-0.500647126165475	22	0.619247576397105	-0.175784782055082	-1.78802163604649
YDR018C		4	482667	483857	-	-23	1772647_at	6479_at	GO:0008654,GO:0008415,GO:0005575	na	na	0	0	na	FALSE	FALSE		down	NA	NA	-7.4921824	NA	36	1.28297020459874	0.263726781933242	0.268531839899354
YDR019C	GCV1	4	484160	485362	-	-18	1776596_at	6480_at	GO:0006544,GO:0005739,GO:0004375,GO:0006730,GO:0005960,GO:0006546	1	SAGA	2	0	na	FALSE	FALSE		NA	6	4092.30750407724	2.2104762	6.07216706067878	NA	1.18562594630603	-2.13994081977756	0.75591409276621
YDR020C	DAS2	4	485743	486441	-	-123	1769366_at	6481_at	GO:0005634,GO:0008150,GO:0003674,GO:0005737	4	TFIID	0	1	na	FALSE	FALSE		NA	1	4276.96815909586	3.8447619	1.73684562542224	NA	0.733904249157937	0.329887217876595	0.055445101416461
YDR021W	FAL1	4	486801	488000	+	-92	1776348_at	6436_at	GO:0006364,GO:0004004,GO:0005730	3	TFIID	0	0	na	FALSE	FALSE		NA	3.9	3089.64252913441	3.3171429	-1.57998647920116	33	0.674416664214747	0.0994729412050282	-0.12525435675595
YDR022C	CIS1	4	488069	488659	-	-31	1778545_at	6437_at	GO:0005737,GO:0003674,GO:0000226,GO:0006914	4	TFIID	3	0	na	FALSE	TRUE		NA	0.4	486.132248177646	-3.6714286	NA	29	0.816358516303549	-0.673431730778621	0.0280527741561234
YDR023W	SES1	4	489505	490893	+	-43	1776877_at	6438_at	GO:0005737,GO:0004828,GO:0006434	3	TFIID	0	0	na	FALSE	TRUE	down	NA	26.7	NA	3.1761905	0.082832296461417	33	0.64477026493981	-0.274532500965317	0.140087417230167
YDR025W	RPS11A	4	491512	492321	+	-35	1774802_at		GO:0000028,GO:0022627,GO:0006412,GO:0003735,GO:0006450	2	TFIID	0	0	na	TRUE	FALSE	down	up	71.3	NA	5.3409524	NA	27	0.653818555234004	-0.414596768835244	1.94095943735779
YDR026C		4	492553	494265	-	-153	1780084_at	6440_at	GO:0005730,GO:0008150,GO:0005634,GO:0003677,GO:0005840	3	TFIID	0	0	na	FALSE	FALSE		NA	NA	432.39716382474	-1.6457143	NA	NA	0.53983826347274	-0.111415849983871	-0.358498135456774
YDR027C	VPS54	4	494646	497315	-	-127	1774433_at	6441_at	GO:0003674,GO:0042147,GO:0005794,GO:0006896,GO:0000938,GO:0000723,GO:0005739,GO:0030476	3	TFIID	0	0	na	FALSE	FALSE		unresp.	1.3	2537.21668609021	-0.1447619	-2.88194606212766	36	0.51671506843797	-0.378325608668145	-0.161255376132305
YDR028C	REG1	4	497832	500876	-	NA	1778160_at	6442_at	GO:0000164,GO:0005737,GO:0005977,GO:0008599,GO:0000122,GO:0006109,GO:0007039	2	TFIID	0	0	na	FALSE	FALSE		NA	1.5	2560.49145658648	-4.2457143	-0.883926997963144	28	0.649538110704533	0.645737383699857	0.307332239987054
YDR030C	RAD28	4	501750	503270	-	-44	1772586_at	6444_at	GO:0006281,GO:0005634,GO:0003674	3	TFIID	0	0	na	FALSE	FALSE		NA	0.9	NA	-4.0266667	NA	52	0.677191415140504	0.274635501885128	-0.0594182292606517
YDR031W	MIC14	4	503495	503860	+	-30	1777452_at	6445_at	GO:0005737,GO:0005634,GO:0003674,GO:0008150,GO:0005758	4	TFIID	0	0	na	FALSE	FALSE		NA	2.6	NA	-1.2457143	NA	19	0.719218483552868	-1.21833349095875	0.576765658006404
YDR032C	PST2	4	504096	504692	-	-89	1773345_at	6446_at	GO:0008150,GO:0003674,GO:0005737,GO:0005739	2	TFIID	2	0	na	FALSE	FALSE	up	NA	8.7	2325.22649861271	-2.6085714	2.1465415145039	119	0.838453258094776	-1.40052220728222	-0.13251156638087
YDR033W	MRH1	4	508144	509106	+	-300	1779628_at	6447_at	GO:0005886,GO:0003674,GO:0008150,GO:0005739,GO:0005624	2	SAGA	0	0	na	FALSE	FALSE		NA	82.3	182461.922472351	-3.7238095	4.46532658846787	32	0.803367107391114	-1.4434442885106	-0.702909289428808
YDR034C	LYS14	4	509734	512106	-	-153	1773153_at	6448_at	GO:0016563,GO:0019878,GO:0005634	3	TFIID	1	0	na	FALSE	FALSE		NA	1	450.486391395039	-0.80761905	NA	23	0.545108934122543	0.11772415083473	-0.131498580321895
YDR034C-A		4	520513	520689	-	NA	1773197_at	3139_f_at,3849_f_at,3904_f_at	GO:0003674,GO:0008150,GO:0005575	na	na	0	1	na	FALSE	FALSE		NA	NA	NA	-1.2980952	NA	NA	NA	NA	NA
YDR034W-B		4	521311	521466	+	-25	1778149_at	6449_at	GO:0003674,GO:0008150,GO:0005575	na	na	1	1	na	FALSE	FALSE		NA	NA	861.143460698933	-0.82952381	0.801081511372907	NA	NA	NA	NA
YDR035W	ARO3	4	521813	522925	+	-40	1779643_at	6450_at	GO:0009073,GO:0003849,GO:0005737,GO:0005634,GO:0005739	2	TFIID	3	0	na	FALSE	FALSE		NA	10.7	8965.91991280819	0.5352381	0.129767622250263	19	0.780526691894803	0.642573073492761	-0.078206596510207
YDR036C	EHD3	4	523208	524710	-	-77	1771578_at	6451_at	GO:0003860,GO:0006897,GO:0006635,GO:0005739	1	TFIID	0	0	na	FALSE	TRUE		NA	2.4	3950.44112484676	1.9143905	1.35660122561922	26	0.679340433904044	-0.285636636882707	0.0291611384357831
YDR037W	KRS1	4	525437	527212	+	-64	1779238_at	6452_at	GO:0004824,GO:0005737,GO:0006430	3	TFIID	0	0	na	FALSE	TRUE	down	NA	18.2	NA	0.96285714	NA	22	0.590228108367518	0.497459781417647	1.79883187761966
YDR038C	ENA5	4	527419	530694	-	NA	1770938_at,1773140_s_at	6453_at,6454_g_at	GO:0015662,GO:0006814,GO:0005886,GO:0005624	na	TFIID	0	0	na	FALSE	FALSE		NA	3.3	606.198294020916	NA	NA	19	0.605777201038823	-0.943336785929601	-0.33089377023817
YDR039C	ENA2	4	531304	534579	-	NA			GO:0005886,GO:0006814,GO:0005739,GO:0015662,GO:0008554,GO:0008556,GO:0006813,GO:0005624	na	TFIID	0	0	na	FALSE	FALSE		down	9.8	639.376548517022	-5.4828571	NA	27	0.563580405799942	0.102757460275775	-0.408838665835243
YDR040C	ENA1	4	535189	538464	-	-108			GO:0005886,GO:0006814,GO:0008554,GO:0008556,GO:0006813,GO:0009268,GO:0009651,GO:0006972,GO:0042149,GO:0005624	na	TFIID	2	0	na	FALSE	FALSE		down	NA	688.351660234533	-4.5253495	NA	17	0.709212589521766	-0.211567459014203	-0.62634558361138
YDR041W	RSM10	4	539800	540411	+	-31	1778713_at	6456_at	GO:0006412,GO:0003735,GO:0005763,GO:0005739	4	TFIID	1	0	na	FALSE	FALSE		NA	3.4	8476.47986313	2.3419048	NA	17	0.703973249129259	0.143623004431645	-0.170992288740237
YDR042C		4	540598	541200	-	-87	1777923_at	6457_at	GO:0003674,GO:0008150,GO:0005575	2	TFIID	0	0	na	FALSE	FALSE		NA	0.3	NA	NA	NA	70	0.95014708630711	0.85413288571424	-0.0318004659163547
YDR043C	NRG1	4	542672	543367	-	-188	1771435_at	6458_at	GO:0009268,GO:0016564,GO:0003677,GO:0006006,GO:0006357,GO:0005634,GO:0001403,GO:0042710,GO:0007124	2	SAGA	2	1	0	FALSE	FALSE		down	0.1	555.549056727722	-6.8609524	NA	NA	0.933462589901642	3.39591802426317	-0.798091494815013
YDR044W	HEM13	4	546640	547626	+	-171	1779112_at	6413_at	GO:0005743,GO:0004109,GO:0006783	2	TFIID	1	0	na	FALSE	FALSE		up	4.1	22029.3026442657	5.3542857	5.29596214992266	11	0.849308770507023	-1.20572034679406	-1.01378200736324
YDR045C	RPC11	4	547976	548308	-	-149	1779020_at	6414_at	GO:0005666,GO:0006383,GO:0003899	3	TFIID	0	0	na	FALSE	FALSE		NA	14.5	NA	3.7657143	NA	10	0.73385117241078	-0.505568495024333	-0.504076331638175
YDR046C	BAP3	4	548760	550574	-	-101	1773640_at	6415_at	GO:0015171,GO:0006865,GO:0005886,GO:0005739	2	SAGA	0	0	na	FALSE	FALSE		down	5.3	NA	-6.3638095	-0.369380495099554	4	0.682136921019856	0.736645544616277	0.467971260840977
YDR047W	HEM12	4	551858	552946	+	-328	1775473_at	6416_at	GO:0004853,GO:0006783,GO:0005634,GO:0005737	2	TFIID	0	0	na	FALSE	FALSE		NA	4.4	9223.43502277638	2.652381	-0.555809972205694	10	0.640185442955374	-0.571998376944875	-0.360002621753197
YDR049W		4	553252	555150	+	-38	1779927_at	6418_at	GO:0003674,GO:0008150,GO:0005737,GO:0005739	3	TFIID	0	3	na	FALSE	FALSE		unresp.	1.4	3930.30147228224	-1.1619048	-1.44624994620154	10	0.476670818030151	0.379404753557581	-0.08809216665631
YDR050C	TPI1	4	555724	556470	-	-32	1778198_at	6419_at	GO:0004807,GO:0005737,GO:0006096,GO:0005739	2	SAGA	0	0	na	FALSE	FALSE		NA	130.4	207073.485832274	0.26857143	-0.668721551685822	32	0.614896931249574	-2.36538559970335	-0.559713098127955
YDR051C		4	557054	558058	-	-49	1776020_at	6420_at	GO:0008150,GO:0003674,GO:0005634,GO:0005737	3	TFIID	0	0	na	FALSE	FALSE		NA	3.5	3170.87593874403	-2.6085714	-0.759444444444444	16	0.58062722588259	-0.754477478553157	-0.605097329752869
YDR052C	DBF4	4	558509	560623	-	-156	1771910_at	6421_at	GO:0043539,GO:0045860,GO:0003688,GO:0031431,GO:0006270	3	TFIID	0	1	na	FALSE	FALSE		NA	1.1	NA	0.90380952	NA	NA	0.710196306028118	0.414766340708399	-0.545858812509927
YDR054C	CDC34	4	561438	562325	-	-176	1774288_at	6423_at	GO:0000082,GO:0005634,GO:0005737,GO:0031146,GO:0019005,GO:0000209,GO:0004842,GO:0000086,GO:0042787,GO:0051865,GO:0042803	4	TFIID	0	0	na	FALSE	FALSE		unresp.	0.8	8171.78191904791	-1.1609524	-0.147520334256164	15	0.52770015526548	-0.542433558934705	0.0800239221782197
YDR055W	PST1	4	563525	564859	+	-67	1770307_at	6424_at	GO:0009277,GO:0005886,GO:0003674,GO:0007047,GO:0001101	1	SAGA	1	0	na	FALSE	FALSE		NA	11.8	11676.9247311532	-1.9028571	6.30833654509633	20	0.918296947909636	-0.428195480673781	0.0834030088806035
YDR056C		4	565021	565638	-	-75	1769356_at	6425_at	GO:0003674,GO:0008150,GO:0005624,GO:0005783	4	TFIID	0	0	na	FALSE	FALSE		NA	4.4	1597.25184128677	1.3638095	-0.0714417536505145	15	0.608500176795827	-0.494126884184725	-0.0658538497737016
YDR057W	YOS9	4	565925	567553	+	-38	1773848_at	6426_at	GO:0030433,GO:0005529,GO:0005788	3	TFIID	0	0	na	FALSE	FALSE		unresp.	0.9	NA	-0.31904762	NA	NA	0.608117707685817	-0.0250471054094905	-0.190585955441339
YDR058C	TGL2	4	567721	568701	-	-38	1777617_at	6427_at	GO:0004806,GO:0006629,GO:0005575	4	TFIID	3	3	na	FALSE	TRUE		NA	1.5	NA	-2.1647619	NA	17	0.860754654093197	0.156472212450487	-0.266877768016578
YDR059C	UBC5	4	569232	569768	-	-38	1779578_at	6428_at	GO:0006986,GO:0006897,GO:0000502,GO:0030437,GO:0004842,GO:0000209,GO:0006950	4	TFIID	3	0	na	TRUE	FALSE	up	NA	0.4	981.420509035195	-4.107619	NA	20	0.883762290185412	1.02926953417896	-0.325622439908685
YDR060W	MAK21	4	570646	573723	+	-88	1773258_at	6429_at	GO:0000027,GO:0003674,GO:0030690,GO:0042254	4	TFIID	0	0	na	FALSE	FALSE		NA	6.8	15024.3616128394	2.1857143	0.998564649913039	NA	0.650753074223918	-0.266830816415204	0.384942926419095
YDR061W		4	574161	575780	+	-19	1771415_at	6430_at	GO:0008150,GO:0005739,GO:0003674	1	TFIID	0	0	na	FALSE	FALSE		unresp.	1.6	1577.58738457762	0.64761905	1.82553455503006	11	0.56693992270909	-0.355046474403113	-0.633387183390639
YDR062W	LCB2	4	576471	578156	+	-395	1770116_at	6431_at	GO:0005792,GO:0005624,GO:0017059,GO:0004758,GO:0030148	3	TFIID	0	0	na	FALSE	FALSE		NA	15.7	54505.2546963075	3.7514286	-0.77697245136692	17	0.6283343051791	-0.301547269641971	-0.231903571037694
YDR063W	AIM7	4	578661	579110	+	-123	1779473_at	6432_at	GO:0005737,GO:0005634,GO:0003674,GO:0008150	4	TFIID	0	0	na	FALSE	FALSE		unresp.	4.6	3037.98375967039	0.90666667	-0.818530650286299	43	0.61427176743148	-1.51799063018628	-0.388839913861077
YDR064W	RPS13	4	579456	580450	+	-34	1770971_at	6433_at	GO:0003735,GO:0006412,GO:0022627	2	TFIID	0	0	na	TRUE	FALSE	down	NA	83.7	NA	3.0752381	NA	31	0.808482958723031	-1.25737141455524	4.7179607725061
YDR065W		4	580685	581782	+	-263	1774343_at	6434_at	GO:0005739,GO:0003674,GO:0007035	4	TFIID	0	0	na	FALSE	FALSE		unresp.	0.6	1668.84365569697	0.14666667	NA	NA	0.764838880816907	-1.78329526234052	-0.543185399352538
YDR066C	RTR2	4	581906	582496	-	NA	1778483_at	6435_at	GO:0008150,GO:0003674,GO:0005737	na	TFIID	0	0	na	FALSE	FALSE		unresp.	0.8	1054.72120219999	0.46761905	NA	27	0.585628192809631	-0.732286583540808	-0.112374296927512
YDR067C	OCA6	4	582789	583463	-	-58	1771562_at	6391_at	GO:0003674,GO:0008150,GO:0005737	1	TFIID	0	0	na	FALSE	FALSE		NA	1.2	NA	0.63238095	NA	26	0.456781795720942	0.245843001005542	0.344383881229316
YDR068W	DOS2	4	583711	584643	+	-51	1769647_at	6392_at	GO:0008150,GO:0003674,GO:0005737	4	TFIID	0	0	na	FALSE	FALSE		unresp.	2.2	3269.63017196074	-0.41714286	1.14601519697934	10	0.554575694362421	-0.444025976517007	0.681780313738666
YDR069C	DOA4	4	584937	587717	-	-62	1769936_at	6393_at	GO:0006275,GO:0016579,GO:0000502,GO:0004175,GO:0006897,GO:0016787,GO:0005624,GO:0004221,GO:0000723,GO:0005739,GO:0005768,GO:0006511,GO:0043162	3	TFIID	2	0	na	FALSE	FALSE		NA	0.3	427.845260970959	-2.7552381	NA	NA	0.822436303485	0.401713528698371	-0.524785923851817
YDR070C	FMP16	4	588096	588377	-	-65	1779563_at	6394_at	GO:0008150,GO:0003674,GO:0005739	1	na	0	1	na	FALSE	FALSE	up	down	0.1	936.77597260215	-9.7161905	10.5380454038838	NA	0.911609117875275	-0.634590958088345	-0.372310967891083
YDR071C	PAA1	4	588825	589400	-	-92	1773590_at	6395_at	GO:0005737,GO:0004059,GO:0004145,GO:0006325	3	TFIID	0	0	na	FALSE	FALSE		NA	11	8681.52171424218	0.2952381	-0.740611749538985	14	0.630001576525978	-0.705071884276568	1.08465117761847
YDR072C	IPT1	4	589759	591342	-	-191	1769606_at	6396_at	GO:0006676,GO:0016772,GO:0005624,GO:0030148	3	TFIID	1	1	na	FALSE	TRUE		NA	6.6	606.198294020916	-1.1342857	NA	29	0.662460083459728	0.085503902826549	-1.33888230284745
YDR073W	SNF11	4	592436	592945	+	-270	1774522_at	6397_at	GO:0016585,GO:0006338,GO:0016251,GO:0016514	2	TFIID	0	0	na	FALSE	TRUE		unresp.	0.9	1025.55969160795	0.012380952	NA	NA	0.73430315990697	-0.032449264960051	0.93877329224565
YDR074W	TPS2	4	593890	596580	+	-244	1776531_at	6398_at	GO:0004805,GO:0006950,GO:0005946,GO:0005739,GO:0005992	1	TFIID	0	0	na	FALSE	TRUE	up	down	0.8	22725.2580295781	-5.352381	9.96622317492495	NA	0.782984654883388	-1.44025259454141	-0.357468208657719
YDR075W	PPH3	4	597153	598079	+	-186	1780005_at	6399_at	GO:0006470,GO:0000158,GO:0006807,GO:0005737,GO:0042493,GO:0005634	3	TFIID	0	2	na	FALSE	FALSE		unresp.	1.7	2835.83968676204	1.12	NA	17	0.664044092494649	-0.0671893362237717	0.293520834135543
YDR076W	RAD55	4	598465	599685	+	-58	1769914_at	6400_at	GO:0045002,GO:0005634,GO:0008094,GO:0000707,GO:0046982,GO:0030491,GO:0000730,GO:0033062	3	TFIID	1	3	na	FALSE	FALSE		NA	0.4	1054.72120219999	0.36571881	NA	NA	0.661636342441012	-0.199435925440096	-0.278929553244402
YDR077W	SED1	4	600790	601806	+	-45	1776258_at	6401_at	GO:0005199,GO:0009277,GO:0007047,GO:0005840,GO:0005739,GO:0000002	2	TFIID	0	0	na	FALSE	FALSE		down	27.6	1630	-5.0504762	10.1515766734782	89	1.11937281194442	2.33173805005275	-0.714930570548962
YDR078C	SHU2	4	602195	602866	-	NA	1775412_at	6402_at	GO:0003674,GO:0005575,GO:0045021	1	TFIID	0	0	na	FALSE	FALSE		NA	NA	NA	1.2142857	NA	32	0.63882404248747	0.658661141509524	-0.0419814531863325
YDR079C-A	TFB5	4	603590	603808	-	-48	1772545_at	5932_at	GO:0006281,GO:0005634,GO:0006367,GO:0005675,GO:0016251,GO:0006289	4	na	0	0	na	FALSE	NA		NA	NA	NA	-1.427619	NA	NA	NA	NA	NA
YDR079W	PET100	4	603061	603396	+	-30	1770080_at	6403_at	GO:0005743,GO:0009060,GO:0051082,GO:0005739,GO:0031305,GO:0008535	4	TFIID	1	0	na	FALSE	FALSE		NA	1.7	468.394650087436	0.86857143	NA	28	0.608561034389785	0.0439728252446055	-1.51928308328274
YDR080W	VPS41	4	604005	606983	+	-47	1778859_at	6404_at	GO:0005774,GO:0042144,GO:0007033,GO:0000324,GO:0015031,GO:0017112,GO:0005768,GO:0030897,GO:0006624	4	TFIID	0	0	na	FALSE	FALSE		NA	0.8	1169.4302239778	-0.90380952	NA	26	0.631766336358426	-0.0235556676017441	-0.212694198566227
YDR081C	PDC2	4	607301	610078	-	-93	1771708_at	6405_at	GO:0009228,GO:0006366,GO:0019655,GO:0005634,GO:0030528	4	TFIID	0	0	na	FALSE	FALSE		unresp.	NA	571.956673534411	-1.127619	NA	21	0.7421815073333	0.139480107484835	-0.129253061500057
YDR082W	STN1	4	610438	611922	+	-89	1778623_at	6406_at	GO:0043047,GO:0016233,GO:0000783,GO:0032211	3	TFIID	0	0	na	FALSE	FALSE		NA	0.2	NA	-1.4057143	NA	25	0.569610538714985	0.614783906066432	-0.115389464580965
YDR083W	RRP8	4	612070	613248	+	-25	1771710_at	6407_at	GO:0008168,GO:0005730,GO:0006364,GO:0000723,GO:0042254	3	TFIID	0	0	na	FALSE	FALSE	down	up	5.3	2779.05002187288	5.0590476	1.12684562542224	NA	0.593733833797737	0.173582787159605	-0.037648808645097
YDR084C	TVP23	4	613402	614001	-	-67	1777514_at	6408_at	GO:0003674,GO:0005737,GO:0030173,GO:0016192	4	TFIID	0	0	na	FALSE	FALSE		NA	6	1040.16615650264	3.667619	3.54514956134883	17	0.511551823225581	-1.60953664891179	-0.319935157115786
YDR085C	AFR1	4	614285	616147	-	-211	1778437_at	6409_at	GO:0005057,GO:0008277,GO:0000750,GO:0001400,GO:0000767	1	SAGA	0	0	na	FALSE	FALSE	up	NA	0.2	NA	-4.4	NA	42	0.880073634764935	0.633817263098065	-0.0523840033576712
YDR086C	SSS1	4	616925	617167	-	-96	1772696_at	6410_at	GO:0005789,GO:0005784,GO:0031204,GO:0015450,GO:0006616,GO:0030970	3	SAGA	3	3	na	FALSE	FALSE		NA	22.1	NA	0.28285714	-0.994428031331065	12	0.616945976580614	-0.086565185620674	0.0134296221837349
YDR087C	RRP1	4	617467	618303	-	-36	1776014_at	6411_at	GO:0006364,GO:0003674,GO:0005730,GO:0005634,GO:0042254	3	TFIID	0	0	na	FALSE	FALSE	down	NA	7.5	6964.2690488454	3.0457143	0.131877876492073	11	0.744054375418447	-0.0767752749794925	-0.321911081362979
YDR088C	SLU7	4	618494	619642	-	-354	1775118_at	6412_at	GO:0005681,GO:0031202,GO:0000386,GO:0000350	1	TFIID	0	0	na	FALSE	FALSE		NA	1.4	1493.342690667	-2.7466667	NA	NA	0.748887582281035	0.379418772502303	-0.494076148737225
YDR089W		4	622109	624718	+	-134	1774469_at	6368_at	GO:0016020,GO:0003674,GO:0016044	2	TFIID	0	0	na	FALSE	FALSE		NA	1.5	172.147832364717	1.1171429	NA	NA	0.736006329309711	-0.866610266213473	-0.294204550645785
YDR090C		4	625063	625995	-	-113	1770856_at	6369_at	GO:0003674,GO:0008150,GO:0016021	3	TFIID	0	0	na	FALSE	FALSE		NA	2.2	NA	2.6666667	1.46476141055656	16	0.514438398124012	0.200589831107574	-0.242765496483463
YDR091C	RLI1	4	626705	628531	-	-71	1778038_at	6370_at	GO:0005737,GO:0005634,GO:0016887,GO:0022626,GO:0006413,GO:0042273,GO:0005506,GO:0000054	4	na	0	0	na	FALSE	FALSE	down	up	6.3	6278.43554983511	4.98	-0.731816131133108	10	0.60814043348816	0.199112836234899	0.0179115041772299
YDR092W	UBC13	4	629873	630602	+	-47	1775209_at	6371_at	GO:0006301,GO:0006513,GO:0005737,GO:0005634,GO:0000209,GO:0031371,GO:0004842	4	both	0	0	na	TRUE	FALSE		unresp.	8.4	8965.91991280819	-0.56952381	-0.118779939832223	19	0.575125240200699	-0.257148226864323	0.405259175191597
YDR093W	DNF2	4	631279	636117	+	-272	1780104_at	6372_at,6373_g_at	GO:0005886,GO:0006886,GO:0045332,GO:0006897,GO:0004012,GO:0007163,GO:0015662,GO:0005624	2	na	0	2	na	FALSE	FALSE		NA	1.9	NA	2.3971429	-0.392692307692307	23	0.578988750388442	0.447983607523005	0.200264459576831
YDR096W	GIS1	4	637136	639820	+	-387	1772516_at	6376_at	GO:0005634,GO:0006644,GO:0005739,GO:0030476,GO:0051864,GO:0016577,GO:0016563,GO:0016566,GO:0003677	1	SAGA	0	0	na	FALSE	TRUE	up	NA	0.7	432.39716382474	-2.7466667	NA	17	0.659114674182876	0.396255045052838	-0.260936225257991
YDR097C	MSH6	4	640106	643834	-	-66	1775548_at	6377_at	GO:0016887,GO:0005524,GO:0006298,GO:0032138,GO:0000710,GO:0032137,GO:0005634,GO:0000400,GO:0032301	3	TFIID	3	0	na	FALSE	FALSE	down	NA	2.8	5325.26669564062	-0.05047619	NA	NA	0.650094663334012	-0.131092068628329	-0.135152448574755
YDR098C	GRX3	4	644175	645032	-	NA	1774045_at	6378_at	GO:0006979,GO:0030508,GO:0005634,GO:0006879	4	TFIID	0	0	na	FALSE	FALSE		NA	5.4	11006.253146075	2.7314286	-0.708075700154691	15	0.560970532755326	0.289643611729112	-0.168251041460755
YDR099W	BMH2	4	652778	654425	+	-88	1770753_at	6379_at	GO:0005634,GO:0051436,GO:0007124,GO:0005977,GO:0007265,GO:0001402,GO:0005515,GO:0030437,GO:0000077,GO:0006038,GO:0003688	1	TFIID	0	0	na	TRUE	FALSE		unresp.	8.7	47603.2240425955	-0.53809524	-2.01890799919821	20	0.499861246076138	0.277337369706154	0.123115780115092
YDR100W	TVP15	4	655010	655441	+	-34	1770797_at	6380_at	GO:0003674,GO:0030137,GO:0030173,GO:0016192	4	na	1	0	na	FALSE	FALSE		up	4.2	4537.58737042236	4.5714286	2.15601519697934	10	0.683528726647453	-0.921603980729693	-0.543770877235656
YDR101C	ARX1	4	655683	657464	-	-43	1773459_at	6381_at	GO:0042273,GO:0005654,GO:0005737,GO:0003674,GO:0042254,GO:0022625	3	TFIID	0	0	na	FALSE	FALSE	down	up	10.5	45117.5306946296	4.6961905	-0.209642857142857	10	0.70891704807805	0.491977477249034	0.225128312779112
YDR103W	STE5	4	658347	661100	+	NA	1776378_at	6383_at	GO:0005078,GO:0005886,GO:0005634,GO:0005737,GO:0043332,GO:0000750,GO:0001403,GO:0005543,GO:0043409	4	TFIID	0	0	na	FALSE	FALSE		unresp.	0.5	1898.03501653308	1.4809524	NA	14	0.821349583514629	0.523219904580574	-0.0094707951512354
YDR104C	SPO71	4	661170	664907	-	-49	1779926_at	6384_at	GO:0005619,GO:0003674,GO:0030476	4	TFIID	0	0	na	FALSE	FALSE		NA	0.4	NA	-2.8542857	NA	19	0.694677417413581	-0.253981153716891	-0.625806405842145
YDR105C	TMS1	4	665346	666767	-	-69	1773955_at	6385_at	GO:0016020,GO:0003674,GO:0008150,GO:0005774	4	TFIID	0	0	na	FALSE	FALSE		unresp.	3	NA	0.71047619	0.289392991917914	12	0.503478711969978	-0.640639845650721	-0.835526140419005
YDR106W	ARP10	4	667001	667855	+	NA	1774404_at	6386_at	GO:0005737,GO:0005869,GO:0005200,GO:0007067	na	TFIID	1	0	na	FALSE	FALSE		NA	NA	NA	-0.23847848	NA	21	0.620340301513946	-0.0961518976958095	0.0601158720671631
YDR107C	TMN2	4	669013	671031	-	-16	1779263_at	6387_at	GO:0005624,GO:0008150,GO:0003674	4	TFIID	3	0	na	FALSE	FALSE		NA	1.8	NA	1.96	NA	NA	0.796626739741604	-0.681792483866244	-0.211413730014112
YDR108W	GSG1	4	671266	673362	+	-51	1773939_at	6388_at	GO:0007126,GO:0006888,GO:0003674,GO:0030008,GO:0006914,GO:0030242,GO:0016050	4	TFIID	0	0	na	FALSE	FALSE		unresp.	1.7	8758.80288770949	-0.42952381	NA	24	0.604052441503771	-0.34118804096774	-0.0589821616785987
YDR109C		4	673517	675664	-	-188	1771240_at	6389_at	GO:0016301,GO:0005575,GO:0008150	4	TFIID	0	0	na	FALSE	FALSE		NA	NA	NA	-1.812381	NA	NA	0.709835078158657	-0.0347952416900643	-0.286591060579781
YDR110W	FOB1	4	676099	677799	+	-65	1773879_at	6390_at	GO:0005730,GO:0006310,GO:0007580,GO:0000182,GO:0000183,GO:0008156,GO:0001302	4	TFIID	1	2	na	FALSE	FALSE		unresp.	1.3	1511.58572523344	-0.4752381	NA	19	0.636507347736084	-0.189847413022643	-0.251789517336831
YDR111C	ALT2	4	678238	679761	-	-243	1778563_at	6346_at	GO:0008483,GO:0008150,GO:0005737,GO:0005634	1	na	1	2	na	FALSE	FALSE		NA	1.2	3475.7045671874	-1.2266667	NA	NA	0.853467966811422	-0.486128327861802	-0.294189338381044
YDR113C	PDS1	4	680493	681614	-	-142	1775413_at	6348_at	GO:0006606,GO:0005634,GO:0005819,GO:0005515,GO:0000070,GO:0000725	1	TFIID	0	1	na	FALSE	FALSE		NA	0.8	NA	-0.33619048	NA	NA	0.703315801139459	-0.866387523550297	-0.0466575948726967
YDR114C		4	681921	682223	-	NA			GO:0003674,GO:0005575,GO:0008150	na	TFIID	0	0	na	FALSE	FALSE		NA	NA	NA	NA	NA	20	0.750543056892722	-0.185678152945495	-0.0798720374654745
YDR115W		4	682172	682489	+	-42	1779668_at	6350_at	GO:0009060,GO:0003735,GO:0005762,GO:0000723	4	TFIID	0	0	na	FALSE	FALSE		NA	5.2	194.71169772478	3.5514286	NA	20	0.65745724829002	-0.824649922569732	0.418155969794494
YDR116C	MRPL1	4	682721	683578	-	-39	1775910_at	6351_at	GO:0003735,GO:0005762,GO:0009060,GO:0006412,GO:0005739	4	TFIID	0	0	na	FALSE	FALSE		NA	3	7012.37383186877	2.612381	2.2271868272223	13	0.561337712735511	-1.21913269065643	0.436210025835756
YDR117C	TMA64	4	683943	685640	-	-44	1772923_at	6352_at	GO:0008150,GO:0003723,GO:0005840	4	TFIID	0	1	na	FALSE	FALSE		unresp.	1	3870.07433067749	-0.27333333	NA	17	0.571407796903533	0.3281722727033	0.73971905706734
YDR118W	APC4	4	685879	687837	+	-45	1769740_at	6353_at	GO:0000022,GO:0004842,GO:0007091,GO:0000070,GO:0008054,GO:0005515,GO:0031145,GO:0016567,GO:0005680	4	TFIID	0	0	na	FALSE	FALSE		unresp.	NA	1332.30073267616	-1.4809524	NA	31	0.563933748479406	-0.104494052682368	-0.0552603076589499
YDR119W		4	688224	690530	+	-95	1769741_at	6354_at	GO:0003674,GO:0008150,GO:0000329	3	TFIID	0	1	na	FALSE	FALSE		NA	5.8	NA	1.8933333	-0.274352839497542	11	0.670781698072816	0.199967432974802	0.163693895700029
YDR119W-A		4	691011	691211	+	-40			GO:0008150,GO:0003674,GO:0005575	na	na	1	1	na	FALSE	NA		NA	NA	NA	NA	NA	NA	NA	NA	NA
YDR120C	TRM1	4	691546	693258	-	NA	1775856_at	6355_at	GO:0004809,GO:0030488,GO:0005739,GO:0005635,GO:0005637,GO:0042254	3	both	0	0	na	FALSE	FALSE	down	NA	7.6	15545.4607361461	2.7504762	0.289914787021264	8	0.667333025905338	0.0621576832524254	-0.0411269492800864
YDR121W	DPB4	4	693582	694172	+	-136	1774797_at	6356_at	GO:0008622,GO:0006272,GO:0006273,GO:0006348,GO:0008623,GO:0003893	3	na	0	0	na	FALSE	FALSE		NA	2.8	2096.03457702899	1.5952381	NA	8	0.583904257524992	0.629040733097605	0.723995316276963
YDR122W	KIN1	4	694697	697891	+	-301	1776226_at	6357_at	GO:0005886,GO:0004674,GO:0006887,GO:0006468,GO:0046777,GO:0009898	3	TFIID	0	0	na	FALSE	FALSE		down	NA	279.40325737186	-4.532381	0.282340677641077	21	0.731377726352357	0.983509771626328	0.555393512807595
YDR123C	INO2	4	698551	699465	-	-75	1774084_at	6358_at	GO:0005634,GO:0003704,GO:0045944,GO:0008654	1	TFIID	0	0	na	FALSE	FALSE		unresp.	0.9	783.798887250775	-0.76190476	NA	NA	0.695114017044725	0.792075320729746	-0.190246243956399
YDR124W		4	700312	701286	+	NA	1776314_at	6359_at	GO:0003674,GO:0005575,GO:0008150	1	TFIID	0	0	na	FALSE	FALSE		NA	NA	3514.84267017242	NA	NA	25	0.783603930407924	1.0225054454661	-0.377129395158954
YDR125C	ECM18	4	701394	702755	-	NA	1774909_at	6360_at	GO:0007047,GO:0003674,GO:0005739	1	TFIID	0	0	na	FALSE	FALSE		NA	NA	142.835744764834	NA	NA	NA	0.862850842879789	0.182628437452481	0.0449084435188222
YDR126W	SWF1	4	703231	704241	+	-24	1775344_at	6361_at	GO:0016021,GO:0030476,GO:0042175,GO:0019706,GO:0042144,GO:0018318	1	TFIID	1	0	na	FALSE	FALSE		unresp.	0.3	NA	0.8152381	NA	26	0.686245390195796	0.438369480854198	-0.193217832395955
YDR127W	ARO1	4	704481	709247	+	-81	1770565_at	6362_at	GO:0003866,GO:0004765,GO:0003856,GO:0004764,GO:0003855,GO:0009073,GO:0005737	4	TFIID	0	0	na	FALSE	FALSE		NA	5.2	6418.51799705828	0.1352381	1.84106635642782	37	0.7334223567257	0.634821273204686	-1.00726496738871
YDR128W		4	709546	712992	+	-43	1778645_at	6363_at	GO:0008150,GO:0003674,GO:0000329	3	na	0	0	na	FALSE	FALSE		NA	1.2	555.549056727722	-1.912381	NA	NA	0.5596210568741	0.972142343839473	0.254931548953719
YDR129C	SAC6	4	713337	715376	-	-40	1771857_at	6364_at	GO:0006897,GO:0006970,GO:0007121,GO:0007015,GO:0030479,GO:0030482,GO:0051015,GO:0030674	4	TFIID	0	0	na	TRUE	FALSE		NA	6.1	3514.84267017242	-1.7019048	1.62997902134312	62	0.568210384296602	-0.34493416388636	-0.626345385365855
YDR130C	FIN1	4	715744	716619	-	-17	1773253_at	6365_at	GO:0005634,GO:0005882,GO:0045103,GO:0005816,GO:0005819,GO:0005200,GO:0043148,GO:0008017,GO:0000235,GO:0000070	3	TFIID	0	0	na	FALSE	FALSE		NA	0.7	NA	-1.2495238	NA	17	0.588707335640806	0.137308320304511	-0.259032415851144
YDR131C		4	716787	718457	-	-91	1774434_at	6366_at	GO:0042787,GO:0019005,GO:0004842	4	TFIID	1	1	na	FALSE	FALSE		NA	0.6	NA	-0.49142857	NA	18	0.662589052521495	0.35805696502403	-0.132045419656639
YDR132C		4	718813	720300	-	-120	1776178_at	6367_at	GO:0008150,GO:0003674,GO:0005737,GO:0005634	1	SAGA	0	0	na	FALSE	FALSE		unresp.	0.2	172.147832364717	-0.27047619	NA	32	0.869922463649232	-0.202902137464475	-0.154874440402532
YDR135C	YCF1	4	723001	727548	-	-67	1779445_at	6325_at	GO:0015127,GO:0015723,GO:0005774,GO:0015431,GO:0010038,GO:0042493	4	TFIID	0	2	na	FALSE	FALSE		NA	2.9	395.628343537856	0.019047619	-0.229590447659429	34	0.603509620307597	1.24105643925676	-0.0367992467510467
YDR137W	RGP1	4	728256	730247	+	-109	1770863_at	6327_at	GO:0000139,GO:0005794,GO:0005085,GO:0042147,GO:0032045,GO:0034066	4	TFIID	0	0	na	FALSE	FALSE		unresp.	1	589.437790927687	-0.82857143	NA	22	0.603453401864184	-0.073934526540901	-0.0354485046223487
YDR138W	HPR1	4	730575	732833	+	-23	1777355_at	6328_at	GO:0006310,GO:0006406,GO:0003676,GO:0006368,GO:0016593,GO:0000723,GO:0006974,GO:0006283,GO:0000446,GO:0000445	4	TFIID	0	0	na	FALSE	FALSE		unresp.	0.6	1336.41794033451	-0.25809524	NA	NA	0.580084395002509	0.502171916553763	-0.0214516770190843
YDR139C	RUB1	4	733615	733921	-	-49	1775989_at	6330_at	GO:0005737,GO:0045116,GO:0031386	1	TFIID	0	0	na	TRUE	FALSE		NA	14.2	1308.96721679509	0.31809524	NA	37	0.615940325063949	-0.418008094290416	0.205105730756253
YDR140W	MTQ2	4	734135	734800	+	-16	1769556_at	6331_at	GO:0008757,GO:0005737,GO:0005634,GO:0008276,GO:0018364	4	TFIID	0	0	na	FALSE	FALSE		unresp.	2.8	3389.32157715648	0.24857143	-2.97687123471042	18	0.519390595531726	-0.578353281948703	-2.32924220807673e-05
YDR141C	DOP1	4	734898	739994	-	-50	1771921_at	6332_at	GO:0003674,GO:0000902,GO:0005737,GO:0005739,GO:0006895,GO:0007029	3	TFIID	0	0	na	FALSE	FALSE		unresp.	NA	2699.04938547302	-0.24190476	-1.20720136312217	29	0.583925371555441	0.417287009759987	-0.0691421141847333
YDR142C	PEX7	4	740470	741597	-	-131	1779677_at	6333_at	GO:0005053,GO:0005829,GO:0005777,GO:0016560	3	TFIID	0	3	na	FALSE	FALSE		unresp.	0.9	589.437790927687	-0.92190476	NA	26	0.574620799622964	0.0248811292146074	-0.198439918775626
YDR143C	SAN1	4	742039	743871	-	-90	1778259_at	6334_at	GO:0004842,GO:0005634,GO:0006950,GO:0042787,GO:0051788	2	TFIID	0	0	na	FALSE	FALSE		NA	0.7	172.147832364717	0.094285714	NA	15	0.61357911371261	1.11471719883587	0.129725933471857
YDR144C	MKC7	4	744308	746098	-	-146	1769406_at	6335_at	GO:0009277,GO:0009049,GO:0006508	3	SAGA	0	0	na	FALSE	FALSE		up	10	538.409577134422	7.38	NA	NA	0.677695509119407	0.382123766040721	-0.178915579320354
YDR145W	TAF12	4	746735	748354	+	-89	1770217_at	6336_at	GO:0000114,GO:0000124,GO:0006367,GO:0006473,GO:0006325,GO:0005669,GO:0016251,GO:0016568,GO:0016573,GO:0046695	2	TFIID	0	0	na	FALSE	FALSE		NA	2.3	930.12025896735	-1.9980952	3.81439299191792	11	0.484473489990397	-0.0297030496341229	-0.00635904606983578
YDR146C	SWI5	4	748610	750739	-	-177	1770349_at	6337_at	GO:0000114,GO:0016563,GO:0005634,GO:0005737	3	TFIID	0	0	na	FALSE	FALSE		NA	1.7	688.351660234533	1.9019048	NA	8	0.606649944050626	0.500661867737504	0.0832561864925225
YDR147W	EKI1	4	751628	753232	+	-71	1771935_at	6338_at	GO:0004103,GO:0004305,GO:0006646,GO:0005737,GO:0006656	4	TFIID	0	0	na	FALSE	FALSE		NA	1.3	3421.77938831965	1.1933333	NA	NA	0.589545778607139	1.0792085929556	0.515975440175386
YDR148C	KGD2	4	753672	755063	-	-188	1774126_at	6339_at	GO:0006099,GO:0006103,GO:0005759,GO:0042645,GO:0009353,GO:0004149,GO:0005739	2	SAGA	0	0	na	FALSE	FALSE		down	1.3	7970.5806377092	-4.8104762	-0.557064315739058	30	0.588911623957824	-0.0875082392075596	-0.355280701308517
YDR150W	NUM1	4	755625	763871	+	-66	1773413_at	6341_at	GO:0015631,GO:0000226,GO:0005938,GO:0005934,GO:0030473,GO:0005739,GO:0000266,GO:0000001	na	TFIID	0	0	na	FALSE	FALSE		NA	0.4	NA	-2.112381	-1.43831978088938	NA	0.562186077589982	0.415997604605799	0.191202872823943
YDR151C	CTH1	4	764175	765152	-	-180	1775576_at	6342_at	GO:0006879,GO:0003729,GO:0005634,GO:0006402	2	TFIID	0	0	na	FALSE	FALSE		NA	0.4	NA	1.1761905	NA	14	0.617066314929574	1.29584288569051	-0.546993860514491
YDR152W	GIR2	4	765703	766500	+	-61	1777979_at	6343_at	GO:0005737,GO:0008150,GO:0003674	3	TFIID	0	0	na	FALSE	FALSE	down	NA	3.2	10293.7319752973	1.4457143	-1.24296765404822	NA	0.592161901553092	-0.893887088090123	1.54655944607222
YDR153C	ENT5	4	766733	767968	-	-140	1774770_at	6344_at	GO:0006895,GO:0030125,GO:0005737,GO:0005768,GO:0006605,GO:0030276	3	TFIID	0	0	na	FALSE	FALSE		NA	2.4	8096.1493730747	-2.0419048	-1.16534031132761	NA	0.629784900769005	0.123321976391676	0.401918700124616
YDR155C	CPR1	4	768509	768997	-	-50	1772130_at	6300_g_at,6301_at	GO:0019538,GO:0000118,GO:0003755,GO:0005634,GO:0030437,GO:0005739	na	SAGA	0	0	na	FALSE	FALSE		NA	65.1	85989.8773984639	0.22285714	0.0874360333161466	34	0.769673941279006	-1.15810016009363	-1.15655489684154
YDR156W	RPA14	4	769522	769935	+	-45	1777121_at	6302_at	GO:0006360,GO:0005736,GO:0003899,GO:0000723,GO:0008361	4	TFIID	0	0	na	FALSE	FALSE		NA	6.7	3104.608742821	3.64	1.64880163415895	6	0.681166222817962	0.687945884665974	-0.461155556573335
YDR158W	HOM2	4	770354	771451	+	-29	1774376_at	6304_at	GO:0004073,GO:0006566,GO:0006555,GO:0009090,GO:0005737,GO:0005634,GO:0042493	3	TFIID	0	0	na	FALSE	FALSE		NA	19.9	18361.306959058	-2.3095238	-0.384298331544141	NA	0.921568147565627	-1.07184789886518	0.0423044199041315
YDR159W	SAC3	4	771874	775779	+	-107	1771799_at	6305_at	GO:0007067,GO:0006611,GO:0030029,GO:0005515,GO:0006406,GO:0005643,GO:0006283	4	TFIID	0	3	na	FALSE	FALSE		NA	1.3	338.777851954159	-1.5628571	NA	NA	0.591643996308712	-0.0662787132336887	-0.24379844742236
YDR160W	SSY1	4	776160	778718	+	-169	1774889_at	6306_at	GO:0005886,GO:0043200,GO:0003674	3	TFIID	0	3	na	FALSE	FALSE		unresp.	0.7	NA	-0.12857143	NA	NA	0.58474163091871	-0.188665568530783	-0.232506975824545
YDR161W		4	779040	780203	+	-57	1775506_at	6307_at	GO:0003674,GO:0005634,GO:0042254,GO:0005737	4	TFIID	0	0	na	FALSE	FALSE	down	NA	4.3	1629.89155489262	1.8809524	-0.331158342372806	NA	0.689943530375585	-0.430296056879002	-0.25083069305225
YDR162C	NBP2	4	780387	781097	-	-136	1775758_at	6308_at	GO:0003674,GO:0006469,GO:0006972,GO:0005737,GO:0005634,GO:0009408	4	TFIID	0	0	na	FALSE	FALSE		NA	1.2	521.131699881096	-1.6695238	NA	NA	0.523277839937162	-0.0828197485909007	-0.270500744108171
YDR163W	CWC15	4	781420	781947	+	-64	1779243_at	6309_at	GO:0003674,GO:0005681,GO:0000398	1	TFIID	0	0	na	FALSE	FALSE		NA	1.2	NA	-3.3238095	NA	21	0.595100438150661	0.11078348518289	0.173455264783265
YDR164C	SEC1	4	782038	784212	-	-53	1779310_at	6310_at	GO:0000149,GO:0006887,GO:0006906,GO:0006904,GO:0005935,GO:0005934,GO:0005886	1	TFIID	0	0	na	FALSE	FALSE		unresp.	0.7	639.376548517022	-0.20380952	NA	28	0.440079146471909	-0.158235684599858	-0.264321391808056
YDR165W	TRM82	4	784868	786202	+	-51	1773086_at	6311_at	GO:0030488,GO:0005515,GO:0005634,GO:0008176,GO:0042254	4	TFIID	0	0	na	FALSE	FALSE	down	up	7	5909.607346566	5.887619	0.609924916103953	NA	0.67832534438167	-0.788970089555878	0.322425518290339
YDR166C	SEC5	4	786303	789218	-	-53	1774969_at	6312_at	GO:0000145,GO:0006893,GO:0006904,GO:0006906,GO:0007121,GO:0000910,GO:0005515,GO:0005935,GO:0000131,GO:0005934	4	TFIID	0	0	na	FALSE	FALSE		NA	0.5	3398.67310568386	-0.8447619	0.647964885166903	42	0.506751374038534	0.902682380867918	-0.481723062364095
YDR167W	TAF10	4	789446	790066	+	-35	1776123_at	6313_at	GO:0006473,GO:0000114,GO:0000124,GO:0005669,GO:0006325,GO:0006367,GO:0016251,GO:0016568,GO:0016573,GO:0046695	4	TFIID	0	0	na	FALSE	FALSE		unresp.	5	3367.63955931048	-0.16095238	NA	9	0.504520087924271	-0.0728181929732442	-0.137719852257997
YDR168W	CDC37	4	790325	791845	+	-49	1769791_at	6314_at	GO:0051726,GO:0007103,GO:0005737,GO:0051082,GO:0000161,GO:0032872,GO:0050821	1	TFIID	0	0	na	FALSE	FALSE		NA	2.6	10226.0029562384	-2.1980952	-0.879973224800199	64	0.553177746833987	-0.157927550409935	-0.215038952764367
YDR169C	STB3	4	792345	793886	-	-370	1772824_at	6315_at	GO:0008150,GO:0003674,GO:0005737	3	TFIID	0	0	na	FALSE	TRUE	up	NA	0.7	639.376548517022	-3.1790476	NA	22	0.552846798202151	0.7635707327858	-0.334651199786564
YDR169C-A		4	794571	794720	-	NA	1778565_at		GO:0008150,GO:0003674,GO:0005575	na	na	1	1	na	FALSE	NA		NA	NA	NA	NA	NA	NA	NA	NA	NA
YDR170C	SEC7	4	796190	802219	-	-209	1778192_at	6316_at	GO:0005086,GO:0006888,GO:0006891,GO:0005798,GO:0005770,GO:0005829	1	TFIID	0	3	na	FALSE	FALSE		NA	4.3	3671.41445298151	-1.82	-0.456303536786617	29	0.619415665865866	-0.125907291532192	-0.10889926241286
YDR171W	HSP42	4	806618	807745	+	-75	1776550_at	6317_at	GO:0006950,GO:0007010,GO:0005856,GO:0005737,GO:0005832,GO:0051082	1	SAGA	0	1	na	FALSE	FALSE	up	down	NA	1471.63586889148	-11.899048	7.9559131496241	NA	1.15816468877243	-1.28116673896232	-1.04833586840712
YDR172W	SUP35	4	808321	810378	+	-73	1774265_at	6318_at	GO:0005829,GO:0003747,GO:0006415,GO:0000288,GO:0018444	3	TFIID	0	0	na	FALSE	FALSE	down	NA	16.4	78851.4718764359	1.1485714	-1.41298227426473	12	0.588130367378409	-0.568686308240006	0.944790347242228
YDR173C	ARG82	4	810562	811629	-	-47	1777455_at	6319_at	GO:0005634,GO:0035004,GO:0042493,GO:0030674,GO:0008440,GO:0046854,GO:0000122,GO:0045944,GO:0000821,GO:0050821,GO:0032958,GO:0000823,GO:0000824,GO:0000827,GO:0000825	3	TFIID	3	0	na	FALSE	FALSE		NA	0.1	2721.9668807759	-2.1580952	NA	30	0.599727856955279	0.060550938845163	-0.10593249899117
YDR174W	HMO1	4	812107	812847	+	-33	1776362_at	6320_at	GO:0005634,GO:0005737,GO:0003697,GO:0006276,GO:0003701,GO:0000790,GO:0005730,GO:0000723,GO:0000182,GO:0006366,GO:0030874,GO:0006356,GO:0006357	2	TFIID	0	0	na	FALSE	FALSE		NA	8.4	19013.7598564819	0.85619048	2.88775514333046	16	0.618891222584021	-0.179122072869118	0.793523454276437
YDR175C	RSM24	4	813190	814149	-	-53	1771004_at	6321_at	GO:0006412,GO:0005763,GO:0003735,GO:0009060,GO:0005739	3	TFIID	0	0	na	FALSE	FALSE		NA	2.2	3148.82592392205	2.4990476	NA	8	0.455702371989555	0.398101861609738	0.41170767203591
YDR176W	NGG1	4	814449	816557	+	-50	1778023_at	6322_at	GO:0000124,GO:0016568,GO:0016573,GO:0003712,GO:0005671,GO:0046695,GO:0042493	3	TFIID	0	3	na	FALSE	FALSE		NA	2.3	2467.06632681859	-2.1657143	NA	17	0.57800192584291	0.228904404994127	-0.234640126249282
YDR177W	UBC1	4	816875	817522	+	-107	1776783_at	6278_at	GO:0006513,GO:0006897,GO:0000209,GO:0000502,GO:0009847,GO:0004842,GO:0042787,GO:0016050,GO:0030433	3	TFIID	0	0	na	FALSE	FALSE		NA	8	8939.9483476626	0.76095238	-1.30360253232097	19	0.511258726632321	0.312192218750316	0.276688437638491
YDR178W	SDH4	4	817947	818492	+	-112	1772220_at	6279_at	GO:0006099,GO:0006121,GO:0005749,GO:0008177,GO:0005739	4	TFIID	0	0	na	FALSE	FALSE		down	3	7920.52374561038	-7.3409524	NA	33	0.712275327439251	0.0873248988189056	-1.37474319654856
YDR179C	CSN9	4	818705	819193	-	-21	1777710_at	6280_at	GO:0008180,GO:0000338,GO:0000754,GO:0003674	4	TFIID	3	0	na	FALSE	FALSE		NA	0.4	357.977413247528	-0.76571429	NA	28	0.750591121244726	0.172955814294005	0.197740827930092
YDR179W-A		4	819430	820821	+	-103	1773124_at	6281_at	GO:0003674,GO:0008150,GO:0005575	4	TFIID	3	1	na	FALSE	FALSE		unresp.	1.3	258.915893009165	1.3295238	NA	14	0.813476128613019	0.227750477529941	-0.619112496684214
YDR180W	SCC2	4	821292	825773	+	-147	1777660_at	6282_at	GO:0007064,GO:0000724,GO:0003674,GO:0032116	4	TFIID	0	0	na	FALSE	FALSE		NA	1.7	3313.27987143794	1.6828571	NA	22	0.864207566136748	0.48559150105199	-0.0915960581283556
YDR181C	SAS4	4	825907	827352	-	-45	1775833_at	6283_at	GO:0016407,GO:0006348,GO:0000784,GO:0000790,GO:0004406	4	TFIID	0	0	na	FALSE	FALSE		NA	NA	768.102768617817	-1.8352381	NA	12	0.593963797562243	-0.138391994477348	0.196435852642428
YDR182W	CDC1	4	827579	829054	+	-51	1775558_at	6284_at	GO:0003674,GO:0016021,GO:0030026,GO:0030036,GO:0006281	4	TFIID	0	0	na	FALSE	FALSE		unresp.	1.9	582.593559699606	0.4247619	NA	19	0.486326586493616	0.328967202037946	-0.179405863338932
YDR182W-A		4	829148	829351	+	-4	1775498_at		GO:0008150,GO:0003674,GO:0005575	na	na	0	0	na	FALSE	NA		NA	NA	NA	NA	NA	NA	NA	NA	NA
YDR183W	PLP1	4	829582	830274	+	NA	1774234_at	6285_at	GO:0005737,GO:0007329,GO:0007025,GO:0032795	4	TFIID	0	0	na	FALSE	FALSE		NA	0.9	2253.48994962545	0.64952381	NA	21	0.632022418165085	0.278261923255139	-0.0993834628083843
YDR184C	ATC1	4	830626	831510	-	-48	1771565_at	6286_at	GO:0003674,GO:0005634,GO:0006950,GO:0007121,GO:0042254,GO:0000723	na	TFIID	0	0	na	FALSE	FALSE	down	up	4.3	845.818924736897	5.2119667	NA	NA	0.683132722649427	0.723869345547851	0.448288569757728
YDR185C		4	831931	832470	-	-104	1774353_at	6287_at	GO:0008150,GO:0003674,GO:0005739	3	TFIID	0	0	na	FALSE	FALSE		unresp.	0.2	672.12700879926	0.10761905	NA	28	0.777994574741786	1.35387876466627	0.426045837206506
YDR186C		4	832856	835489	-	-180	1771729_at	6288_at	GO:0003674,GO:0008150,GO:0005737,GO:0005840	1	TFIID	1	0	na	FALSE	TRUE		NA	2.5	194.71169772478	-2.6419048	NA	NA	0.671613069038735	0.272048423247257	0.00283850799921276
YDR188W	CCT6	4	836418	838058	+	-73	1771135_at	6290_at	GO:0005737,GO:0005856,GO:0006457,GO:0007010,GO:0005832,GO:0051082	4	TFIID	0	0	na	FALSE	TRUE		NA	18.2	NA	-0.78666667	NA	8	0.542934795088267	0.0996320427329345	-0.0343202030816605
YDR189W	SLY1	4	838389	840389	+	-60	1779575_at	6291_at	GO:0006888,GO:0000149,GO:0005783,GO:0005794,GO:0030134	4	TFIID	0	0	na	FALSE	FALSE		NA	1.9	5782.49720711864	0.19333333	-1.6009772980581	13	0.504696438824877	0.479570505208674	-0.868946676668008
YDR190C	RVB1	4	840601	841992	-	-61	1779055_at	6292_at	GO:0005634,GO:0006357,GO:0016887,GO:0016585,GO:0006338,GO:0000812,GO:0031011,GO:0043140	3	TFIID	0	0	na	FALSE	FALSE	down	NA	9.8	11620.5674162351	1.7314286	4.15018338347315	12	0.500237807566759	0.408362048809436	-0.691573283944218
YDR191W	HST4	4	842334	843446	+	-30	1771023_at	6293_at	GO:0003677,GO:0006348,GO:0046459,GO:0005737,GO:0005634,GO:0004407,GO:0016575	3	TFIID	3	0	na	FALSE	FALSE		NA	1	376.921209151259	-0.78952381	NA	NA	0.548318655567766	0.280391287326902	0.0683353555204745
YDR192C	NUP42	4	843566	844858	-	-75	1770699_at	6294_at	GO:0006407,GO:0006408,GO:0006607,GO:0005643,GO:0006406,GO:0006608,GO:0006609,GO:0006611,GO:0006999,GO:0005198,GO:0006409,GO:0006610	3	TFIID	0	0	na	FALSE	FALSE		unresp.	0.5	NA	0.98	NA	21	0.528067803420144	0.203810130721176	0.0469544618082928
YDR194C	MSS116	4	845949	847943	-	-33	1775698_at	6296_at	GO:0005759,GO:0031202,GO:0008380,GO:0008186,GO:0004004,GO:0003723,GO:0005739	4	TFIID	0	0	na	FALSE	FALSE		NA	4.5	10293.7319752973	2.6809524	2.93459125830064	9	0.630294561200913	-0.170518209834592	-0.154992591821656
YDR194W-A		4	848068	848220	+	NA	1774097_at		GO:0008150,GO:0003674,GO:0005575	na	na	0	0	na	FALSE	NA		NA	NA	NA	NA	NA	NA	NA	NA	NA
YDR195W	REF2	4	848596	850197	+	-245	1769677_at	6297_at	GO:0006397,GO:0030847,GO:0005847,GO:0030846,GO:0005634,GO:0031126,GO:0003723,GO:0003677,GO:0000723	2	TFIID	0	0	na	FALSE	FALSE		NA	0.5	7449.89663690543	-1.6533333	-1.03044369485471	18	0.580046620387933	-0.0220991190692715	-0.200522014111812
YDR196C		4	850271	850996	-	-26	1779712_at	6298_at	GO:0015937,GO:0004140,GO:0005635,GO:0005783,GO:0005739	4	TFIID	0	0	na	FALSE	FALSE		NA	3.7	1655.88528475773	-1.6904762	4.18774495820437	NA	0.51558932922478	-0.658156129025146	0.16019139062738
YDR197W	CBS2	4	851225	852394	+	-48	1778717_at	6299_at	GO:0006412,GO:0005743,GO:0003674,GO:0005739	4	TFIID	0	0	na	FALSE	FALSE		NA	0.9	2144.79002184039	2.1285714	NA	NA	0.438040193400831	0.418664588014686	0.0675912072432313
YDR198C	RKM2	4	852530	853969	-	-36	1778881_at	6255_at	GO:0005575,GO:0018023,GO:0018026,GO:0016279	3	TFIID	0	0	na	FALSE	FALSE		unresp.	1.3	768.102768617817	0.94857143	NA	NA	0.475945163732967	0.110039963828227	-0.0716095116568807
YDR200C	VPS64	4	854276	856090	-	-68	1771184_at	6257_at	GO:0003674,GO:0000751,GO:0005737,GO:0005789,GO:0006623	4	TFIID	0	0	na	FALSE	FALSE		NA	0.7	376.921209151259	-2.6847619	NA	NA	0.540155637110253	-0.0647071176118645	-0.010868176219165
YDR201W	SPC19	4	856314	856811	+	-43	1777539_at	6258_at	GO:0007020,GO:0005816,GO:0005200,GO:0005819,GO:0000778,GO:0042729,GO:0030472,GO:0005876,GO:0031110	4	TFIID	1	0	na	FALSE	FALSE		NA	4	639.376548517022	0.69809524	NA	NA	0.571438870179427	-0.53330817893418	-0.097293552537923
YDR202C	RAV2	4	856895	857950	-	-34	1772224_at	6259_at	GO:0007035,GO:0003674,GO:0043291,GO:0043254	1	TFIID	0	3	na	FALSE	FALSE		NA	0.6	2858.47536487246	-1.5238095	NA	37	0.636653794622976	-0.236253688984123	-0.0669114385397686
YDR204W	COQ4	4	858134	859141	+	-38	1776216_at	6261_at	GO:0005743,GO:0003674,GO:0006744	1	TFIID	1	0	na	FALSE	FALSE	up	NA	0.8	NA	-2.9761905	NA	70	0.728147276287164	-0.037339588184033	-0.515122414852528
YDR205W	MSC2	4	859343	861517	+	-29	1769526_at	6262_at	GO:0006882,GO:0016021,GO:0046873,GO:0005385,GO:0005783,GO:0006829	4	TFIID	0	3	na	FALSE	FALSE		NA	0.6	1069.22589169527	0.39142857	-2.31740128718999	17	0.494585812860113	0.529707644214614	-0.10795714259904
YDR206W	EBS1	4	862051	864705	+	-326	1769810_at	6263_at	GO:0003674,GO:0007004,GO:0005737,GO:0017148,GO:0000723,GO:0000184,GO:0000932	3	TFIID	0	0	na	FALSE	FALSE		unresp.	0.9	NA	0.073333333	NA	15	0.583101872893591	-0.026498940548801	0.108897010405022
YDR207C	UME6	4	865009	867519	-	-86	1769564_at	6264_at	GO:0030528,GO:0007068,GO:0005634,GO:0003677,GO:0051276,GO:0030437,GO:0007131,GO:0045836,GO:0000508,GO:0004407,GO:0016575,GO:0042493	2	TFIID	1	0	na	FALSE	TRUE		NA	0.7	216.634494017186	-0.26285714	NA	17	0.814000746221599	-0.680321267470374	-0.714368319729514
YDR208W	MSS4	4	868221	870560	+	-172	1779322_at	6265_at	GO:0030036,GO:0045011,GO:0016308,GO:0005886,GO:0030437	1	TFIID	0	1	na	FALSE	TRUE		NA	2.3	NA	-2.6790476	NA	NA	0.648511062006448	0.633713984812848	-0.108159838060193
YDR210W		4	871071	871298	+	-50	1769688_at	6267_at	GO:0008150,GO:0003674,GO:0005575	2	TFIID	0	0	na	FALSE	FALSE		NA	12.3	13112.9007092155	3.9980952	2.03125992930944	30	0.804429173934617	-0.519297693355108	-0.557068182368591
YDR211W	GCD6	4	884724	886862	+	-76	1772392_at	6268_at	GO:0005851,GO:0005085,GO:0003743,GO:0006446,GO:0032045	4	TFIID	0	0	na	FALSE	FALSE	down	unresp.	5.6	33849.1698560088	0.54095238	-1.06596710520724	11	0.531096050446689	-0.475498541910813	-0.25648531505241
YDR212W	TCP1	4	887229	888908	+	-91	1779318_at	6269_at	GO:0005737,GO:0006457,GO:0007010,GO:0005856,GO:0005832,GO:0051082	4	TFIID	0	1	na	FALSE	FALSE		unresp.	6.4	NA	0.92095238	NA	NA	0.533975622076106	-0.470489238168161	0.0864814185789651
YDR213W	UPC2	4	889748	892489	+	-236	1771574_at	6270_at	GO:0008202,GO:0003702,GO:0005737,GO:0005634,GO:0016126	3	TFIID	2	0	na	FALSE	FALSE		unresp.	1.1	752.325535976123	0.041904762	NA	NA	0.684730482615078	-0.398940636717879	-0.424549208497567
YDR214W	AHA1	4	892872	893924	+	-135	1778720_at	6271_at	GO:0006457,GO:0030189,GO:0006950,GO:0005737,GO:0001671,GO:0051087	2	TFIID	2	2	na	FALSE	FALSE		NA	3.2	13939.2415961353	-2.4142857	0.626775707123711	116	0.651196875633161	0.83734507490248	-0.326210245829151
YDR216W	ADR1	4	895031	899002	+	-333	1776183_at	6273_at	GO:0005634,GO:0007031,GO:0006109,GO:0003700,GO:0006350,GO:0000433,GO:0034201	1	TFIID	0	0	na	FALSE	FALSE		down	0.2	NA	-5.6361905	NA	47	1.11385777762745	0.826969000006691	-0.713898593294649
YDR217C	RAD9	4	899547	903476	-	-65	1771552_at	6274_at	GO:0051726,GO:0006281,GO:0006289,GO:0000077,GO:0005515,GO:0005634,GO:0045944,GO:0031571,GO:0042393,GO:0031573,GO:0000785	4	TFIID	0	0	na	FALSE	FALSE		NA	NA	400.270146291829	-0.66095238	NA	15	0.70414091360566	-0.390009869916215	-0.178294781987927
YDR218C	SPR28	4	903777	905048	-	-34	1777878_at	6275_at	GO:0005200,GO:0007047,GO:0000144,GO:0000902	na	TFIID	0	0	na	FALSE	FALSE		NA	NA	NA	NA	NA	NA	1.097218751429	3.78613883840323	0.135950624359387
YDR219C	MFB1	4	905451	906848	-	-232	1772986_at	6276_at	GO:0005515,GO:0006511,GO:0000151,GO:0031315,GO:0007005	3	TFIID	0	1	na	FALSE	FALSE		NA	0.4	1363.72753403959	-1.2838095	-1.10187123471042	NA	0.524436918509104	-0.805142952396158	0.192740643091003
YDR221W	GTB1	4	907326	909434	+	-22	1774224_at	6232_at	GO:0005783,GO:0000271,GO:0006487,GO:0004558,GO:0005788,GO:0017177	3	TFIID	1	0	na	FALSE	FALSE		NA	0.2	9755.8037199386	-0.65238095	-3.90742928071908	16	0.679898354244587	0.551724435329459	0.563989355906535
YDR222W		4	910050	911297	+	-34	1772651_at	6233_at	GO:0003674,GO:0008150,GO:0005737	2	SAGA	1	0	na	FALSE	FALSE		NA	1.1	1010.90070265971	-2.7333333	NA	29	1.09488968639811	-0.44130966766753	-0.715481606475141
YDR223W	CRF1	4	912095	913498	+	NA	1769854_at	6234_at	GO:0016564,GO:0005737,GO:0005634,GO:0016481	na	TFIID	0	0	na	FALSE	FALSE		NA	NA	NA	NA	NA	NA	0.959852071421826	0.689911300169707	-0.328087722712787
YDR224C	HTB1	4	914313	914708	-	-74	1771292_at	6235_at	GO:0003677,GO:0006333,GO:0000788,GO:0006301,GO:0045816	1	TFIID	0	0	na	FALSE	TRUE		NA	63.7	NA	-2.4914286	NA	7	0.576267586959295	-1.50877877038627	0.931041222827617
YDR225W	HTA1	4	915526	915924	+	-83	1780233_at	6236_i_at	GO:0006333,GO:0003677,GO:0000788,GO:0006281,GO:0045816	1	TFIID	0	0	na	FALSE	TRUE		NA	79	NA	-0.40190476	NA	6	0.718428707819863	-0.184473029606401	-0.334711022660352
YDR226W	ADK1	4	916482	917150	+	-63	1775928_at	6237_at	GO:0004017,GO:0005737,GO:0005758,GO:0006172,GO:0009117,GO:0005739	1	TFIID	0	0	na	FALSE	TRUE		NA	44.4	122594.543727782	0.94190476	-2.53514946542317	27	0.602128553871532	-3.86957206975652	0.378772610864025
YDR227W	SIR4	4	917567	921643	+	-119	1771655_at	6238_at	GO:0030527,GO:0006303,GO:0042393,GO:0005724,GO:0006342,GO:0000783,GO:0001308,GO:0005677,GO:0000723	3	TFIID	0	3	na	FALSE	FALSE		unresp.	0.6	NA	0.26571429	-1.61985043865117	18	0.731676724873419	0.51645736256139	-0.109692527339706
YDR228C	PCF11	4	921922	923802	-	-91	1773901_at	6239_at	GO:0005849,GO:0006379,GO:0006378,GO:0005515,GO:0006369	3	TFIID	0	3	na	FALSE	FALSE		unresp.	1.8	2803.53347589349	0.000952381	NA	15	0.48532433275029	-0.130987673106119	0.173166305258994
YDR229W	IVY1	4	924781	926142	+	-87	1777306_at	6240_at	GO:0000329,GO:0005543,GO:0045045	3	TFIID	0	0	na	FALSE	FALSE		NA	1.3	2835.83968676204	-1.8266667	4.74394832906578	10	0.576996420448684	0.473077098335195	-0.109024083067704
YDR231C	COX20	4	926289	926906	-	-27	1769800_at	6242_at	GO:0009060,GO:0005743,GO:0016485,GO:0008535,GO:0051082,GO:0005739	3	TFIID	0	0	na	FALSE	TRUE		NA	1.1	NA	-3.1180952	NA	12	0.695169109462534	-0.115471877316711	-0.628504355658703
YDR232W	HEM1	4	927448	929094	+	-263	1775965_at	6243_at	GO:0005759,GO:0006783,GO:0045449,GO:0003870,GO:0005739	1	TFIID	0	0	na	FALSE	TRUE		NA	5.1	22578.1626046821	-0.23333333	6.38176973932315	10	0.67769241088162	-0.200464563238378	-1.09628750334824
YDR233C	RTN1	4	929466	930353	-	-56	1774843_at	6244_at	GO:0008150,GO:0003674,GO:0005739,GO:0005789,GO:0005794,GO:0005783	2	TFIID	0	0	na	FALSE	FALSE	down	NA	40.4	37104.8019131957	3.372381	1.10430201881582	10	0.620230485504872	0.157080515624824	0.0395267558707658
YDR234W	LYS4	4	931125	933206	+	-108	1771051_at	6245_at	GO:0019878,GO:0004409,GO:0005739	2	TFIID	1	0	na	FALSE	FALSE		NA	6.3	7351.96180144348	0.42857143	4.40221136571147	12	0.749883386657627	-0.0989195151932765	-0.0476689620666476
YDR235W	PRP42	4	933500	935134	+	-20	1771330_at	6246_at	GO:0005685,GO:0003723,GO:0000398	4	TFIID	0	0	na	FALSE	FALSE		NA	1.6	1730.46872117334	1.0342857	NA	33	0.536790247101328	-1.97825047882771	-0.152451071624544
YDR236C	FMN1	4	935232	935888	-	-33	1772920_at	6247_at	GO:0003919,GO:0008531,GO:0009398,GO:0005743,GO:0005792	4	TFIID	0	0	na	FALSE	FALSE		NA	1.5	830.424216702001	1.9161905	NA	23	0.58429966661083	3.77062554462257	1.23775300756784
YDR237W	MRPL7	4	936611	937489	+	-152	1771638_at	6248_at	GO:0003735,GO:0006412,GO:0005762,GO:0005739	4	TFIID	0	0	na	FALSE	FALSE		NA	3.3	NA	3.9733333	NA	19	0.672219592810424	-1.57139119634647	-0.24124305942237
YDR238C	SEC26	4	937891	940812	-	-55	1779426_at	6249_at	GO:0030135,GO:0006888,GO:0003674,GO:0030126	3	TFIID	0	0	na	FALSE	FALSE		NA	6	26000.3704144735	-1.0219048	-2.96988019847978	38	0.55882739586701	0.0882352319450945	-0.697034016340214
YDR239C		4	941053	943416	-	-45	1770003_at	6250_at	GO:0003674,GO:0008150,GO:0005737,GO:0005840	4	TFIID	0	0	na	FALSE	FALSE		unresp.	1.4	154.726960041348	0.71714286	-1.44240128718999	20	0.567025683819455	-0.0945198440290545	-0.384391292258175
YDR240C	SNU56	4	943670	945148	-	-17	1779801_at	6251_at	GO:0000243,GO:0005685,GO:0003729,GO:0000398	4	TFIID	1	0	na	FALSE	FALSE		unresp.	NA	360.765216842146	0.14666667	NA	30	0.60002602155972	0.205710185400074	-0.522812764265439
YDR242W	AMD2	4	946803	948452	+	-99	1779950_at	6253_at	GO:0005575,GO:0008150,GO:0004040	4	both	0	0	na	FALSE	TRUE		NA	0.3	NA	-4.2580952	NA	25	0.833386877696757	-0.281036843117603	-0.231591844775205
YDR243C	PRP28	4	948514	950280	-	-45	1770388_at	6254_at	GO:0031202,GO:0004004,GO:0005681,GO:0000360,GO:0005682	3	TFIID	0	0	na	FALSE	FALSE		NA	1	NA	-0.74761905	NA	NA	0.565565224039793	-0.0435929492310133	-0.0156947482803857
YDR244W	PEX5	4	950559	952397	+	-23	1772133_at	6209_at	GO:0005777,GO:0005829,GO:0005052,GO:0005778,GO:0016560,GO:0030674	3	TFIID	1	3	na	FALSE	FALSE		NA	0.5	2071.54985890622	-3.08	NA	37	0.714831774738829	-0.293553542760271	-0.0627480621484957
YDR245W	MNN10	4	952796	953977	+	-86	1769570_at	6210_at	GO:0000009,GO:0000032,GO:0000136,GO:0006080,GO:0006491,GO:0007015,GO:0000917	3	TFIID	0	3	na	FALSE	FALSE		NA	7.5	6278.43554983511	1.107619	-2.12139775321262	14	0.616390679102723	-0.694841778906808	-0.290336257643607
YDR246W	TRS23	4	954284	954943	+	-36	1774837_at	6211_at	GO:0006888,GO:0030008,GO:0005088	4	TFIID	0	0	na	FALSE	FALSE		unresp.	1.1	3126.73699659879	-0.80952381	0.0516756805325613	19	0.57671308208388	-0.148363387265392	-0.180074640571015
YDR246W-A		4	955129	955329	+	-41	1772017_at		GO:0008150,GO:0003674,GO:0005575	na	na	1	1	na	FALSE	NA		NA	NA	NA	NA	NA	NA	NA	NA	NA
YDR247W	VHS1	4	956009	957394	+	-304	1772055_at	6212_at	GO:0004674,GO:0006468,GO:0000082,GO:0004672,GO:0005737	3	SAGA	0	0	na	FALSE	TRUE		NA	0.4	783.798887250775	-2.4874664	0.0417125810551333	50	0.725894197863682	-0.196825722537087	-1.38863694729651
YDR248C		4	957754	958335	-	-65	1774489_at	6213_at	GO:0005737,GO:0003674,GO:0008150	4	TFIID	0	0	na	FALSE	FALSE		NA	3.1	503.708466269876	0.28857143	NA	31	0.73952062115573	0.104266178835581	-0.129473608882856
YDR249C		4	958677	959798	-	-175	1779485_at	6214_at	GO:0003674,GO:0008150,GO:0005575	2	TFIID	0	0	na	FALSE	FALSE		NA	0.7	NA	1.5466667	NA	NA	0.538755258019485	0.774019966892327	-0.360080485814708
YDR251W	PAM1	4	960610	963102	+	-312	1778687_at	6216_at	GO:0007124,GO:0003674,GO:0005933,GO:0005935	4	TFIID	0	0	na	FALSE	FALSE		unresp.	2.7	299.519102080437	0.58571429	NA	10	0.548703612001047	0.355110453169124	-0.249303085378188
YDR252W	BTT1	4	963408	963857	+	-13	1769932_at	6217_at	GO:0005854,GO:0051083,GO:0022626,GO:0051082	4	TFIID	0	0	na	FALSE	FALSE		NA	NA	1822.45277767169	1.6988151	NA	38	0.713714379030864	-0.114901719401185	0.111195937226762
YDR253C	MET32	4	963986	964561	-	-199	1769750_at	6218_at	GO:0003704,GO:0000096,GO:0005634,GO:0003677	3	TFIID	3	0	na	FALSE	FALSE		NA	NA	NA	-0.95142857	NA	12	0.634161861066163	-0.313984245062827	0.0492002760297082
YDR254W	CHL4	4	965109	966485	+	-81	1780230_at	6219_at	GO:0007059,GO:0003677,GO:0000942	3	TFIID	0	0	na	FALSE	FALSE	up	NA	0.1	606.198294020916	0.65428571	NA	NA	0.643161403169946	-0.221420254088469	0.0399328613129939
YDR255C	RMD5	4	966553	967818	-	-51	1778758_at	6220_at	GO:0003674,GO:0045721,GO:0005829	3	SAGA	0	0	na	FALSE	FALSE	up	NA	0.2	NA	-0.98239381	NA	42	0.633743106423695	0.111391714685597	-1.68566128368614
YDR256C	CTA1	4	968129	969676	-	-45	1776304_at	6221_at	GO:0006800,GO:0004096,GO:0005782,GO:0000302,GO:0005739	1	TFIID	1	0	na	FALSE	FALSE		down	NA	622.843005968356	-5.907619	NA	NA	0.678987875479397	-0.0535346175776808	-0.0902916743980528
YDR257C	SET7	4	969986	971470	-	-12	1779553_at	6222_at	GO:0008150,GO:0003674,GO:0005634	4	TFIID	0	2	na	FALSE	FALSE		NA	2.3	4011.05103069801	1.5438095	-0.431361896504384	94	0.601795484167595	-0.341540917432692	-0.24950705906964
YDR258C	HSP78	4	971804	974239	-	-59	1778899_at	6223_at	GO:0006457,GO:0006950,GO:0005759,GO:0030150,GO:0000002,GO:0051082,GO:0016887,GO:0005739	1	SAGA	1	3	na	FALSE	FALSE	up	down	0.5	2993.36250535467	-8.3552381	7.46657854804573	NA	0.895295957575534	0.873849995858295	-3.29936001544248
YDR259C	YAP6	4	974627	975778	-	NA	1773511_at	6224_at	GO:0005634,GO:0003702,GO:0045944	2	TFIID	1	0	na	FALSE	FALSE		NA	0.4	1350.09010866397	0.71428571	NA	NA	0.959078348985637	0.486281902201332	0.0415981795350781
YDR260C	SWM1	4	976713	977225	-	-42	1775522_at	6225_at	GO:0003674,GO:0005634,GO:0005680,GO:0030071,GO:0030476,GO:0031145,GO:0016567	3	TFIID	1	1	na	FALSE	FALSE		unresp.	2	NA	-0.37809524	NA	33	0.882661185481215	-0.168714151914718	-0.0986384209286742
YDR261C	EXG2	4	977517	979205	-	-80	1769731_at	6226_at	GO:0009277,GO:0004338,GO:0007047	4	both	0	2	na	FALSE	FALSE		NA	4.5	2408.22247638652	2.78	0.366249999999997	22	0.628735775104807	-0.368296899776235	0.534468648770539
YDR262W		4	993130	993948	+	-18	1770397_at	6227_at	GO:0008150,GO:0003674,GO:0000324	3	TFIID	0	0	na	FALSE	FALSE		NA	0.7	4845.81703784983	-3.6571429	-2.69210093159733	31	0.54319773581096	0.822144742461764	-1.63689578241665
YDR263C	DIN7	4	994238	995530	-	-243	1777679_at	6228_at	GO:0006281,GO:0004518,GO:0005739	1	both	2	0	na	FALSE	FALSE		NA	NA	NA	-0.13714286	NA	NA	0.771847980914558	0.101505306764897	0.175658832487084
YDR264C	AKR1	4	996025	998319	-	-118	1775701_at	6229_at	GO:0006897,GO:0016020,GO:0018318,GO:0000750,GO:0019706,GO:0006612	3	TFIID	0	0	na	FALSE	FALSE		NA	3.2	4071.94607449034	-1.7447619	-0.416525637282298	16	0.519153353205057	0.313771124026389	-0.272965766156134
YDR265W	PEX10	4	998860	999873	+	-236	1774490_at	6230_at	GO:0005778,GO:0005515,GO:0016558	3	TFIID	0	0	na	FALSE	FALSE		NA	1	NA	-1.1666667	NA	26	0.550720751744216	0.0387694797370648	-0.201110109530527
YDR266C		4	1000100	1002019	-	-217	1770092_at	6231_at	GO:0003674,GO:0008150,GO:0005737,GO:0005840	4	TFIID	0	0	na	FALSE	FALSE		unresp.	2.3	1910.55794652955	0.077142857	-1.06034220692993	20	0.481499508240764	-0.0465762981896025	0.135422528849688
YDR267C	CIA1	4	1002506	1003498	-	-59	1777277_at	6187_at	GO:0008150,GO:0003674,GO:0005634,GO:0005737	1	TFIID	0	0	na	FALSE	FALSE		NA	4.2	5637.57092458988	2.0838095	NA	8	0.455791039662849	0.514122583430972	0.0580032478862711
YDR268W	MSW1	4	1004000	1005139	+	-72	1780201_at	6188_at	GO:0006436,GO:0004830,GO:0005739	4	TFIID	0	0	na	FALSE	FALSE		NA	0.6	672.12700879926	1.8733333	NA	13	0.712723801651836	0.0940490535799307	0.368540576683675
YDR270W	CCC2	4	1005671	1008685	+	-103	1772347_at	6190_at	GO:0015680,GO:0019829,GO:0012510,GO:0006879,GO:0005507	1	TFIID	0	0	na	FALSE	TRUE		NA	1.1	NA	-2.0009524	0.47983649472404	15	0.80155475503394	0.104311650653693	-0.0642379916345483
YDR272W	GLO2	4	1009006	1009830	+	-57	1771630_at	6192_at	GO:0005975,GO:0004416,GO:0005737,GO:0019243	3	TFIID	2	0	na	FALSE	FALSE	up	NA	5.9	13731.1923436951	-3.332381	-0.250441957518515	21	0.685834008979615	0.276686527266766	-0.010898417675452
YDR273W	DON1	4	1010172	1011269	+	-25	1771632_at	6193_at	GO:0005819,GO:0005628,GO:0007126,GO:0003674,GO:0030476	1	TFIID	0	1	na	FALSE	FALSE		down	NA	NA	-4.5485714	NA	90	0.825017136859042	0.537067269629982	-0.136930468354131
YDR275W	BSC2	4	1012248	1012955	+	-11	1774052_at	6195_at	GO:0008150,GO:0003674,GO:0005811	1	TFIID	0	0	na	FALSE	FALSE		down	3	921.775959904356	-5.4952381	NA	NA	0.628014134274518	0.167700074785685	-0.247819113656079
YDR276C	PMP3	4	1013472	1013639	-	-47	1772500_at	6196_at	GO:0006812,GO:0005886,GO:0003674,GO:0042391	2	SAGA	0	3	na	FALSE	FALSE		down	59.6	NA	-5.3066667	NA	13	0.654981229049247	-1.1711237174767	-0.503984593714224
YDR277C	MTH1	4	1014397	1015698	-	-150	1777917_at	6197_at	GO:0015758,GO:0007165,GO:0003674,GO:0005575	2	SAGA	2	0	na	FALSE	FALSE		NA	0.7	NA	-3.4666667	NA	41	1.11919064094709	-0.265494296117898	-0.650818483590487
YDR279W	RNH202	4	1019364	1020416	+	-132	1778400_at	6199_at	GO:0005634,GO:0006260,GO:0004523,GO:0032299	1	TFIID	0	0	na	FALSE	FALSE		NA	0.7	2337.12817903015	0.088571429	NA	NA	0.604673293518401	0.557826565527692	-1.57103579313786
YDR280W	RRP45	4	1020743	1021660	+	-143	1777790_at	6200_at	GO:0000176,GO:0006364,GO:0000175,GO:0000177,GO:0006402,GO:0000178	4	TFIID	0	0	na	FALSE	FALSE	down	NA	6	4802.93057444082	1.907619	1.62331382210969	NA	0.625932862538861	-0.199762339714243	0.0655221910984309
YDR281C	PHM6	4	1022003	1022317	-	-74	1780137_at	6201_at	GO:0003674,GO:0000324,GO:0042493	2	both	1	1	na	FALSE	TRUE		NA	2.8	NA	-1.6542857	NA	NA	1.28805427873334	-0.346172934684558	0.209608587495769
YDR282C		4	1023507	1024751	-	NA	1774744_at	6202_at	GO:0003674,GO:0008150,GO:0005575	4	TFIID	0	0	na	FALSE	FALSE		NA	1	NA	-2.0771429	NA	31	0.629713674225308	-0.164133833697656	-0.30626993534612
YDR283C	GCN2	4	1025066	1030045	-	-232	1774468_at	6203_at	GO:0004672,GO:0006468,GO:0008652,GO:0022626,GO:0006446,GO:0004694	1	TFIID	0	0	na	FALSE	FALSE		NA	0.9	279.40325737186	-1.8028571	NA	NA	0.54824697489098	0.648475928377648	0.226224543171261
YDR284C	DPP1	4	1030546	1031415	-	-315	1776234_at	6204_at	GO:0006644,GO:0008195,GO:0000329,GO:0000810,GO:0007165	3	TFIID	0	0	na	FALSE	FALSE		NA	3.2	3037.98375967039	1.8438095	NA	26	0.631932917151119	-1.70983857479017	1.1539199562709
YDR285W	ZIP1	4	1032432	1035059	+	-122	1772278_at	6205_at	GO:0007129,GO:0003682,GO:0032184,GO:0000802	na	TFIID	2	0	na	FALSE	FALSE		NA	0.5	390.97279931686	-2.4847619	NA	NA	0.859835945223412	-0.0169382837124308	0.0460051839289499
YDR286C		4	1035227	1035571	-	-11	1774759_at	6206_at	GO:0003674,GO:0005575,GO:0008150	1	TFIID	0	0	na	FALSE	FALSE	up	NA	1.6	NA	0.21619048	NA	NA	0.657012045325689	-0.365512936878151	0.138065041180867
YDR287W	INM2	4	1035991	1036869	+	-113	1779534_at	6207_at	GO:0008934,GO:0005575,GO:0046855	1	TFIID	1	0	na	FALSE	FALSE	up	NA	1	NA	-1.8790476	NA	NA	0.713441858707328	0.168340594228131	0.0303179726765811
YDR288W	NSE3	4	1037191	1038102	+	-56	1771230_at	6208_at	GO:0005737,GO:0005634,GO:0006281,GO:0003677,GO:0030915	4	TFIID	0	0	na	FALSE	FALSE		NA	0.8	2537.21668609021	-1.6133333	NA	14	0.682067505064912	-1.05530773364971	-0.093555268466387
YDR289C	RTT103	4	1038276	1039505	-	-93	1777417_at	6163_at	GO:0003674,GO:0000335,GO:0005575,GO:0030846	1	TFIID	0	0	na	FALSE	FALSE		NA	0.7	3930.30147228224	-1.7733333	NA	10	0.519573488433773	1.00924958002129	0.437685380060928
YDR291W	HRQ1	4	1039724	1042957	+	-20	1772871_at	6165_at	GO:0008150,GO:0005634,GO:0003674	4	TFIID	0	0	na	FALSE	FALSE		unresp.	NA	258.915893009165	-1.2933333	NA	19	0.4943918057858	0.119382357542339	-0.0866099894178418
YDR292C	SRP101	4	1043142	1045007	-	-150	1771469_at	6166_at	GO:0005047,GO:0005789,GO:0045047,GO:0005785,GO:0005525,GO:0006614	3	TFIID	0	0	na	FALSE	FALSE		unresp.	4.5	1997.65224663625	0.20761905	NA	11	0.589278748821373	0.156720482215105	0.243282582577803
YDR293C	SSD1	4	1045636	1049388	-	NA	1775112_at	6167_at	GO:0005737,GO:0007047,GO:0003723,GO:0042493,GO:0001302	3	TFIID	0	0	na	FALSE	FALSE		NA	1.7	1098.08825820371	-2.2628571	2.44592111082403	21	0.585895163459338	0.798529096304538	-0.26960304201586
YDR294C	DPL1	4	1050455	1052224	-	-60	1777112_at	6168_at	GO:0006665,GO:0009267,GO:0019722,GO:0008117,GO:0005783	3	TFIID	0	0	na	FALSE	FALSE		NA	1.9	13112.9007092155	-1.0114286	-1.05121221282702	29	0.517614566129575	-0.498835945244297	-0.730398141492624
YDR295C	HDA2	4	1052619	1054643	-	-265	1779848_at	6169_at	GO:0005634,GO:0004407,GO:0000118,GO:0016575,GO:0006355,GO:0000723,GO:0031047	3	TFIID	3	0	na	FALSE	FALSE		NA	0.3	1498.2989478748	-0.98095238	NA	NA	0.663537593290424	0.696842751032844	-0.302343219051332
YDR296W	MHR1	4	1055208	1055888	+	-67	1778165_at	6170_at	GO:0030528,GO:0000002,GO:0005634,GO:0005739,GO:0006355	3	TFIID	0	2	na	FALSE	FALSE		NA	1.7	2606.88240653968	0.15238095	1.0781527006006	NA	0.526292931942574	0.20616656930278	-0.00440221295759327
YDR297W	SUR2	4	1056547	1057596	+	-95	1771591_at	6171_at	GO:0000170,GO:0006665,GO:0005783,GO:0030148	2	SAGA	2	1	na	FALSE	TRUE		NA	13.6	54278.1264551958	4.1733333	0.387586660068687	8	0.629313820900028	-0.410647882706994	0.252051884870952
YDR298C	ATP5	4	1058172	1058810	-	-166	1779947_at	6172_at	GO:0015986,GO:0000274,GO:0046933,GO:0005739	4	TFIID	1	1	na	FALSE	FALSE		NA	7.9	32362.5079979014	-3.1961905	10.8792836104386	13	0.636841030416585	-0.740204107962175	0.480844334221316
YDR299W	BFR2	4	1059623	1061227	+	-60	1775866_at	6173_at	GO:0006888,GO:0003674,GO:0005730,GO:0006364	1	TFIID	1	0	na	FALSE	FALSE		NA	6.3	15422.3544524287	1.8371429	-0.435407833025991	7	0.62901481908913	-0.335606520295502	0.0823249405630753
YDR300C	PRO1	4	1061501	1062787	-	-54	1773540_at	6174_at	GO:0006561,GO:0004349,GO:0005737,GO:0042254,GO:0000723	3	TFIID	0	0	na	FALSE	FALSE	down	NA	4.1	10429.6047789539	3.0571429	-0.588548007203835	12	0.564565370699208	-0.309102668732501	-0.102731521199832
YDR301W	CFT1	4	1063348	1067421	+	-76	1778305_at	6175_at	GO:0006369,GO:0005849,GO:0006379,GO:0006378,GO:0005847,GO:0003723,GO:0005739	4	TFIID	0	3	na	FALSE	FALSE		NA	1.1	639.376548517022	-2.0752381	NA	NA	0.46123060233998	-0.0165243912179331	-0.50914843554734
YDR302W	GPI11	4	1067727	1068386	+	-69	1778091_at	6176_at	GO:0005783,GO:0006506,GO:0005789,GO:0051377	4	TFIID	0	0	na	FALSE	FALSE		up	5.8	NA	5.1219048	-1.18329511399848	16	0.69648639455017	0.618316872118143	-0.117190269606732
YDR303C	RSC3	4	1068725	1071382	-	-311	1774303_at	6177_at	GO:0003677,GO:0006355,GO:0051726,GO:0005634,GO:0008094,GO:0043044,GO:0016586,GO:0006368,GO:0000086,GO:0000082,GO:0033262	4	TFIID	0	0	na	FALSE	TRUE		NA	1.4	1753.18816229986	1.8809524	NA	15	0.658931240172636	1.38994828322052	-0.136442286969724
YDR304C	CPR5	4	1071876	1072553	-	-48	1776093_at	6178_at	GO:0005783,GO:0003755,GO:0008150,GO:0005737	4	TFIID	0	0	na	FALSE	FALSE		NA	16.4	NA	0.60761905	3.84906381312194	34	0.666065355079508	-2.28779519297883	-0.415003092161306
YDR305C	HNT2	4	1072742	1073484	-	-185	1779317_at	6179_at	GO:0016787,GO:0017111,GO:0009164,GO:0005737,GO:0005739,GO:0005634	1	TFIID	0	0	na	TRUE	FALSE		unresp.	1.3	1923.06026121851	-0.56095238	NA	NA	0.75693041769953	-0.90744287269161	0.25788109330453
YDR306C		4	1073731	1075167	-	-54	1771614_at	6183_at	GO:0005515,GO:0006511,GO:0000151	4	TFIID	0	0	na	FALSE	TRUE		NA	1.2	NA	-3.0771429	NA	NA	0.590900242185154	-0.523588714572258	-0.299735079445862
YDR307W		4	1075861	1077849	+	-61	1773166_at	6184_at	GO:0005783,GO:0008150,GO:0003674	1	TFIID	0	0	na	FALSE	TRUE		unresp.	1.1	NA	0.84857143	0.374050563717763	NA	0.641973313838242	0.053412275042921	-0.020645540984879
YDR308C	SRB7	4	1078023	1078445	-	-39	1775144_at	6185_at	GO:0000119,GO:0006366,GO:0016455	4	TFIID	0	0	na	FALSE	FALSE		NA	2.6	1390.90022559479	3.9780952	NA	15	0.669652802918908	0.249736184582808	-1.66314901397278
YDR309C	GIC2	4	1079044	1080195	-	-68	1774142_at	6186_at	GO:0005083,GO:0007266,GO:0007120,GO:0005934,GO:0043332,GO:0000131,GO:0030478,GO:0030010,GO:0007096	2	SAGA	0	0	na	FALSE	FALSE		NA	1.9	1126.7610050868	1.3533333	4.62050258990331	10	0.708235297521684	0.231464519598434	-0.117276792704418
YDR310C	SUM1	4	1081124	1084312	-	-287	1774145_at	6140_at	GO:0007088,GO:0005634,GO:0006348,GO:0000118,GO:0016564,GO:0030466,GO:0016481,GO:0000723	3	na	0	0	na	FALSE	FALSE		NA	2.5	148.811242544166	-1.9247619	NA	NA	0.608745671483366	-0.158422369267025	0.466084078521155
YDR311W	TFB1	4	1085062	1086990	+	-32	1777572_at	6141_at	GO:0006289,GO:0007070,GO:0006367,GO:0016251,GO:0000717,GO:0005675,GO:0000112,GO:0000442,GO:0000443,GO:0000439	4	TFIID	2	2	na	FALSE	FALSE		unresp.	1.6	5145.39962408717	-0.52952381	-2.12492601925931	NA	0.576820517858361	0.314579478439391	0.518444722236701
YDR312W	SSF2	4	1087578	1088939	+	-50	1777100_at	6142_i_at,6143_f_at	GO:0019843,GO:0000027,GO:0005730,GO:0000747,GO:0042254	4	TFIID	0	0	na	FALSE	FALSE	down	unresp.	4.4	1350.09010866397	-0.1752381	3.93721471325178	10	0.678791575637789	0.577808632697606	0.308728484295411
YDR313C	PIB1	4	1089216	1090076	-	-35	1773597_at	6144_at	GO:0005770,GO:0000329,GO:0004842,GO:0016567,GO:0032266	1	TFIID	0	0	na	FALSE	FALSE		down	NA	194.71169772478	-6.8580952	NA	26	0.548661296406502	1.72297085360445	-0.146779380341867
YDR314C	RAD34	4	1090430	1092508	-	-273	1776580_at	6145_at	GO:0003674,GO:0006289,GO:0005634	1	TFIID	0	0	na	FALSE	FALSE		NA	NA	78.6235305107978	-0.13125966	NA	NA	0.644200448291304	0.304898569500936	-0.0256425030449418
YDR315C	IPK1	4	1092738	1093583	-	-8	1772839_at	6146_at	GO:0005634,GO:0035299,GO:0032958	4	TFIID	0	0	na	FALSE	FALSE		NA	0.9	NA	-0.86952381	NA	31	0.738700476730317	0.349265257630557	-0.123453065731501
YDR316W	OMS1	4	1093760	1095175	+	-32	1775244_at	6147_at	GO:0008757,GO:0008150,GO:0005739,GO:0005740	4	TFIID	0	0	na	FALSE	FALSE		NA	1.1	503.708466269876	1.3609524	NA	20	0.601773738932389	0.637079647653338	-0.285732532934772
YDR317W	HIM1	4	1102181	1103425	+	-42	1777232_at	6148_at	GO:0003674,GO:0005575,GO:0006281	na	na	3	0	na	FALSE	FALSE		down	0.3	NA	-4.632381	NA	NA	0.840603906396652	0.807998506345634	-0.0559307976292567
YDR318W	MCM21	4	1103755	1104944	+	NA	1770357_at	6149_at	GO:0005515,GO:0007059,GO:0000778,GO:0000817	2	TFIID	0	0	na	TRUE	FALSE		NA	1.2	951.715801882725	-0.07047619	NA	NA	0.540506394371903	0.316763217890451	0.025395031961916
YDR319C	YFT2	4	1105000	1105824	-	-84	1773065_at	6150_at	GO:0003674,GO:0008150,GO:0005575	4	TFIID	0	0	na	FALSE	FALSE		unresp.	1	NA	-0.98380952	NA	44	0.653766915087003	0.863917282333062	-0.505505704368034
YDR320C	SWA2	4	1106092	1108098	-	-187	1780032_at	6151_at	GO:0007029,GO:0005789,GO:0005515,GO:0000723	1	TFIID	0	0	na	FALSE	TRUE		unresp.	1.1	768.102768617817	0.10190476	0.113264799486373	NA	0.560459470583792	1.87454635317631	-0.676236343987631
YDR320C-A	DAD4	4	1108277	1108495	-	-25	1774618_at	5934_at	GO:0000776,GO:0005819,GO:0007067,GO:0005515,GO:0042729,GO:0031110,GO:0030472	4	na	0	0	na	FALSE	NA		NA	NA	966.59686240014	-0.14571429	0.124063813121939	NA	NA	NA	NA
YDR321W	ASP1	4	1108699	1109844	+	-43	1775295_at	6152_at	GO:0004067,GO:0006530,GO:0005622,GO:0005829	1	TFIID	0	0	na	FALSE	TRUE	down	up	11.1	NA	5.847619	NA	21	0.696349920819534	0.995149179645248	0.647431787722492
YDR322C-A	TIM11	4	1112000	1112290	-	-28	1770799_at	6154_at	GO:0015986,GO:0005198,GO:0000276,GO:0005739	4	na	3	3	na	FALSE	FALSE		NA	NA	4590.28141392673	4.1714286	1.86427035741909	NA	NA	NA	NA
YDR322W	MRPL35	4	1110586	1111689	+	-24	1776571_at	6153_at	GO:0005762,GO:0003735,GO:0006412,GO:0005739	3	TFIID	0	0	na	FALSE	FALSE		up	2.7	7696.48188335295	4.9409524	0.0238541245541235	NA	0.574498592007778	-0.626459849892236	-0.00075165123459485
YDR323C	PEP7	4	1112477	1114024	-	-29	1772166_at	6155_at	GO:0006896,GO:0006906,GO:0005737,GO:0006904,GO:0010009,GO:0032266	3	TFIID	0	0	na	FALSE	FALSE		unresp.	NA	768.102768617817	-0.20952381	NA	NA	0.530252920911967	0.0373685495470485	-0.30746247253985
YDR324C	UTP4	4	1114430	1116760	-	NA	1778980_at	6156_at	GO:0000462,GO:0042254,GO:0032040,GO:0003674,GO:0005730	4	TFIID	0	0	na	FALSE	FALSE	down	up	6.1	5436.17020165195	4.6838095	-1.09042944403227	NA	0.632393796912457	0.671189467492254	0.32838078085979
YDR325W	YCG1	4	1117121	1120228	+	-33	1770928_at	6157_at	GO:0007076,GO:0003674,GO:0000799,GO:0000070,GO:0010032	4	TFIID	0	0	na	FALSE	FALSE		NA	1.3	1923.06026121851	0.46285714	NA	NA	0.639605081860462	-0.0640128065873955	-0.325327533548025
YDR326C	YSP2	4	1120604	1124920	-	-197	1774341_at	6158_at	GO:0003674,GO:0006915,GO:0005739	3	TFIID	0	0	na	FALSE	FALSE		NA	0.5	NA	-0.40666667	NA	NA	0.550182635295771	0.543552900313285	1.34585605876687
YDR328C	SKP1	4	1125429	1126013	-	-63	1778975_at	6160_at	GO:0005634,GO:0005737,GO:0005515,GO:0000776,GO:0006461,GO:0043291,GO:0031146,GO:0019005,GO:0043254,GO:0007035,GO:0051382,GO:0045116,GO:0003688,GO:0007096,GO:0000910,GO:0004842,GO:0042787,GO:0000082,GO:0000086,GO:0031518,GO:0000921	4	TFIID	0	0	na	FALSE	FALSE		NA	8	NA	-0.22857143	-1.49507508389604	29	0.556316190243283	-0.63276507850976	-0.142918256861991
YDR329C	PEX3	4	1126265	1127590	-	-33	1779234_at	6161_at	GO:0005778,GO:0005515,GO:0045046,GO:0005783,GO:0032581	4	na	0	0	na	FALSE	FALSE		NA	1.1	1404.43649181038	-1.1609524	6.59625	NA	0.526530071309935	0.185677908303895	-0.447155045707847
YDR330W	UBX5	4	1127867	1129369	+	-71	1774723_at	6162_at	GO:0006511,GO:0003674,GO:0005737,GO:0005634	3	SAGA	1	0	na	FALSE	FALSE		NA	0.3	6630.42766751284	-2.7238095	-0.0579999999999998	NA	0.577219227033354	0.309165289186386	-0.202274115222801
YDR331W	GPI8	4	1129583	1130818	+	-35	1769721_at	6117_at	GO:0003923,GO:0016255,GO:0042765	4	TFIID	1	3	na	FALSE	FALSE		NA	1.4	1564.44345298646	2.8409524	-0.903133240533858	NA	0.70911874485078	-0.274559819948206	-0.00679231089406573
YDR332W	IRC3	4	1130996	1133065	+	-196	1777760_at	6118_at	GO:0008150,GO:0005739,GO:0003674	1	TFIID	2	0	na	FALSE	FALSE		NA	0.4	172.147832364717	-1.5428571	NA	NA	0.564365120304057	-0.301526748786438	-0.259622595830372
YDR333C		4	1133255	1135426	-	-27	1779343_at	6119_at	GO:0008150,GO:0003674,GO:0005737	3	TFIID	0	0	na	FALSE	FALSE		unresp.	NA	338.777851954159	1.047619	NA	NA	0.472769960141305	-0.0447200464940927	-0.148925469501421
YDR334W	SWR1	4	1135927	1140471	+	-255	1780193_at	6120_at	GO:0005634,GO:0006338,GO:0000812,GO:0005198,GO:0043486	3	TFIID	0	0	na	FALSE	FALSE		NA	1.1	655.803216161763	-1.8133333	NA	NA	0.777464615697972	0.176499259377886	-0.290073488145049
YDR335W	MSN5	4	1141162	1144836	+	-368	1776744_at	6121_at	GO:0005634,GO:0008262,GO:0006611,GO:0005515	3	TFIID	0	0	na	FALSE	FALSE		unresp.	3.1	3497.21566090585	-0.78952381	0.0447614105565641	NA	0.566786186479566	-0.228021008945024	-0.633871557472403
YDR336W		4	1145086	1146030	+	-6	1771148_at	6122_at	GO:0003674,GO:0008150,GO:0005575	1	TFIID	0	0	na	FALSE	FALSE		unresp.	1.6	NA	0.076190476	NA	NA	0.651599906288675	0.250910544263147	-0.0818181562711571
YDR337W	MRPS28	4	1146313	1147173	+	-56	1771140_at	6123_at	GO:0003723,GO:0003735,GO:0005763,GO:0006412,GO:0000028,GO:0005739	4	TFIID	1	0	na	FALSE	FALSE		NA	2.1	6964.2690488454	2.6819048	NA	13	0.607193569681929	0.0767359292744723	-0.0419542649264963
YDR338C		4	1147373	1149460	-	-65	1777659_at	6124_at	GO:0003674,GO:0008150,GO:0005575	1	TFIID	0	0	na	FALSE	FALSE		unresp.	0.9	194.71169772478	-0.24666667	NA	NA	0.50649724544418	-0.520979976189597	-0.0326454251504793
YDR339C	FCF1	4	1149945	1150514	-	-36	1774277_at	6125_at	GO:0003674,GO:0007005,GO:0005730,GO:0032040,GO:0006364,GO:0000480,GO:0000447,GO:0000472	4	TFIID	0	0	na	FALSE	TRUE	down	NA	6.8	NA	1.7980952	NA	NA	0.59395233360261	0.732325096463215	1.00891875101638
YDR341C		4	1151797	1153620	-	-53	1773272_at	6127_at	GO:0004814,GO:0005739,GO:0006412,GO:0006420,GO:0005737	4	TFIID	0	0	na	FALSE	FALSE	down	NA	27.1	20600.5914880969	2.7152381	NA	29	0.770680778188573	-1.00159157924058	0.983552053239855
YDR342C	HXT7	4	1154210	1155922	-	-84	1775578_s_at	6128_f_at,6129_f_at	GO:0008645,GO:0005355,GO:0005353,GO:0015578,GO:0005886,GO:0005739,GO:0015146,GO:0005624	na	SAGA	3	0	na	FALSE	FALSE		down	15.1	7351.96180144348	-8.1257143	NA	59	1.02816043936467	-1.88878954286191	-1.62301682566851
YDR343C	HXT6	4	1159602	1161314	-	-81			GO:0008645,GO:0005355,GO:0005353,GO:0015578,GO:0005886,GO:0005739,GO:0005624	na	SAGA	3	0	na	FALSE	FALSE		down	18.9	NA	-7.2228571	8.83156277891919	56	1.00530449956407	-1.87837944315345	-3.27028112975379
YDR345C	HXT3	4	1162951	1164654	-	-40	1770682_at	6131_at	GO:0008645,GO:0005355,GO:0005353,GO:0015578,GO:0005886,GO:0005624	2	SAGA	2	0	na	FALSE	FALSE		NA	37.5	37205.7165397865	2.5695238	4.7293901104322	25	0.709927400760915	-2.45712069692338	-1.3783264527068
YDR346C	SVF1	4	1167208	1168653	-	-184	1772015_at	6132_at	GO:0003674,GO:0005737,GO:0006979,GO:0005634	3	TFIID	0	0	na	FALSE	FALSE	down	NA	8.3	45224.7427519924	0.4352381	-2.19697007215641	8	0.564895187413896	-0.659771071195993	-0.475853156527977
YDR347W	MRP1	4	1169172	1170137	+	-111	1771299_at	6133_at	GO:0005763,GO:0003735,GO:0006412,GO:0005739	3	TFIID	0	0	na	FALSE	FALSE		NA	3.8	2835.83968676204	3.0066667	NA	14	0.471848967786418	-0.253218776874277	0.063647591062607
YDR348C		4	1170320	1171819	-	-228	1779321_at	6134_at	GO:0003674,GO:0008150,GO:0005935	3	na	0	0	na	FALSE	FALSE		NA	2	1484.98246287949	0.75619048	NA	NA	0.475071898679361	-0.55396679174683	-0.669114672034593
YDR349C	YPS7	4	1172380	1174170	-	-104	1771218_at	6135_at	GO:0004190,GO:0008150,GO:0005783,GO:0005737	3	na	0	0	na	FALSE	FALSE		unresp.	1.7	148.811242544166	-0.86571429	NA	NA	0.486513345509512	1.11523740653195	0.00768676476335428
YDR350C	ATP22	4	1176332	1178167	-	-45	1776608_at	6136_at	GO:0003674,GO:0005743,GO:0006461	3	TFIID	0	1	na	FALSE	FALSE	up	unresp.	0.6	NA	0.077142857	NA	NA	0.444261071182535	0.00888881271570049	-0.0126406183523257
YDR351W	SBE2	4	1178659	1181253	+	-226	1775166_at	6137_at	GO:0007047,GO:0005794,GO:0003674	3	TFIID	0	0	na	FALSE	FALSE		NA	0.6	NA	-1.8485714	NA	NA	0.498666456087952	-0.120069388859697	-0.0145168922247508
YDR352W		4	1181794	1182747	+	-194	1772146_at	6138_at	GO:0003674,GO:0008150,GO:0000329	3	TFIID	0	0	na	FALSE	FALSE		NA	1.4	6348.35704483845	1.24	3.65980370180248	NA	0.532982926287888	-0.607405067926159	-0.23421634813526
YDR353W	TRR1	4	1183292	1184251	+	-51	1770583_at	6139_at	GO:0005737,GO:0030503,GO:0006979,GO:0004791	3	TFIID	0	0	na	FALSE	FALSE		NA	39.8	292122.331307527	2.3295238	-0.923309821125246	15	0.530139071032952	-1.03650043159357	-0.704225206366518
YDR354W	TRP4	4	1184740	1185882	+	-110	1771346_at	6095_at	GO:0000162,GO:0004048,GO:0005634,GO:0005737	4	TFIID	0	0	na	FALSE	FALSE		NA	2.4	1758.86078026026	4.2780952	3.99360224678738	9	0.815687585130433	-0.41208308415022	0.05236240265075
YDR356W	SPC110	4	1186100	1188934	+	-44	1772967_at	6097_at	GO:0005823,GO:0005200,GO:0007020,GO:0005822,GO:0000742	1	TFIID	0	0	na	FALSE	FALSE		NA	0.3	279.40325737186	-0.7047619	NA	15	0.644217618493694	-0.583019315028073	-0.0630842070643013
YDR357C		4	1189192	1189560	-	-172	1777725_at	6098_at	GO:0003674,GO:0008150,GO:0005737	3	TFIID	0	0	na	FALSE	FALSE		NA	2	589.437790927687	-2.8561905	NA	NA	0.95507192527272	-1.04378498860613	0.342243713734988
YDR358W	GGA1	4	1190052	1191725	+	-52	1776161_at	6099_at	GO:0005802,GO:0006896,GO:0043130,GO:0006895,GO:0043328	3	SAGA	3	0	na	FALSE	FALSE	up	NA	0.3	655.803216161763	-3.8742857	2.78416322473228	88	0.8964140951109	-0.108148289759116	-0.214088913504264
YDR359C	EAF1	4	1191929	1194877	-	NA	1776069_at	6100_at	GO:0003674,GO:0016568,GO:0000123,GO:0035267,GO:0006281	1	TFIID	2	0	na	FALSE	FALSE		unresp.	NA	NA	-0.70190476	NA	12	0.748944660704592	-0.321130019651501	0.0666977680670045
YDR361C	BCP1	4	1195404	1196255	-	-37	1770157_at	6102_at	GO:0003674,GO:0005634,GO:0006611,GO:0000055,GO:0005737	3	TFIID	3	0	na	FALSE	FALSE	down	NA	6.7	4590.28141392673	2.8495238	-0.705460087924649	8	0.738177222207422	-0.140085489909905	0.0627202003481319
YDR362C	TFC6	4	1196671	1198689	-	-102	1776404_at	6103_at	GO:0000127,GO:0006384,GO:0003709	3	TFIID	0	0	na	FALSE	FALSE		NA	1.1	1125.06573503801	-1.447619	NA	NA	0.639213219405112	0.521011467996216	-0.0894199469021112
YDR363W	ESC2	4	1199175	1200545	+	-181	1769695_at	6104_at	GO:0003674,GO:0005634,GO:0030466	4	TFIID	0	0	na	FALSE	FALSE		NA	0.8	1885.49126643471	0.59047619	NA	NA	0.62469323175292	-0.357335513934202	-0.0380766359290123
YDR363W-A	SEM1	4	1202120	1202389	+	-39	1770936_at	6105_at	GO:0005829,GO:0005792,GO:0003674,GO:0030447,GO:0006887,GO:0051726,GO:0005634,GO:0008541,GO:0043161,GO:0006511,GO:0000723	4	na	0	0	na	FALSE	TRUE		NA	NA	5592.61926693011	0.78285714	-2.32421414141076	NA	NA	NA	NA
YDR364C	CDC40	4	1202835	1204202	-	-27	1770832_at	6106_at	GO:0005681,GO:0000389,GO:0000348,GO:0031202,GO:0000082	4	TFIID	0	0	na	FALSE	FALSE		unresp.	2	1629.89155489262	1.0419048	NA	NA	0.511130903195795	0.325393197421515	-0.32034215431646
YDR365C	ESF1	4	1204489	1206375	-	-79	1778921_at	6107_at	GO:0006364,GO:0005730,GO:0005634,GO:0003723,GO:0042254	4	TFIID	0	0	na	FALSE	FALSE	down	NA	7.3	655.803216161763	0.30952381	9.52392645787102	9	0.659955097577706	-0.860329581088463	-0.563610391956331
YDR366C		4	1212430	1212828	-	NA	1777645_at	6108_at	GO:0003674,GO:0008150,GO:0005575	na	SAGA	0	0	na	FALSE	FALSE		NA	NA	NA	-4.4561905	NA	56	0.822524321424652	-1.42173393849526	-0.276082971142762
YDR367W		4	1212840	1213606	+	-57	1773165_at	6109_at	GO:0008150,GO:0003674,GO:0005794,GO:0005737	1	TFIID	0	0	na	TRUE	FALSE		NA	4.7	3421.77938831965	2.8990476	0.950787390783585	23	0.805696775066547	-0.213735760833936	0.300727583647225
YDR368W	YPR1	4	1213896	1214834	+	-65	1775036_at	6110_at	GO:0016491,GO:0004033,GO:0004032,GO:0005737,GO:0019568,GO:0042843,GO:0005634	4	TFIID	0	0	na	FALSE	FALSE	up	NA	5.5	14148.2575533446	-0.96761905	2.14767102931543	44	0.745122522850564	-0.906764115313665	0.626388874144468
YDR369C	XRS2	4	1215008	1217572	-	-33	1772743_at	6111_at	GO:0005515,GO:0000727,GO:0005634,GO:0006303,GO:0003677,GO:0030870,GO:0042162,GO:0042138,GO:0030435,GO:0000723,GO:0051880,GO:0043047,GO:0003691	1	TFIID	0	0	na	FALSE	FALSE		NA	NA	357.977413247528	-0.3	NA	NA	0.690630743607998	-2.23035733673979	-0.205257860258489
YDR370C		4	1217774	1219102	-	-13	1771382_at	6112_at	GO:0008150,GO:0003674,GO:0005737	3	TFIID	1	1	na	FALSE	FALSE		NA	1.4	1040.16615650264	1.1942857	NA	NA	0.488116078151448	-0.0889883227639545	-0.289414498397865
YDR371W	CTS2	4	1219405	1220940	+	-18	1773926_at	6113_at	GO:0008150,GO:0003674,GO:0005737	3	TFIID	0	0	na	FALSE	FALSE		NA	0.3	3049.1132644576	1.3590476	NA	23	0.52355461552992	-0.253677811509702	0.0120700463329019
YDR372C	VPS74	4	1221104	1222141	-	-298	1772930_at	6114_at	GO:0003674,GO:0005634,GO:0005737,GO:0006623,GO:0030968	3	TFIID	0	0	na	FALSE	FALSE		NA	1.8	1854.03942508087	1.7895238	-0.497018711639299	NA	0.581452338692557	0.284916170409815	0.263080555195394
YDR373W	FRQ1	4	1222751	1223323	+	-78	1779176_at	6115_at	GO:0005509,GO:0016020,GO:0008047,GO:0009966	3	TFIID	0	0	na	FALSE	FALSE		NA	4.3	7157.3019630625	1.0714286	3.05267682657304	22	0.509573787091348	0.683225591389112	0.0587346118778163
YDR374C		4	1223466	1224386	-	-79	1771806_at	6116_at	GO:0003674,GO:0008150,GO:0005575	na	na	2	2	na	FALSE	FALSE		NA	NA	NA	NA	NA	NA	1.96101930239448	-0.133142537917097	-0.043926484531098
YDR374W-A		4	1224749	1225018	+	-18			GO:0003674,GO:0008150,GO:0005575	na	na	2	2	na	FALSE	NA		NA	NA	NA	NA	NA	NA	NA	NA	NA
YDR375C	BCS1	4	1225158	1226528	-	-21	1771006_at	6072_at	GO:0005743,GO:0009060,GO:0016887,GO:0051131,GO:0005739,GO:0007005	3	TFIID	2	0	na	FALSE	FALSE		NA	0.9	1985.2695217318	4.2361905	NA	NA	0.559164393783127	-0.307768455881168	0.155622331714647
YDR376W	ARH1	4	1226814	1228295	+	-77	1773430_at	6073_at	GO:0005743,GO:0006879,GO:0015039,GO:0005739	3	TFIID	0	0	na	FALSE	FALSE		NA	1.3	1600.22429702789	-1.0190476	NA	NA	0.511472110302508	0.443065032191257	0.0934866355517658
YDR377W	ATP17	4	1228603	1228908	+	-74	1778367_at	6074_at	GO:0000276,GO:0015986,GO:0046933,GO:0005739	3	TFIID	0	0	na	FALSE	TRUE		NA	6.9	14599.3788638343	-3.7066667	7.6883795736545	17	0.745215648176358	-1.88714355248585	-0.706411834706209
YDR378C	LSM6	4	1229341	1229601	-	-32	1777733_at	6075_at	GO:0000398,GO:0005688,GO:0006402,GO:0005732,GO:0005730,GO:0046540,GO:0031202,GO:0003723	4	TFIID	0	0	na	FALSE	FALSE		NA	7.7	NA	-0.061904762	NA	NA	0.607028497053495	0.0138278884081835	-0.09223310439684
YDR379C-A		4	1233270	1233509	-	-27	1771990_at	5800_at	GO:0003674,GO:0008150,GO:0005739	2	na	0	0	na	FALSE	NA		down	NA	861.143460698933	-8.2666667	NA	NA	NA	NA	NA
YDR379W	RGA2	4	1230159	1233188	+	-63	1780134_at	6076_at	GO:0007119,GO:0007124,GO:0005100,GO:0007118,GO:0007264,GO:0007015,GO:0001403,GO:0000750,GO:0030010,GO:0032177	2	TFIID	0	0	na	FALSE	FALSE		NA	0.6	253.730921916791	-2.3952381	NA	20	0.50045349339105	0.29697709406399	-0.0095404129579885
YDR380W	ARO10	4	1234210	1236117	+	-114	1771529_at	6077_at	GO:0016831,GO:0006552,GO:0004737,GO:0050177,GO:0006559,GO:0005737	2	SAGA	0	0	na	FALSE	FALSE		NA	0.5	6559.55428979654	NA	NA	NA	1.1299208856305	-0.297419380881882	-1.64918535402743
YDR381C-A		4	1238304	1238842	-	-272	1770879_at		GO:0008150,GO:0003674,GO:0005741,GO:0005739	2	na	0	0	na	TRUE	NA		NA	NA	NA	NA	NA	NA	NA	NA	NA
YDR381W	YRA1	4	1236550	1237996	+	-97	1780083_at	6078_at,6079_at	GO:0006406,GO:0000346,GO:0003723,GO:0006283	1	both	0	0	na	TRUE	FALSE		NA	16.2	NA	-1.9542857	NA	NA	0.514002080859048	-0.456500723789747	0.571488646560595
YDR382W	RPP2B	4	1239484	1239816	+	-87	1775128_at	6080_at	GO:0006414,GO:0003735,GO:0022625,GO:0006412	3	TFIID	0	0	na	FALSE	FALSE	down	NA	121.5	601592.088654659	3.8342857	-2.42811598490083	24	0.752597913236388	-1.42281607343811	2.74070891872113
YDR383C	NKP1	4	1239952	1240668	-	-16	1772006_at	6081_at	GO:0008150,GO:0000776,GO:0003674	1	TFIID	0	0	na	FALSE	FALSE		NA	0.7	NA	-2.7019048	NA	NA	0.633212600269564	-0.00927034562155602	-0.0757941359651971
YDR384C	ATO3	4	1241196	1242023	-	-100	1778111_at	6082_at	GO:0019740,GO:0005886,GO:0008519,GO:0015696,GO:0005739	2	both	0	0	na	FALSE	FALSE		NA	6.1	NA	0.68190476	3.36107300203686	21	0.824233738260614	0.68259958304854	0.395345334712634
YDR385W	EFT2	4	1243222	1245750	+	-62	1777413_s_at	8425_s_at	GO:0005840,GO:0006414,GO:0003746	na	TFIID	0	0	na	FALSE	FALSE	down	NA	63.6	78122.3294669484	0.52571429	1.95629651775197	34	0.605006485726751	-0.538335802992178	0.394711180407344
YDR386W	MUS81	4	1246076	1247974	+	-12	1777119_at	6083_at	GO:0004519,GO:0007131,GO:0006281,GO:0005634,GO:0006974,GO:0006265,GO:0008821,GO:0048476	1	TFIID	0	0	na	FALSE	FALSE		NA	0.4	299.519102080437	-1.6819048	NA	NA	0.65346734762812	0.169638332558117	-0.0193993990510981
YDR387C		4	1248146	1249813	-	-144	1770885_at	6084_at	GO:0022891,GO:0006810,GO:0016020	3	TFIID	0	0	na	FALSE	FALSE		NA	0.5	NA	-1.3790476	NA	28	0.522382148973895	-0.144449872026436	-0.571222043275135
YDR388W	RVS167	4	1250178	1251626	+	-56	1774358_at	6085_at	GO:0006970,GO:0007121,GO:0008092,GO:0006897,GO:0030479,GO:0016192	4	TFIID	0	0	na	FALSE	FALSE		NA	9.2	14599.3788638343	-2.7542857	-0.878479907998493	51	0.591876886978741	0.401423042722138	-0.486275481339321
YDR389W	SAC7	4	1252529	1254493	+	NA	1775289_at	6086_at	GO:0005100,GO:0007264,GO:0005622,GO:0030037	2	TFIID	0	0	na	FALSE	FALSE		unresp.	2.5	1417.9400162189	0.19093571	-2.8261910672659	NA	0.502520685365867	0.0777739652660843	-0.215230591815012
YDR390C	UBA2	4	1254929	1256839	-	-46	1771475_at	6087_at	GO:0005634,GO:0019948,GO:0016925,GO:0031510	4	TFIID	0	0	na	FALSE	FALSE		unresp.	2.7	18815.79117245	-0.44	-2.36944444444444	10	0.4729113967478	0.51661738203221	0.125283898697051
YDR391C		4	1257350	1258048	-	-18	1778440_at	6088_at	GO:0008150,GO:0003674,GO:0005737,GO:0005634	1	TFIID	3	1	na	FALSE	TRUE		NA	0.7	6024.12188755227	-2.8847619	3.78728757459657	NA	0.864332347060052	3.7370473305385	-0.746849944263194
YDR392W	SPT3	4	1258688	1259701	+	-79	1776017_at	6089_at	GO:0000124,GO:0016568,GO:0016573,GO:0030437,GO:0001403,GO:0000747,GO:0003712,GO:0007124,GO:0046695	1	SAGA	0	0	na	FALSE	TRUE		NA	1.5	1707.56834745828	-2.307619	NA	NA	0.539187008557277	0.0866832299974738	-0.0911125415118261
YDR393W	SHE9	4	1259893	1261263	+	NA	1769781_at	6090_at	GO:0005743,GO:0007007,GO:0003674,GO:0007005	na	na	0	0	na	FALSE	FALSE		NA	1	279.40325737186	0.017142857	NA	14	0.503088484191902	0.531892696665034	-0.102578594527535
YDR394W	RPT3	4	1261673	1262959	+	-112	1779196_at	6091_at	GO:0006511,GO:0008540,GO:0016887,GO:0004175	4	TFIID	0	0	na	FALSE	FALSE		unresp.	1.8	NA	-1.18	0.708897501171901	14	0.472483314419118	-0.418284845327609	-0.238982235018526
YDR395W	SXM1	4	1263316	1266150	+	-132	1771544_at	6092_at	GO:0006913,GO:0005634,GO:0006406,GO:0008320	4	TFIID	0	0	na	FALSE	FALSE		NA	4.6	16290.4263931748	2.4028571	0.273838413286519	25	0.494196549672178	-0.63571645584739	-0.0621593616861133
YDR397C	NCB2	4	1266358	1266890	-	-57	1770660_at	6094_at	GO:0000122,GO:0003714,GO:0005634,GO:0045944,GO:0003713	2	SAGA	1	1	na	TRUE	TRUE		NA	8	2948.57328247274	-2.3733333	-0.906890525755085	NA	0.510985434823189	-1.17865888069116	-0.641872175853616
YDR398W	UTP5	4	1267463	1269394	+	-60	1773397_at	6049_at	GO:0030515,GO:0000462,GO:0042254,GO:0032040,GO:0045943,GO:0033553,GO:0005730	3	TFIID	0	0	0	FALSE	TRUE	down	NA	9.1	33119.3827825168	3.767619	-0.890021345621374	8	0.564052544170878	-0.269913736319824	-0.259375553780682
YDR399W	HPT1	4	1270060	1270725	+	-67	1776262_at	6050_at	GO:0004422,GO:0005737,GO:0005634,GO:0032263,GO:0032264	2	SAGA	0	0	na	FALSE	FALSE		NA	38.2	36501.1017140863	1.4	-0.817048625148624	NA	0.683210794181033	-0.102626126846457	0.408781448061096
YDR400W	URH1	4	1271055	1272077	+	-62	1770575_at	6051_at	GO:0008655,GO:0005737,GO:0005634,GO:0050263,GO:0046135,GO:0030433,GO:0019358	1	TFIID	0	0	na	FALSE	FALSE		NA	2.6	NA	2.8104762	-1.36072964258091	NA	0.74159379885094	-0.855386627115205	-0.710520531179137
YDR402C	DIT2	4	1272226	1273695	-	-32	1774988_at	6052_at	GO:0030476,GO:0005575,GO:0016491	na	TFIID	2	0	na	FALSE	FALSE		NA	NA	NA	NA	NA	NA	0.84976544773536	0.271894089541355	0.290751265924372
YDR403W	DIT1	4	1274594	1276204	+	-34	1779681_at	6054_at	GO:0003824,GO:0005575,GO:0030476	1	TFIID	2	0	na	FALSE	FALSE		NA	0.1	NA	0.75238095	NA	54	1.25462363330701	-0.0276336498085816	-0.323040521381372
YDR404C	RPB7	4	1276646	1277161	-	-201	1770594_at	6055_at	GO:0005665,GO:0006366,GO:0003899	3	TFIID	0	0	na	FALSE	FALSE		NA	6.6	6418.51799705828	3.2990476	NA	11	0.520366622855612	-0.799810406372299	0.0464270104810359
YDR405W	MRP20	4	1277638	1278429	+	-64	1772621_at	6056_at	GO:0003735,GO:0006412,GO:0005762,GO:0005739	3	TFIID	0	1	na	FALSE	FALSE		NA	1.1	2169.06318604441	2	-0.427870700173926	NA	0.699889457476713	-0.458989410823262	-0.167488289815578
YDR406W	PDR15	4	1279202	1283791	+	-114	1778973_at	6057_at	GO:0016021,GO:0006810,GO:0042626,GO:0042493	1	TFIID	1	0	na	FALSE	FALSE		NA	1.6	NA	-2.2409524	NA	37	0.90408303444227	-0.777758238162732	-0.0065605168439087
YDR407C	TRS120	4	1284061	1287930	-	-83	1774910_at	6058_at	GO:0006888,GO:0030008,GO:0017112	3	TFIID	0	0	na	FALSE	FALSE		unresp.	1.5	258.915893009165	-0.81333333	NA	15	0.537788990960021	-0.472279379437987	0.0566563659483114
YDR408C	ADE8	4	1288207	1288851	-	-62	1776441_at	6059_at	GO:0004644,GO:0046084,GO:0005737,GO:0005634,GO:0006164,GO:0006189	2	TFIID	0	0	na	FALSE	FALSE		NA	4.9	3910.19374745239	3.7619048	0.0767668683848655	12	0.6625053575775	-0.553117137258748	0.357450680567572
YDR409W	SIZ1	4	1289398	1292112	+	-38	1776295_at	6060_at	GO:0005940,GO:0019789,GO:0016925,GO:0000790,GO:0007059	3	TFIID	0	0	na	FALSE	FALSE		NA	0.4	148.811242544166	-1.0357591	NA	32	0.631930877290278	0.264996035753293	-0.972958964514068
YDR410C	STE14	4	1292364	1293083	-	-64	1777351_at	6061_at	GO:0004671,GO:0007323,GO:0005789	1	TFIID	0	0	na	FALSE	FALSE		up	5.4	2687.57228040627	5.0952381	NA	NA	0.887016116976954	0.466741771713047	0.363694521177866
YDR411C	DFM1	4	1293361	1294386	-	-67	1776315_at	6062_at	GO:0003674,GO:0005783,GO:0030433,GO:0030968	3	TFIID	0	2	na	FALSE	FALSE		NA	1.3	NA	2.232381	-0.830098161571179	16	0.54279823622767	1.93464838026873	-1.17693295311451
YDR412W	RRP17	4	1294685	1295392	+	-69	1772547_at	6064_at	GO:0005737,GO:0003674,GO:0006364,GO:0042254	3	TFIID	0	0	na	FALSE	FALSE	down	NA	6.7	2948.57328247274	3.4742857	-0.989205117143683	NA	0.521693326931457	0.0768980769158673	0.670409686031536
YDR414C	ERD1	4	1295590	1296678	-	NA	1772330_at	6065_at	GO:0006621,GO:0016020,GO:0003674,GO:0006486	4	TFIID	0	0	na	FALSE	FALSE		up	1.1	NA	4.687619	NA	NA	0.624130222444312	0.772274148901644	1.03518451354511
YDR415C		4	1297029	1298153	-	-48	1770384_at	6066_at	GO:0003674,GO:0008150,GO:0005575	na	TFIID	0	0	na	FALSE	FALSE		unresp.	1.1	NA	0.25809524	NA	14	0.557690428732971	1.06083617162877	-0.634325933483686
YDR416W	SYF1	4	1298424	1301003	+	-78	1770705_at	6067_at	GO:0007049,GO:0003674,GO:0005681,GO:0000398,GO:0031202	4	TFIID	0	0	na	FALSE	FALSE		unresp.	1.2	2169.06318604441	0.22761905	NA	NA	0.529465420650589	1.06537106025767	0.0236671744384305
YDR418W	RPL12B	4	1301608	1302105	+	-55	1772065_at	6069_i_at,6070_s_at	GO:0022625,GO:0003735,GO:0006412,GO:0000027,GO:0000723	2	TFIID	0	0	na	FALSE	FALSE	down	unresp.	74.9	50307.0726128285	-0.61142857	-2.996006600649	23	0.708832729487999	-1.93069618586976	4.37373521954253
YDR419W	RAD30	4	1303166	1305064	+	-12	1777699_at	6071_at	GO:0015999,GO:0006260,GO:0019985,GO:0006281,GO:0005657,GO:0006280	1	TFIID	0	2	na	FALSE	TRUE		NA	0.7	1860.34046785571	-0.65428571	NA	NA	0.592054796581887	-0.011788283998501	-0.460856247640918
YDR420W	HKR1	4	1306259	1311667	+	-387	1778567_at	6026_at	GO:0005886,GO:0007047,GO:0006075,GO:0000282,GO:0006972,GO:0007232,GO:0005034	1	TFIID	0	0	na	FALSE	TRUE		unresp.	0.8	NA	-0.57904762	NA	NA	0.641842355456837	1.23878426311815	-0.117887419775835
YDR421W	ARO80	4	1312032	1314884	+	-88	1777975_at	6027_at	GO:0003704,GO:0005634,GO:0045944,GO:0009074	4	TFIID	0	0	na	FALSE	FALSE		NA	0.4	319.30038926952	-2.7304762	NA	26	0.759235823110629	-1.03652527050482	-0.510111115466485
YDR422C	SIP1	4	1315318	1317765	-	-72	1778496_at	6028_at	GO:0004679,GO:0006468,GO:0007165,GO:0031588,GO:0043254,GO:0000324	3	TFIID	0	0	na	FALSE	FALSE		NA	1	622.843005968356	-0.86571429	NA	19	0.494720689073937	0.631242520281752	-0.0695766657411387
YDR423C	CAD1	4	1318038	1319267	-	-346	1774409_at	6029_at	GO:0003702,GO:0045944,GO:0005634,GO:0046686,GO:0005737	3	TFIID	0	0	na	FALSE	FALSE		NA	0.6	622.843005968356	-2.6095238	NA	12	0.55352756789292	0.654691100251691	-0.36380226265715
YDR424C	DYN2	4	1319379	1319833	-	-44	1772580_at	6030_at	GO:0003777,GO:0007017,GO:0030029,GO:0005881,GO:0005868,GO:0005643,GO:0005777,GO:0051292	4	TFIID	0	0	na	TRUE	FALSE		NA	6.1	1308.96721679509	2.2028571	NA	NA	0.717972812378961	-0.379933043344267	0.0764939986946475
YDR425W	SNX41	4	1320056	1321933	+	-52	1777947_at	6031_at	GO:0005768,GO:0042147,GO:0035091,GO:0032266	1	TFIID	0	0	na	FALSE	FALSE		NA	0.2	1797.08403437486	-1.3971429	NA	NA	0.735733117125436	0.89604295430045	-0.395051428019502
YDR427W	RPN9	4	1322197	1323378	+	-40	1777094_at	6033_at	GO:0006511,GO:0008541,GO:0005198	4	TFIID	0	0	na	FALSE	FALSE		NA	7.1	12445.9481001448	0.84761905	-0.825880434983365	19	0.515568599048749	0.259014970978799	-0.00993680922021853
YDR428C		4	1323446	1324231	-	-262	1771569_at	6034_at	GO:0003674,GO:0008150,GO:0005575	1	TFIID	0	0	na	FALSE	FALSE		NA	2	NA	1.4542857	NA	NA	0.716720462373212	-1.31670855254296	-1.08540563676008
YDR429C	TIF35	4	1324469	1325293	-	-38	1772632_at	6035_at	GO:0005852,GO:0003743,GO:0006413	4	TFIID	0	0	na	FALSE	FALSE	down	NA	21.8	NA	2.1085714	NA	8	0.619466144012628	-1.29060574164411	0.617814220438107
YDR430C	CYM1	4	1325493	1328462	-	-79	1772978_at	6036_at	GO:0005739,GO:0004222,GO:0006508,GO:0005758	1	TFIID	2	1	na	FALSE	FALSE		NA	1.2	6139.31498602656	0.65142857	0.163897501171899	31	0.596460612532484	-0.0652610069380162	-0.112950521392261
YDR432W	NPL3	4	1328775	1330019	+	-29	1772041_at	6038_at,6039_g_at	GO:0006406,GO:0003729,GO:0005737,GO:0005634,GO:0008143,GO:0007124	3	TFIID	0	0	na	FALSE	FALSE		NA	8.1	78656.4928435362	4.0371429	-0.976478112309994	28	0.565117405322506	-0.33453521579237	-0.0534088515875285
YDR434W	GPI17	4	1331229	1332833	+	-110	1780060_at	6041_at	GO:0016255,GO:0003923,GO:0042765	4	TFIID	0	0	na	FALSE	FALSE		NA	3.1	7523.61074927064	-2.68	1.9904239731824	NA	0.538653429571176	0.684308016678966	-0.658687945498516
YDR435C	PPM1	4	1332975	1333961	-	-19	1780130_at	6042_at	GO:0003880,GO:0006481,GO:0005575	1	SAGA	0	0	na	FALSE	TRUE		NA	1.7	NA	0.82761905	NA	21	0.631460097698517	-0.952126477433199	-0.0699943031109607
YDR436W	PPZ2	4	1334813	1336945	+	-253	1774315_at	6043_at	GO:0006883,GO:0004722,GO:0005575	1	TFIID	0	0	na	FALSE	TRUE		NA	0.6	189.135226555816	-2.5304762	NA	NA	0.6164181118411	-0.13137370798071	-0.362400363419
YDR437W	GPI19	4	1337344	1337766	+	-87	1773227_at	6044_at	GO:0005635,GO:0005783,GO:0008194,GO:0000506,GO:0006506,GO:0030176	4	TFIID	0	0	na	FALSE	FALSE		NA	NA	752.325535976123	NA	NA	NA	0.656602443173412	1.15154473307501	0.810605475258132
YDR438W	THI74	4	1338266	1339378	+	-52	1774998_at	6045_at	GO:0003674,GO:0008150,GO:0016021,GO:0005739	1	TFIID	0	0	na	FALSE	FALSE		NA	0.6	NA	-0.9447619	NA	NA	0.633621994112348	0.204218935943726	-1.2401401075826
YDR439W	LRS4	4	1339668	1340711	+	-87	1769407_at	6046_at	GO:0003674,GO:0005634,GO:0000183,GO:0045143,GO:0005730,GO:0033551	na	TFIID	0	0	na	FALSE	FALSE		NA	0.4	1390.90022559479	1.2990476	NA	NA	0.648694456257308	0.592650530101363	-0.765973486139661
YDR440W	DOT1	4	1342485	1344233	+	-101	1770112_at	6047_at	GO:0016279,GO:0006348,GO:0040020,GO:0005634,GO:0016571,GO:0000077,GO:0006289,GO:0000725,GO:0006301	4	TFIID	0	0	na	FALSE	FALSE	down	NA	2.1	2156.93519364235	3.3942857	NA	10	0.727549491354462	-0.962743219409574	-1.51542608420121
YDR441C	APT2	4	1344509	1345054	-	-162	1775083_at	6048_at	GO:0003999,GO:0008150,GO:0003674,GO:0005737	2	TFIID	0	0	na	FALSE	FALSE		NA	1.8	936.77597260215	-0.38666667	0.272771120955035	8	0.835613323381772	-0.992778210132867	-0.526140731411841
YDR443C	SSN2	4	1345668	1349930	-	-51	1776581_at	6004_at	GO:0000122,GO:0005667,GO:0016251,GO:0000723	3	TFIID	0	2	na	FALSE	FALSE		unresp.	NA	NA	-0.33333333	NA	15	0.690085101147747	0.639058944450416	-0.112606958637418
YDR444W		4	1350282	1352345	+	-90	1777987_at	6005_at	GO:0003674,GO:0005737,GO:0008150	4	TFIID	0	0	na	FALSE	FALSE		unresp.	0.8	2071.54985890622	-0.082857143	NA	NA	0.602948896100022	-0.740917406274621	-0.576996487430655
YDR446W	ECM11	4	1353717	1354625	+	-14	1777325_at	6007_at	GO:0005634,GO:0007047,GO:0003674,GO:0007131	na	na	3	3	na	FALSE	FALSE		NA	NA	NA	NA	NA	NA	1.20479484750332	-0.422803541603978	-0.398591229948015
YDR447C	RPS17B	4	1354821	1355545	-	-35	1769390_s_at,1769503_at		GO:0000028,GO:0006412,GO:0003735,GO:0022627,GO:0000723	2	TFIID	0	0	na	TRUE	FALSE	down	NA	86.2	30541.7265758358	0.076190476	-0.735737308768668	28	0.711458625521289	-1.41312845286625	2.66863719120005
YDR448W	ADA2	4	1356057	1357361	+	-81	1772741_at	6008_at	GO:0000124,GO:0016568,GO:0016573,GO:0003713,GO:0005671,GO:0046695	3	TFIID	0	0	na	FALSE	FALSE		NA	1.7	1720.42738910268	0.96095238	-2.56271242540343	14	0.691996671029808	-0.378441602292299	-0.410950826023826
YDR449C	UTP6	4	1357572	1358894	-	-42	1778685_at	6009_at	GO:0030515,GO:0000462,GO:0042254,GO:0032040,GO:0000480,GO:0000447,GO:0000472,GO:0005730	3	TFIID	0	0	na	FALSE	FALSE	down	up	5.5	7523.61074927064	5.1838095	-0.329577822121248	5	0.626724925356498	-0.272692843317668	-0.479161509998809
YDR450W	RPS18A	4	1359915	1360790	+	-30	1769829_at		GO:0003735,GO:0022627,GO:0006412,GO:0005739,GO:0000723	2	TFIID	0	0	na	TRUE	FALSE	down	up	95.4	48149.0314034704	7.6304762	-0.415085212978735	22	0.802044818832497	-1.37599849704641	4.80344570100032
YDR451C	YHP1	4	1361112	1362173	-	-64	1778368_at	6010_at	GO:0000228,GO:0000122,GO:0040020,GO:0007346,GO:0016566,GO:0003677,GO:0000083	2	TFIID	0	0	na	FALSE	FALSE		NA	1.5	NA	2.7438095	NA	9	0.62508177552216	-0.393773209273976	0.0973331806924318
YDR452W	PPN1	4	1362870	1364894	+	-149	1771217_at	6011_at	GO:0006797,GO:0005774,GO:0000298	3	TFIID	0	0	na	FALSE	FALSE		NA	1.2	319.30038926952	0.006666667	NA	12	0.61835434630736	0.460715784634108	0.123826062163381
YDR453C	TSA2	4	1365064	1365654	-	-59	1771624_at	6012_at	GO:0030503,GO:0008379,GO:0005737,GO:0006979,GO:0051920	1	SAGA	0	1	na	FALSE	FALSE	up	unresp.	0.8	4824.35903924161	-1.007619	11.3987543537244	37	0.88217036419253	-1.50506591557621	-0.577472344880378
YDR454C	GUK1	4	1366256	1366819	-	-35	1770082_at	6013_at	GO:0004385,GO:0046037,GO:0005634,GO:0005737	4	TFIID	0	0	na	FALSE	TRUE	down	up	19.7	20507.28269302	4.7619048	-1.12955120758641	NA	0.73362482052818	-1.5699256069801	1.09386299684957
YDR456W	NHX1	4	1367477	1369378	+	-59	1773749_at	6015_at	GO:0005770,GO:0015077,GO:0015672,GO:0007035,GO:0016197,GO:0030004	4	TFIID	0	0	na	FALSE	TRUE		unresp.	1.2	521.131699881096	0.78095238	-0.515963756652031	12	0.620270361267306	0.58174789385879	0.337388582231464
YDR457W	TOM1	4	1369782	1379588	+	-102	1774308_at	6016_at	GO:0004842,GO:0006513,GO:0007067,GO:0000209,GO:0006997,GO:0006913,GO:0005730,GO:0008361,GO:0005634	na	TFIID	0	0	na	FALSE	FALSE		NA	2	357.977413247528	-1.6971429	NA	NA	0.584885700269233	-0.505196300479075	0.21200614349671
YDR458C	HEH2	4	1380047	1382038	-	-247	1771397_at	6017_at	GO:0003674,GO:0008150,GO:0005635	1	TFIID	0	0	na	FALSE	FALSE		NA	0.5	1253.62422015496	-0.63047619	NA	17	0.581326909517947	0.453736423548106	0.33183627439996
YDR459C	PFA5	4	1382311	1383435	-	-114	1770326_at	6018_at	GO:0005575,GO:0019706,GO:0018318	4	TFIID	0	0	na	FALSE	FALSE		unresp.	2.4	NA	0.95619048	NA	26	0.496909882879178	0.0301173173045673	-0.125819963715935
YDR460W	TFB3	4	1383803	1384768	+	-147	1770114_at	6019_at	GO:0006367,GO:0007070,GO:0016251,GO:0000717,GO:0000112,GO:0005675,GO:0006289	4	TFIID	0	0	na	FALSE	FALSE		NA	1.1	3049.1132644576	-3.4552381	NA	14	0.526252873506321	0.0734098956275887	-0.293422751473772
YDR461C-A		4	1385516	1385758	-	-30			GO:0008150,GO:0003674,GO:0005575	na	na	0	1	na	FALSE	NA		NA	NA	NA	NA	NA	NA	NA	NA	NA
YDR461W	MFA1	4	1385168	1385278	+	-37	1776218_at	6020_r_at,6021_f_at	GO:0005576,GO:0005625,GO:0000750,GO:0000772	3	na	0	0	na	FALSE	FALSE		NA	84.4	28940.5872674138	-0.89333333	13.6799104661946	NA	1.38429518736515	2.58318244479192	-1.0721235594409
YDR462W	MRPL28	4	1386065	1386508	+	-54	1775268_at	6022_at	GO:0003735,GO:0006412,GO:0005762,GO:0005739	3	TFIID	0	0	na	FALSE	FALSE		NA	1	6278.43554983511	3.0714286	0.50263080749254	23	0.533209557397058	-0.0853500414474646	0.161105994730431
YDR463W	STP1	4	1386808	1388367	+	-55	1773653_at	6023_at	GO:0003704,GO:0005634,GO:0006388,GO:0045944,GO:0003700,GO:0045941	4	TFIID	0	0	na	FALSE	FALSE		unresp.	1.2	1308.96721679509	-0.8647619	NA	7	0.531531535220635	-0.178590141203948	-0.19197322736573
YDR464W	SPP41	4	1388864	1393171	+	-112	1776413_at	6024_at	GO:0000122,GO:0003674,GO:0005634	1	TFIID	0	0	na	FALSE	FALSE		NA	2.7	NA	-1.9657143	NA	NA	0.541313540244153	-0.0172625088081326	-0.0996343399803256
YDR465C	RMT2	4	1393328	1394566	-	-59	1769434_at	6025_at	GO:0016274,GO:0018216,GO:0005737,GO:0005634,GO:0042254	1	TFIID	0	0	na	FALSE	FALSE	down	NA	9.6	1603.79311221854	2.8571429	1.83209758094164	12	0.62688221470693	-0.0623097539815917	-0.0399541096472089
YDR466W	PKH3	4	1395113	1397809	+	-113	1769650_at	5980_at	GO:0004672,GO:0005575,GO:0000196	4	TFIID	0	0	na	FALSE	FALSE		NA	1.3	NA	-2.7466667	NA	NA	0.502368653243407	0.82653666091234	0.155760678818314
YDR468C	TLG1	4	1398018	1398692	-	-112	1774094_at	5982_at	GO:0005484,GO:0006906,GO:0005802,GO:0000138,GO:0005769	4	TFIID	0	0	na	FALSE	FALSE		NA	4.6	NA	-1.5828571	NA	19	0.515114562681986	0.332699828698116	0.495333546202589
YDR469W	SDC1	4	1399007	1399534	+	-17	1778598_at	5983_at	GO:0006348,GO:0016571,GO:0042800,GO:0048188	3	TFIID	0	0	na	FALSE	FALSE		NA	1	936.77597260215	3.4946524	NA	NA	0.71316541635271	0.0545295382557328	-0.0737073564592686
YDR470C	UGO1	4	1399698	1401206	-	-95	1772341_at	5984_at	GO:0005741,GO:0008053,GO:0005215,GO:0006810,GO:0000002,GO:0030447,GO:0005739	2	TFIID	0	0	na	FALSE	FALSE		unresp.	1.1	NA	0.33809524	NA	NA	0.51729695999686	0.00103096736569462	0.0689660662685518
YDR471W	RPL27B	4	1401762	1402556	+	-30	1773510_at	5985_at	GO:0022625,GO:0003735,GO:0006412	2	TFIID	0	0	na	TRUE	FALSE	down	up	79.9	22898.7726055988	5.6190476	-0.93883737451715	16	0.742774192541063	-1.54404592924395	3.36128280355122
YDR472W	TRS31	4	1403314	1404165	+	-387	1769562_at	5986_at	GO:0006888,GO:0030008,GO:0005088	2	TFIID	0	0	na	FALSE	FALSE		NA	2.5	8349.10251238873	3.5504762	0.389944138425644	34	0.533646693258514	1.21071994610752	0.422528553998256
YDR473C	PRP3	4	1404437	1405846	-	-60	1769571_at	5987_at	GO:0031202,GO:0000398,GO:0046540	4	TFIID	0	0	na	FALSE	FALSE		NA	1.3	432.39716382474	-3.4838095	NA	NA	0.659280186292696	0.200525045181844	0.00292358145887473
YDR475C	JIP4	4	1407456	1410086	-	-103	1776152_at	5988_at	GO:0008150,GO:0003674,GO:0005575	1	TFIID	0	0	na	FALSE	FALSE	up	NA	1.1	NA	-2.7	NA	20	0.841667816719963	-0.0150687263777019	-0.0621861147919828
YDR476C		4	1410445	1411119	-	-68	1777030_at	5990_at	GO:0003674,GO:0008150,GO:0005783	1	TFIID	0	0	na	FALSE	TRUE		NA	2.1	2120.44755198769	-2.4847619	4.11310690320384	14	0.842464652884433	3.11148229994344	-1.11824639293043
YDR477W	SNF1	4	1412365	1414266	+	-298	1772792_at	5991_at	GO:0006995,GO:0005737,GO:0005634,GO:0000324,GO:0004679,GO:0006468,GO:0007165,GO:0007155,GO:0006109,GO:0005739,GO:0001403,GO:0007124,GO:0042710,GO:0005641,GO:0031588,GO:0001302,GO:0045722	4	TFIID	0	0	na	FALSE	TRUE		unresp.	2.7	589.437790927687	-1.1333333	-1.13919504437551	18	0.524520362889917	0.512994502457712	-0.0706244746566123
YDR478W	SNM1	4	1414567	1415163	+	-38	1777967_at	5992_at	GO:0000172,GO:0000171,GO:0006364,GO:0006379,GO:0003723	4	TFIID	0	0	na	FALSE	FALSE		NA	2.3	172.147832364717	0.58666667	NA	17	0.667743275513472	-0.378321160101857	0.577994511614161
YDR479C	PEX29	4	1415202	1416866	-	-45	1769599_at	5993_at	GO:0007031,GO:0005778,GO:0003674	1	TFIID	0	0	na	FALSE	FALSE		NA	1.1	5040.25990670883	-2.1019048	NA	44	0.502301759932155	0.639335393090564	-0.345569780630303
YDR480W	DIG2	4	1417391	1418362	+	-59	1778995_at	5994_at	GO:0008134,GO:0001403,GO:0005634	1	TFIID	0	0	na	FALSE	FALSE		NA	0.3	1308.96721679509	-0.42571429	NA	15	0.70836107268962	0.206838981041282	-0.00451164111293345
YDR481C	PHO8	4	1418542	1420242	-	-51	1769314_at	5995_at	GO:0004035,GO:0006470,GO:0000329	1	TFIID	1	0	na	FALSE	TRUE		NA	4.1	3060.23255914098	-0.95142857	NA	20	0.8016701246772	-1.82609293880686	-0.640893685518012
YDR482C	CWC21	4	1420423	1420830	-	-70	1779710_at	5996_at	GO:0008150,GO:0003674,GO:0005681	3	TFIID	1	1	na	FALSE	FALSE		NA	1.4	555.549056727722	-1.6571429	-1.59016350527596	13	0.646920071126135	0.971002435140268	0.0549921944230112
YDR483W	KRE2	4	1421149	1422477	+	-42	1779864_at	5997_at	GO:0000026,GO:0006493,GO:0000032,GO:0006491,GO:0005794	3	TFIID	0	0	na	FALSE	FALSE		NA	10.6	13025.2966067335	-1.3580952	2.26059919135465	31	0.513677521147374	0.695658928668849	-0.0711604905104327
YDR484W	VPS52	4	1422755	1424680	+	-43	1775555_at	5998_at	GO:0030029,GO:0042147,GO:0005794,GO:0006896,GO:0005515,GO:0000938	1	TFIID	0	0	na	FALSE	FALSE		NA	0.3	3126.73699659879	1.587619	NA	NA	0.629086044218549	-0.66541773342289	-0.150556648809146
YDR485C	VPS72	4	1424812	1427199	-	-21	1772401_at	5999_at	GO:0006623,GO:0005634,GO:0006338,GO:0000812,GO:0042393,GO:0043486,GO:0005737	1	TFIID	0	0	na	FALSE	FALSE		NA	0.6	357.977413247528	-1.1542857	NA	NA	0.568196354958732	0.589211767532309	0.32063448011752
YDR486C	VPS60	4	1427423	1428112	-	-38	1769575_at	6000_at	GO:0003674,GO:0005737,GO:0030447,GO:0045324,GO:0000329,GO:0042493	4	TFIID	0	0	na	FALSE	FALSE		NA	0.9	2108.24995409957	-3.8466667	2.16494413842564	18	0.577548473565847	0.259625537596017	0.328057363130673
YDR487C	RIB3	4	1428346	1428972	-	-65	1776717_at	6001_at	GO:0008686,GO:0009231,GO:0005758,GO:0005829,GO:0009060	2	TFIID	0	0	na	FALSE	FALSE		NA	7.1	5458.43574821142	1.947619	0.823960495366688	17	0.670064422881955	0.122537406138266	0.400538259449446
YDR488C	PAC11	4	1429180	1430781	-	-21	1778004_at	6002_at	GO:0003777,GO:0007017,GO:0005881,GO:0005868,GO:0008574,GO:0030473	4	both	0	3	na	FALSE	FALSE		NA	0.5	752.325535976123	-0.4552381	NA	12	0.966620167652597	0.498285062061937	-0.404307840032652
YDR489W	SLD5	4	1431004	1431888	+	-19	1770683_at	5958_at	GO:0006261,GO:0000811,GO:0003674,GO:0031261	4	TFIID	0	0	na	FALSE	FALSE		NA	1	NA	4.1761905	NA	12	0.598528074751366	-0.0250366039580731	0.147561117476775
YDR490C	PKH1	4	1431960	1434260	-	-101	1771391_at	5959_at	GO:0004672,GO:0006468,GO:0006897,GO:0005829,GO:0000196	3	TFIID	1	0	na	FALSE	FALSE		NA	0.8	NA	-1.9866667	NA	NA	0.645912806138518	0.332608779539138	-0.0738119513978606
YDR492W	IZH1	4	1434916	1435866	+	-207	1778249_at	5961_at	GO:0005783,GO:0006882,GO:0006629,GO:0016020,GO:0010043,GO:0046872	2	TFIID	1	0	na	FALSE	FALSE		NA	10.4	NA	-0.14	NA	NA	0.802162338193988	0.066018730083959	-0.218344081358113
YDR493W	AIM8	4	1436209	1436580	+	-114	1775408_at	5962_at	GO:0003674,GO:0008150,GO:0005739	4	TFIID	0	0	na	FALSE	FALSE		NA	2.3	279.40325737186	2.1780952	NA	17	0.622862003092824	-1.14432993257831	-0.140725057335264
YDR494W	RSM28	4	1436922	1438007	+	-53	1775708_at	5963_at	GO:0006412,GO:0003735,GO:0005763,GO:0006413,GO:0005739	4	TFIID	0	0	na	FALSE	FALSE		NA	2.4	NA	1.4695238	NA	7	0.536301399720701	-1.29262810774623	0.534481987744051
YDR495C	VPS3	4	1438107	1441142	-	-343	1769442_at	5964_at	GO:0005737,GO:0003674,GO:0006623,GO:0007035,GO:0000011,GO:0000723,GO:0033263	2	na	0	0	na	FALSE	FALSE		NA	0.5	2265.4855184045	-0.46380952	NA	NA	0.615935518816501	0.531236602275522	-0.31928346253274
YDR496C	PUF6	4	1441425	1443395	-	-34	1771126_at	5965_at	GO:0005730,GO:0005634,GO:0016566,GO:0007532,GO:0003729,GO:0042254	3	TFIID	0	0	na	FALSE	FALSE	down	NA	9.2	21522.1911498786	4.2438095	-0.766810523814984	6	0.637490154667465	0.188326903546745	0.410818516440327
YDR497C	ITR1	4	1443705	1445459	-	-94	1773783_at	5966_at	GO:0015798,GO:0005365,GO:0016020,GO:0005886	3	TFIID	0	0	na	FALSE	FALSE		NA	20.2	NA	-1.7238095	3.22812057388873	NA	0.694528338540804	0.154479117831995	-0.293874144434435
YDR498C	SEC20	4	1445835	1446986	-	-43	1779080_at	5967_at	GO:0005484,GO:0006906,GO:0006890,GO:0005789,GO:0005783	4	TFIID	0	1	na	FALSE	FALSE		unresp.	2.8	4910.36773970296	1.0180952	NA	10	0.546539916109025	-0.251556170716633	0.224509621093
YDR499W	LCD1	4	1447822	1450065	+	-30	1772816_at	5968_at	GO:0003684,GO:0005515,GO:0045184,GO:0000077,GO:0007004,GO:0000228	4	TFIID	0	0	na	FALSE	FALSE		NA	0.6	606.198294020916	-1.5961905	NA	NA	0.506822845043609	-0.0206574553501468	0.180360192826646
YDR500C	RPL37B	4	1450190	1450845	-	-25	1775448_at	5969_at	GO:0003735,GO:0006412,GO:0022625	2	TFIID	0	0	na	TRUE	FALSE	down	NA	87.6	19673.2257191452	1.4695238	-1.82242192891578	22	0.696935019712494	-0.86086129673094	4.78280182325607
YDR501W	PLM2	4	1451345	1452910	+	-129	1769443_at	5970_at	GO:0003700,GO:0000083,GO:0005634	2	TFIID	2	1	na	FALSE	FALSE		NA	NA	NA	3.0235033	NA	NA	0.728142582930436	0.216850584318454	-0.252235541326849
YDR502C	SAM2	4	1453302	1454456	-	-39	1771402_at	5971_at	GO:0006555,GO:0005575,GO:0006556,GO:0004478	2	TFIID	1	0	na	FALSE	FALSE		NA	5.3	22035.3072976671	2.7847619	6.90657894736842	16	0.656605398467863	1.38070744297052	-0.398312716851119
YDR503C	LPP1	4	1455034	1455858	-	-49	1776967_at	5972_at	GO:0016020,GO:0008195,GO:0006644	1	TFIID	1	1	na	FALSE	FALSE		NA	1.5	299.519102080437	1.2	NA	NA	0.623491940597547	0.183374492721365	-0.316570143411796
YDR504C	SPG3	4	1456303	1456686	-	-87	1772574_at	5973_at	GO:0003674,GO:0008150,GO:0005575	1	TFIID	0	0	na	FALSE	FALSE		down	2.3	NA	-6.0695238	NA	51	0.678104102843945	-0.271461272422947	0.171288664250789
YDR505C	PSP1	4	1456687	1459212	-	-265	1772091_at	5974_at	GO:0008150,GO:0003674,GO:0005737,GO:0005739	3	TFIID	0	0	na	FALSE	FALSE		NA	1.1	258.915893009165	-3.2333333	-2.94331978088938	NA	0.563516569515584	-0.0164722188956787	-0.374585337772377
YDR506C		4	1459720	1461546	-	-35	1771670_at	5975_at	GO:0003674,GO:0008150,GO:0005575	1	TFIID	0	0	na	FALSE	TRUE		NA	1	589.437790927687	-1.1638095	NA	NA	0.741687169033092	0.526998651947555	-0.239391089447613
YDR507C	GIN4	4	1462350	1465778	-	-123	1775116_at	5976_at	GO:0000135,GO:0004672,GO:0006468,GO:0007117,GO:0007120,GO:0005935,GO:0000921	3	SAGA	3	0	na	FALSE	FALSE		NA	2.9	736.464618316365	-0.22666667	1.16337289854519	NA	0.756364707546627	0.292294025611491	0.221003788807861
YDR508C	GNP1	4	1466445	1468436	-	-48	1773573_at	5977_at	GO:0015171,GO:0006865,GO:0005886,GO:0005739,GO:0015193	2	TFIID	0	3	na	FALSE	FALSE		up	19.2	10634.4457542535	6.427619	-1.71569798118418	NA	0.661172836471513	-0.207734041622427	-0.0782228626927334
YDR510W	SMT3	4	1469392	1469697	+	-74	1776081_at	5979_at	GO:0005940,GO:0005634,GO:0016925,GO:0031386	2	TFIID	0	0	na	FALSE	FALSE		NA	11.8	2937.34928400161	1.8780952	-2.67282902965724	19	0.595598435920604	-0.0335697091292568	0.268641110144417
YDR511W	ACN9	4	1470009	1470410	+	-16	1773917_at	5935_at	GO:0003674,GO:0005758,GO:0005739,GO:0015978,GO:0006094	1	TFIID	0	0	na	FALSE	FALSE		NA	1.8	194.71169772478	-0.12380952	NA	33	0.69418101878216	-0.990153736234172	0.6402941962295
YDR512C	EMI1	4	1470492	1471055	-	NA	1773023_at	5936_at	GO:0003674,GO:0005575,GO:0030437,GO:0045944	4	TFIID	0	0	na	FALSE	FALSE	up	NA	4.1	NA	-0.57809524	NA	20	0.651682452167581	-1.2078765424167	-0.0802302463570455
YDR513W	GRX2	4	1471009	1471440	+	-31	1777042_at	5937_at	GO:0006979,GO:0030503,GO:0030508,GO:0005829,GO:0004602,GO:0004364,GO:0005739	4	SAGA	0	0	na	FALSE	FALSE	up	NA	5.6	31400.1289718726	-1.607619	-1.20182336979604	71	0.628473885790485	-2.27514120517626	-0.57287914906295
YDR514C		4	1471540	1472991	-	-46	1773520_at	5938_at	GO:0003674,GO:0008150,GO:0005739,GO:0005634	3	TFIID	0	0	na	FALSE	FALSE		unresp.	2.3	124.510117389677	0.68857143	NA	22	0.490527314375193	0.4425212539025	0.221629357737454
YDR515W	SLF1	4	1473421	1474764	+	-224	1769726_at	5939_at	GO:0006878,GO:0006417,GO:0005737,GO:0003723,GO:0005844	4	TFIID	0	0	na	FALSE	FALSE		NA	0.3	861.143460698933	2.027619	0.563206748115018	NA	0.75597098479765	-0.060785809489539	0.349231057402666
YDR516C	EMI2	4	1474966	1476468	-	-58	1770001_at	5940_at	GO:0005737,GO:0030437,GO:0003674,GO:0045944,GO:0042493	1	TFIID	0	0	na	FALSE	TRUE	up	NA	2	10566.0283131129	-1.7428571	10.25759871281	NA	0.918595439406236	-0.78518502807419	-0.424935553392238
YDR517W	GRH1	4	1477231	1478349	+	-108	1779329_at	5941_at	GO:0007094,GO:0005737,GO:0003674,GO:0007030,GO:0005801,GO:0030127,GO:0006888	4	TFIID	0	0	na	FALSE	TRUE		NA	2.9	2733.40742589496	-0.34857143	-1.0515256372823	25	0.714756705251924	-1.34474744749931	-1.55570545891919
YDR518W	EUG1	4	1478600	1480153	+	-40	1769685_at	5942_at	GO:0005783,GO:0003756,GO:0006457,GO:0015035	3	TFIID	1	0	na	FALSE	FALSE		up	2	NA	5.667619	NA	NA	0.790782618293198	1.16161719920344	-1.42735050841855
YDR519W	FPR2	4	1480417	1480824	+	-51	1771892_at	5943_at	GO:0008150,GO:0005789,GO:0003755	4	TFIID	0	0	na	FALSE	FALSE		NA	12.6	5402.8248134833	4.3685714	NA	23	0.654174846710695	0.906280432736189	-0.974994618794816
YDR520C		4	1481077	1483395	-	-90	1771551_at	5944_at	GO:0003674,GO:0008150,GO:0005634,GO:0005737	3	TFIID	0	0	na	FALSE	FALSE		NA	0.8	936.77597260215	-1.5066667	NA	NA	0.498172448279136	0.650571656856316	-0.185339309990194
YDR522C	SPS2	4	1483787	1485295	-	NA	1774855_at	5946_at	GO:0003674,GO:0009277,GO:0030437,GO:0030476	na	TFIID	2	0	na	FALSE	FALSE		NA	NA	238.011792207399	NA	NA	24	0.788063259641532	0.252034246864533	0.309904449338956
YDR523C	SPS1	4	1485558	1487030	-	-216	1780117_at	5947_at	GO:0004674,GO:0006468,GO:0005737,GO:0030437,GO:0030476,GO:0005628,GO:0005634	na	na	1	2	na	FALSE	FALSE		NA	NA	NA	NA	NA	NA	0.975053213641387	0.426775527887046	0.315100500649882
YDR524C	AGE1	4	1487534	1488982	-	-95	1771567_at	5948_at	GO:0008060,GO:0006888,GO:0006891,GO:0005737	3	TFIID	0	2	na	FALSE	TRUE		unresp.	0.9	395.628343537856	0.3752381	0.686892219816563	NA	0.542315552666156	0.785400175668357	0.08401855258756
YDR524C-B		4	1489590	1489790	-	-45	1771157_at	5925_at,5926_g_at	GO:0003674,GO:0005575,GO:0008150	2	na	0	0	na	FALSE	NA		NA	NA	NA	NA	NA	NA	NA	NA	NA
YDR524W-C		4	1489395	1489484	+	NA	1775409_at		GO:0008150,GO:0003674,GO:0005575	na	na	0	0	na	FALSE	NA		NA	NA	NA	NA	NA	NA	NA	NA	NA
YDR525W-A	SNA2	4	1490588	1490827	+	-51	1771657_at	5921_at	GO:0008150,GO:0003674,GO:0016021,GO:0005737	2	na	0	0	na	FALSE	TRUE		NA	NA	20406.6304053396	-0.44190476	0.155805862150357	NA	NA	NA	NA
YDR527W	RBA50	4	1491086	1492405	+	-238	1776941_at	5951_at	GO:0005737,GO:0006366,GO:0003674	1	TFIID	0	0	na	FALSE	FALSE		NA	2.2	688.351660234533	0.42571429	0.305292767780159	NA	0.616357104916455	0.0505272654151217	0.0166728015108245
YDR528W	HLR1	4	1494578	1495849	+	-314	1771495_at	5952_at	GO:0007047,GO:0003674,GO:0005737	3	TFIID	0	0	na	FALSE	FALSE		NA	1.2	258.915893009165	2.4571429	NA	14	0.62550274655954	0.487490668704336	-0.274704005972805
YDR529C	QCR7	4	1496157	1496540	-	-34	1777321_at	5953_at	GO:0005750,GO:0009060,GO:0006122,GO:0017062,GO:0005739,GO:0008121	3	TFIID	3	3	na	FALSE	FALSE		NA	8.7	10077.4878952697	0.27142857	7.23753817565053	28	0.600685671304834	-0.494126649408947	0.00343970802335369
YDR530C	APA2	4	1496783	1497760	-	-205	1770402_at	5954_at	GO:0009117,GO:0004081,GO:0008796,GO:0005634,GO:0005737	3	TFIID	0	0	na	FALSE	FALSE		unresp.	0.7	1771.62487528436	-1.1190476	NA	36	0.749733485914458	0.701837613769817	-0.819531030953913
YDR531W		4	1498224	1499327	+	-65	1771289_at	5955_at	GO:0004594,GO:0015937,GO:0005737,GO:0005634	4	TFIID	0	0	na	FALSE	FALSE		unresp.	7	6185.58112730969	0.58761905	-3.15083677526772	NA	0.61787755842233	-0.568043565093526	-0.164481832338883
YDR532C		4	1499388	1500545	-	-20	1779515_at	5956_at	GO:0003674,GO:0000723,GO:0005816	4	TFIID	0	0	na	FALSE	FALSE		NA	NA	376.921209151259	-2.1142857	NA	29	0.735035098175506	0.513035083838537	-0.220330360153318
YDR533C	HSP31	4	1501439	1502152	-	-42	1774696_at	5957_at	GO:0008150,GO:0005625,GO:0008234,GO:0051082	1	SAGA	0	0	na	FALSE	FALSE	up	NA	6.5	357.977413247528	-1.1685714	NA	62	1.3935396397657	1.63381235008087	-0.244258956493893
YDR534C	FIT1	4	1503305	1504891	-	-99	1771344_at	5913_at	GO:0015891,GO:0003674,GO:0009277	1	na	1	0	na	FALSE	FALSE		NA	NA	NA	-1.9171429	NA	26	0.995553524841535	1.41044745625979	0.6190231890073
YDR536W	STL1	4	1507996	1509705	+	-370	1778185_at	5915_at	GO:0005215,GO:0006810,GO:0016020,GO:0015793,GO:0005886,GO:0015295	na	TFIID	2	0	na	FALSE	FALSE		NA	NA	NA	NA	NA	26	0.775447358791001	0.24711519071454	-0.785122319625468
YDR538W	PAD1	4	1510892	1511620	+	-52	1771125_at	5917_at	GO:0016831,GO:0019439,GO:0005739	1	TFIID	0	0	na	FALSE	FALSE		unresp.	NA	1746.07334007706	-0.43142857	NA	NA	0.669908327150126	-0.126845185359991	-0.0384510488519305
YDR539W		4	1512084	1513595	+	-116	1770253_at	5918_at	GO:0003674,GO:0008150,GO:0005737	1	both	0	0	na	FALSE	FALSE		NA	2.6	861.143460698933	-0.2847619	3.66312876528958	16	1.45761399764908	-0.276774542592388	-0.413554508303336
YDR540C	IRC4	4	1517120	1517659	-	-96	1770650_at	5919_at	GO:0003674,GO:0008150,GO:0005737,GO:0005634	1	TFIID	1	1	na	FALSE	FALSE		NA	NA	172.147832364717	NA	NA	NA	1.02956944311359	-0.515548451030232	-1.00338377912062
YDR541C		4	1519648	1520682	-	-227	1771286_at	5920_at	GO:0045552,GO:0008150,GO:0005575	1	TFIID	0	0	na	FALSE	FALSE		NA	NA	NA	0.96952381	NA	NA	1.4059217156408	-0.0417623158960037	-0.356462325968381
YDR542W	PAU10	4	1523234	1523596	+	NA			GO:0008150,GO:0003674,GO:0005575	na	both	0	0	na	FALSE	FALSE		NA	NA	NA	-0.78095238	NA	10	0.848997053220673	0.119691086152343	-0.400383782261023
YDR545W	YRF1-1	4	1526306	1531696	+	NA			GO:0003678,GO:0000722,GO:0005634	na	TFIID	0	0	na	FALSE	FALSE		down	14.1	NA	-4.5771429	NA	NA	0.814074170382348	NA	NA
YEL001C	IRC22	5	150300	150977	-	-46	1773902_at	5745_at	GO:0008150,GO:0003674,GO:0005783	4	TFIID	0	0	na	FALSE	FALSE		up	10	7108.89055462666	4.8961905	1.93810262468625	25	0.623865153041278	0.462914708127748	1.14409764133752
YEL002C	WBP1	5	148721	150013	-	-72	1776994_at,AFFX-r2-Sc-WBP1-3_at,AFFX-r2-Sc-WBP1-5_at,AFFX-r2-Sc-WBP1-M_at		GO:0008250,GO:0005635,GO:0005783,GO:0007049,GO:0006487,GO:0004579	3	TFIID	0	0	na	FALSE	FALSE		NA	4.6	14902.5526987264	2.8980952	-0.537854523517881	29	0.488794862097136	-0.108894064213409	-0.581409287653723
YEL003W	GIM4	5	148175	148598	+	-12	1769525_at	5743_at	GO:0005737,GO:0015631,GO:0007021,GO:0016272	na	TFIID	0	0	na	TRUE	FALSE		NA	9.4	1655.88528475773	0.79333333	1.10345468515203	17	0.621238847374831	-0.95288255234589	0.314232961115637
YEL004W	YEA4	5	146950	147978	+	-43	1778274_at	5742_at	GO:0005783,GO:0005462,GO:0015788,GO:0006038	4	TFIID	0	0	na	FALSE	FALSE		NA	0.9	NA	0.51619048	NA	51	0.824728960759188	-0.0370919407095505	-0.308482431702182
YEL005C	VAB2	5	145906	146754	-	-35	1777933_at	5741_at	GO:0005515,GO:0008150,GO:0005737	4	TFIID	0	0	na	FALSE	FALSE	up	NA	0.3	NA	-3.1933333	NA	41	0.699383009494467	-0.948501208491289	-0.117108016338505
YEL006W	YEA6	5	144326	145333	+	-51	1769385_at	5740_at	GO:0005743,GO:0006810,GO:0005215,GO:0043132,GO:0005739,GO:0051724	3	TFIID	0	0	na	FALSE	FALSE		NA	2.4	1629.89155489262	1.0914286	NA	51	0.623605364841121	NA	NA
YEL007W		5	141891	143891	+	-259	1772509_at	5739_at	GO:0008150,GO:0003674,GO:0005634,GO:0005737	2	TFIID	0	0	na	FALSE	FALSE		NA	6	1707.56834745828	1.4990476	0.669064382644791	20	0.509871602146905	-0.489860364919318	0.000532397097890006
YEL009C	GCN4	5	138918	139763	-	-162	1774300_at	5737_at	GO:0008652,GO:0005634,GO:0003677,GO:0006357,GO:0003700,GO:0006990	2	TFIID	0	0	na	FALSE	FALSE		down	59.4	NA	-5.1495238	NA	19	0.548746854919644	-0.332911009009813	-0.825318819288007
YEL011W	GLC3	5	133120	135234	+	-34	1772051_at	5735_at	GO:0003844,GO:0005737,GO:0005978	1	SAGA	0	0	na	FALSE	FALSE	up	down	0.1	1225.7221759237	-6.6457143	NA	NA	0.982911866384253	-0.81729255310742	-1.00475840518683
YEL012W	UBC8	5	131772	132551	+	-92	1780036_at	5506_s_at	GO:0006513,GO:0000209,GO:0045721,GO:0004842,GO:0042787,GO:0005737	3	TFIID	0	1	na	TRUE	FALSE	up	NA	0.7	1590.70382430544	-2.6238095	0.29704269081709	34	0.986164472115885	0.660575963543419	-0.0162640046220743
YEL013W	VAC8	5	128825	130561	+	-253	1775270_at	5734_at	GO:0000011,GO:0006623,GO:0016237,GO:0042144,GO:0000324,GO:0005515,GO:0000329	3	TFIID	0	0	na	FALSE	FALSE		unresp.	2.7	5682.63392307217	0.26952381	-0.0526676367607735	36	0.492014780124638	-0.182216656003629	-0.216417017319561
YEL015W	EDC3	5	126629	128284	+	-40	1778235_at	5732_at	GO:0000932,GO:0003674,GO:0031087	3	TFIID	0	1	na	FALSE	FALSE		unresp.	2.5	2343.07330164112	0.40571429	1.51176973932315	14	0.510427417521976	0.208956844028854	0.0506017460937726
YEL016C	NPP2	5	124737	126218	-	-186	1772238_at	5731_at	GO:0005575,GO:0004551,GO:0004528,GO:0047429,GO:0006796,GO:0017111	4	TFIID	0	3	na	FALSE	FALSE		NA	0.9	NA	0.93047619	NA	21	0.671482167253969	-1.13064385128906	0.540177623648497
YEL017C-A	PMP2	5	122798	122929	-	-41	1778328_at	5728_i_at,5729_f_at	GO:0006812,GO:0003674,GO:0016020	2	SAGA	0	0	na	FALSE	FALSE		NA	55.6	74715.5167342965	3.272381	-2.05676733865888	29	0.654068675792904	-0.996368872605837	-0.0859365632002332
YEL017W	GTT3	5	123657	124670	+	-49	1772646_at	5730_at	GO:0006749,GO:0003674,GO:0005575	3	TFIID	0	1	na	FALSE	FALSE		NA	NA	1295.18754359619	2.8819048	NA	17	0.791281288952908	-0.124788054116526	-0.272365908142537
YEL018W	EAF5	5	121471	122310	+	-13	1778813_at,AFFX-r2-Sc-EAF5-3_at,AFFX-r2-Sc-EAF5-5_at,AFFX-r2-Sc-EAF5-M_at		GO:0003674,GO:0005634,GO:0035267,GO:0006281	4	TFIID	0	0	na	FALSE	FALSE		NA	2.1	936.77597260215	1.9514286	NA	22	0.52774566614063	0.149861701559479	0.181811806301876
YEL019C	MMS21	5	120498	121301	-	-20	1774083_at	5726_at	GO:0006281,GO:0005737,GO:0005634,GO:0005635,GO:0019789,GO:0030915	na	TFIID	0	0	na	FALSE	FALSE		NA	NA	2801.80060166412	NA	0.160550150419446	40	0.887859548829463	0.289803832389645	0.283738512054767
YEL020C		5	118617	120299	-	NA	1772426_at	5725_at	GO:0008150,GO:0003674,GO:0005737	4	TFIID	0	2	na	FALSE	FALSE		NA	1.4	NA	-4.4428571	NA	32	0.793422085194789	-0.531728178551306	-0.700074179809857
YEL020W-A	TIM9	5	117211	117474	+	-64	1777593_at	5538_at	GO:0005758,GO:0008565,GO:0045039,GO:0042719,GO:0051082,GO:0005739	4	na	0	0	na	FALSE	FALSE		NA	NA	NA	3.5857143	NA	NA	NA	NA	NA
YEL021W	URA3	5	116167	116970	+	-52	1770142_at,AFFX-r2-Sc-URA3-3_at,AFFX-r2-Sc-URA3-5_at,AFFX-r2-Sc-URA3-M_at		GO:0004590,GO:0019856,GO:0005829,GO:0006207	1	TFIID	1	1	na	FALSE	FALSE		NA	0.6	NA	2.8	NA	32	0.84038801786187	0.510555140387577	3.87368156510097
YEL022W	GEA2	5	111421	115800	+	-97	1775459_at	5768_at	GO:0030036,GO:0000137,GO:0006890,GO:0006888,GO:0006891,GO:0005086,GO:0033363,GO:0019898	3	TFIID	0	0	na	FALSE	FALSE		unresp.	2.2	7696.48188335295	0.19904762	-0.73919504437551	NA	0.54138771572762	0.532155949853503	-0.00312813234670011
YEL023C		5	108504	110552	-	-17	1775035_at	5767_at	GO:0003674,GO:0008150,GO:0005575	3	TFIID	1	0	na	FALSE	FALSE		NA	0.9	NA	-1.567619	NA	NA	0.836212332026763	0.623937084932821	0.188261366896827
YEL024W	RIP1	5	107260	107907	+	-85	1775608_at,AFFX-r2-Sc-RIP1-3_at,AFFX-r2-Sc-RIP1-5_at,AFFX-r2-Sc-RIP1-M_at		GO:0009060,GO:0005750,GO:0006122,GO:0005739,GO:0008121	3	TFIID	2	0	na	FALSE	FALSE		NA	4.4	NA	0.4447619	5.27731925472213	15	0.699456270344195	-0.259329424035711	-0.340718053042027
YEL025C		5	102581	106147	-	-22	1778125_at	5765_at	GO:0008150,GO:0003674,GO:0005634,GO:0005737	3	TFIID	1	0	na	FALSE	FALSE		unresp.	1.2	NA	-0.14857143	NA	19	0.636945627707108	0.364589736801435	0.214554585320205
YEL026W	SNU13	5	101943	102323	+	-144	1773300_at	5764_at	GO:0005730,GO:0000398,GO:0003723,GO:0000462,GO:0046540,GO:0031202,GO:0042254,GO:0031428,GO:0032040	3	TFIID	0	0	na	FALSE	FALSE	down	up	41.9	NA	8.2095238	NA	16	0.662531503839824	0.14180039996838	1.86573434066472
YEL027W	CUP5	5	100769	101251	+	-73	1780211_at	5763_at	GO:0006879,GO:0006897,GO:0007033,GO:0000220,GO:0006623,GO:0006878,GO:0007035,GO:0015078,GO:0015992,GO:0016021	2	TFIID	0	0	na	FALSE	TRUE		NA	63.9	8450.95661056435	3.3638095	-1.14092187305838	25	0.629627402213332	-2.24912456876328	-0.060073808046879
YEL029C	BUD16	5	96858	97796	-	-75	1773052_at	5761_at	GO:0000282,GO:0005575,GO:0000723,GO:0008614,GO:0008478	1	TFIID	0	0	na	FALSE	FALSE		NA	NA	NA	2.5333333	NA	27	0.578114312831866	-0.47120631472749	0.223566214071397
YEL030W	ECM10	5	94644	96578	+	-25	1771794_at	5760_at	GO:0005739,GO:0006626,GO:0042645,GO:0042026,GO:0003674	1	TFIID	0	0	na	FALSE	FALSE		NA	0.3	NA	-1.2438095	NA	249	0.719360874524226	0.494833296681143	-0.158667323352035
YEL031W	SPF1	5	90258	93905	+	-38	1769375_at	5759_at	GO:0005789,GO:0015662,GO:0006486,GO:0006874,GO:0005739	3	TFIID	0	0	na	FALSE	FALSE		NA	8.2	1872.92648768048	0.61904762	-3.17446223247102	NA	0.555019165414403	0.817252164822938	-0.518181694296076
YEL032W	MCM3	5	86937	89852	+	-53	1775015_at	5758_at	GO:0005634,GO:0005656,GO:0006267,GO:0042555,GO:0005737,GO:0031261,GO:0003682,GO:0006271,GO:0000084,GO:0003688,GO:0006270,GO:0016887	1	TFIID	0	0	na	FALSE	TRUE		NA	3	35099.977305605	-2.572381	NA	7	0.594461800864833	0.0790556987719665	-0.164216906997533
YEL034W	HYP2	5	85676	86149	+	-66	1772261_at	5756_at	GO:0005840,GO:0003743,GO:0006413,GO:0005737,GO:0005515,GO:0005739	2	TFIID	0	0	na	FALSE	FALSE		NA	50.9	NA	0.71809524	NA	18	0.635872596507795	1.11274458582207	1.28498473172717
YEL035C	UTR5	5	85045	85545	-	NA	1775308_at	5755_at	GO:0008150,GO:0003674,GO:0005575	na	TFIID	0	0	na	FALSE	FALSE		NA	NA	NA	NA	NA	50	0.742181260704947	0.96061554532476	-0.262040131972091
YEL036C	ANP1	5	83050	84552	-	-159	1770281_at	5754_at	GO:0000137,GO:0000030,GO:0000136,GO:0006487,GO:0000009	2	TFIID	1	0	na	FALSE	FALSE		NA	6.7	NA	-0.17047619	-1.34469146581013	13	0.559073291294956	0.604083368340931	0.433215383957707
YEL037C	RAD23	5	81407	82603	-	-173	1776787_at	5753_at	GO:0003684,GO:0000108,GO:0000111,GO:0000715,GO:0042177,GO:0005739,GO:0000502,GO:0030433,GO:0030674	3	TFIID	0	0	na	FALSE	FALSE		NA	5.3	10895.6756075977	-0.51333333	0.658755752984149	10	0.553031115060172	-0.0477379221141632	0.0712656925149103
YEL038W	UTR4	5	80462	81145	+	-46	1771179_at	5752_at	GO:0008150,GO:0003674,GO:0005737,GO:0005634	4	TFIID	2	2	na	FALSE	FALSE		unresp.	6.9	2847.163184762	-0.046666667	0.413398787031976	26	0.76942089174585	-0.252839023755016	0.424950642117487
YEL039C	CYC7	5	79636	79977	-	-113	1774137_at	5751_at	GO:0005758,GO:0006118,GO:0009055,GO:0005739	3	TFIID	2	2	na	FALSE	FALSE	up	down	1.7	1308.96721679509	-6.9978534	NA	NA	1.07008578500206	-0.980904579520786	1.08963777808095
YEL040W	UTR2	5	78053	79456	+	-32	1779506_at	5750_at	GO:0009277,GO:0000144,GO:0003674,GO:0007047,GO:0005624	2	SAGA	0	1	na	FALSE	FALSE	down	up	44.1	NA	11.950476	-1.46388490530925	9	0.814257403428914	-0.552036376809209	0.920369496085316
YEL041W	YEF1	5	75944	77431	+	-298	1780079_at	5749_at	GO:0005575,GO:0042736,GO:0003951,GO:0006741	na	TFIID	1	1	na	FALSE	FALSE		down	NA	299.519102080437	-4.632381	NA	43	0.99045833911542	-0.636021850631137	-0.489840028610183
YEL042W	GDA1	5	73771	75327	+	-199	1780001_at	5748_at	GO:0004382,GO:0005794,GO:0045134,GO:0006486	3	TFIID	1	2	na	FALSE	FALSE	down	up	4.9	8681.52171424218	4.792381	-3.30498647920116	11	0.66836466803881	-0.314745630741912	0.179382501126104
YEL043W		5	70478	73348	+	-258	1778778_at	5747_at	GO:0008150,GO:0003674,GO:0005783,GO:0005840	1	TFIID	1	2	na	FALSE	FALSE		unresp.	1.9	148.811242544166	-0.50285714	-2.47842521843283	20	0.567541861055855	0.13182854426612	-0.175079437407221
YEL044W	IES6	5	69757	70257	+	-113	1774791_at	5791_at	GO:0003674,GO:0008152,GO:0005634	2	TFIID	1	1	na	FALSE	FALSE		NA	7.2	1720.42738910268	-1.3657143	NA	14	0.866376629093124	-0.443518492634214	-0.306713333931746
YEL046C	GLY1	5	67629	68792	-	-112	1772625_at	5789_at	GO:0006567,GO:0006545,GO:0004793,GO:0005829,GO:0008732	2	TFIID	0	0	na	FALSE	FALSE		NA	14.1	106018.191681685	-2.3304762	-1.44712748751354	9	0.663960531984401	0.142609651835796	-0.231243461849365
YEL047C		5	65385	66797	-	-20	1771840_at	5788_at	GO:0008152,GO:0005829,GO:0005739,GO:0016156,GO:0005840	3	TFIID	1	1	na	FALSE	TRUE		NA	2.9	7622.24527915802	2.8133333	0.53738938207217	NA	0.680596139935854	-1.22893348870054	0.44890167324788
YEL048C		5	64709	65167	-	-25	1778542_at	5787_at	GO:0003674,GO:0008150,GO:0030136	4	TFIID	0	0	na	FALSE	FALSE		NA	NA	8655.8085291081	4.0695238	-0.0208367752677212	21	0.770380699438922	-0.197058159102281	-0.0451973135023268
YEL049W	PAU2	5	63728	64090	+	NA	1778969_x_at	5786_f_at	GO:0008150,GO:0003674,GO:0005575	na	TFIID	0	0	na	FALSE	FALSE		NA	1.1	NA	-1.2609524	NA	NA	0.893442432493345	-0.349271887737673	0.10345376172204
YEL050C	RML2	5	59670	60851	-	-61	1772541_at	5785_at	GO:0005762,GO:0003735,GO:0006631,GO:0006412	4	TFIID	0	0	na	FALSE	FALSE		NA	4	1577.58738457762	2.0990476	NA	19	0.513696050835957	-0.618644417561872	-0.165609183927343
YEL051W	VMA8	5	58378	59148	+	-61	1770014_at	5784_at	GO:0000221,GO:0007035,GO:0000329,GO:0046961	4	TFIID	0	0	na	FALSE	FALSE		NA	6.6	8502.02695207246	-0.15904762	-3.0490707071919	19	0.569778669697877	-1.0871671145157	0.321752716847909
YEL052W	AFG1	5	56571	58100	+	-45	1772946_at	5783_at	GO:0005739,GO:0003674,GO:0005743,GO:0006979,GO:0006515	4	TFIID	1	2	na	FALSE	FALSE		NA	1.7	3573.30914065464	0.20666667	2.24635359597245	20	0.595804548114096	-0.995862409014005	-0.276504640701614
YEL053C	MAK10	5	53901	56102	-	-83	1777416_at	5782_at	GO:0005737,GO:0031417,GO:0004596,GO:0006474,GO:0000723	4	TFIID	0	1	na	FALSE	FALSE		NA	NA	1972.86733658646	1.7142857	NA	15	0.602734446160137	0.207406932722079	0.0769160208650106
YEL054C	RPL12A	5	52721	53218	-	-42	1771832_at	5781_i_at	GO:0000027,GO:0022625,GO:0006412,GO:0003735	4	TFIID	0	0	na	FALSE	FALSE	down	NA	57.4	68483.7989258992	2.847619	-1.65084308894516	22	0.755215732094849	-1.99581653591635	4.64781001713975
YEL055C	POL5	5	48471	51539	-	-70	1772948_at	5780_at	GO:0005730,GO:0009303,GO:0003887,GO:0006260	3	TFIID	0	0	na	FALSE	FALSE		NA	3.4	4485.08226594752	1.4609524	-0.0590500825758298	35	0.622301804903093	-0.0824908796345558	-0.133621575920786
YEL056W	HAT2	5	47168	48373	+	-65	1773720_at	5779_at	GO:0005737,GO:0006333,GO:0005634,GO:0000123,GO:0004406,GO:0016573,GO:0042393,GO:0006348	4	TFIID	0	0	na	FALSE	FALSE		unresp.	4	NA	0.96380952	NA	24	0.736883837027272	-0.022405806913579	0.196809653073623
YEL057C		5	45020	45721	-	-85	1778254_at	5778_at	GO:0003674,GO:0005575,GO:0000723	na	TFIID	0	0	na	FALSE	FALSE		NA	0.6	NA	-3.3693293	NA	96	1.01075824402962	-0.715046945193919	-0.199840364392627
YEL058W	PCM1	5	43252	44925	+	-39	1772384_at	5777_at	GO:0004610,GO:0005737,GO:0005634,GO:0006038	4	TFIID	1	0	na	FALSE	FALSE		NA	7.8	14690.1281679632	-2.2409524	12.534836494724	33	0.658798534579539	-0.209046675709187	-1.46096953513971
YEL059C-A	SOM1	5	42400	42624	-	-75	1779115_at	5775_at	GO:0006508,GO:0005743,GO:0003674,GO:0042720	1	TFIID	1	1	na	FALSE	FALSE		NA	2.4	357.977413247528	-2.2742857	NA	25	0.865446011946652	-0.162012336075392	-0.131041329133187
YEL060C	PRB1	5	40046	41953	-	-58	1773660_at	5774_at	GO:0004252,GO:0007039,GO:0009267,GO:0030435,GO:0000324,GO:0000328	2	SAGA	2	0	na	FALSE	FALSE	up	down	2.2	1603.79311221854	-7.027619	5.38686284833948	NA	1.01289985045868	7.72948156263527	-1.78712621517622
YEL061C	CIN8	5	36535	39537	-	-119	1770725_at	5773_at	GO:0005871,GO:0005876,GO:0000070,GO:0003777,GO:0000092,GO:0030472,GO:0005739,GO:0000778	3	TFIID	0	0	na	FALSE	FALSE		NA	0.4	238.011792207399	0.52761905	NA	20	0.671216663411094	0.377440480255513	0.0678895696421206
YEL062W	NPR2	5	34407	36254	+	-27	1770211_at	5772_at	GO:0005575,GO:0015840,GO:0015824,GO:0042493,GO:0003674	1	TFIID	0	0	na	FALSE	FALSE		NA	0.4	319.30038926952	0.14	NA	NA	0.614333506575898	1.00973482042605	-0.0601979636804198
YEL063C	CAN1	5	31694	33466	-	-243	1773316_at	5771_at	GO:0015174,GO:0015802,GO:0005739,GO:0045121,GO:0015181,GO:0005886	2	SAGA	0	0	na	FALSE	FALSE		NA	2.6	NA	-3.6685714	-2.17530587476949	NA	0.645107006693684	-0.140026239505109	-1.15767396870578
YEL064C	AVT2	5	29797	31239	-	-47	1773449_at	5770_at	GO:0005215,GO:0005783,GO:0006810	3	TFIID	0	0	na	FALSE	FALSE		NA	1	NA	0.59142857	NA	NA	0.612202397752841	0.22896979328279	0.00173215871911381
YEL065W	SIT1	5	27657	29543	+	-41	1772622_at	5769_at	GO:0015344,GO:0015892,GO:0006879,GO:0016023,GO:0005768	1	TFIID	1	0	na	FALSE	FALSE		NA	1.9	NA	-1.6228571	24.9996622711866	13	1.00542735079203	0.540227987563703	0.506180580829167
YEL066W	HPA3	5	26667	27206	+	-2	1773378_at	5816_at	GO:0016573,GO:0004402,GO:0005634,GO:0005737	1	TFIID	1	1	na	FALSE	FALSE		NA	1.8	1155.25134140611	-1.7990476	0.335203758437018	NA	0.79908788198071	-0.542752642337746	-0.647126864805721
YEL067C		5	26189	26776	-	NA			GO:0003674,GO:0008150,GO:0005739	na	TFIID	1	1	na	FALSE	FALSE		NA	NA	NA	1.8790476	NA	30	0.898784899434573	0.153420797239376	-0.18737113218261
YEL069C	HXT13	5	21537	23231	-	NA	1771165_x_at,1775358_at		GO:0008645,GO:0005355,GO:0005353,GO:0015578,GO:0005886	na	both	2	1	na	FALSE	FALSE		NA	NA	NA	NA	NA	NA	1.12937197187335	0.34271293283851	-0.469673514758369
YEL070W	DSF1	5	19589	21097	+	NA	1777667_s_at	8784_s_at	GO:0008150,GO:0003674,GO:0005575	na	TFIID	2	1	na	FALSE	FALSE		NA	NA	124.510117389677	-4.1361486	NA	41	0.998749269940348	2.3530848382244	-0.267337941629961
YEL071W	DLD3	5	16355	17845	+	-57	1779978_at	5813_at	GO:0004458,GO:0005625,GO:0006089,GO:0005737	2	SAGA	0	0	na	FALSE	FALSE		NA	2.8	12966.9950625399	1.6942857	5.33708569518163	38	0.829089289062012	-1.04407000431402	-0.090787777874681
YEL072W	RMD6	5	13720	14415	+	-148	1777421_at	5812_at	GO:0008150,GO:0003674,GO:0005575	3	TFIID	1	2	na	FALSE	FALSE		NA	0.2	NA	1.6095238	NA	76	0.741565475170626	0.106550458503816	0.131165412748839
YEL073C		5	7230	7553	-	-109	1779620_at	10814_s_at,5811_at	GO:0008150,GO:0005575,GO:0003674	1	TFIID	0	0	na	FALSE	FALSE		NA	NA	NA	-1.7019048	NA	NA	1.22885849876018	0.289381522822439	-0.668662148132933
YEL075C		5	5345	5713	-	NA	1779313_s_at		GO:0003674,GO:0008150,GO:0005575	na	TFIID	0	0	na	FALSE	FALSE		NA	0.7	NA	-2.5333333	NA	NA	1.03657499765313	-0.509996100052792	-1.74189883801818
YEL076C		5	4464	5114	-	NA	1770447_s_at		GO:0003674,GO:0008150,GO:0005575	na	TFIID	0	0	na	FALSE	FALSE		NA	1.2	NA	-1.0805935	NA	5	1.08796644997902	-0.869388443518725	-0.553677908229862
YEL076C-A		5	4185	5114	-	NA	1775725_s_at	3733_s_at	GO:0003674,GO:0005575,GO:0008150	na	TFIID	0	0	na	TRUE	FALSE		NA	NA	NA	NA	NA	NA	0.875288048300098	-0.750888844006585	-0.519779312693276
YEL077C		5	264	4097	-	NA			GO:0008150,GO:0005575,GO:0004386	na	TFIID	0	0	na	FALSE	FALSE		down	11.4	NA	-7.5247619	NA	6	0.838446239786423	-0.96712112477591	-0.618910068784487
YER001W	MNN1	5	153519	155807	+	-55	1776993_at	5746_at	GO:0000033,GO:0005794,GO:0006491,GO:0006493	2	both	0	0	na	FALSE	FALSE		NA	5.6	1784.36587751808	-2.2790476	1.69138824832561	48	0.836279267561229	-0.914530267328797	0.158536785619966
YER002W	NOP16	5	156802	157497	+	-51	1774362_at	5701_at	GO:0005730,GO:0005634,GO:0003674,GO:0042273	3	TFIID	0	0	na	FALSE	FALSE		NA	6.8	2864.12723176589	-0.20571429	-1.15559553363295	NA	0.666723455161121	-0.445200178024335	0.221915659415541
YER003C	PMI40	5	157735	159117	-	-41	1774627_at	5702_at	GO:0004476,GO:0000032,GO:0006486,GO:0009298,GO:0005634,GO:0005737	4	both	0	0	na	TRUE	TRUE		NA	8	5222.31433484359	3.3380952	-0.180766700089089	33	0.616765896349586	-0.925439420606324	-1.238444703001
YER004W	FMP52	5	159579	160274	+	-27	1775494_at	5703_at	GO:0003674,GO:0008150,GO:0005783,GO:0005739,GO:0005741	1	TFIID	0	0	na	FALSE	TRUE		NA	NA	1336.41794033451	-1.1657143	1.91152486342449	38	0.829999531063835	6.12246398991413	-0.915564324345946
YER005W	YND1	5	160549	162441	+	-106	1775020_at	5704_at	GO:0017110,GO:0006486,GO:0005794,GO:0030137,GO:0017111,GO:0005792,GO:0016020	1	TFIID	0	0	na	FALSE	FALSE		unresp.	2.8	450.486391395039	0.7647619	NA	68	0.591410382624457	0.628855410927346	0.444004623376717
YER006W	NUG1	5	162722	164284	+	-46	1771320_at	5705_at	GO:0005730,GO:0005634,GO:0003924,GO:0006364,GO:0042254	3	TFIID	0	0	na	FALSE	FALSE	down	NA	7.2	7133.08353241847	1.5942857	1.45109380710515	10	0.621163193243205	0.579829898668269	0.361045267121065
YER007C-A	TMA20	5	166236	166884	-	-35	1770709_at	5707_at	GO:0003723,GO:0005737,GO:0042254,GO:0005840	4	TFIID	3	0	na	TRUE	FALSE		NA	10	4215.13427698996	3.1933333	0.204872657833004	19	0.646888665831581	-0.69689772420138	0.136811103062861
YER007W	PAC2	5	164526	166082	+	-194	1774477_at	5706_at	GO:0007023,GO:0007024,GO:0005575,GO:0043014	1	TFIID	0	0	na	FALSE	FALSE		unresp.	0.7	2144.79002184039	-1.2380952	NA	NA	0.615574885332017	-0.459318676650744	-0.13575509618972
YER008C	SEC3	5	167807	171817	-	-72	1776988_at	5708_at	GO:0006906,GO:0006904,GO:0007121,GO:0000145,GO:0006893,GO:0000910,GO:0030427,GO:0005515,GO:0005935,GO:0005934,GO:0000131,GO:0006887	4	TFIID	0	0	na	FALSE	FALSE		unresp.	0.6	376.921209151259	-0.92095238	0.0414581659312958	46	0.525349086441577	0.204226505975217	-0.4141147214824
YER009W	NTF2	5	172114	172491	+	-44	1774327_at	5709_at	GO:0006913,GO:0006606,GO:0008536,GO:0005635	4	TFIID	0	0	na	FALSE	FALSE	down	up	23.1	NA	5.4114286	NA	NA	0.657151265814665	-1.08498720033467	2.35419275038868
YER010C		5	172633	173337	-	-28	1775079_at	5710_at	GO:0003674,GO:0008150,GO:0005575	1	TFIID	1	0	na	FALSE	FALSE		unresp.	2	845.818924736897	1.2542857	NA	NA	0.639590568938784	-1.68678404720115	0.702923703014343
YER011W	TIR1	5	175247	176011	+	-51	1778804_at	5711_at	GO:0006950,GO:0005199,GO:0009277	1	both	3	0	na	FALSE	FALSE		NA	20.8	622.843005968356	-3.227619	17.6902927677802	49	1.11319229217877	-1.39089155078589	-0.801009188472909
YER012W	PRE1	5	177834	178430	+	-72	1774713_at	5712_at	GO:0006511,GO:0006950,GO:0005634,GO:0004175,GO:0019774,GO:0030437	4	TFIID	0	0	na	FALSE	TRUE		unresp.	12.3	21778.2809496615	0.56285714	NA	14	0.474249002914277	-0.423199535400182	-0.288050421306244
YER013W	PRP22	5	178840	182277	+	-36	1770419_at	5713_at	GO:0004004,GO:0005681,GO:0031202,GO:0000391,GO:0000358,GO:0000386,GO:0000350	3	TFIID	0	0	na	FALSE	FALSE		unresp.	0.7	906.714285448238	-1.0780952	NA	NA	0.480563750742762	0.268521744244336	-0.196319003902779
YER014C-A	BUD25	5	183730	184699	-	NA	1774257_at	5497_at	GO:0003674,GO:0005575,GO:0000282	na	na	1	2	na	TRUE	NA		NA	NA	NA	NA	NA	NA	NA	NA	NA
YER014W	HEM14	5	182599	184218	+	-51	1773425_at	5714_at	GO:0004729,GO:0006783,GO:0005739	4	TFIID	1	2	na	FALSE	FALSE		NA	1.1	5347.3906855465	-2.5409524	NA	NA	0.769470948747167	-0.0160084662089435	-0.401012973672427
YER015W	FAA2	5	184540	186774	+	-76	1780085_at	5715_at	GO:0004467,GO:0006499,GO:0006629,GO:0005777,GO:0005739	1	TFIID	1	0	na	FALSE	FALSE		down	NA	357.977413247528	-4.8495238	NA	NA	0.724312592055374	-0.240638264562136	0.406122829784746
YER016W	BIM1	5	188276	189310	+	-48	1772331_at	5716_at	GO:0005881,GO:0005200,GO:0007019,GO:0007020,GO:0007026,GO:0007094,GO:0030473,GO:0000776,GO:0007064,GO:0005816	4	TFIID	0	0	na	FALSE	FALSE		unresp.	3.1	3632.07355884035	1.2942857	-1.53242928071908	10	0.659016479064607	-1.00342391749147	0.305607889372092
YER017C	AFG3	5	189502	191787	-	-87	1776464_at	5717_at	GO:0045041,GO:0008237,GO:0006461,GO:0006508,GO:0005743,GO:0016887,GO:0005745,GO:0006465,GO:0005739	4	TFIID	0	0	na	FALSE	FALSE		NA	1.8	3870.07433067749	-0.29904762	-0.666397753212621	10	0.57766965613959	0.810203184385131	-0.194011953200745
YER018C	SPC25	5	191958	192623	-	-98	1779350_at	5718_at	GO:0005200,GO:0007020,GO:0007059,GO:0000780,GO:0000778,GO:0031262	4	TFIID	0	0	na	FALSE	TRUE		NA	NA	3280.55627158031	-0.51904762	NA	16	0.735826499174694	-0.216329989482514	-0.473291520031414
YER019C-A	SBH2	5	194272	194538	-	-77	1770776_at	5720_at	GO:0005784,GO:0005783,GO:0005086,GO:0006613	4	TFIID	0	0	na	FALSE	TRUE		NA	26.8	414.115457088537	-2.3361905	-1.50403412459779	14	0.672372975580414	-1.24468356368839	0.216693738470734
YER019W	ISC1	5	192796	194229	+	-361	1774550_at	5719_at	GO:0009651,GO:0004629,GO:0030149,GO:0005739,GO:0005783,GO:0031307,GO:0046513	4	TFIID	0	0	na	FALSE	TRUE		NA	2.8	2169.06318604441	1.1638095	NA	NA	0.653962028442039	0.213688339321103	-0.0951801495348843
YER020W	GPA2	5	195167	196516	+	-84	1774396_at	5721_at	GO:0007124,GO:0007165,GO:0030437,GO:0005739,GO:0005886,GO:0001302,GO:0008361,GO:0009757,GO:0010255,GO:0003924,GO:0007189	2	SAGA	0	0	na	FALSE	TRUE		NA	2.9	4569.18117704487	-2.9914286	2.71670343986086	21	0.527229741102344	0.15089661831521	-0.441948785912286
YER021W	RPN3	5	196947	198518	+	-63	1779691_at	5722_at	GO:0006511,GO:0003674,GO:0008541	4	TFIID	0	0	na	FALSE	FALSE		NA	4.6	16666.9372885224	-1.4266667	NA	18	0.47705047891563	-0.538823553598696	0.185478939124158
YER022W	SRB4	5	198811	200874	+	-38	AFFX-r2-Sc-SRB4-3_at,AFFX-r2-Sc-SRB4-5_at,AFFX-r2-Sc-SRB4-M_at		GO:0006366,GO:0000119,GO:0016455,GO:0016592	1	TFIID	0	0	na	FALSE	FALSE		unresp.	5.5	3649.75499176831	0.025714286	-0.715443210499949	23	0.515015602768922	0.37025640942051	0.363919489546182
YER023W	PRO3	5	201075	201935	+	-49	1778412_at	5678_at	GO:0006561,GO:0004735,GO:0005737	4	TFIID	1	1	na	FALSE	FALSE		NA	3.2	43518.8564544324	1.0266667	-0.793548007203835	40	0.59573871834265	0.359042600827348	-0.26543273438907
YER024W	YAT2	5	202191	204962	+	-22	1771757_at	5679_at	GO:0004092,GO:0006066,GO:0009437,GO:0005737	1	SAGA	0	0	na	FALSE	FALSE		down	1.2	319.30038926952	-6.2580952	NA	19	0.717169823330712	0.454356921365724	-1.17169954345402
YER025W	GCD11	5	205250	206833	+	-70	1778737_at	5680_at	GO:0005840,GO:0003743,GO:0006413,GO:0005850,GO:0043614	4	TFIID	0	0	na	FALSE	FALSE	down	NA	18.3	20769.528735579	3.4980952	NA	8	0.536496521384638	-0.96547619604506	0.86640480521714
YER026C	CHO1	5	207643	208473	-	-81	1769395_at	5681_at	GO:0003882,GO:0005783,GO:0006659	4	TFIID	0	0	na	FALSE	FALSE		NA	3.4	NA	0.65238095	NA	13	0.717330996797816	0.67713136506987	0.114224691947017
YER027C	GAL83	5	208978	210231	-	-108	1774160_at	5682_at	GO:0005634,GO:0007155,GO:0001403,GO:0005641,GO:0005737,GO:0004679,GO:0006468,GO:0007165,GO:0043254,GO:0031588	4	TFIID	0	0	na	FALSE	FALSE		NA	NA	3592.86426639566	2.3238095	0.677080472959545	18	0.545337888903396	-0.63218387179689	0.173911923179316
YER028C	MIG3	5	210691	211875	-	-86	1772540_at	5683_at	GO:0006352,GO:0005634,GO:0003677,GO:0016566,GO:0000122,GO:0006974,GO:0043565	2	TFIID	2	0	na	FALSE	FALSE		NA	1.1	NA	-1.0526347	NA	NA	0.797549315484777	0.499694972430313	0.618666633224489
YER029C	SMB1	5	212586	213176	-	-68	1777418_at	5684_at	GO:0031202,GO:0000398,GO:0046540,GO:0005685,GO:0005682	4	TFIID	0	1	na	FALSE	FALSE		unresp.	4.5	861.143460698933	-0.2247619	-1.37265816584065	NA	0.514901122704033	0.254785423050944	0.519666551304737
YER030W	CHZ1	5	213436	213897	+	-28	1779929_at	5685_at	GO:0005634,GO:0042393,GO:0006338,GO:0005678	3	TFIID	0	0	na	FALSE	FALSE		NA	11.8	622.843005968356	-2.4895238	-1.00022410304833	21	0.687615113189055	-0.199091793329753	0.791728469424242
YER031C	YPT31	5	214075	214746	-	-37	1774779_at	5686_at	GO:0016192,GO:0003924,GO:0006887,GO:0005794,GO:0005768,GO:0005741	3	TFIID	0	0	na	FALSE	FALSE		unresp.	7.8	5955.33142023662	0.66761905	-2.38914370947243	NA	0.555012238343179	-0.00644769152741487	0.961979532820767
YER032W	FIR1	5	215062	217692	+	-82	1777041_at	5687_at	GO:0006378,GO:0003674,GO:0005935,GO:0043631	3	TFIID	0	0	na	FALSE	FALSE		NA	0.6	NA	1.8571429	NA	16	0.742448751046213	0.63777129221621	0.34253558357487
YER033C	ZRG8	5	218056	221286	-	-219	1778130_at	5688_at	GO:0003674,GO:0008150,GO:0005737,GO:0005739	2	TFIID	1	0	na	FALSE	FALSE		NA	NA	NA	-1.2761905	NA	NA	0.684809589932772	0.28890921808757	0.139913304347907
YER034W		5	221845	222402	+	-41	1779920_at	5689_at	GO:0003674,GO:0008150,GO:0005737,GO:0005634	3	TFIID	0	0	na	FALSE	FALSE		NA	1.2	1098.08825820371	-2.9847619	-0.0358099722056942	26	0.74520663070686	0.243894041998986	-0.0295049418613153
YER035W	EDC2	5	222638	223075	+	-58	1769450_at	5690_at	GO:0000290,GO:0003723,GO:0005737,GO:0005634	4	SAGA	0	1	na	FALSE	FALSE	up	down	1.5	538.409577134422	-4.4704762	1.07436190954219	18	0.703841343820669	2.17997263221533	0.361473549799755
YER036C	ARB1	5	223366	225198	-	-51	1771266_at	5691_at	GO:0005737,GO:0042254,GO:0000056,GO:0005634,GO:0042624,GO:0005840	2	TFIID	0	0	na	FALSE	TRUE	down	NA	15.1	17635.7970052283	2.3752381	-0.805702482819878	14	0.706101495238569	0.276842289613883	0.507042104806043
YER037W	PHM8	5	225888	226853	+	-49	1772785_at	5692_at	GO:0003674,GO:0008150,GO:0005737,GO:0005634	2	SAGA	2	0	na	FALSE	TRUE		NA	0.3	194.71169772478	NA	NA	49	1.04698976845507	-0.477655773134245	-0.570684474721998
YER038C	KRE29	5	226857	228251	-	NA	1773777_at	5693_at	GO:0003674,GO:0005737,GO:0005634,GO:0030915,GO:0006281	4	TFIID	3	0	na	FALSE	FALSE	up	NA	NA	NA	-1.5398261	NA	35	0.784155092836241	-0.185435967777064	-0.146803118201624
YER039C	HVG1	5	228455	229204	-	NA	1776232_at	5694_at	GO:0008150,GO:0003674,GO:0005575	na	TFIID	0	0	na	FALSE	FALSE		NA	NA	NA	-2.7514286	NA	16	0.819930015188791	-1.3631034260982	0.227374314873005
YER039C-A		5	229262	229480	-	-33	1779736_at	5539_at	GO:0003674,GO:0005575,GO:0008150	na	na	0	0	na	FALSE	FALSE		NA	NA	98.9415232017899	-0.61185	NA	NA	NA	NA	NA
YER040W	GLN3	5	229794	231986	+	-92	1770489_at	5695_at	GO:0006808,GO:0003700,GO:0006807,GO:0005829,GO:0045944,GO:0016563,GO:0045941,GO:0005634	3	na	0	0	na	FALSE	FALSE		unresp.	0.4	589.437790927687	-0.46	NA	16	0.610862582702951	0.384395323807846	-0.207854177233496
YER041W	YEN1	5	232460	234739	+	-80	1770308_at	5696_at	GO:0000014,GO:0008150,GO:0005634	4	TFIID	0	0	na	FALSE	FALSE		NA	NA	130.689731170882	-1.6895238	NA	NA	0.653706910309265	-0.116754150832353	0.181497470558044
YER042W	MXR1	5	234936	235490	+	-50	1773675_at	5697_at	GO:0006979,GO:0008113,GO:0005737,GO:0005634	1	TFIID	0	0	na	FALSE	FALSE		NA	5.6	3071.34169943333	1.2761905	1.83919002779431	33	0.767391188420929	-0.992684770340563	0.53497762163135
YER043C	SAH1	5	235769	237118	-	-73	1775859_at	5698_at	GO:0006555,GO:0016259,GO:0005737,GO:0004013	2	TFIID	0	0	na	FALSE	FALSE	down	NA	29.4	NA	2.5714286	-0.829194196902902	35	0.604493915402136	1.19237464933465	0.00242958026887752
YER044C	ERG28	5	237569	238015	-	-81	1779201_at	5699_at	GO:0006696,GO:0005789,GO:0030674	3	TFIID	1	0	na	FALSE	FALSE		NA	NA	376.921209151259	3.7933333	-1.09682336979604	NA	0.844367927430468	-0.90881348092187	-0.751551212893626
YER044C-A	MEI4	5	238459	239773	-	NA	1776324_at	5700_at	GO:0030437,GO:0007131,GO:0042138,GO:0003674,GO:0000794	1	TFIID	1	1	na	TRUE	FALSE		NA	NA	NA	NA	NA	NA	0.977665009966826	-0.33886750720412	-0.0520803081032939
YER045C	ACA1	5	240031	241500	-	-37	1774685_at	5656_at	GO:0003704,GO:0006367,GO:0005634	1	TFIID	1	2	na	FALSE	TRUE		NA	1.1	NA	-4.3085714	NA	25	0.840380090874108	1.86120386320018	0.01805284977879
YER046W	SPO73	5	243179	243610	+	-44	1773060_at	5657_at	GO:0003674,GO:0030437,GO:0030476,GO:0005829	1	TFIID	0	0	na	FALSE	TRUE		NA	2	NA	-1.592381	NA	31	0.640907060728828	0.115953847304236	0.0366309369277142
YER047C	SAP1	5	243809	246502	-	-198	1775872_at	5658_at	GO:0008150,GO:0005737,GO:0016887	1	TFIID	0	0	na	FALSE	FALSE		unresp.	0.3	299.519102080437	-1.087619	NA	12	0.65133565028335	0.622380803484622	0.00476278494868627
YER048C	CAJ1	5	246981	248156	-	-99	1777120_at	5659_at	GO:0030188,GO:0008150,GO:0005634	1	TFIID	0	1	na	FALSE	FALSE		NA	8.7	NA	-1.5857143	NA	15	0.552185275294346	-1.64905229491767	-0.367417018081639
YER048W-A	ISD11	5	250717	251001	+	-88	1775250_at	5660_at	GO:0005739,GO:0003674,GO:0016226,GO:0031314,GO:0005759	4	na	0	0	na	FALSE	TRUE		NA	NA	2443.57161619573	3.6733333	0.425035149356553	NA	NA	NA	NA
YER049W	TPA1	5	251727	253661	+	-93	1777786_at	5661_at	GO:0003674,GO:0005634,GO:0042254,GO:0000288,GO:0006402,GO:0006415	3	TFIID	0	0	na	FALSE	FALSE	down	NA	10.9	8914.0001412224	2.9057143	0.647846230525069	14	0.547986822601941	-0.138642021837561	-0.0949574105272868
YER050C	RSM18	5	253970	254386	-	-66	1775254_at	5662_at	GO:0006412,GO:0005763,GO:0003735,GO:0005739	3	TFIID	0	0	na	FALSE	FALSE		unresp.	4.1	1211.7112303034	0.32952381	NA	16	0.619055167419946	-0.0544274580774207	0.674145807501053
YER051W	JHD1	5	254655	256133	+	-25	1774870_at	5663_at	GO:0005575,GO:0016577,GO:0051864,GO:0035064	3	TFIID	1	0	na	FALSE	FALSE		NA	NA	783.798887250775	-3.5133333	NA	16	0.665619101563046	-0.208319605147022	-0.0217945125082657
YER052C	HOM3	5	256374	257957	-	-124	1772562_at	5664_at	GO:0006555,GO:0004072,GO:0006566,GO:0009090,GO:0005737,GO:0042493	4	SAGA	0	0	na	FALSE	FALSE		NA	2.4	48149.0314034704	-0.2952381	0.147984118479872	NA	0.713585197040588	1.81409700667886	0.0873008005081382
YER053C	PIC2	5	258736	259638	-	-97	1769679_at	5665_at	GO:0005739,GO:0006817,GO:0005315	1	SAGA	0	0	na	FALSE	FALSE	up	down	1	NA	-6.6152381	NA	NA	0.948707176980597	-0.106330393404983	-1.05434435732061
YER053C-A		5	260932	261045	-	-56	1779924_at		GO:0003674,GO:0005783,GO:0008150	1	na	1	1	na	FALSE	FALSE		NA	NA	2360.885972901	-1.5085714	16.116878722855	NA	NA	NA	NA
YER054C	GIP2	5	262051	263697	-	-344	1771802_at	5666_at	GO:0019888,GO:0000164,GO:0006470,GO:0005977	na	TFIID	3	1	na	FALSE	FALSE		down	NA	124.510117389677	-5.0619048	NA	NA	0.866948883444446	-1.29066947077973	-0.582344811735073
YER055C	HIS1	5	264891	265784	-	-114	1773695_at	5667_at	GO:0003879,GO:0000105,GO:0005622	2	TFIID	0	3	na	FALSE	FALSE		NA	40.8	NA	3.0257143	NA	9	0.759873769565822	-1.59617418522324	0.569274421876451
YER056C	FCY2	5	266511	268112	-	-89	1778215_at	5668_at,5669_g_at	GO:0005886,GO:0015205,GO:0006863,GO:0015861,GO:0015212,GO:0015856	2	SAGA	1	1	na	FALSE	FALSE		NA	45	NA	-0.09047619	4.24031656574578	20	0.785990495683367	-1.52398363925483	-0.475767930083418
YER056C-A	RPL34A	5	269421	270183	-	-29	1776735_at	5670_i_at,5671_s_at	GO:0006412,GO:0003735,GO:0022625	2	TFIID	0	0	na	TRUE	FALSE	down	NA	NA	23561.8424393714	1.727619	-2.83345089079928	25	0.773589409271036	-1.69502101944647	6.22603617531034
YER057C	HMF1	5	270735	271124	-	-56	1777479_at	5672_at	GO:0005829,GO:0003674,GO:0008150,GO:0005737,GO:0005634	1	TFIID	0	0	na	FALSE	TRUE		NA	6.3	672.12700879926	2.7514286	NA	55	0.712490708779961	-2.36214501315266	-0.22938931621152
YER058W	PET117	5	271766	272089	+	-36	1779738_at	5673_at	GO:0008535,GO:0005743,GO:0005739,GO:0003674	4	TFIID	0	0	na	FALSE	TRUE		NA	1.4	NA	3.4666667	NA	NA	0.78615089766814	0.329627280861317	0.0913549220386498
YER059W	PCL6	5	272622	273884	+	-171	1769312_at	5674_at	GO:0016538,GO:0005979,GO:0005981,GO:0000307	4	TFIID	0	0	na	FALSE	FALSE		NA	1.3	1239.69294631828	1.36	-2.62687123471042	18	0.540173288230491	-0.641262325523484	-0.106550531266889
YER060W	FCY21	5	274565	276151	+	-116	1779235_at	5675_at	GO:0015205,GO:0016021,GO:0008150	1	TFIID	1	0	na	FALSE	FALSE		up	0.8	NA	5.4114286	NA	NA	0.90255606077977	-0.196836738593163	-1.13534701858339
YER060W-A	FCY22	5	276570	278162	+	NA	1775529_at	5676_at	GO:0015205,GO:0016021,GO:0008150	na	na	0	0	na	FALSE	FALSE		NA	NA	NA	3.0485714	NA	28	NA	-0.739824552581822	-0.686190179604875
YER061C	CEM1	5	278296	279624	-	-40	1772283_at	5677_at	GO:0005739,GO:0004312,GO:0006633	4	TFIID	0	0	na	FALSE	FALSE		NA	1.1	1655.88528475773	2.2	NA	21	0.73103879454854	-0.516525211758257	0.445392053073145
YER062C	HOR2	5	279928	280680	-	-153	1778996_at	5633_at	GO:0005975,GO:0006970,GO:0000121,GO:0006114,GO:0005737,GO:0005634	2	SAGA	2	3	na	FALSE	FALSE		NA	6.4	4996.84582104081	-1.8752381	13.2074422157605	18	0.870664597936893	-1.29445495460588	1.21723012435816
YER063W	THO1	5	281708	282364	+	-62	1773486_at	5634_at	GO:0003682,GO:0003723,GO:0003690,GO:0022618,GO:0016973,GO:0006351,GO:0005634	3	TFIID	0	0	na	FALSE	FALSE		unresp.	2.9	6583.15251959662	1.1342857	NA	17	0.583569016865354	-0.615970079871416	-0.11196189770496
YER064C		5	282703	284220	-	-82	1770990_at	5635_at	GO:0003674,GO:0005634,GO:0045449	2	SAGA	0	0	na	FALSE	FALSE		NA	2.9	1733.26229726515	0.65809524	NA	21	0.7330761148187	NA	NA
YER065C	ICL1	5	285239	286912	-	-86	1779905_at	5636_at	GO:0004451,GO:0006097,GO:0005575	2	TFIID	3	0	na	FALSE	FALSE		down	0.6	NA	-9.8514286	NA	NA	0.689438801889862	0.183920743143243	0.232875606821189
YER066W		5	290240	290797	+	NA	1771712_at	5637_at,5638_g_at	GO:0003674,GO:0008150,GO:0005575	1	TFIID	0	0	na	FALSE	FALSE		NA	NA	NA	-0.83428571	NA	37	0.574097199311745	0.280290616758649	0.0743373822479133
YER067W		5	292064	292549	+	-82	1777753_at	5640_at	GO:0008150,GO:0003674,GO:0005737,GO:0005634	3	SAGA	1	1	na	FALSE	FALSE		NA	0.5	8450.95661056435	-4.2790476	29.503547525917	NA	1.44488826930798	-1.65615817796332	-0.608832517666623
YER068W	MOT2	5	293048	294811	+	-92	1777404_at	5641_at	GO:0030015,GO:0006357,GO:0005737,GO:0000289,GO:0016564,GO:0000747,GO:0000723,GO:0000175,GO:0006368,GO:0016567,GO:0004842	3	TFIID	0	0	na	FALSE	FALSE		NA	1.1	4276.96815909586	-0.90380952	-1.66535311581913	20	0.627186336040414	0.841980448000735	-0.300347703484204
YER069W	ARG5%2C6	5	295408	297999	+	-58	1770455_at	5642_at	GO:0003942,GO:0003991,GO:0006592,GO:0005759,GO:0006526,GO:0045449,GO:0005739	4	SAGA	1	2	na	FALSE	FALSE		NA	1.3	1183.56598928065	-1.1066667	NA	14	1.00215496585357	0.936141351146478	-0.242130599862666
YER070W	RNR1	5	298948	301614	+	-72	1778919_at	5643_at	GO:0006260,GO:0004748,GO:0005737,GO:0000723,GO:0005971	2	SAGA	2	0	na	FALSE	FALSE	down	NA	7.2	292504.780346579	3.9790476	23.4432643523421	7	0.654642705653713	-0.867097631849448	0.711536366810617
YER071C		5	301945	302325	-	-46	1778354_at	5644_at	GO:0005737,GO:0008150,GO:0003674	2	TFIID	0	0	na	FALSE	FALSE		NA	NA	799.416321725746	0.4647619	NA	36	0.64369770820736	-0.118350694071079	0.0107965546150738
YER072W	VTC1	5	302804	303193	+	-47	1779379_at	5645_at	GO:0042144,GO:0003674,GO:0031310,GO:0016237,GO:0033254,GO:0007034,GO:0005783	4	TFIID	0	0	na	FALSE	FALSE		NA	10.1	12073.7808500673	-0.56761905	3.19601140947514	NA	0.938979821103443	-0.293620803900998	-0.109269900953105
YER073W	ALD5	5	304027	305589	+	-79	1771943_at	5646_at	GO:0005739,GO:0019413,GO:0006118,GO:0004030	2	SAGA	0	0	na	FALSE	FALSE		NA	7.2	23316.8715330893	-0.50095238	7.83085629052757	NA	0.818351500878332	-0.494404498646825	0.0931363687477579
YER074W	RPS24A	5	306319	307192	+	-33	1776365_s_at,1777817_at		GO:0003735,GO:0006412,GO:0022627,GO:0005739	2	TFIID	0	0	na	TRUE	FALSE	down	NA	64.7	NA	2.5752381	0.844743105383877	16	0.715644412833744	-1.78677377184482	4.43500497549105
YER074W-A	YOS1	5	307649	308119	+	-51	1776695_at		GO:0030173,GO:0003674,GO:0006888,GO:0030134,GO:0005789	4	na	0	0	na	TRUE	NA		NA	NA	NA	3.4733333	NA	NA	NA	NA	NA
YER075C	PTP3	5	308409	311195	-	-174	1776623_at	5648_at	GO:0005737,GO:0006470,GO:0004725,GO:0000173,GO:0000750,GO:0005634	1	TFIID	0	0	na	FALSE	TRUE		NA	0.6	768.102768617817	-2.1942857	NA	21	0.631972000112695	-0.20428451597238	0.0534928087702079
YER076C		5	312586	313494	-	NA	1776646_at	5649_at	GO:0008150,GO:0003674,GO:0005624,GO:0005739	1	TFIID	0	3	na	FALSE	FALSE		NA	1.5	NA	1.6933333	NA	42	0.54794738687621	-0.30155344156092	0.00435618201657257
YER077C		5	314530	316596	-	NA	1780030_at	5650_at	GO:0005739,GO:0008150,GO:0003674	4	TFIID	0	0	na	FALSE	FALSE		NA	0.3	432.39716382474	-0.77619048	NA	24	0.64065637705616	0.208475468849588	-0.0908563716994118
YER078C		5	316803	318338	-	-247	1774979_at	5651_at	GO:0005739,GO:0008451,GO:0006508,GO:0004222,GO:0005759	1	TFIID	0	0	na	FALSE	FALSE		NA	1	5083.79017741122	1.5342857	NA	27	0.671781523179386	0.427169679000326	-0.221771207705986
YER078W-A		5	318642	318806	+	NA	1774063_at		GO:0008150,GO:0003674,GO:0005575	na	na	0	0	na	FALSE	NA		NA	NA	NA	NA	NA	NA	NA	NA	NA
YER079W		5	318916	319548	+	-87	1773234_at	5652_at	GO:0003674,GO:0008150,GO:0005737,GO:0005634	1	TFIID	0	0	na	FALSE	FALSE	up	NA	1.3	1885.49126643471	-2.6780952	NA	NA	0.895934981286545	0.531444473474504	-0.0885350181944088
YER080W	AIM9	5	319959	321842	+	-42	1775004_at	5653_at	GO:0008150,GO:0005739,GO:0003674	4	TFIID	0	0	na	FALSE	FALSE		NA	2.9	8197.04114669696	-0.7	0.554921347039581	38	0.617020427332707	-0.901614880778389	0.100498153960365
YER081W	SER3	5	322682	324091	+	-53	1779031_at	5654_at	GO:0004617,GO:0009070,GO:0005737	1	TFIID	0	0	na	FALSE	FALSE		up	NA	7671.7115805387	4.5	NA	NA	1.33036588183733	0.403172222018047	-0.469183441911989
YER082C	UTP7	5	324268	325932	-	-80	1777602_at	5610_at	GO:0042254,GO:0032040,GO:0000480,GO:0000447,GO:0000472,GO:0005730,GO:0000462,GO:0003674	3	TFIID	0	0	na	FALSE	FALSE	down	NA	2.7	5795.77633360282	2.1628571	NA	16	0.600382199647018	1.74993700324042	-1.12927241289486
YER083C	GET2	5	326170	327027	-	-29	1775500_at	5611_at	GO:0007047,GO:0003674,GO:0005783,GO:0006890,GO:0043529	3	TFIID	0	0	na	FALSE	FALSE		unresp.	4	NA	0.20095238	-0.508381905068269	16	0.489465645231822	0.531542026696088	-0.0358434672994442
YER085C		5	327615	328136	-	-43	1772548_at	5613_at	GO:0003674,GO:0008150,GO:0005575	na	na	0	0	na	FALSE	FALSE		NA	NA	NA	NA	NA	13	0.738600656303388	-0.129796711420496	0.0176308389988673
YER086W	ILV1	5	328473	330203	+	-86	1776603_at	5614_at	GO:0004794,GO:0009082,GO:0005739	3	TFIID	0	0	na	FALSE	FALSE		NA	6.1	11874.8390602002	3.3238095	7.95310519538005	17	0.690741509395349	0.565718292579533	-0.063353955708694
YER087C-B	SBH1	5	332578	332826	-	-49	1769341_at	5616_at	GO:0005086,GO:0005784,GO:0005789,GO:0031204,GO:0015450,GO:0006616,GO:0030970	3	na	0	0	na	FALSE	NA		unresp.	NA	NA	0.77619048	NA	NA	NA	NA	NA
YER087W	AIM10	5	330572	332302	+	-73	1776689_at	5615_at	GO:0004827,GO:0005739,GO:0008150	4	TFIID	0	0	na	FALSE	FALSE		NA	3.5	477.284179391091	0.14095238	NA	NA	0.593546980606075	0.341214866861478	-0.137034313877168
YER088C	DOT6	5	333172	335184	-	-121	1771527_at	5617_at	GO:0030447,GO:0006357,GO:0006348,GO:0000183,GO:0009826,GO:0003674,GO:0005634,GO:0005737	1	TFIID	0	0	na	FALSE	TRUE		NA	4.5	2120.44755198769	-0.75809524	1.62420595515607	21	0.619457938774685	0.587070327491199	-0.679801742149158
YER089C	PTC2	5	335942	337336	-	-329	1771513_at	5618_at	GO:0000082,GO:0000173,GO:0000077,GO:0005737,GO:0015071,GO:0006470,GO:0000079,GO:0005634,GO:0030968	4	TFIID	0	1	na	FALSE	FALSE		NA	2.1	12618.8940737135	0.57619048	0.142638994638958	18	0.720984828106098	1.18902758115565	0.108154139741682
YER090W	TRP2	5	337945	339468	+	-79	1776841_at	5619_at	GO:0004049,GO:0000162,GO:0005737,GO:0005950	3	TFIID	0	0	na	FALSE	FALSE		NA	2.8	6512.43669780563	0.48571429	0.0819117110419327	20	0.697641785863052	0.448718146231408	0.170840746029391
YER091C	MET6	5	339860	342163	-	-77	1774859_at	5620_at	GO:0003871,GO:0009086,GO:0005737	2	SAGA	0	0	na	FALSE	FALSE		NA	11.5	263886.234854787	3.8361905	14.5811854873561	21	0.745911774069277	-0.642665492325068	0.933852255899172
YER092W	IES5	5	342851	343228	+	-35	1778170_at	5621_at	GO:0008150,GO:0003674,GO:0005634	2	TFIID	0	0	na	FALSE	FALSE		NA	2.2	2277.4651300666	-1.6047619	0.152000000000001	12	0.653063917208804	-0.339453822708461	0.257643612240115
YER093C	TSC11	5	343316	347608	-	-73	1770852_at	5622_at	GO:0030148,GO:0005515,GO:0007047,GO:0030950,GO:0001558,GO:0031932,GO:0031929,GO:0005624	4	TFIID	0	0	na	FALSE	FALSE		NA	1	NA	-2.2085714	NA	NA	0.817433285792488	0.320092875701018	0.419914291805749
YER093C-A	AIM11	5	347908	348396	-	-261	1771065_at	5623_at,5624_at	GO:0008150,GO:0003674,GO:0005575	1	TFIID	0	0	na	TRUE	FALSE		NA	NA	1835.10383539914	2.7180952	NA	18	0.628857076651965	-0.712035068694918	-0.999505001880115
YER094C	PUP3	5	348725	349342	-	-104	1777720_at	5625_at	GO:0006511,GO:0004175,GO:0019774	4	TFIID	0	0	na	FALSE	FALSE		NA	22.3	NA	0.022857143	NA	NA	0.582972010598305	-0.325435722983649	-0.355145276297093
YER095W	RAD51	5	349976	351178	+	-68	1773120_at	5626_at	GO:0030491,GO:0000722,GO:0045002,GO:0000709,GO:0000150,GO:0000228,GO:0000794,GO:0007131,GO:0008094,GO:0042148	3	TFIID	2	2	na	FALSE	FALSE		NA	5	6964.2690488454	0.1	5.24027057475617	NA	0.83549550558079	-0.839117342283847	-0.018108648216775
YER096W	SHC1	5	351694	353232	+	-97	1779267_at	5627_at	GO:0030437,GO:0006031,GO:0008047,GO:0005628	na	TFIID	2	1	na	FALSE	FALSE		NA	NA	NA	-4.212381	NA	69	1.6459957578056	0.0767461975212557	-0.297842208130736
YER098W	UBP9	5	355462	357726	+	-114	1777276_at	5629_at	GO:0004843,GO:0016579,GO:0005737	2	na	2	3	na	FALSE	TRUE		NA	NA	98.9415232017899	-1.8685714	NA	45	0.814845944275753	-0.335970834813259	-0.166420572961262
YER099C	PRS2	5	358101	359057	-	-27	1779140_at	5630_at	GO:0000105,GO:0000162,GO:0006166,GO:0006189,GO:0006207,GO:0004749,GO:0005737	4	TFIID	0	0	na	FALSE	FALSE		NA	2.8	8121.336003746	2.1295238	-1.39322990483953	18	0.58095130173188	0.0605015614108262	0.268472697659643
YER100W	UBC6	5	359558	360310	+	-282	1771651_at	5631_at	GO:0006513,GO:0000209,GO:0030433,GO:0005789,GO:0004842	3	TFIID	0	0	na	FALSE	FALSE		unresp.	3.3	1898.03501653308	-1.3885714	NA	24	0.525512964316394	-0.474026758816976	0.0221196235790319
YER101C	AST2	5	360498	361790	-	-67	1771536_at	5632_at	GO:0008150,GO:0005737,GO:0003674	1	TFIID	0	0	na	FALSE	FALSE		NA	0.6	936.77597260215	-1.52	NA	NA	0.808738588144412	-0.504630356095299	-0.0623802287565227
YER102W	RPS8B	5	362729	363698	+	-24	1770501_at		GO:0003735,GO:0006412,GO:0022627	na	TFIID	0	0	na	TRUE	FALSE	down	up	162.7	14388.3096582884	6.7447619	-2.48125330027259	21	0.67140004788916	-1.49999997015936	3.06703371675795
YER103W	SSA4	5	364585	366513	+	-64	1770202_at	5588_at	GO:0006616,GO:0006950,GO:0005737,GO:0005634,GO:0051082,GO:0016887,GO:0006457	1	SAGA	0	1	na	FALSE	FALSE	up	down	NA	17876.6258080038	-7.8361905	28.7691666666667	NA	0.945670227630125	0.779001666877963	-2.08701991755902
YER104W	RTT105	5	366798	367424	+	-42	1776502_at	5589_at	GO:0000335,GO:0003674,GO:0005737,GO:0005634	4	TFIID	0	0	na	FALSE	FALSE		NA	0.5	258.915893009165	-1.5863838	NA	85	0.697308306373625	-0.444737204954026	0.27758459904688
YER105C	NUP157	5	367834	372009	-	-38	1772186_at	5590_at	GO:0005198,GO:0006406,GO:0006407,GO:0006409,GO:0006609,GO:0006611,GO:0006607,GO:0006610,GO:0006999,GO:0006608,GO:0005643,GO:0006408	3	TFIID	0	0	na	FALSE	FALSE		unresp.	1.2	4422.32672082483	-0.49333333	-1.26290241905836	25	0.604537150300261	0.488987663498909	-0.373197780047987
YER106W	MAM1	5	372322	373230	+	-9	1780089_at	5591_at	GO:0003674,GO:0045132,GO:0000778,GO:0033551	na	TFIID	0	0	na	FALSE	FALSE		NA	NA	NA	NA	NA	NA	0.926525913601456	0.0275073842490434	-0.0824144130367232
YER107C	GLE2	5	373444	374541	-	-191	1777821_at	5592_at	GO:0005198,GO:0005643,GO:0006407,GO:0006408,GO:0006409,GO:0006607,GO:0006609,GO:0006611,GO:0006406,GO:0006606,GO:0006608,GO:0006610,GO:0006998,GO:0006999	4	TFIID	0	0	na	FALSE	FALSE		unresp.	4	1822.7679040322	1.1380952	1.25435287383452	NA	0.522401352195604	0.0535131892279901	0.315232492009408
YER109C	FLO8	5	375211	377610	-	-174	1773015_at	5593_at	GO:0005634,GO:0007124,GO:0003704,GO:0001403,GO:0000501,GO:0042710,GO:0005737	1	TFIID	0	0	na	FALSE	FALSE		unresp.	0.9	NA	-0.24571429	NA	16	0.634660857781612	-0.250546974037318	-0.237570204774346
YER110C	KAP123	5	378758	382099	-	-134	1776015_at	5595_at	GO:0006606,GO:0008320,GO:0005737,GO:0005643,GO:0005634	3	TFIID	0	0	na	FALSE	FALSE	down	up	5.4	38300.9854262458	4.7838095	1.93986106684699	22	0.725782075664456	0.423177976757434	-0.409571829569059
YER111C	SWI4	5	382591	385872	-	-321	1770133_at	5596_at	GO:0000082,GO:0005634,GO:0006350,GO:0003700,GO:0003677	3	TFIID	3	3	na	FALSE	FALSE		NA	1.2	589.437790927687	0.09047619	NA	NA	0.718426581018953	-0.226169181321658	0.453419104024759
YER112W	LSM4	5	387228	387791	+	-89	1776666_at	5597_at	GO:0000398,GO:0005688,GO:0003723,GO:0006402,GO:0005732,GO:0005730,GO:0046540,GO:0031202	3	TFIID	0	0	na	FALSE	FALSE		NA	3.2	3443.37493379738	2.5219048	-0.433393300449424	5	0.504019752865907	-0.972251868229016	1.03793567001279
YER113C	TMN3	5	387928	390048	-	-116	1779077_at	5598_at	GO:0005794,GO:0030137,GO:0008150,GO:0003674	1	TFIID	0	0	na	FALSE	FALSE		NA	2.8	NA	2.8209524	-0.775963756652033	NA	0.567460134459991	0.184396107510629	1.01756042321052
YER114C	BOI2	5	390586	393708	-	-317	1769418_at	5599_at	GO:0007266,GO:0005933,GO:0005935,GO:0030427,GO:0005543,GO:0030010,GO:0007118,GO:0007109	4	TFIID	0	0	na	FALSE	FALSE		NA	1.4	688.351660234533	-2.4466667	-0.701339850873662	19	0.536079510346893	0.289791768186712	0.00796464394752427
YER115C	SPR6	5	394288	394863	-	-197	1778095_at	5600_at	GO:0003674,GO:0005575,GO:0030437	2	TFIID	0	0	na	FALSE	FALSE		unresp.	2.7	NA	-0.48666667	NA	38	0.744176740353771	-0.58744999286737	0.161042180732359
YER116C	SLX8	5	395344	396168	-	-98	1774296_at	5601_at	GO:0000723,GO:0016925,GO:0006974,GO:0016567,GO:0000151,GO:0004842	na	TFIID	0	0	na	FALSE	FALSE		NA	NA	NA	-1.9161905	NA	17	0.741051651410314	0.184317048380071	-0.142125705886271
YER117W	RPL23B	5	396765	397649	+	-29	1778439_at		GO:0003735,GO:0022625,GO:0006412,GO:0042493	2	TFIID	0	0	na	TRUE	FALSE	down	up	133.6	NA	7.2228571	NA	25	0.761627767148208	-0.945449382305706	3.12219146931008
YER118C	SHO1	5	397948	399051	-	-206	1777369_at	5602_at	GO:0007232,GO:0007124,GO:0043332,GO:0005886,GO:0005034	4	TFIID	0	0	na	FALSE	FALSE	down	NA	4.8	2325.22649861271	3.7733333	-0.438162936277774	10	0.612458746411752	-0.633946765173757	0.489260548206849
YER119C	AVT6	5	399492	400838	-	-35	1779959_at	5603_at	GO:0000324,GO:0005313,GO:0015183,GO:0000329,GO:0005215,GO:0032974	3	TFIID	0	0	na	FALSE	FALSE	up	NA	0.9	NA	-1.812381	NA	NA	0.683748276077992	1.16938354571967	-0.629042521690858
YER120W	SCS2	5	401131	401865	+	-43	1777498_at	5605_at	GO:0005783,GO:0016021,GO:0006348,GO:0033149,GO:0005635,GO:0031965,GO:0042992,GO:0032377,GO:0008654,GO:0005789,GO:0035091	3	TFIID	0	0	na	FALSE	FALSE		unresp.	8.6	3497.21566090585	0.11619048	-0.603821340199701	16	0.599457164756273	0.0913429529848045	0.352854087791997
YER121W		5	402371	402715	+	-32			GO:0003674,GO:0008150,GO:0005575	na	SAGA	na	na	na	FALSE	FALSE		down	0.3	NA	-7.18	NA	49	0.72439468232177	0.469390966861805	0.555786839784568
YER122C	GLO3	5	402867	404348	-	-78	1774279_at	5607_at	GO:0006888,GO:0006890,GO:0008060,GO:0005793,GO:0030126,GO:0030137,GO:0048205	3	TFIID	0	0	na	FALSE	FALSE		unresp.	4.4	1511.58572523344	0.25809524	-2.91290583598785	17	0.562086433895425	0.200987746249419	0.309062244156338
YER123W	YCK3	5	404809	406383	+	-194	1770672_at	5608_at	GO:0006468,GO:0005634,GO:0005886,GO:0000329,GO:0004674,GO:0000324	3	TFIID	1	0	na	FALSE	FALSE		unresp.	1	1322.71049337973	0.22774333	-2.58944444444444	NA	0.557019728588245	0.653288073194459	-1.80233948775875
YER124C	DSE1	5	407338	409059	-	-68	1770749_at	5609_at	GO:0003674,GO:0005935,GO:0007109	2	SAGA	3	0	na	FALSE	FALSE		NA	7.7	3082.44074049286	-2.3933333	NA	13	0.733092111701983	-2.41756183754693	-0.221768525254214
YER125W	RSP5	5	410185	412614	+	NA	1779377_at	5565_at	GO:0000209,GO:0006513,GO:0004842,GO:0006333,GO:0000151,GO:0005739,GO:0006350,GO:0006897,GO:0005737,GO:0005886,GO:0005794,GO:0010008,GO:0006406,GO:0010142	2	TFIID	0	0	na	FALSE	FALSE		NA	2.9	NA	1.5352381	NA	19	0.554553640944096	-0.611659964934862	0.149815657696171
YER126C	NSA2	5	413390	414175	-	-76	1771490_at	5566_at	GO:0003674,GO:0005634,GO:0042273,GO:0042254,GO:0030687,GO:0000466,GO:0000463	3	TFIID	0	0	na	FALSE	FALSE	down	NA	12	8655.8085291081	1.207619	-1.41376789752192	12	0.632872610010615	-0.0318488319082682	0.739141309386438
YER127W	LCP5	5	414477	415550	+	-33	1779544_at	5567_at	GO:0005732,GO:0006364,GO:0000154,GO:0030532,GO:0003723,GO:0042254	3	TFIID	0	0	na	FALSE	FALSE	down	NA	8.1	1431.4112664128	1.7961905	NA	11	0.568426447705322	0.227741534125599	-0.13266702265769
YER128W		5	415855	416466	+	-35	1779724_at	5568_at	GO:0003674,GO:0008150,GO:0005575	1	TFIID	0	0	na	FALSE	FALSE		NA	1.1	966.59686240014	-1.3733333	0.68641071074666	NA	0.854092858686242	-0.141559641657278	-0.763911031199166
YER129W	SAK1	5	417277	420705	+	NA	1774762_at	5569_at	GO:0006468,GO:0006261,GO:0006006,GO:0005737,GO:0004674	1	TFIID	0	0	na	FALSE	FALSE		unresp.	0.3	752.325535976123	-0.71809524	NA	NA	0.536388360168585	1.38697247632729	-0.0457286226221628
YER130C		5	421111	422442	-	-89	1777510_at	5570_at	GO:0003674,GO:0008150,GO:0005575	1	SAGA	0	0	na	FALSE	TRUE		NA	2	NA	-4.06	NA	17	0.764198461716233	1.01136963894912	-0.308138020363226
YER131W	RPS26B	5	423587	424307	+	-36	1775167_at	5571_at	GO:0003735,GO:0022627,GO:0006412	1	TFIID	0	0	na	TRUE	TRUE	down	NA	36.6	503125.458309865	3.3380952	0.284018183482859	22	0.779627309322609	-1.16668080566842	5.0025912605405
YER132C	PMD1	5	425184	430445	-	-274	1780169_at	5572_at	GO:0003674,GO:0030435,GO:0005737	1	TFIID	0	0	na	FALSE	TRUE		NA	0.9	814.95737173292	-1.5628571	1.08434416423642	NA	0.619754943496713	0.563060541320672	-0.0767574646583722
YER133W	GLC7	5	432491	433954	+	-77	1777225_at	5574_at	GO:0007094,GO:0007126,GO:0000164,GO:0005935,GO:0005730,GO:0005977,GO:0000163,GO:0009408,GO:0006109,GO:0000903,GO:0006364,GO:0005847,GO:0030846,GO:0030847,GO:0005816,GO:0001400,GO:0051726,GO:0007114,GO:0007059,GO:0006873,GO:0016576,GO:0030437,GO:0006470	4	TFIID	0	0	na	TRUE	FALSE		NA	9.2	14599.3788638343	-0.84285714	-2.32914538519306	19	0.567430812011938	-1.15323101884103	-0.215495401092563
YER134C		5	437263	437799	-	-49	1776096_at	5575_at	GO:0003674,GO:0008150,GO:0005737,GO:0005634	4	TFIID	0	0	na	FALSE	FALSE		NA	2.2	6185.58112730969	-1.0828571	-0.136514716446445	NA	0.629254845491736	-0.481590509124909	-0.373863945019496
YER136W	GDI1	5	439612	440967	+	-134	1771417_at	5577_at	GO:0005624,GO:0005625,GO:0005093,GO:0016192	1	TFIID	0	0	na	FALSE	TRUE		unresp.	6.7	7282.74506108721	-0.23904762	-1.4374627934016	27	0.487303880499765	-0.167131721559005	-0.878758341800917
YER137C		5	441369	441815	-	-91	1770409_at	5578_at	GO:0003674,GO:0008150,GO:0005575	1	TFIID	3	3	na	FALSE	TRUE		NA	1.5	NA	-0.26	NA	45	0.784899659596952	0.163035703237319	0.255280946298639
YER138W-A		5	449470	449574	+	-157	1776490_s_at	3169_f_at,3199_f_at,3222_f_at,3223_f_at,3235_f_at,3237_f_at,3239_f_at,3240_f_at,3241_f_at,3284_f_at,3285_f_at,3311_f_at,3313_f_at,3330_f_at,3340_f_at,3345_f_at,3359_f_at,3365_f_at,3399_f_at,3408_f_at,3411_f_at,3413_f_at,3423_f_at,3425_f_at,3429_f_at,3430_f_at,3432_f_at,3440_f_at,3442_f_at,3444_f_at,3494_f_at,3496_f_at,3498_f_at,3499_f_at,3547_f_at,3578_f_at,3580_f_at,3581_f_at,3591_f_at,3623_f_at…	GO:0003674,GO:0008150,GO:0005575	na	na	0	0	na	FALSE	FALSE		NA	NA	NA	-2.1457143	NA	NA	NA	NA	NA
YER139C	RTR1	5	450558	451238	-	-126	1770768_at	5579_at	GO:0003674,GO:0008150,GO:0005737	4	TFIID	0	0	na	FALSE	FALSE		NA	0.4	5480.72947382873	-0.74285714	NA	24	0.565251490912342	-0.0393342374183642	-0.0663911404765225
YER140W		5	451560	453230	+	-36	1770271_at	5580_at	GO:0003674,GO:0008150,GO:0005739	4	TFIID	0	0	na	FALSE	FALSE		unresp.	0.6	NA	0.18	NA	NA	0.51933481352132	0.245415401783861	-0.110167582959108
YER141W	COX15	5	453454	454914	+	-59	1778093_at	5581_at	GO:0005743,GO:0006784,GO:0016653,GO:0005739	3	TFIID	0	0	na	FALSE	FALSE	up	NA	4.6	NA	2.012381	1.88440446636705	33	0.641540231604094	0.379050750271941	0.519364140113538
YER142C	MAG1	5	455141	456031	-	-52	1770191_at	5582_at	GO:0003905,GO:0006307,GO:0005634	3	TFIID	0	0	na	FALSE	FALSE	up	NA	0.9	NA	-1.5428571	NA	32	0.765854319320378	0.203248911100853	0.154051106071282
YER143W	DDI1	5	456314	457600	+	-51	1779609_at	5583_at	GO:0005886,GO:0000149,GO:0016192,GO:0006511	4	TFIID	1	0	na	FALSE	FALSE		NA	0.9	6512.43669780563	-3.6019048	5.82757071928093	25	0.607526379830016	-0.101723255090867	-0.474672866074777
YER144C	UBP5	5	457801	460218	-	-23	1773344_at	5584_at	GO:0004843,GO:0016579,GO:0005935,GO:0000131	1	TFIID	0	0	na	FALSE	FALSE		NA	NA	299.519102080437	-2.387619	NA	29	0.558814609179145	0.919252143822237	0.182096745538458
YER145C	FTR1	5	460521	461735	-	-42	1777853_at	5585_at	GO:0005381,GO:0006827,GO:0005886,GO:0033215,GO:0033573	2	TFIID	1	0	na	FALSE	TRUE		NA	13.7	8374.53014506545	-2.5238095	3.74064322974398	14	0.748553197887764	-0.839818329769626	0.173706737659835
YER146W	LSM5	5	462580	462861	+	-44	1771836_at	5586_at	GO:0000398,GO:0005730,GO:0005688,GO:0006402,GO:0005732,GO:0046540,GO:0031202,GO:0003723	2	TFIID	0	0	na	FALSE	TRUE		up	11.9	NA	5.0771429	NA	16	0.74472010306138	0.210384758999765	0.213554072168096
YER147C	SCC4	5	462963	464837	-	-63	1779843_at	5587_at	GO:0003674,GO:0007062,GO:0000790,GO:0000724,GO:0032116	3	TFIID	0	1	na	FALSE	FALSE		NA	1.2	906.714285448238	-3.1285714	NA	22	0.661261873603237	-0.313963553447007	-0.348595331881567
YER148W	SPT15	5	465298	466020	+	-205	1772121_at,AFFX-r2-Sc-SPT15-3_at,AFFX-r2-Sc-SPT15-5_at,AFFX-r2-Sc-SPT15-M_at		GO:0000126,GO:0003709,GO:0006360,GO:0006367,GO:0000120,GO:0003701,GO:0005669,GO:0006384,GO:0016251,GO:0003677,GO:0005634,GO:0006366,GO:0006383,GO:0008301,GO:0042803	3	TFIID	0	0	na	FALSE	FALSE		unresp.	16.5	NA	0.65809524	-0.4914834409546	10	0.525995642444487	-0.291422559182557	0.180286228137866
YER149C	PEA2	5	466203	467465	-	-72	1770865_at	5543_at	GO:0000133,GO:0007015,GO:0005519,GO:0007121,GO:0007266,GO:0030478,GO:0030010,GO:0030447,GO:0031384,GO:0031385,GO:0007124	4	TFIID	0	0	na	FALSE	TRUE		NA	1.6	7820.70370858278	0.67142857	-1.90242928071908	12	0.614497083213753	-0.522416732250318	-0.467635764231333
YER150W	SPI1	5	468365	468811	+	-33	1771705_at	5544_at	GO:0003674,GO:0009277,GO:0001101	2	SAGA	2	2	na	FALSE	TRUE	up	down	NA	NA	-5.74	NA	NA	1.55239692262726	0.779684326660144	-1.31956589524281
YER151C	UBP3	5	469681	472419	-	NA	1776269_at	5545_at	GO:0004843,GO:0016579,GO:0005737,GO:0042493	1	TFIID	0	0	na	FALSE	FALSE		NA	1.3	2205.34551772753	1.1342857	-2.8706228231378	NA	0.548075949656712	0.2769877946103	0.139712249032754
YER152C		5	472652	473983	-	-170	1778711_at	5546_at	GO:0005737,GO:0005634,GO:0008150,GO:0003674	na	TFIID	0	1	na	FALSE	TRUE		NA	3.9	1390.90022559479	-1.3380952	1.69020375843702	28	0.612512474357516	-0.613864553537872	-1.00606435234254
YER153C	PET122	5	474036	474800	-	-1	1775189_at	5547_at	GO:0005743,GO:0006412,GO:0045182,GO:0005739	1	TFIID	0	1	na	FALSE	TRUE		NA	NA	468.394650087436	-1.82	NA	18	0.747829698913968	0.262417363408401	-0.431816322410917
YER154W	OXA1	5	475015	476223	+	-27	1773053_at	5548_at	GO:0005743,GO:0005739,GO:0032979,GO:0032977	4	TFIID	0	0	na	FALSE	TRUE		NA	7.3	6547.76502660153	3.3533333	0.349377823390853	13	0.567206237707785	0.177854526288157	0.117798706075886
YER155C	BEM2	5	476340	482843	-	-278	1777126_at	5549_at	GO:0005100,GO:0007047,GO:0005622,GO:0007117,GO:0007264,GO:0030036,GO:0000226,GO:0030010,GO:0005739	1	TFIID	0	0	na	FALSE	TRUE		unresp.	3.3	1232.71254011085	0.34380952	0.160409552340571	NA	0.60897665148922	0.678540260089865	-0.539498025013597
YER156C		5	483320	484336	-	-32	1775737_at	5550_at	GO:0005737,GO:0005634,GO:0008150,GO:0003674	4	TFIID	0	0	na	FALSE	FALSE		up	4.6	6081.63392379975	4.5161905	0.827829813179999	7	0.634285526490218	0.676163035688958	-2.32531698949916
YER157W	COG3	5	484783	487188	+	-11	1778664_at	5551_at	GO:0006888,GO:0000300,GO:0005625,GO:0017119,GO:0006891,GO:0000301,GO:0008565	2	TFIID	0	3	na	FALSE	FALSE		NA	0.9	4144.90856597789	1.6028571	-1.30446370890661	20	0.556053887984562	0.233389632992526	-0.118346493011453
YER158C		5	488852	490573	-	-212	1779403_at	5552_at	GO:0008150,GO:0003674,GO:0005575	1	SAGA	0	3	na	FALSE	FALSE	up	down	0.6	783.798887250775	-4.6771429	NA	NA	0.718031435879918	-0.942104669656624	-0.396300560171496
YER159C	BUR6	5	491525	491953	-	-168	1775918_at	5553_at	GO:0000122,GO:0003714,GO:0005634,GO:0045944,GO:0003713	3	SAGA	1	1	na	FALSE	FALSE		NA	9.2	5127.43625383542	-3.9285714	-0.911214253274572	6	0.720012865287965	-0.444404234929791	1.105905967449
YER161C	SPT2	5	499342	500343	-	-50	1774689_at	5554_at	GO:0006325,GO:0006368,GO:0000122,GO:0000217,GO:0005634,GO:0003677,GO:0043631,GO:0045816	3	TFIID	0	0	na	FALSE	FALSE		unresp.	1.3	1239.69294631828	1.0409524	-0.642200740242725	27	0.518840583272332	0.627547240711192	-0.571997722465383
YER162C	RAD4	5	500625	502889	-	-264	1773460_at	5555_at	GO:0000108,GO:0000111,GO:0003684,GO:0000715	1	TFIID	0	0	na	FALSE	FALSE		NA	0.6	876.399693536828	-4.3619048	NA	22	0.561704027180844	0.175358848364812	0.071881355125116
YER163C		5	503079	503777	-	-36	1771763_at	5556_at	GO:0003674,GO:0008150,GO:0005737,GO:0005634	3	TFIID	0	0	na	FALSE	FALSE		NA	2.6	1295.18754359619	0.19047619	NA	41	0.692900269239503	0.617383621490285	-0.108864815595405
YER164W	CHD1	5	505387	509793	+	-311	1776167_at	5557_at	GO:0006368,GO:0016944,GO:0008023,GO:0006338,GO:0016887,GO:0005739,GO:0046695,GO:0000124	1	TFIID	0	0	na	FALSE	FALSE		unresp.	2	1616.85558073575	0.33809524	0.389738680466909	41	0.583630998690998	0.9854443734429	0.198916848747718
YER165W	PAB1	5	510368	512101	+	-152	1773353_at	5558_at	GO:0006446,GO:0008143,GO:0005840,GO:0005737,GO:0005634	1	TFIID	0	0	na	FALSE	FALSE	down	NA	14.3	197889.86751583	0.93047619	-2.0368597237288	15	0.659382531485329	-0.54780017871811	0.132788349242996
YER166W	DNF1	5	512739	517454	+	-303	1772590_at	5559_at	GO:0005886,GO:0005739,GO:0006897,GO:0004012,GO:0045332,GO:0007163,GO:0015662,GO:0006886	3	TFIID	0	0	na	FALSE	FALSE		NA	1.2	NA	-0.9	-0.468282950436024	NA	0.629932790631073	-0.383095693387021	-0.315741224025339
YER167W	BCK2	5	518211	520766	+	-304	1769823_at	5560_at	GO:0000082,GO:0051726,GO:0003674,GO:0005737,GO:0005634	2	TFIID	0	0	na	FALSE	FALSE		unresp.	2	NA	0.047619048	NA	24	0.598516090324968	0.858569707359781	-0.395659941915424
YER168C	CCA1	5	521024	522664	-	-49	1771293_at	5561_at	GO:0005737,GO:0005634,GO:0004810,GO:0006400,GO:0005759,GO:0005739	2	TFIID	1	0	na	FALSE	FALSE		unresp.	1.1	13524.8687108983	0.6447619	2.23439836284414	19	0.541711113484481	0.0274906134163938	0.205200276761853
YER169W	RPH1	5	523364	525754	+	-280	1773383_at	5562_at	GO:0016566,GO:0005634,GO:0000122,GO:0006281,GO:0051864,GO:0032454,GO:0016577,GO:0032453	2	TFIID	0	0	na	FALSE	FALSE		NA	1.8	2229.45042742316	-3.3971429	NA	24	0.683470479088994	1.08698279326339	-0.0623892660649276
YER170W	ADK2	5	525969	526646	+	-36	1771081_at	5563_at	GO:0004017,GO:0005743,GO:0009117,GO:0005739,GO:0046899	na	TFIID	0	1	na	FALSE	FALSE		unresp.	0.7	704.480663173078	-0.47703824	NA	19	0.729348845522939	-1.5489907829042	-0.389476323383728
YER171W	RAD3	5	527077	529413	+	NA	1776921_at	5564_at	GO:0043141,GO:0006366,GO:0016251,GO:0000019,GO:0000337,GO:0003684,GO:0033683,GO:0000442,GO:0000443,GO:0000439	na	TFIID	0	0	na	FALSE	FALSE		unresp.	0.4	14431.7583929766	0.10095238	NA	9	0.474771685835313	-0.00285819382254754	-0.241765984307795
YER172C	BRR2	5	529525	536016	-	-65	1770228_at	5520_at	GO:0046540,GO:0005682,GO:0004004,GO:0031202,GO:0000396	4	TFIID	0	0	na	FALSE	FALSE		NA	0.6	1444.85069789012	-0.44571429	NA	NA	0.675512075041429	0.440291984677146	-0.0316669267067129
YER173W	RAD24	5	536295	538274	+	-26	1774857_at	5521_at	GO:0006289,GO:0000077,GO:0005634,GO:0003689,GO:0005663,GO:0007131	3	TFIID	0	0	na	FALSE	FALSE		NA	0.7	752.325535976123	-1.5238095	NA	25	0.512729694416953	-0.959443016781807	-0.531366847244794
YER174C	GRX4	5	538429	539163	-	-141	1775649_at	5522_at	GO:0006979,GO:0030508,GO:0005622,GO:0006879,GO:0005634	3	TFIID	0	0	na	FALSE	FALSE		NA	5.8	7795.81006895038	-0.078095238	NA	14	0.773872311623258	-1.04873143324448	0.046221209343182
YER175C	TMT1	5	539459	540358	-	-15	1778246_at	5523_at	GO:0046547,GO:0005829,GO:0008150	3	SAGA	0	0	na	FALSE	FALSE		NA	0.6	936.77597260215	-1.8209524	NA	55	1.11952017213487	0.096040191506866	-0.991909234323649
YER175W-A		5	540645	540809	+	NA	1776120_at		GO:0008150,GO:0003674,GO:0005575	na	na	1	1	na	FALSE	NA		NA	NA	NA	NA	NA	NA	NA	NA	NA
YER176W	ECM32	5	541685	545050	+	-49	1771007_at	5524_at	GO:0005844,GO:0006449,GO:0003724,GO:0003678	3	TFIID	0	0	na	FALSE	FALSE		NA	1.5	736.464618316365	-1.5885714	-0.175616812288556	17	0.514487497878343	-0.139299465586406	-0.0100339493971195
YER177W	BMH1	5	545606	546409	+	-57	1772282_at	5525_at	GO:0005634,GO:0007124,GO:0007265,GO:0005977,GO:0001402,GO:0005515,GO:0030437,GO:0051436,GO:0000077,GO:0006038,GO:0003688	2	both	0	0	na	FALSE	TRUE		NA	35.3	157574.612584106	-0.92952381	-2.55635618764403	18	0.518145027512439	-1.94804250963671	0.426553057659504
YER178W	PDA1	5	546812	548074	+	-38	1772204_at	5526_at	GO:0005739,GO:0006090,GO:0004739,GO:0005967,GO:0042645	3	TFIID	1	2	na	FALSE	FALSE		NA	12.7	100203.32298643	-2.4171429	16.8860663564278	43	0.635505897048727	0.705473163179444	-0.143082927228866
YER179W	DMC1	5	548416	549512	+	-26	1779809_at	5528_at	GO:0005634,GO:0007126,GO:0003697,GO:0007131,GO:0000709,GO:0000794,GO:0003690	na	TFIID	1	0	na	TRUE	FALSE		NA	0.3	NA	0.91714286	NA	57	1.12868214442304	0.0409376760858772	0.850332870712246
YER180C	ISC10	5	549719	550522	-	-48	1773241_at	5529_at	GO:0003674,GO:0005575,GO:0030435	4	TFIID	0	0	na	FALSE	FALSE		NA	0.8	NA	0.42857143	NA	33	0.598890185802512	-0.261225835632284	-0.672208336030969
YER180C-A	SLO1	5	550860	551117	-	-34	1778025_at		GO:0005083,GO:0006623,GO:0005737	na	na	0	0	na	FALSE	NA		NA	NA	NA	NA	NA	NA	NA	NA	NA
YER182W	FMP10	5	552520	553254	+	-45	1773424_at	5531_at	GO:0003674,GO:0008150,GO:0005739	1	TFIID	0	0	na	FALSE	FALSE		NA	0.9	1923.06026121851	-0.78952381	NA	27	0.526871748058577	-0.550713040226167	-0.672497553570602
YER183C	FAU1	5	553329	553964	-	-13	1770451_at	5532_at	GO:0009396,GO:0030272,GO:0005739	4	TFIID	0	0	na	FALSE	FALSE		NA	2.3	468.394650087436	3.0285714	NA	44	0.591208891404675	0.0307858879267792	-0.273471121657513
YER184C		5	556291	558675	-	-372	1777991_at	5533_at	GO:0008150,GO:0003674,GO:0005575	1	TFIID	0	0	na	FALSE	TRUE		NA	0.1	NA	-2.3475224	NA	18	0.719102568081346	0.16671390233452	-0.318901535783374
YER185W	PUG1	5	559449	560360	+	-157	1779410_at	5534_at	GO:0008150,GO:0003674,GO:0016021	na	both	0	0	na	FALSE	TRUE		NA	0.4	NA	-1.6561905	NA	NA	0.784701441657658	0.121538469550613	-0.0154273536452893
YER186C		5	561700	562620	-	-195	1770095_at	5535_at	GO:0003674,GO:0008150,GO:0005575	4	TFIID	0	0	na	FALSE	FALSE		NA	3.1	NA	-0.86190476	NA	NA	0.761073663864426	-0.371631813567213	-0.0411803998017166
YER187W		5	566225	566650	+	NA	1778200_at	5536_at	GO:0008150,GO:0003674,GO:0005575	na	TFIID	0	0	na	FALSE	FALSE		NA	NA	NA	-0.080452381	NA	NA	1.45133970975107	-0.705460491339556	-0.281413647538477
YER188C-A		5	569603	569902	-	NA	1777149_at	3325_f_at	GO:0008150,GO:0003674,GO:0005575	na	na	0	0	na	FALSE	NA		NA	NA	NA	NA	NA	NA	NA	NA	NA
YER189W		5	571150	571518	+	NA			GO:0003674,GO:0008150,GO:0005575	na	TFIID	3	0	na	FALSE	FALSE		NA	0.9	NA	-2.3542857	NA	NA	1.171792350142	-1.30201582061607	-0.560181143439098
YER190C-B		5	575675	576157	-	NA			GO:0008150,GO:0003674,GO:0005575	na	na	0	0	na	FALSE	NA		NA	NA	NA	NA	NA	NA	NA	NA	NA
YER190W	YRF1-2	5	571475	576520	+	NA			GO:0003678,GO:0000722,GO:0005634	na	TFIID	0	0	na	FALSE	FALSE		down	14.9	NA	-5.0057143	NA	NA	0.839039325469386	-0.721257578280552	-0.436024203596184
YFL001W	DEG1	6	147126	148454	+	-39	1779033_at	5387_at	GO:0005634,GO:0005737,GO:0016439,GO:0031119	4	TFIID	0	2	na	FALSE	FALSE		NA	3.4	5863.99263621593	1.7561905	0.655342058630861	NA	0.631770290598296	0.368920586232871	0.109755323124616
YFL002C	SPB4	6	145109	146929	-	-37	1775078_at	5386_at	GO:0004004,GO:0005730,GO:0006364,GO:0000027,GO:0042254	4	TFIID	0	0	na	FALSE	FALSE	down	NA	5.2	5739.11873172748	-0.66285714	-0.495647126165476	NA	0.503822984574555	0.192324799862711	-0.0819440545988048
YFL003C	MSH4	6	134516	137152	-	NA	1776312_at	5385_at	GO:0007131,GO:0000228,GO:0003677	na	TFIID	3	0	na	FALSE	FALSE		NA	NA	NA	NA	NA	NA	0.910995375235902	-0.207721923775139	1.469248896792
YFL004W	VTC2	6	131805	134291	+	-131	1771745_at	5384_at	GO:0003674,GO:0008104,GO:0005774,GO:0042144,GO:0016237,GO:0033254,GO:0007034,GO:0005783	1	TFIID	0	0	na	FALSE	FALSE		NA	1.7	2914.86882584327	-0.87809524	1.61255847602974	19	0.752424644844751	0.220472021800499	-0.590498465160348
YFL005W	SEC4	6	130329	130976	+	-154	1772243_at	5383_at	GO:0007264,GO:0007121,GO:0000910,GO:0030133,GO:0030478,GO:0005739,GO:0000131,GO:0005741,GO:0031321,GO:0006887,GO:0007107,GO:0031982,GO:0003924,GO:0005525,GO:0006906,GO:0006893	3	TFIID	0	0	na	FALSE	FALSE		unresp.	8.7	NA	-1.1590476	NA	NA	0.579976865178071	0.0277659412661365	0.0411656538990418
YFL007W	BLM10	6	123474	129905	+	-142	1775631_at	5382_at	GO:0005634,GO:0008538,GO:0043248,GO:0030163,GO:0005839,GO:0000502	na	TFIID	0	0	na	FALSE	FALSE		NA	3.7	2595.30426993292	-1.672381	4.53807168320346	NA	0.635573608670673	0.585166367857392	-0.524088152659992
YFL008W	SMC1	6	119424	123101	+	-52	1771900_at	5380_at	GO:0003680,GO:0000070,GO:0003690,GO:0000217,GO:0016887,GO:0000798,GO:0007064,GO:0006302	1	SAGA	0	0	na	FALSE	FALSE		NA	0.8	5705.20706983034	-2.5457143	-1.1528131727777	27	0.547621572330424	-0.264513273511883	-0.301425557026152
YFL009W	CDC4	6	116139	118478	+	-183	1772682_at	5379_at	GO:0000082,GO:0000086,GO:0031146,GO:0043224,GO:0007126,GO:0004842,GO:0042787,GO:0019005,GO:0005634,GO:0016363	3	TFIID	0	0	na	FALSE	FALSE		NA	2.8	NA	-0.36571429	NA	34	0.493202146283029	-0.392529040985427	-0.000466745691033249
YFL010C	WWM1	6	115102	115737	-	-40	1776379_at	5378_at	GO:0003674,GO:0005737,GO:0005739,GO:0008150,GO:0005634	4	TFIID	1	1	na	FALSE	FALSE		NA	5.4	6024.12188755227	1.5457143	NA	NA	0.684131581536538	-1.00567005285984	-0.493573952947794
YFL010W-A	AUA1	6	114984	115268	+	NA	1778800_at	5377_at	GO:0003674,GO:0005575,GO:0006865	1	TFIID	0	0	na	FALSE	FALSE		NA	NA	NA	-0.16824238	NA	50	NA	-0.47180342879353	-0.0853590808409412
YFL011W	HXT10	6	112339	113979	+	-51	1779494_at	5376_at	GO:0008645,GO:0005355,GO:0005353,GO:0015578,GO:0005354,GO:0005886,GO:0005739	na	TFIID	1	3	na	FALSE	FALSE		NA	0.4	NA	NA	NA	NA	1.03424075373702	0.619598958849009	-0.212518257510227
YFL012W		6	110641	111087	+	-65	1769515_at	5375_at	GO:0008150,GO:0003674,GO:0005575	na	na	0	0	na	FALSE	FALSE		NA	NA	NA	NA	NA	NA	0.931682800230092	0.376052341490334	0.256724927661194
YFL013C	IES1	6	107846	109924	-	-35	1772820_at	5373_at	GO:0003674,GO:0006338,GO:0005634,GO:0031011	3	TFIID	0	3	na	FALSE	FALSE		NA	1.1	1390.90022559479	-3.1285714	-1.90646626323027	NA	0.503354925540858	0.110652379868126	-0.396129818851752
YFL014W	HSP12	6	107250	107579	+	-59	1779754_at	5372_at	GO:0006972,GO:0006979,GO:0007155,GO:0009408,GO:0005634,GO:0005886,GO:0003674,GO:0005737	1	na	2	2	na	FALSE	FALSE	up	down	4.9	4485.08226594752	-13.745714	NA	NA	2.70781452339696	-3.41498943175843	2.80267426279276
YFL016C	MDJ1	6	104695	106230	-	-54	1776246_at	5370_at	GO:0005743,GO:0006457,GO:0006508,GO:0051087,GO:0051082,GO:0005739	3	TFIID	0	3	na	FALSE	FALSE		NA	1.3	7572.8782535351	-1.86	7.67070976579314	59	0.778846696442348	0.373199692719735	-0.482401279146612
YFL017C	GNA1	6	103977	104456	-	-35	1771863_at	5369_at	GO:0006048,GO:0004343,GO:0005737,GO:0005634	4	TFIID	1	1	na	FALSE	FALSE		NA	6	2548.86075456173	-0.69142857	NA	20	0.755272931747297	-0.217731431278261	0.10327138613484
YFL017W-A	SMX2	6	103693	103926	+	-50	1772060_at	5368_at	GO:0031202,GO:0000398,GO:0005685,GO:0046540,GO:0005682	2	TFIID	1	1	na	FALSE	FALSE		unresp.	3.6	1404.43649181038	-0.26	-0.530934104367947	71	NA	-0.804068229280593	0.143946090984562
YFL018C	LPD1	6	101622	103121	-	-62	1772674_at	5367_at	GO:0005967,GO:0006546,GO:0006574,GO:0006552,GO:0006564,GO:0006086,GO:0004148,GO:0006550,GO:0042645,GO:0009353,GO:0005960,GO:0004375,GO:0004739,GO:0004591,GO:0005739	3	TFIID	1	1	na	FALSE	FALSE		NA	4.2	24567.365521726	-2.8428571	3.22582662623554	32	0.53803565698835	-1.29073431404582	-0.418091561541455
YFL020C	PAU5	6	99225	99593	-	-32	1770897_x_at,1771323_at		GO:0008150,GO:0003674,GO:0005575	na	TFIID	2	2	na	FALSE	FALSE		NA	0.7	NA	-1.0838095	NA	10	0.930898309967604	0.398317059182191	0.013264298388755
YFL021W	GAT1	6	95964	97496	+	-336	1776687_at	5409_at	GO:0005634,GO:0006367,GO:0003704,GO:0006808,GO:0016563,GO:0045941,GO:0005829	1	SAGA	1	0	na	FALSE	TRUE		NA	1.4	1183.56598928065	-2.8171429	NA	NA	0.741293893370166	0.490818814314738	-0.770231736238824
YFL022C	FRS2	6	93497	95008	-	-49	1779336_at	5408_at	GO:0004826,GO:0006432,GO:0005737,GO:0009328	2	TFIID	0	0	na	FALSE	TRUE	down	NA	10	NA	3.74	NA	19	0.575912326219331	0.668208683200542	0.24145199021976
YFL023W	BUD27	6	90984	93374	+	-10	1772203_at	5407_at	GO:0003674,GO:0000282,GO:0005737	3	TFIID	0	0	na	FALSE	FALSE	down	NA	2.6	1295.18754359619	0.30857143	-1.42337282107189	NA	0.597692036920422	0.816712116003128	-0.0607266929071867
YFL024C	EPL1	6	87845	90343	-	-314	1775424_at	5406_at	GO:0016573,GO:0006357,GO:0035267,GO:0006281,GO:0032777,GO:0043166	1	na	0	0	na	FALSE	FALSE		NA	1.7	1112.44787153275	-2.5590476	NA	NA	0.748404054943991	0.0789815076470525	-0.483082224364522
YFL025C	BST1	6	84143	87232	-	-81	1775355_at	5405_at	GO:0030433,GO:0016050,GO:0016021,GO:0005783,GO:0006505,GO:0006621,GO:0006888,GO:0004091	3	TFIID	0	0	na	FALSE	FALSE		unresp.	0.7	NA	1.2980952	NA	NA	0.609709773588409	0.545314117127497	0.0792554003953491
YFL026W	STE2	6	82578	83873	+	NA	1773157_at	5404_at	GO:0004934,GO:0030031,GO:0005887,GO:0005624,GO:0000755,GO:0000750,GO:0051260	2	TFIID	3	0	na	FALSE	FALSE		up	42.7	NA	5.3428571	6.66129113027903	45	1.33333685389573	-0.408408671008503	-0.214840839144927
YFL027C	GYP8	6	80417	81910	-	-27	1775387_at	5403_at	GO:0005622,GO:0005097,GO:0016192	1	TFIID	0	0	na	FALSE	FALSE		NA	2.4	572.55651011398	-0.50571429	NA	NA	0.66665686371363	0.194045164591953	0.0985900419657153
YFL028C	CAF16	6	79342	80211	-	-20	1770376_at	5402_at	GO:0005737,GO:0030014,GO:0006355,GO:0016887	4	TFIID	0	0	na	FALSE	FALSE		NA	5.3	1616.85558073575	-0.72095238	NA	14	0.607645924218479	-0.583886429072004	-0.153792657597225
YFL029C	CAK1	6	78053	79159	-	-41	1775791_at	5401_at	GO:0005737,GO:0006468,GO:0007126,GO:0019912,GO:0000086,GO:0000080	4	na	0	0	na	FALSE	TRUE		unresp.	0.6	NA	-0.81809524	NA	NA	0.560967591139989	1.48917414635315	-0.00222219756651156
YFL030W	AGX1	6	76829	77986	+	-7	1770767_at	5400_at	GO:0008453,GO:0005739,GO:0019265	na	TFIID	0	0	na	FALSE	TRUE		down	NA	338.777851954159	-10.405714	NA	NA	1.08341831868101	0.087617569158441	-0.839150163504992
YFL031W	HAC1	6	75177	76145	+	-67	1777544_at	3942_at,5318_s_at	GO:0006644,GO:0003704,GO:0006357,GO:0045893,GO:0006990,GO:0003700,GO:0005634,GO:0030968	2	TFIID	0	0	na	TRUE	FALSE		NA	10.2	8965.91991280819	-0.002857143	NA	17	0.897937723873019	1.29212642680914	-0.296539965876901
YFL033C	RIM15	6	69113	74425	-	-240	1773664_at	5398_at	GO:0004672,GO:0006468,GO:0040020,GO:0006950,GO:0005737,GO:0001324,GO:0005634,GO:0004674	1	na	0	0	na	FALSE	FALSE		NA	0.4	NA	-2.3466667	NA	NA	0.690395681416883	0.940563614401994	0.914785059181874
YFL034C-A	RPL22B	6	64242	64931	-	-50	1769929_at	5396_at	GO:0003735,GO:0006412,GO:0022625	2	TFIID	0	0	na	TRUE	FALSE		up	16.6	74715.5167342965	5.22	5.46606908474314	12	0.898489332662055	-0.561853746168558	1.50635665639685
YFL034C-B	MOB2	6	63015	63992	-	-56	1769374_at	5313_s_at	GO:0005933,GO:0005935,GO:0005634,GO:0030295,GO:0006468,GO:0007096,GO:0043332,GO:0007163,GO:0000903	4	TFIID	0	0	na	TRUE	FALSE		NA	1	2253.48994962545	3.4428571	-0.722160933565231	12	NA	1.58712605712801	0.149290997927133
YFL034W		6	65475	68696	+	-183	1778283_at	5397_at	GO:0003674,GO:0008150,GO:0016021	2	TFIID	0	0	na	FALSE	FALSE		unresp.	0.7	1112.44787153275	-1.4361905	NA	NA	0.542737983481371	0.222934420224231	-0.338622860595403
YFL036W	RPO41	6	58781	62836	+	-249	1775193_at	5395_at	GO:0000002,GO:0005759,GO:0006390,GO:0003899,GO:0042645,GO:0005739	3	TFIID	0	0	na	FALSE	FALSE		unresp.	1	NA	-0.83714286	0.701882925029787	NA	0.608238002609935	-0.369963769922077	-0.190044730100596
YFL037W	TUB2	6	56335	57708	+	-76	1773992_at	5394_at	GO:0005881,GO:0000070,GO:0005200,GO:0005816,GO:0005827,GO:0005828,GO:0005880,GO:0000743,GO:0045143,GO:0030473,GO:0045298	3	TFIID	0	2	na	FALSE	FALSE		NA	11.8	NA	1.7114286	NA	39	0.524155248486834	-0.317689164373814	-0.0567221491435597
YFL038C	YPT1	6	55365	55985	-	-61	1777154_at	5393_at	GO:0000139,GO:0005789,GO:0006888,GO:0006461,GO:0003924,GO:0005739	3	TFIID	0	0	na	FALSE	FALSE		NA	17.8	NA	-2.74	NA	29	0.544859431237621	-0.876617271537428	-0.240590424119229
YFL039C	ACT1	6	53260	54695	-	-128	1769719_at,AFFX-r2-Sc-ACT1-3_at,AFFX-r2-Sc-ACT1-5_at,AFFX-r2-Sc-ACT1-M_at		GO:0000001,GO:0007047,GO:0005200,GO:0006970,GO:0005884,GO:0006887,GO:0006897,GO:0000123,GO:0016573,GO:0006357,GO:0009306,GO:0030050,GO:0030037,GO:0000132,GO:0000812,GO:0030437,GO:0030010,GO:0001300,GO:0007119,GO:0030482,GO:0030479,GO:0000142,GO:0031011,GO:0000916,GO:0000011,GO:0000910,GO:0035267,GO:0006281,GO:0006979	2	TFIID	0	0	na	TRUE	FALSE		NA	45.5	NA	0.002857143	NA	46	0.653640113196651	0.580703588244059	-0.921405348983788
YFL040W		6	51350	52972	+	-27	1779083_at	5391_at	GO:0006810,GO:0022891,GO:0016020	na	na	0	0	na	FALSE	FALSE		NA	NA	NA	NA	NA	37	1.03079177951683	0.272311522502119	-0.154013179326822
YFL041W	FET5	6	49139	51007	+	-33	1773321_at	5390_at	GO:0006826,GO:0004322,GO:0000329	4	TFIID	1	0	na	FALSE	TRUE		NA	1.9	2835.83968676204	-2.2085714	-0.0894803201464924	NA	0.57133389350547	2.18950655306889	-0.03580177016814
YFL041W-A		6	48734	48925	+	NA	1780131_at	5284_at	GO:0008150,GO:0003674,GO:0005575	na	na	0	1	na	FALSE	NA		NA	NA	NA	NA	NA	NA	NA	NA	NA
YFL042C		6	45720	47744	-	-51	1776670_at	5312_s_at,5317_s_at	GO:0008150,GO:0003674,GO:0005575	1	TFIID	0	0	na	FALSE	TRUE		NA	0.4	NA	-1.6314286	NA	24	0.729432171489421	-0.198353606924979	-0.631014069231197
YFL044C	OTU1	6	44655	45560	-	-30	1774767_at	5389_at	GO:0005737,GO:0005634,GO:0045449,GO:0006512,GO:0004843,GO:0016579	1	TFIID	2	2	na	FALSE	FALSE	up	unresp.	1	2767.65716179609	1.0428571	NA	NA	0.70714282336399	-1.67479041651263	-0.458632308000254
YFL045C	SEC53	6	43628	44392	-	-85	1769378_at	5435_at	GO:0005829,GO:0045047,GO:0004615	3	both	0	0	na	FALSE	FALSE	down	up	27.5	3497.21566090585	5.4142857	NA	23	0.663135489262394	1.19000257020021	-0.188582371538969
YFL046W	FMP32	6	42815	43438	+	-32	1769844_at	5434_at	GO:0008150,GO:0003674,GO:0005739	4	TFIID	1	0	na	FALSE	FALSE		NA	2	NA	0.41142857	NA	NA	0.562248718332091	-0.3800702474979	-0.211902402138354
YFL047W	RGD2	6	40421	42565	+	-9	1769720_at	5433_at	GO:0005100,GO:0007264,GO:0005935,GO:0005737	3	TFIID	2	1	na	FALSE	FALSE		NA	0.7	1746.07334007706	1.6361905	-1.87678028397165	NA	0.813460286251296	0.582432868862988	-0.325931221698216
YFL048C	EMP47	6	38843	40180	-	-37	1775704_at	5432_at	GO:0005794,GO:0003674,GO:0006888,GO:0030134	3	TFIID	0	0	na	FALSE	FALSE		NA	2.3	2903.61224071641	3.0171429	1.27242540233041	NA	0.540957962076399	0.373203389479743	0.408844164275378
YFL049W	SWP82	6	36803	38674	+	-63	1769654_at	5431_at	GO:0005634,GO:0016514,GO:0045449,GO:0016563,GO:0006338,GO:0030433	4	TFIID	0	0	na	FALSE	FALSE		unresp.	0.5	3181.88648115687	-1.0933333	NA	NA	0.518922736804821	1.30771980596653	-0.0277923979797709
YFL050C	ALR2	6	33272	35848	-	NA	1771045_at	5430_at	GO:0005886,GO:0015082,GO:0015674,GO:0015693	3	TFIID	0	0	na	FALSE	FALSE		unresp.	0.5	2132.62752420223	-0.91050095	NA	NA	0.561362553106087	0.096287622806058	-0.108121795338825
YFL051C		6	30058	30540	-	NA	1778805_at	5429_at	GO:0008150,GO:0003674,GO:0005575	na	TFIID	2	2	na	FALSE	FALSE		NA	NA	NA	NA	NA	44	1.20301507434484	0.327886029658737	-0.569384322559542
YFL052W		6	28232	29629	+	NA	1770013_at	5428_at	GO:0008150,GO:0005575,GO:0003677	na	na	2	1	na	FALSE	FALSE		NA	NA	NA	NA	NA	NA	0.984947392008557	-0.214506386033972	-0.275897630270199
YFL053W	DAK2	6	23423	25198	+	NA	1776664_at	5427_at	GO:0004371,GO:0006950,GO:0019563,GO:0005575	na	na	1	1	na	FALSE	FALSE		NA	NA	NA	NA	NA	NA	0.929352979745508	0.107228651343889	0.262951206738563
YFL054C		6	20847	22787	-	-51	1772292_at	5426_at	GO:0006833,GO:0015250,GO:0015168,GO:0005215,GO:0016021	2	SAGA	2	1	na	FALSE	FALSE		down	0.7	NA	-5.2447619	NA	NA	0.698816623017307	0.190007571390468	0.246216546433929
YFL055W	AGP3	6	17004	18680	+	-306	1773737_at	5425_at	GO:0015171,GO:0006865,GO:0005886	1	TFIID	0	1	na	FALSE	FALSE		NA	0.7	NA	-0.78190476	NA	26	1.04682167345759	-0.289036481884349	-0.000880584031929393
YFL056C	AAD6	6	14793	15431	-	-66	1773315_at	5424_at	GO:0005575,GO:0018456,GO:0006081,GO:0009636	na	TFIID	0	0	na	FALSE	FALSE		NA	0.3	NA	-2.0942857	NA	NA	0.90887013844547	-0.178790724306972	-0.30915842792067
YFL057C	AAD16	6	14305	14763	-	NA			GO:0018456,GO:0006081,GO:0005575,GO:0009636	1	TFIID	0	0	na	FALSE	FALSE		NA	2.8	NA	-3.2428571	NA	NA	0.825873937753484	0.0995908233219377	0.238194944273079
YFL058W	THI5	6	12929	13951	+	NA			GO:0009228,GO:0005575,GO:0003674	na	TFIID	1	0	na	FALSE	FALSE		NA	0.3	NA	-2.6219048	NA	NA	1.27488804260592	3.45893539949398	-0.0965460089500018
YFL059W	SNZ3	6	11363	12259	+	NA	1770343_s_at	9198_s_at	GO:0008614,GO:0009228,GO:0005575,GO:0005515	na	both	1	1	na	FALSE	FALSE		NA	1.6	NA	-1.0695238	NA	27	1.33127094768312	-0.420558847110422	-0.440230982290412
YFL060C	SNO3	6	10301	10969	-	NA	1778453_s_at	9197_s_at	GO:0008614,GO:0009228,GO:0005575,GO:0003674	na	both	1	0	na	FALSE	FALSE		NA	1	194.71169772478	-1.9409524	NA	NA	1.72526341970653	1.33416129292248	-2.0840149385987
YFL061W	DDI2	6	9545	10222	+	NA	1772062_s_at	9196_s_at	GO:0008150,GO:0003674,GO:0005575	na	both	1	1	na	FALSE	FALSE		NA	NA	NA	-2.2860192	NA	NA	1.17399627316858	0.35866637742282	0.074585836135195
YFL062W	COS4	6	6426	7565	+	NA	1779503_s_at	3327_f_at,3648_f_at	GO:0008150,GO:0003674,GO:0000324	na	TFIID	2	1	na	FALSE	FALSE		down	5.4	NA	-4.7990476	NA	NA	1.22639567435488	-2.0893680526061	-1.50013305410684
YFL064C		6	3322	3846	-	NA	1772122_s_at	3731_s_at,9800_s_at	GO:0003674,GO:0008150,GO:0005575	na	TFIID	0	0	na	FALSE	FALSE		NA	0.6	NA	-1.1666667	NA	3	0.965109927502823	-0.264614667930119	-0.100042942092086
YFL065C		6	3030	3338	-	NA	1777553_s_at	3791_s_at	GO:0008150,GO:0005575,GO:0003674	na	TFIID	0	0	na	FALSE	FALSE		NA	0.7	NA	-1.687619	NA	NA	0.901268543036191	0.0904342038573685	0.211474925800804
YFL066C		6	1437	2615	-	NA			GO:0008150,GO:0003674,GO:0005575	na	TFIID	0	0	na	FALSE	TRUE		NA	3.3	NA	-4.1752381	NA	3	0.975281625058004	-0.917621149371612	-0.606790539543854
YFL067W		6	836	1363	+	NA	1769759_at	5421_i_at,5422_s_at	GO:0008150,GO:0003674,GO:0005575	na	TFIID	0	0	na	FALSE	FALSE		NA	NA	NA	0.040952381	NA	NA	1.05421471952615	-0.289355793746222	-1.15384207238119
YFL068W		6	53	535	+	NA	1775564_at	5420_s_at,6939_g_at	GO:0003674,GO:0008150,GO:0005575	na	TFIID	0	0	na	FALSE	NA		NA	NA	NA	-1.3390476	NA	NA	1.03021624693527	-0.654073741000662	-0.765791859410667
YFR001W	LOC1	6	149105	149719	+	-42	1771881_at	5388_at	GO:0003729,GO:0005634,GO:0042273,GO:0008298	3	TFIID	0	0	na	FALSE	FALSE	down	NA	7.2	3651.72758947142	-1.5571429	-0.328368909368962	NA	0.69960048861853	-0.157078229931333	0.388323698165839
YFR002W	NIC96	6	150011	152530	+	-27	1771675_at	5344_at	GO:0006409,GO:0006610,GO:0006999,GO:0006406,GO:0006606,GO:0006607,GO:0006609,GO:0006611,GO:0006407,GO:0006408,GO:0006608,GO:0005643,GO:0005198	3	TFIID	0	0	na	FALSE	FALSE		unresp.	1.4	15545.4607361461	0.31714286	-1.50891769403482	NA	0.477754828968523	-0.263326333457956	-0.016528703783641
YFR003C	YPI1	6	152652	153119	-	-54	1775392_at	5345_at	GO:0006470,GO:0005977,GO:0004864,GO:0005634	3	TFIID	0	0	na	FALSE	FALSE		NA	0.6	1083.68124839054	-3.3647619	NA	29	0.634998333327378	0.117042686217716	-0.116093963313406
YFR004W	RPN11	6	153388	154308	+	-45	1770323_at	5346_at	GO:0006511,GO:0008541,GO:0004175,GO:0005634	4	TFIID	0	0	na	FALSE	FALSE		NA	13.5	16352.9929067081	-1.78	-1.61548207919913	8	0.523351694460617	-0.564365811390229	-0.295822153988855
[truncated: 4,065 more rows]
