# Supplementary material for: The Yin and Yang of Yeast Transcription: Elements of a Global Feedback System between Metabolism and Chromatin
Source: PLoS One. 2012 Jun 7;7(6):e37906. doi: 10.1371/journal.pone.0037906 (PMC3369881; doi:10.1371/journal.pone.0037906)
Supplement: Dataset S8 — ATP:ADP Measurement: atp_adp.results.csv. Column “time, minutes” gives the experiment time in minutes, starting with 0’ at the first taken sample, column “dissolved O2, %” gives the measured dissolved oxygen concentration in percent of the saturation concentration, and column “ATP/ADP” gives the ratio, calculated as described in the Methods section of the main article. (CSV) [file pone.0037906.s036.csv]

time, minutes	dissolved O2, %	ATP/ADP
0	NA	3.12540535263683
0.166	77.47	NA
0.334	77.54	NA
0.502	77.51	NA
0.664	77.67	NA
0.832	77.7	NA
1	77.76	NA
1.168	77.88	NA
1.336	77.83	NA
1.498	78.04	NA
1.666	78.2	NA
1.834	78.26	NA
2.002	78.28	NA
2.164	78.4	NA
2.332	78.48	NA
2.5	78.5	NA
2.668	78.54	NA
2.836	78.6	NA
2.998	78.66	NA
3.166	78.75	NA
3.334	78.78	NA
3.502	78.81	NA
3.664	78.9	NA
3.832	78.9	NA
4	78.9	NA
4.168	78.93	NA
4.336	78.91	NA
4.498	78.98	NA
4.666	78.9	NA
4.834	78.83	NA
5	NA	2.33171125245652
5.002	78.8	NA
5.164	78.84	NA
5.332	78.91	NA
5.5	78.95	NA
5.668	78.9	NA
5.836	78.98	NA
5.998	79.1	NA
6.166	79.12	NA
6.334	79.19	NA
6.502	79.26	NA
6.664	79.23	NA
6.832	79.28	NA
7	79.3	NA
7.168	79.31	NA
7.336	79.3	NA
7.498	79.25	NA
7.666	79.28	NA
7.834	79.2	NA
8.002	79.21	NA
8.164	79.2	NA
8.332	79.22	NA
8.5	79.2	NA
8.668	79.14	NA
8.836	79.09	NA
8.998	79	NA
9.166	78.99	NA
9.334	78.86	NA
9.502	78.86	NA
9.664	78.75	NA
9.832	78.66	NA
10	78.8	NA
10	NA	2.24746700962297
10.168	78.85	NA
10.336	78.89	NA
10.498	78.81	NA
10.666	78.84	NA
10.834	78.87	NA
11.002	78.84	NA
11.164	78.78	NA
11.332	78.71	NA
11.5	78.69	NA
11.668	78.66	NA
11.836	78.6	NA
11.998	78.5	NA
12.166	78.36	NA
12.334	78.33	NA
12.502	78.4	NA
12.664	78.4	NA
12.832	78.34	NA
13	78.33	NA
13.168	78.28	NA
13.336	78.24	NA
13.498	78.11	NA
13.666	78.02	NA
13.834	77.96	NA
14.002	77.89	NA
14.164	77.8	NA
14.332	77.74	NA
14.5	77.7	NA
14.668	77.7	NA
14.836	77.61	NA
14.998	77.46	NA
15	NA	1.69525491459278
15.166	77.39	NA
15.334	77.3	NA
15.502	77.17	NA
15.664	77.1	NA
15.832	77.01	NA
16	76.98	NA
16.168	77.06	NA
16.336	76.98	NA
16.498	76.9	NA
16.666	76.9	NA
16.834	76.9	NA
17.002	76.9	NA
17.164	76.8	NA
17.332	76.73	NA
17.5	76.64	NA
17.668	76.53	NA
17.836	76.33	NA
17.998	76.21	NA
18.166	76.17	NA
18.334	75.98	NA
18.502	75.91	NA
18.664	75.82	NA
18.832	75.63	NA
19	75.54	NA
19.168	75.44	NA
19.336	75.43	NA
19.498	75.22	NA
19.666	75.05	NA
19.834	74.94	NA
20	NA	3.49787131826974
20.002	74.78	NA
20.164	74.63	NA
20.332	74.46	NA
20.5	74.27	NA
20.668	74	NA
20.836	73.79	NA
20.998	73.5	NA
21.166	73.33	NA
21.334	73.08	NA
21.502	72.8	NA
21.664	72.55	NA
21.832	72.17	NA
22	71.92	NA
22.168	71.69	NA
22.336	71.35	NA
22.498	71.07	NA
22.666	70.71	NA
22.834	70.37	NA
23.002	69.96	NA
23.164	69.49	NA
23.332	69	NA
23.5	68.54	NA
23.668	67.98	NA
23.836	67.37	NA
23.998	66.69	NA
24.166	65.99	NA
24.334	65.21	NA
24.502	64.59	NA
24.664	63.9	NA
24.832	62.79	NA
25	NA	3.72029082448583
25	61.89	NA
25.168	61.19	NA
25.336	60.63	NA
25.498	59.95	NA
25.666	59.16	NA
25.834	58.42	NA
26.002	57.75	NA
26.164	57.2	NA
26.332	56.8	NA
26.5	56.34	NA
26.668	55.88	NA
26.836	55.6	NA
26.998	55.34	NA
27.166	55.01	NA
27.334	54.65	NA
27.502	54.29	NA
27.664	54.1	NA
27.832	54	NA
28	53.8	NA
28.168	53.61	NA
28.336	53.62	NA
28.498	53.76	NA
28.666	53.8	NA
28.834	53.79	NA
29.002	53.8	NA
29.164	53.74	NA
29.332	53.72	NA
29.5	53.8	NA
29.668	53.8	NA
29.836	53.8	NA
29.998	53.88	NA
30	NA	4.792807894873
30.166	53.81	NA
30.334	53.76	NA
30.502	53.88	NA
30.664	54	NA
30.832	54	NA
31	53.83	NA
31.168	53.61	NA
31.336	53.49	NA
31.498	53.52	NA
31.666	53.52	NA
31.834	53.49	NA
32.002	53.4	NA
32.164	53.43	NA
32.332	53.36	NA
32.5	53.51	NA
32.668	53.65	NA
32.836	53.74	NA
32.998	53.7	NA
33.166	53.54	NA
33.334	53.37	NA
33.502	53.38	NA
33.664	53.37	NA
33.832	53.49	NA
34	53.57	NA
34.168	53.34	NA
34.336	53.19	NA
34.498	53.39	NA
34.666	53.46	NA
34.834	53.5	NA
35	NA	4.00648338589584
35.002	53.57	NA
35.164	53.7	NA
35.332	53.89	NA
35.5	53.9	NA
35.668	53.88	NA
35.836	54	NA
35.998	54.06	NA
36.166	54.1	NA
36.334	53.92	NA
36.502	53.59	NA
36.664	53.5	NA
36.832	53.43	NA
37	53.42	NA
37.168	53.46	NA
37.336	53.32	NA
37.498	53.35	NA
37.666	53.35	NA
37.834	53.04	NA
38.002	52.99	NA
38.164	53.26	NA
38.332	53.51	NA
38.5	53.53	NA
38.668	53.2	NA
38.836	52.88	NA
38.998	52.84	NA
39.166	52.96	NA
39.334	52.91	NA
39.502	52.96	NA
39.664	52.76	NA
39.832	52.7	NA
40	52.9	5.71637189630944
40.168	53	NA
40.336	53	NA
40.498	53.07	NA
40.666	53.09	NA
40.834	53.01	NA
41.002	53.13	NA
41.164	53.33	NA
41.332	53.23	NA
41.5	53.14	NA
41.668	53.1	NA
41.836	53.1	NA
41.998	53	NA
42.166	52.84	NA
42.334	52.86	NA
42.502	52.94	NA
42.664	53.36	NA
42.832	53.77	NA
43	54.29	NA
43.168	54.49	NA
43.336	54.7	NA
43.498	54.96	NA
43.666	55.41	NA
43.834	56	NA
44.002	56.41	NA
44.164	56.97	NA
44.332	57.6	NA
44.5	58.07	NA
44.668	58.94	NA
44.836	59.6	NA
44.998	60.2	NA
45	NA	3.21337344779043
45.166	60.58	NA
45.334	61.02	NA
45.502	61.77	NA
45.664	62.45	NA
45.832	62.97	NA
46	63.47	NA
46.168	64.07	NA
46.336	64.73	NA
46.498	65.14	NA
46.666	65.49	NA
46.834	65.93	NA
47.002	66.4	NA
47.164	67.03	NA
47.332	67.43	NA
47.5	67.63	NA
47.668	67.89	NA
47.836	68.16	NA
47.998	68.49	NA
48.166	68.87	NA
48.334	69.19	NA
48.502	69.54	NA
48.664	69.89	NA
48.832	70.19	NA
49	70.45	NA
49.168	70.63	NA
49.336	70.76	NA
49.498	70.83	NA
49.666	71.09	NA
49.834	71.19	NA
50	NA	2.58040742948651
50.002	71.41	NA
50.164	71.68	NA
50.332	71.9	NA
50.5	72.14	NA
50.668	72.3	NA
50.836	72.46	NA
50.998	72.67	NA
51.166	72.87	NA
51.334	73	NA
51.502	73.17	NA
51.664	73.39	NA
51.832	73.54	NA
52	73.77	NA
52.168	73.93	NA
52.336	74	NA
52.498	74.11	NA
52.666	74.2	NA
52.834	74.22	NA
53.002	74.39	NA
53.164	74.56	NA
53.332	74.67	NA
53.5	74.87	NA
53.668	75.03	NA
53.836	75.19	NA
53.998	75.2	NA
54.166	75.31	NA
54.334	75.46	NA
54.502	75.65	NA
54.664	75.8	NA
54.832	75.87	NA
55	75.85	NA
55	NA	2.70286290960612
55.168	75.93	NA
55.336	76.04	NA
55.498	76.17	NA
55.666	76.2	NA
55.834	76.35	NA
56.002	76.5	NA
56.164	76.52	NA
56.332	76.62	NA
56.5	76.76	NA
56.668	76.91	NA
56.836	76.97	NA
56.998	77.04	NA
57.166	77.21	NA
57.334	77.36	NA
57.502	77.5	NA
57.664	77.6	NA
57.832	77.69	NA
58	77.7	NA
58.168	77.72	NA
58.336	77.71	NA
58.498	77.75	NA
58.666	77.81	NA
58.834	77.86	NA
59.002	77.89	NA
59.164	77.98	NA
59.332	78	NA
59.5	78.01	NA
59.668	78.18	NA
59.836	78.24	NA
59.998	78.26	NA
60	NA	1.91385599867808
60.166	78.31	NA
60.334	78.38	NA
60.502	78.49	NA
60.664	78.59	NA
60.832	78.6	NA
61	78.6	NA
61.168	78.62	NA
61.336	78.75	NA
61.498	78.74	NA
61.666	78.8	NA
61.834	78.78	NA
62.002	78.83	NA
62.164	78.76	NA
62.332	78.76	NA
62.5	78.8	NA
62.668	78.8	NA
62.836	78.89	NA
62.998	78.9	NA
63.166	78.9	NA
63.334	79	NA
63.502	79.07	NA
63.664	79.04	NA
63.832	79	NA
64	78.9	NA
64.168	78.99	NA
64.336	78.96	NA
64.498	78.95	NA
64.666	78.93	NA
64.834	78.9	NA
65	NA	2.50318333345691
65.002	78.9	NA
65.164	78.9	NA
65.332	78.93	NA
65.5	78.98	NA
65.668	79	NA
65.836	78.99	NA
65.998	78.9	NA
66.166	78.9	NA
66.334	78.9	NA
66.502	78.86	NA
66.664	78.87	NA
66.832	78.84	NA
67	78.97	NA
67.168	78.96	NA
67.336	78.93	NA
67.498	78.95	NA
67.666	79	NA
67.834	78.97	NA
68.002	79	NA
68.164	79	NA
68.332	78.96	NA
68.5	78.95	NA
68.668	78.91	NA
68.836	78.89	NA
68.998	78.8	NA
69.166	78.8	NA
69.334	78.8	NA
69.502	78.72	NA
69.664	78.66	NA
69.832	78.55	NA
70	NA	3.17045562704483
70	78.46	NA
70.168	78.43	NA
70.336	78.46	NA
70.498	78.54	NA
70.666	78.5	NA
70.834	78.41	NA
71.002	78.41	NA
71.164	78.4	NA
71.332	78.31	NA
71.5	78.22	NA
71.668	78.16	NA
71.836	78.07	NA
71.998	77.96	NA
72.166	77.9	NA
72.334	77.84	NA
72.502	77.76	NA
72.664	77.71	NA
72.832	77.64	NA
73	77.54	NA
73.168	77.5	NA
73.336	77.44	NA
73.498	77.57	NA
73.666	77.46	NA
73.834	77.29	NA
74.002	77.26	NA
74.164	77.3	NA
74.332	77.23	NA
74.5	77.21	NA
74.668	77.12	NA
74.836	77.04	NA
74.998	76.99	NA
75	NA	2.65977880687798
75.166	76.9	NA
75.334	76.84	NA
75.502	76.7	NA
75.664	76.57	NA
75.832	76.5	NA
76	76.4	NA
76.168	76.3	NA
76.336	76.15	NA
76.498	76.12	NA
76.666	75.94	NA
76.834	75.71	NA
77.002	75.57	NA
77.164	75.53	NA
77.332	75.44	NA
77.5	75.17	NA
77.668	74.95	NA
77.836	74.81	NA
77.998	74.65	NA
78.166	74.39	NA
78.334	74.24	NA
78.502	74.04	NA
78.664	73.86	NA
78.832	73.7	NA
79	73.46	NA
79.168	73.4	NA
79.336	73.2	NA
79.498	72.97	NA
79.666	72.7	NA
79.834	72.31	NA
80	NA	4.18949564134759
80.002	72.06	NA
80.164	71.8	NA
80.332	71.69	NA
80.5	71.4	NA
80.668	71.2	NA
80.836	70.86	NA
80.998	70.5	NA
81.166	70.16	NA
81.334	69.8	NA
81.502	69.32	NA
81.664	68.8	NA
81.832	68.23	NA
82	67.51	NA
82.168	66.88	NA
82.336	66.33	NA
82.498	65.54	NA
82.666	64.63	NA
82.834	63.97	NA
83.002	63.3	NA
83.164	62.51	NA
83.332	61.84	NA
83.5	61.17	NA
83.668	60.53	NA
83.836	59.83	NA
83.998	59.04	NA
84.166	58.41	NA
84.334	57.7	NA
84.502	56.97	NA
84.664	56.24	NA
84.832	55.54	NA
85	54.91	4.16531879210894
85.168	54.53	NA
85.336	54.18	NA
85.498	53.79	NA
85.666	53.6	NA
85.834	53.64	NA
86.002	53.72	NA
86.164	53.81	NA
86.332	53.65	NA
86.5	53.52	NA
86.668	53.24	NA
86.836	53.1	NA
86.998	53.27	NA
87.166	53.28	NA
87.334	53.06	NA
87.502	52.65	NA
87.664	52.57	NA
87.832	52.55	NA
88	52.55	NA
88.168	52.37	NA
88.336	52.31	NA
88.498	52.32	NA
88.666	52.43	NA
88.834	52.7	NA
89.002	53.06	NA
89.164	53.36	NA
89.332	53.59	NA
89.5	53.55	NA
89.668	53.41	NA
89.836	53.13	NA
89.998	52.93	NA
90	NA	4.99392972073472
90.166	53.06	NA
90.334	53.05	NA
90.502	52.96	NA
90.664	52.9	NA
90.832	52.87	NA
91	52.86	NA
91.168	53.12	NA
91.336	53.51	NA
91.498	53.74	NA
91.666	53.91	NA
91.834	54.12	NA
92.002	54.25	NA
92.164	54.24	NA
92.332	54.01	NA
92.5	53.81	NA
92.668	53.9	NA
92.836	53.86	NA
92.998	53.76	NA
93.166	53.84	NA
93.334	54	NA
93.502	54.04	NA
93.664	53.76	NA
93.832	53.4	NA
94	53.22	NA
94.168	53.19	NA
94.336	53.11	NA
94.498	53.18	NA
94.666	53.25	NA
94.834	53.3	NA
95	NA	4.51412097961268
95.002	53.3	NA
95.164	53.25	NA
95.332	53.06	NA
95.5	53	NA
95.668	53.12	NA
95.836	53.32	NA
95.998	53.31	NA
96.166	53.44	NA
96.334	53.58	NA
96.502	53.54	NA
96.664	53.53	NA
96.832	53.51	NA
97	53.49	NA
97.168	53.57	NA
97.336	53.59	NA
97.498	53.53	NA
97.666	53.43	NA
97.834	53.45	NA
98.002	53.52	NA
98.164	53.57	NA
98.332	53.7	NA
98.5	53.71	NA
98.668	53.62	NA
98.836	53.65	NA
98.998	53.8	NA
99.166	53.73	NA
99.334	53.81	NA
99.502	54	NA
99.664	54.04	NA
99.832	54	NA
100	54.1	NA
100	NA	4.63239218875121
100.168	53.99	NA
100.336	53.81	NA
100.498	53.79	NA
100.666	53.71	NA
100.834	53.84	NA
101.002	54.17	NA
101.164	54.31	NA
101.332	54.35	NA
101.5	54.54	NA
101.668	54.8	NA
101.836	55.11	NA
101.998	55.51	NA
102.166	55.79	NA
102.334	56.39	NA
102.502	57	NA
102.664	57.37	NA
102.832	57.91	NA
103	58.64	NA
103.168	59.26	NA
103.336	59.78	NA
103.498	60.3	NA
103.666	60.93	NA
103.834	61.44	NA
104.002	61.83	NA
104.164	62.28	NA
104.332	62.84	NA
104.5	63.38	NA
104.668	64	NA
104.836	64.56	NA
104.998	64.99	NA
105	NA	2.8669399070733
105.166	65.39	NA
105.334	65.76	NA
105.502	66.22	NA
105.664	66.71	NA
105.832	67.19	NA
106	67.59	NA
106.168	67.96	NA
106.336	68.32	NA
106.498	68.59	NA
106.666	68.88	NA
106.834	69.33	NA
107.002	69.49	NA
107.164	69.74	NA
107.332	70	NA
107.5	70.33	NA
107.668	70.6	NA
107.836	70.87	NA
107.998	71.13	NA
108.166	71.33	NA
108.334	71.5	NA
108.502	71.72	NA
108.664	71.91	NA
108.832	72.09	NA
109	72.19	NA
109.168	72.31	NA
109.336	72.49	NA
109.498	72.68	NA
109.666	72.98	NA
109.834	73.2	NA
110	NA	3.00976416814935
110.002	73.39	NA
110.164	73.62	NA
110.332	73.81	NA
110.5	74.02	NA
110.668	74.17	NA
110.836	74.25	NA
110.998	74.3	NA
111.166	74.41	NA
111.334	74.55	NA
111.502	74.64	NA
111.664	74.83	NA
111.832	75	NA
112	75.1	NA
112.168	75.16	NA
112.336	75.24	NA
112.498	75.31	NA
112.666	75.41	NA
112.834	75.6	NA
113.002	75.79	NA
113.164	75.84	NA
113.332	75.92	NA
113.5	76.05	NA
113.668	76.19	NA
113.836	76.29	NA
113.998	76.47	NA
114.166	76.65	NA
114.334	76.72	NA
114.502	76.8	NA
114.664	76.87	NA
114.832	76.94	NA
115	NA	3.24985057605929
115	77.04	NA
115.168	77.19	NA
115.336	77.27	NA
115.498	77.4	NA
115.666	77.4	NA
115.834	77.43	NA
116.002	77.53	NA
116.164	77.7	NA
116.332	77.7	NA
116.5	77.76	NA
116.668	77.91	NA
116.836	78	NA
116.998	78.1	NA
117.166	78.26	NA
117.334	78.3	NA
117.502	78.3	NA
117.664	78.3	NA
117.832	78.32	NA
118	78.34	NA
118.168	78.3	NA
118.336	78.36	NA
118.498	78.47	NA
118.666	78.54	NA
118.834	78.58	NA
119.002	78.6	NA
119.164	78.56	NA
119.332	78.51	NA
119.5	78.5	NA
119.668	78.52	NA
119.836	78.51	NA
119.998	78.67	NA
120	NA	1.20567077417026
120.166	78.7	NA
120.334	78.74	NA
120.502	78.78	NA
120.664	78.8	NA
120.832	78.8	NA
121	78.84	NA
121.168	78.86	NA
121.336	78.83	NA
121.498	78.9	NA
121.666	78.88	NA
121.834	78.9	NA
122.002	78.9	NA
122.164	78.93	NA
122.332	78.99	NA
122.5	78.9	NA
122.668	78.93	NA
122.836	78.98	NA
122.998	79	NA
123.166	79.07	NA
123.334	79.1	NA
123.502	79.09	NA
123.664	79.07	NA
123.832	79	NA
124	78.99	NA
124.168	78.93	NA
124.336	78.83	NA
124.498	78.8	NA
124.666	78.81	NA
124.834	78.81	NA
125	NA	2.49909457069085
125.002	78.83	NA
125.164	78.91	NA
125.332	79	NA
125.5	79.06	NA
125.668	79.06	NA
125.836	79.07	NA
125.998	79.03	NA
126.166	78.92	NA
126.334	78.83	NA
126.502	78.84	NA
126.664	78.74	NA
126.832	78.71	NA
127	78.62	NA
127.168	78.77	NA
127.336	78.83	NA
127.498	78.82	NA
127.666	78.87	NA
127.834	78.81	NA
128.002	78.83	NA
128.164	78.78	NA
128.332	78.7	NA
128.5	78.65	NA
128.668	78.67	NA
128.836	78.64	NA
128.998	78.55	NA
129.166	78.43	NA
129.334	78.4	NA
129.502	78.4	NA
129.664	78.36	NA
129.832	78.36	NA
130	78.3	3.04540781220212
130.168	78.26	NA
130.336	78.31	NA
130.498	78.34	NA
130.666	78.25	NA
130.834	78.08	NA
131.002	78.02	NA
131.164	77.94	NA
131.332	77.83	NA
131.5	77.8	NA
131.668	77.73	NA
131.836	77.66	NA
131.998	77.67	NA
132.166	77.57	NA
132.334	77.44	NA
132.502	77.34	NA
132.664	77.2	NA
132.832	77.18	NA
133	77.06	NA
133.168	76.95	NA
133.336	76.94	NA
133.498	76.93	NA
133.666	76.77	NA
133.834	76.62	NA
134.002	76.5	NA
134.164	76.45	NA
134.332	76.3	NA
134.5	76.3	NA
134.668	76.26	NA
134.836	76.17	NA
134.998	76.04	NA
135	NA	3.33928385165103
135.166	75.83	NA
135.334	75.61	NA
135.502	75.46	NA
135.664	75.31	NA
135.832	75.14	NA
136	75.03	NA
136.168	74.88	NA
136.336	74.68	NA
136.498	74.43	NA
136.666	74.26	NA
136.834	74.14	NA
137.002	74.01	NA
137.164	73.96	NA
137.332	73.8	NA
137.5	73.61	NA
137.668	73.46	NA
137.836	73.21	NA
137.998	72.94	NA
138.166	72.53	NA
138.334	72.07	NA
138.502	71.82	NA
138.664	71.52	NA
138.832	71.1	NA
139	70.77	NA
139.168	70.44	NA
139.336	70.01	NA
139.498	69.63	NA
139.666	69.3	NA
139.834	68.89	NA
140	NA	4.91454941502924
140.002	68.41	NA
140.164	67.86	NA
140.332	67.29	NA
140.5	66.53	NA
140.668	65.91	NA
140.836	65.16	NA
140.998	64.32	NA
141.166	63.41	NA
141.334	62.39	NA
141.502	61.73	NA
141.664	61.16	NA
141.832	60.61	NA
142	59.83	NA
142.168	58.99	NA
142.336	58.09	NA
142.498	57.33	NA
142.666	56.91	NA
142.834	56.5	NA
143.002	56.21	NA
143.164	55.97	NA
143.332	55.79	NA
143.5	55.55	NA
143.668	55.36	NA
143.836	55.26	NA
143.998	55	NA
144.166	54.68	NA
144.334	54.28	NA
144.502	53.96	NA
144.664	53.9	NA
144.832	53.78	NA
145	53.48	NA
145	NA	5.08006916458439
145.168	53.23	NA
145.336	53.26	NA
145.498	53.51	NA
145.666	53.51	NA
145.834	53.35	NA
146.002	53.32	NA
146.164	53.29	NA
146.332	53.25	NA
146.5	53.39	NA
146.668	53.53	NA
146.836	53.6	NA
146.998	53.43	NA
147.166	53.38	NA
147.334	53.3	NA
147.502	53.4	NA
147.664	53.66	NA
147.832	53.87	NA
148	53.85	NA
148.168	53.76	NA
148.336	53.8	NA
148.498	53.81	NA
148.666	53.8	NA
148.834	53.7	NA
149.002	53.7	NA
149.164	53.64	NA
149.332	53.63	NA
149.5	53.63	NA
149.668	53.78	NA
149.836	53.72	NA
149.998	53.63	NA
150	NA	4.26997380755424
150.166	53.52	NA
150.334	53.47	NA
150.502	53.52	NA
150.664	53.66	NA
150.832	53.63	NA
151	53.36	NA
151.168	53.2	NA
151.336	53.32	NA
151.498	53.46	NA
151.666	53.6	NA
151.834	53.6	NA
152.002	53.54	NA
152.164	53.54	NA
152.332	53.62	NA
152.5	53.64	NA
152.668	53.68	NA
152.836	53.66	NA
152.998	53.52	NA
153.166	53.39	NA
153.334	53.41	NA
153.502	53.65	NA
153.664	53.64	NA
153.832	53.83	NA
154	53.8	NA
154.168	53.8	NA
154.336	53.77	NA
154.498	53.61	NA
154.666	53.52	NA
154.834	53.57	NA
155	NA	4.30723428750677
155.002	53.54	NA
155.164	53.46	NA
155.332	53.33	NA
155.5	53.37	NA
155.668	53.47	NA
155.836	53.5	NA
155.998	53.51	NA
156.166	53.61	NA
156.334	53.65	NA
156.502	53.49	NA
156.664	53.32	NA
156.832	53.45	NA
157	53.57	NA
157.168	53.45	NA
157.336	53.24	NA
157.498	53.13	NA
157.666	53.12	NA
157.834	53.14	NA
158.002	53.2	NA
158.164	53.2	NA
158.332	53.36	NA
158.5	53.67	NA
158.668	53.71	NA
158.836	53.74	NA
158.998	53.9	NA
159.166	54.14	NA
159.334	54.35	NA
159.502	54.59	NA
159.664	54.84	NA
159.832	55	NA
160	NA	5.10311967875503
160	55.14	NA
160.168	55.45	NA
160.336	55.89	NA
160.498	56.33	NA
160.666	56.69	NA
160.834	57.2	NA
161.002	57.84	NA
161.164	58.46	NA
161.332	59.1	NA
161.5	59.73	NA
161.668	60.3	NA
161.836	60.86	NA
161.998	61.51	NA
162.166	61.93	NA
162.334	62.39	NA
162.502	62.88	NA
162.664	63.42	NA
162.832	64.04	NA
163	64.51	NA
163.168	64.96	NA
163.336	65.49	NA
163.498	65.99	NA
163.666	66.51	NA
163.834	67.11	NA
164.002	67.55	NA
164.164	67.83	NA
164.332	68.02	NA
164.5	68.28	NA
164.668	68.56	NA
164.836	68.81	NA
164.998	69.14	NA
165	NA	3.83514331173665
165.166	69.39	NA
165.334	69.59	NA
165.502	69.89	NA
165.664	70.24	NA
165.832	70.49	NA
166	70.84	NA
166.168	71.14	NA
166.336	71.49	NA
166.498	71.8	NA
166.666	71.9	NA
166.834	71.98	NA
167.002	72.07	NA
167.164	72.24	NA
167.332	72.45	NA
167.5	72.56	NA
167.668	72.86	NA
167.836	73.1	NA
167.998	73.34	NA
168.166	73.4	NA
168.334	73.4	NA
168.502	73.49	NA
168.664	73.66	NA
168.832	73.94	NA
169	74.17	NA
169.168	74.5	NA
169.336	74.6	NA
169.498	74.63	NA
169.666	74.7	NA
169.834	74.72	NA
170	NA	3.02222526791737
170.002	74.87	NA
170.164	74.97	NA
170.332	75.17	NA
170.5	75.3	NA
170.668	75.41	NA
170.836	75.56	NA
170.998	75.81	NA
171.166	75.88	NA
171.334	75.9	NA
171.502	75.93	NA
171.664	76.06	NA
171.832	76.13	NA
172	76.2	NA
172.168	76.29	NA
172.336	76.34	NA
172.498	76.55	NA
172.666	76.86	NA
172.834	76.93	NA
173.002	77.01	NA
173.164	77.12	NA
173.332	77.24	NA
173.5	77.3	NA
173.668	77.3	NA
173.836	77.4	NA
173.998	77.5	NA
174.166	77.59	NA
174.334	77.69	NA
174.502	77.7	NA
174.664	77.7	NA
174.832	77.71	NA
175	77.8	2.83905725714759
175.168	77.78	NA
175.336	77.8	NA
175.498	77.9	NA
175.666	77.91	NA
175.834	77.98	NA
